# Supplementary material for: Comparative transcriptomic and proteomic analysis of yellow shell and black shell pearl oysters, Pinctada fucata martensii
Source: BMC Genomics. 2019 Jun 8;20:469. doi: 10.1186/s12864-019-5807-x (PMC6555990; doi:10.1186/s12864-019-5807-x)
Supplement: Supplementary file 1 — 21,610 annotated unigenes in transcriptome. A total of 21,610 unigenes can be annotated with public databases. (XLS 9388 kb) [file 12864_2019_5807_MOESM1_ESM.xls]

## Sheet: Additional file 1 21,610 annota
GeneID	COG_class	COG_class_annotation	GO_annotation	KEGG_annotation	KOG_class	KOG_class_annotation	Pfam_annotation	Swissprot_annotation	eggNOG_class	eggNOG_class_annotation	nr_annotation	T01_count	T01_TPM	T02_count	T02_TPM
c66320.graph_c0	--	--	--	--	--	--	--	--	S	Function unknown	PREDICTED: protein FAM199X-B-like, partial [Saccoglossus kowalevskii]	194	10.3351	227	14.2228
c71865.graph_c0	--	--	--	--	[R]	General function prediction only	7 transmembrane receptor (rhodopsin family)	--	T	Signal transduction mechanisms	Beta-2 adrenergic receptor [Crassostrea gigas]	31	1.98246	61	4.58795
c96088.graph_c0	[L]	Replication, recombination and repair	Molecular Function: nucleotidyltransferase activity (GO:0016779);;	K02685|1.25638e-51|lgi:LOTGIDRAFT_128625|hypothetical protein; K02685 DNA primase large subunit [EC:2.7.7.-] (A)	[L]	Replication, recombination and repair	Eukaryotic and archaeal DNA primase, large subunit	DNA primase large subunit GN=DNApol-alpha60 OS=Drosophila melanogaster (Fruit fly) PE=1 SV=2	L	Replication, recombination and repair	DNA primase large subunit [Crassostrea gigas]	2	0.271774	5	0.799085
c33788.graph_c0	--	--	--	--	--	--	--	--	S	Function unknown	hypothetical protein CAPTEDRAFT_189052 [Capitella teleta]	0	0	17	2.0791
c21693.graph_c0	--	--	Cellular Component: integral component of membrane (GO:0016021);;	--	[S]	Function unknown	SNARE associated Golgi protein	Transmembrane protein 41 homolog GN=stas OS=Drosophila melanogaster (Fruit fly) PE=2 SV=2	S	Function unknown	Transmembrane protein 41B, partial [Crassostrea gigas]	7	0.675472	6	0.680935
c76913.graph_c1	[G]	Carbohydrate transport and metabolism	Molecular Function: bisphosphoglycerate mutase activity (GO:0004082);; Molecular Function: bisphosphoglycerate 2-phosphatase activity (GO:0004083);; Molecular Function: phosphoglycerate mutase activity (GO:0004619);; Biological Process: glycolytic process (GO:0006096);;	K01834|3.99306e-20|lgi:LOTGIDRAFT_187919|hypothetical protein; K01834 2,3-bisphosphoglycerate-dependent phosphoglycerate mutase [EC:5.4.2.11] (A)	[G]	Carbohydrate transport and metabolism	--	Probable phosphoglycerate mutase GN=gpmA OS=Dictyostelium discoideum (Slime mold) PE=1 SV=1	G	Carbohydrate transport and metabolism	hypothetical protein LOTGIDRAFT_187919 [Lottia gigantea]	158	11.5326	339	29.1015
c14935.graph_c0	--	--	--	--	--	--	--	Uncharacterized protein F54H12.2 GN=F54H12.2 OS=Caenorhabditis elegans PE=4 SV=1	--	--	PREDICTED: uncharacterized protein F54H12.2-like [Ciona intestinalis]	4	0.467835	8	1.10044
c64096.graph_c0	--	--	--	K10461|3.05264e-31|bfo:BRAFLDRAFT_119296|hypothetical protein; K10461 kelch-like protein 24/35 (A)	--	--	Lecithin retinol acyltransferase;; NlpC/P60 family	--	S	Function unknown	Group XVI phospholipase A2 [Crassostrea gigas]	18	1.3237	46	3.9785
c66925.graph_c0	--	--	--	K09537|4.60164e-33|amj:102572801|DNAJC17; DnaJ (Hsp40) homolog, subfamily C, member 17; K09537 DnaJ homolog subfamily C member 17 (A)	[O]	Posttranslational modification, protein turnover, chaperones	RNA recognition motif. (a.k.a. RRM, RBD, or RNP domain);; RNA recognition motif. (a.k.a. RRM, RBD, or RNP domain);; RNA recognition motif (a.k.a. RRM, RBD, or RNP domain)	--	O	Posttranslational modification, protein turnover, chaperones	DnaJ-like protein subfamily C member 17 [Crassostrea gigas]	19	0.948436	27	1.58512
c77420.graph_c0	[TZDR]	--	Molecular Function: calcium ion binding (GO:0005509);; Biological Process: negative regulation of phosphorylation (GO:0042326);;	--	[T]	Signal transduction mechanisms	EF hand;; EF-hand domain pair;; EF hand;; EF-hand domain;; EF-hand domain pair;; Secreted protein acidic and rich in cysteine Ca binding region;; Cytoskeletal-regulatory complex EF hand	Neurocalcin homolog GN=Nca OS=Drosophila melanogaster (Fruit fly) PE=1 SV=2	T	Signal transduction mechanisms	Neurocalcin-like protein [Crassostrea gigas]	317	12.7019	779	36.7108
c76183.graph_c0	--	--	--	K01025|7.76615e-43|pale:102898447|SULT1B1; sulfotransferase family, cytosolic, 1B, member 1; K01025 [EC:2.8.2.-] (A)	[R]	General function prediction only	Sulfotransferase domain	--	R	General function prediction only	Sulfotransferase 1C4 [Crassostrea gigas]	139	7.09687	319	19.1552
c30823.graph_c0	--	--	--	--	--	--	--	--	S	Function unknown	PREDICTED: uncharacterized protein LOC101862447 [Aplysia californica]	0	0	5	1.0436
c65112.graph_c0	[GEPR]	--	--	K08202|1.24797e-82|lgi:LOTGIDRAFT_108247|hypothetical protein; K08202 MFS transporter, OCT family, solute carrier family 22 (organic cation transporter), member 4/5 (A)	[R]	General function prediction only	Major Facilitator Superfamily;; Sugar (and other) transporter	Organic cation transporter protein GN=Orct OS=Drosophila melanogaster (Fruit fly) PE=1 SV=1	R	General function prediction only	Organic cation transporter protein [Crassostrea gigas]	21	1.27056	50	3.55787
c37254.graph_c0	--	--	--	--	[R]	General function prediction only	--	--	R	General function prediction only	NACHT and WD repeat domain-containing protein 1 [Crassostrea gigas]	2	0.158026	11	1.0222
c15024.graph_c0	--	--	--	--	--	--	--	--	S	Function unknown	BCL9-like protein [Crassostrea gigas]	6	0.382269	17	1.27383
c99965.graph_c0	--	--	Molecular Function: phospholipid binding (GO:0005543);;	--	[T]	Signal transduction mechanisms	--	Calcium-dependent secretion activator GN=Caps OS=Drosophila melanogaster (Fruit fly) PE=1 SV=3	T	Signal transduction mechanisms	Calcium-dependent secretion activator 1 [Crassostrea gigas]	4	1.05647	0	0
c60658.graph_c0	--	--	Molecular Function: non-membrane spanning protein tyrosine kinase activity (GO:0004715);; Molecular Function: ATP binding (GO:0005524);; Biological Process: protein phosphorylation (GO:0006468);;	K06619|7.7621e-57|tca:657095|tyrosine-protein kinase Abl; K06619 abelson tyrosine-protein kinase 1 [EC:2.7.10.2] (A)	[T]	Signal transduction mechanisms	Protein tyrosine kinase;; Protein kinase domain	Tyrosine-protein kinase Abl GN=Abl OS=Drosophila melanogaster (Fruit fly) PE=1 SV=3	T	Signal transduction mechanisms	Tyrosine-protein kinase Abl [Crassostrea gigas]	25	1.89546	30	2.6751
c63857.graph_c1	--	--	--	--	--	--	--	--	--	--	hypothetical protein CGI_10007667 [Crassostrea gigas]	25	2.73093	13	1.67016
c71915.graph_c0	--	--	--	K12383|2.68756e-32|asn:102378125|GM2A; GM2 ganglioside activator; K12383 ganglioside GM2 activator (A)	--	--	ML domain	--	R	General function prediction only	Ganglioside GM2 activator [Crassostrea gigas]	62	3.79607	109	7.849
c7230.graph_c0	--	--	--	--	[T]	Signal transduction mechanisms	Calcium-binding EGF domain	Putative vitellogenin receptor (Precursor) GN=yl OS=Drosophila melanogaster (Fruit fly) PE=1 SV=2	R	General function prediction only	PREDICTED: sushi, nidogen and EGF-like domain-containing protein 1-like [Aplysia californica]	3	0.537489	2	0.421428
c75940.graph_c0	--	--	--	K13211|5.99585e-132|lgi:LOTGIDRAFT_190915|hypothetical protein; K13211 GC-rich sequence DNA-binding factor (A)	[K]	Transcription	GC-rich sequence DNA-binding factor-like protein	--	K	Transcription	GC-rich sequence DNA-binding factor-like protein [Crassostrea gigas]	196	6.21904	475	17.7258
c91335.graph_c0	--	--	--	--	--	--	--	--	--	--	hypothetical protein CGI_10015735 [Crassostrea gigas]	0	0	5	1.61376
c85647.graph_c0	--	--	Molecular Function: nucleoside-triphosphatase activity (GO:0017111);; Molecular Function: metal ion binding (GO:0046872);; Molecular Function: organic cyclic compound binding (GO:0097159);; Molecular Function: heterocyclic compound binding (GO:1901363);;	--	[A]	RNA processing and modification	AAA domain	--	A	RNA processing and modification	Putative helicase with zinc finger domain [Crassostrea gigas]	5	1.12966	3	0.797159
c63788.graph_c0	--	--	--	--	[WV]	--	von Willebrand factor type D domain;; Trypsin Inhibitor like cysteine rich domain	Hemocytin (Precursor) OS=Bombyx mori (Silk moth) PE=2 SV=1	W	Extracellular structures	hypothetical protein [Pinctada fucata]	3261	58.2396	18205	382.387
c63111.graph_c0	--	--	--	--	--	--	--	--	S	Function unknown	hypothetical protein X975_15232, partial [Stegodyphus mimosarum]	27	3.27592	48	6.84945
c59093.graph_c0	[O]	Posttranslational modification, protein turnover, chaperones	--	--	[O]	Posttranslational modification, protein turnover, chaperones	Hsp70 protein	--	O	Posttranslational modification, protein turnover, chaperones	Heat shock 70 kDa protein 12B [Crassostrea gigas]	3	0.0992191	36	1.4003
c44249.graph_c0	--	--	--	--	[T]	Signal transduction mechanisms	--	--	T	Signal transduction mechanisms	DEP domain-containing protein 5 [Crassostrea gigas]	5	0.634957	9	1.34419
c100343.graph_c0	--	--	--	--	--	--	--	--	S	Function unknown	--	4	1.06146	0	0
c36465.graph_c0	--	--	Molecular Function: ubiquitin-protein transferase activity (GO:0004842);; Molecular Function: zinc ion binding (GO:0008270);; Biological Process: protein ubiquitination (GO:0016567);;	K10691|5.93976e-169|lgi:LOTGIDRAFT_156120|hypothetical protein; K10691 E3 ubiquitin-protein ligase UBR4 [EC:6.3.2.19] (A)	[T]	Signal transduction mechanisms	--	Protein purity of essence OS=Drosophila pseudoobscura pseudoobscura (Fruit fly) PE=3 SV=1	O	Posttranslational modification, protein turnover, chaperones	E3 ubiquitin-protein ligase UBR4 [Crassostrea gigas]	11	0.721246	8	0.616916
c85134.graph_c0	--	--	--	--	--	--	Fibronectin type III domain	--	S	Function unknown	Fibronectin type-III domain-containing protein 3a [Crassostrea gigas]	2	0.412141	5	1.2118
c43528.graph_c0	--	--	--	--	--	--	--	--	U	Intracellular trafficking, secretion, and vesicular transport	PREDICTED: sec1 family domain-containing protein 2-like isoform X1 [Aplysia californica]	2	0.213095	15	1.87967
c13714.graph_c0	--	--	--	K18808|2.02121e-11|bfo:BRAFLDRAFT_73275|hypothetical protein; K18808 toll-like receptor 13 (A)	[T]	Signal transduction mechanisms	TIR domain;; TIR domain	--	T	Signal transduction mechanisms	Toll-like receptor 2 [Crassostrea gigas]	0	0	4	1.08912
c76146.graph_c0	--	--	--	K13138|3.4772e-132|lgi:LOTGIDRAFT_107278|hypothetical protein; K13138 integrator complex subunit 1 (A)	[S]	Function unknown	--	--	S	Function unknown	Integrator complex subunit 1 [Crassostrea gigas]	79	3.63125	125	6.75746
c73967.graph_c0	--	--	--	K08417|7.81445e-106|lgi:LOTGIDRAFT_238221|hypothetical protein; K08417 G protein-coupled receptor 75 (A)	--	--	7 transmembrane receptor (rhodopsin family);; Serpentine type 7TM GPCR chemoreceptor Srsx;; Serpentine type 7TM GPCR chemoreceptor Srx	--	T	Signal transduction mechanisms	hypothetical protein LOTGIDRAFT_238221 [Lottia gigantea]	86	2.72335	224	8.34255
c75963.graph_c0	--	--	--	K13210|1.87679e-61|lgi:LOTGIDRAFT_130231|hypothetical protein; K13210 far upstream element-binding protein (A)	[A]	RNA processing and modification	KH domain;; KH domain;; KH domain;; Domain of unknown function (DUF1897);; KH domain	--	A	RNA processing and modification	Far upstream element-binding protein 3 [Crassostrea gigas]	932	11.7376	1305	19.3294
c68410.graph_c0	[I]	Lipid transport and metabolism	Molecular Function: acyl-CoA dehydrogenase activity (GO:0003995);; Molecular Function: flavin adenine dinucleotide binding (GO:0050660);; Biological Process: oxidation-reduction process (GO:0055114);;	K09478|0|ola:101163855|short/branched chain specific acyl-CoA dehydrogenase, mitochondrial-like; K09478 short/branched chain acyl-CoA dehydrogenase [EC:1.3.99.12] (A)	[I]	Lipid transport and metabolism	Acyl-CoA dehydrogenase, C-terminal domain;; Acyl-CoA dehydrogenase, N-terminal domain;; Acyl-CoA dehydrogenase, C-terminal domain;; Acyl-CoA dehydrogenase, middle domain	Probable short/branched chain specific acyl-CoA dehydrogenase GN=acadsb OS=Dictyostelium discoideum (Slime mold) PE=3 SV=1	I	Lipid transport and metabolism	PREDICTED: short/branched chain specific acyl-CoA dehydrogenase, mitochondrial-like isoform X2 [Aplysia californica]	61	1.67155	66	2.12705
c64411.graph_c0	--	--	--	--	--	--	--	--	--	--	hypothetical protein CGI_10021228 [Crassostrea gigas]	54	2.1483	158	7.3927
c939.graph_c0	--	--	--	--	--	--	Reverse transcriptase (RNA-dependent DNA polymerase)	--	R	General function prediction only	hypothetical protein LOTGIDRAFT_77585, partial [Lottia gigantea]	0	0	6	1.04196
c61500.graph_c0	[Q]	Secondary metabolites biosynthesis, transport and catabolism	Molecular Function: monooxygenase activity (GO:0004497);; Molecular Function: iron ion binding (GO:0005506);; Molecular Function: electron carrier activity (GO:0009055);; Molecular Function: oxidoreductase activity, acting on paired donors, with incorporation or reduction of molecular oxygen (GO:0016705);; Molecular Function: heme binding (GO:0020037);; Biological Process: oxidation-reduction pro…	K07427|1.2366e-68|cfr:102512100|cytochrome P450 4V2-like; K07427 cytochrome P450, family 4, subfamily V (A)	[QI]	--	Cytochrome P450	Cytochrome P450 4c3 GN=Cyp4c3 OS=Drosophila melanogaster (Fruit fly) PE=2 SV=1	Q	Secondary metabolites biosynthesis, transport and catabolism	Cytochrome P450 4V2 [Crassostrea gigas]	1	0.0843436	17	1.68634
c14890.graph_c0	--	--	--	--	--	--	--	--	--	--	BTB/POZ domain-containing protein KCTD7 [Crassostrea gigas]	13	0.938824	6	0.509609
c73957.graph_c0	[H]	Coenzyme transport and metabolism	Biological Process: metabolic process (GO:0008152);; Molecular Function: oxidoreductase activity (GO:0016491);;	--	--	--	Radical SAM superfamily;; HemN C-terminal domain	Radical S-adenosyl methionine domain-containing protein 1, mitochondrial (Precursor) GN=rsad1 OS=Dictyostelium discoideum (Slime mold) PE=3 SV=1	R	General function prediction only	hypothetical protein CAPTEDRAFT_158826 [Capitella teleta]	59	2.16285	78	3.3629
c49268.graph_c0	--	--	--	K16060|1.71556e-17|mmu:11796|Birc3, AW107670, Api1, Api2, Birc2, HIAP2, IAP1, IAP2, MIAP1, MIAP2, MIHB, MIHC, RNF49, cIAP-1, cIAP-2, cIAP1, cIAP2; baculoviral IAP repeat-containing 3; K16060 baculoviral IAP repeat-containing protein 2/3 (A)	[DR]	--	Inhibitor of Apoptosis domain	Apoptosis 1 inhibitor GN=th OS=Drosophila melanogaster (Fruit fly) PE=1 SV=2	D	Cell cycle control, cell division, chromosome partitioning	inhibitor of apoptosis protein 1 [Ostrea edulis]	2	0.323317	4	0.760508
c59718.graph_c0	--	--	--	--	--	--	B-box zinc finger	--	--	--	--	8	0.713245	8	0.838849
c64840.graph_c0	[C]	Energy production and conversion	Biological Process: ethanol oxidation (GO:0006069);; Molecular Function: zinc ion binding (GO:0008270);; Molecular Function: S-(hydroxymethyl)glutathione dehydrogenase activity (GO:0051903);;	K00121|0|lgi:LOTGIDRAFT_228995|hypothetical protein; K00121 S-(hydroxymethyl)glutathione dehydrogenase / alcohol dehydrogenase [EC:1.1.1.284 1.1.1.1] (A)	[Q]	Secondary metabolites biosynthesis, transport and catabolism	Alcohol dehydrogenase GroES-like domain;; Zinc-binding dehydrogenase	Alcohol dehydrogenase class-3 OS=Octopus vulgaris (Common octopus) PE=1 SV=1	Q	Secondary metabolites biosynthesis, transport and catabolism	Alcohol dehydrogenase class-3 [Zootermopsis nevadensis]	302	10.6719	513	21.3205
c66549.graph_c0	--	--	--	--	[R]	General function prediction only	Tissue inhibitor of metalloproteinase	Tissue inhibitor of metalloproteases (Precursor) GN=Timp OS=Drosophila melanogaster (Fruit fly) PE=2 SV=1	R	General function prediction only	tissue inhibitor of metalloproteinase TIMP 1.1 [Crassostrea gigas]	111	2.98497	163	5.15524
c56861.graph_c0	--	--	--	K09668|5.49293e-16|tgu:100226779|GYLTL1B; glycosyltransferase-like 1B; K09668 glycosyltransferase-like protein LARGE (A)	[G]	Carbohydrate transport and metabolism	Glycosyl transferase family 8	Glycosyltransferase-like protein LARGE GN=lge-1 OS=Caenorhabditis elegans PE=3 SV=3	G	Carbohydrate transport and metabolism	PREDICTED: like-glycosyltransferase [Saccoglossus kowalevskii]	12	2.12961	9	1.87848
c101500.graph_c0	--	--	Molecular Function: binding (GO:0005488);; Molecular Function: ligase activity (GO:0016874);;	K10593|3.49967e-35|lgi:LOTGIDRAFT_129991|hypothetical protein; K10593 E3 ubiquitin-protein ligase EDD1 [EC:6.3.2.19] (A)	[O]	Posttranslational modification, protein turnover, chaperones	--	E3 ubiquitin-protein ligase hyd GN=hyd OS=Drosophila melanogaster (Fruit fly) PE=1 SV=3	O	Posttranslational modification, protein turnover, chaperones	E3 ubiquitin-protein ligase UBR5 [Crassostrea gigas]	1	0.158471	5	0.93189
c47376.graph_c0	--	--	--	--	--	--	--	--	--	--	hypothetical protein CGI_10015579 [Crassostrea gigas]	34	1.84806	43	2.74885
c44186.graph_c0	--	--	--	--	--	--	--	--	--	--	Tenascin-N [Crassostrea gigas]	13	1.09156	2	0.197505
c102870.graph_c0	[L]	Replication, recombination and repair	Molecular Function: DNA binding (GO:0003677);; Biological Process: DNA repair (GO:0006281);; Molecular Function: hydrolase activity, hydrolyzing N-glycosyl compounds (GO:0016799);;	K03649|2.22111e-36|lgi:LOTGIDRAFT_132396|hypothetical protein; K03649 TDG/mug DNA glycosylase family protein [EC:3.2.2.-] (A)	[L]	Replication, recombination and repair	Uracil DNA glycosylase superfamily	--	L	Replication, recombination and repair	G/T mismatch-specific thymine DNA glycosylase [Crassostrea gigas]	3	0.792355	0	0
c35180.graph_c0	[EQ]	--	Biological Process: metabolic process (GO:0008152);; Molecular Function: hydrolase activity (GO:0016787);;	K01469|1.56773e-48|lgi:LOTGIDRAFT_170168|hypothetical protein; K01469 5-oxoprolinase (ATP-hydrolysing) [EC:3.5.2.9] (A)	[E]	Amino acid transport and metabolism	Hydantoinase/oxoprolinase N-terminal region	5-oxoprolinase GN=oplah OS=Dictyostelium discoideum (Slime mold) PE=3 SV=2	E	Amino acid transport and metabolism	5-oxoprolinase [Crassostrea gigas]	2	0.332883	5	0.978761
c79620.graph_c0	--	--	--	--	--	--	C1q domain	--	R	General function prediction only	putative C1q domain containing protein MgC1q70 [Mytilus galloprovincialis]	0	0	16	2.31141
c77025.graph_c0	[O]	Posttranslational modification, protein turnover, chaperones	--	--	[S]	Function unknown	Activator of Hsp90 ATPase, N-terminal;; Activator of Hsp90 ATPase homolog 1-like protein	Activator of 90 kDa heat shock protein ATPase homolog GN=ahsa OS=Dictyostelium discoideum (Slime mold) PE=2 SV=1	S	Function unknown	Activator of 90 kDa heat shock protein ATPase-like protein 1 [Crassostrea gigas]	53	1.95182	123	5.32737
c68313.graph_c0	--	--	--	--	--	--	--	--	--	--	hypothetical protein CGI_10013400 [Crassostrea gigas]	11	0.412278	41	1.80728
c68219.graph_c0	--	--	Molecular Function: GTPase activator activity (GO:0005096);; Cellular Component: cytoplasm (GO:0005737);; Cellular Component: plasma membrane (GO:0005886);; Biological Process: termination of G-protein coupled receptor signaling pathway (GO:0038032);;	K16449|5.17546e-70|lgi:LOTGIDRAFT_111844|hypothetical protein; K16449 regulator of G-protein signaling (A)	[T]	Signal transduction mechanisms	Regulator of G protein signaling domain	Regulator of G-protein signaling rgs-2 GN=rgs-2 OS=Caenorhabditis elegans PE=2 SV=1	T	Signal transduction mechanisms	hypothetical protein LOTGIDRAFT_111844, partial [Lottia gigantea]	395	16.422	711	34.7651
c93512.graph_c0	--	--	--	--	--	--	--	--	--	--	hypothetical protein CGI_10016625 [Crassostrea gigas]	2	0.530728	2	0.624191
c96457.graph_c0	--	--	Biological Process: proteolysis (GO:0006508);; Molecular Function: cysteine-type peptidase activity (GO:0008234);;	K01365|1.90947e-18|aga:AgaP_AGAP011828|AGAP011828-PA; K01365 cathepsin L [EC:3.4.22.15] (A)	[O]	Posttranslational modification, protein turnover, chaperones	--	Cathepsin L light chain (Precursor) OS=Sarcophaga peregrina (Flesh fly) PE=1 SV=1	O	Posttranslational modification, protein turnover, chaperones	cathepsin L-like cysteine proteinase [Haliotis diversicolor supertexta]	0	0	6	1.22906
c67368.graph_c0	[O]	Posttranslational modification, protein turnover, chaperones	Molecular Function: ligase activity (GO:0016874);;	K12231|0|xtr:100192372|hectd1; HECT domain containing E3 ubiquitin protein ligase 1; K12231 E3 ubiquitin-protein ligase HECTD1 [EC:6.3.2.19] (A)	[R]	General function prediction only	HECT-domain (ubiquitin-transferase)	E3 ubiquitin-protein ligase Su(dx) GN=Su(dx) OS=Drosophila melanogaster (Fruit fly) PE=1 SV=1	O	Posttranslational modification, protein turnover, chaperones	E3 ubiquitin-protein ligase HECTD1 [Crassostrea gigas]	27	1.13248	57	2.81182
c72519.graph_c0	--	--	--	K13511|2.56911e-72|pbi:103065836|TAZ; tafazzin; K13511 monolysocardiolipin acyltransferase [EC:2.3.1.-] (A)	[I]	Lipid transport and metabolism	Acyltransferase	Tafazzin homolog GN=Taz OS=Drosophila melanogaster (Fruit fly) PE=2 SV=2	I	Lipid transport and metabolism	Tafazzin [Crassostrea gigas]	17	1.23741	115	9.84485
c28222.graph_c0	--	--	--	--	--	--	--	--	--	--	hypothetical protein CGI_10020036 [Crassostrea gigas]	27	2.26708	7	0.691268
c55239.graph_c0	--	--	Molecular Function: ATP binding (GO:0005524);; Molecular Function: ligase activity (GO:0016874);; Biological Process: protein polyglycylation (GO:0018094);;	--	--	--	Tubulin-tyrosine ligase family	--	O	Posttranslational modification, protein turnover, chaperones	Protein polyglycylase TTLL10 [Crassostrea gigas]	35	2.11987	17	1.21098
c75207.graph_c0	[R]	General function prediction only	Molecular Function: nucleotide binding (GO:0000166);; Molecular Function: RNA binding (GO:0003723);;	K13126|0|ame:412602|GB11055; polyadenylate-binding protein 1-like; K13126 polyadenylate-binding protein (A)	[AJ]	--	RNA recognition motif. (a.k.a. RRM, RBD, or RNP domain);; RNA recognition motif (a.k.a. RRM, RBD, or RNP domain);; RNA recognition motif. (a.k.a. RRM, RBD, or RNP domain);; Poly-adenylate binding protein, unique domain;; Limkain b1;; Nup53/35/40-type RNA recognition motif;; RNA binding motif	Polyadenylate-binding protein GN=pAbp OS=Drosophila melanogaster (Fruit fly) PE=1 SV=3	A	RNA processing and modification	Polyadenylate-binding protein 4 [Crassostrea gigas]	6453	107.755	12932	253.973
c75199.graph_c0	[G]	Carbohydrate transport and metabolism	Molecular Function: hexokinase activity (GO:0004396);; Biological Process: metabolic process (GO:0008152);; Biological Process: cellular process (GO:0009987);; Biological Process: flight (GO:0060361);;	K00844|7.31689e-118|lgi:LOTGIDRAFT_233221|hypothetical protein; K00844 hexokinase [EC:2.7.1.1] (A)	[G]	Carbohydrate transport and metabolism	Hexokinase;; Hexokinase	Hexokinase type 2 GN=Hex-t2 OS=Drosophila melanogaster (Fruit fly) PE=2 SV=4	G	Carbohydrate transport and metabolism	Hexokinase type 2 [Crassostrea gigas]	12	0.521822	64	3.27315
c66565.graph_c0	[P]	Inorganic ion transport and metabolism	--	K13752|3.93864e-155|lgi:LOTGIDRAFT_169924|hypothetical protein; K13752 solute carrier family 24 (sodium/potassium/calcium exchanger), member 4 (A)	[PT]	--	Sodium/calcium exchanger protein	Sodium/potassium/calcium exchanger Nckx30C GN=Nckx30C OS=Drosophila melanogaster (Fruit fly) PE=2 SV=4	P	Inorganic ion transport and metabolism	hypothetical protein LOTGIDRAFT_169924 [Lottia gigantea]	27	1.33916	70	4.08331
c78335.graph_c2	--	--	--	K17591|8.5005e-13|cmk:103188019|rimbp2; RIMS binding protein 2; K17591 RIMS-binding protein 2 (A)	[TZ]	--	Variant SH3 domain;; Variant SH3 domain	--	T	Signal transduction mechanisms	Peripheral-type benzodiazepine receptor-associated protein 1 [Crassostrea gigas]	549	24.7478	2210	117.166
c59455.graph_c0	--	--	--	--	--	--	LBP / BPI / CETP family, N-terminal domain;; Haemolymph juvenile hormone binding protein (JHBP)	--	--	--	PREDICTED: lipopolysaccharide-binding protein-like [Saccoglossus kowalevskii]	36	2.87679	10	0.939833
c62259.graph_c0	--	--	Molecular Function: catalytic activity (GO:0003824);;	--	[E]	Amino acid transport and metabolism	Trypsin;; Domain of unknown function (DUF1986)	Serine proteinase stubble catalytic chain GN=Sb OS=Drosophila melanogaster (Fruit fly) PE=2 SV=2	O	Posttranslational modification, protein turnover, chaperones	PREDICTED: enteropeptidase-like [Aplysia californica]	12	0.786814	24	1.85075
c26367.graph_c0	--	--	--	--	[R]	General function prediction only	Leucine rich repeat;; Leucine Rich repeats (2 copies);; Leucine rich repeats (6 copies);; Leucine Rich Repeat;; Leucine Rich repeat;; Leucine rich repeat	Protein flightless-1 GN=fliI OS=Drosophila melanogaster (Fruit fly) PE=2 SV=1	R	General function prediction only	Platelet glycoprotein V [Crassostrea gigas]	5	0.308766	15	1.08942
c70135.graph_c0	--	--	--	--	--	--	--	--	--	--	hypothetical protein CGI_10017949 [Crassostrea gigas]	22	1.48111	42	3.32551
c71299.graph_c0	[Q]	Secondary metabolites biosynthesis, transport and catabolism	Molecular Function: binding (GO:0005488);; Molecular Function: oxidoreductase activity (GO:0016491);;	K07422|1.31756e-55|bfo:BRAFLDRAFT_61918|hypothetical protein; K07422 cytochrome P450, family 2, subfamily U, polypeptide 1 (A)	[Q]	Secondary metabolites biosynthesis, transport and catabolism	Cytochrome P450	Cytochrome P450 2L1 GN=CYP2L1 OS=Panulirus argus (Caribbean spiny lobster) PE=1 SV=1	Q	Secondary metabolites biosynthesis, transport and catabolism	hypothetical protein BRAFLDRAFT_61918 [Branchiostoma floridae]	61	2.40795	92	4.2712
c110434.graph_c0	[I]	Lipid transport and metabolism	Biological Process: metabolic process (GO:0008152);; Molecular Function: isomerase activity (GO:0016853);;	K12663|1.23475e-19|bfo:BRAFLDRAFT_58778|hypothetical protein; K12663 delta(3,5)-Delta(2,4)-dienoyl-CoA isomerase [EC:5.3.3.-] (A)	[I]	Lipid transport and metabolism	--	--	I	Lipid transport and metabolism	hypothetical protein CAPTEDRAFT_21251 [Capitella teleta]	3	0.796093	0	0
c67080.graph_c0	--	--	--	K04150|1.86406e-06|nle:100583531|HRH2; histamine receptor H2; K04150 histamine receptor H2 (A)	[R]	General function prediction only	--	--	T	Signal transduction mechanisms	Rhodopsin, GQ-coupled [Crassostrea gigas]	33	1.5627	28	1.55943
c99212.graph_c0	--	--	Molecular Function: hydrolase activity (GO:0016787);;	K04398|7.20145e-10|nle:100586183|CASP8; caspase 8, apoptosis-related cysteine peptidase; K04398 caspase 8 [EC:3.4.22.61] (A)	[D]	Cell cycle control, cell division, chromosome partitioning	--	--	D	Cell cycle control, cell division, chromosome partitioning	cysteine peptidase [Mytilus californianus]	0	0	4	1.2663
c86098.graph_c0	--	--	Biological Process: reproduction (GO:0000003);; Biological Process: morphogenesis of an epithelium (GO:0002009);; Cellular Component: nucleus (GO:0005634);; Biological Process: growth (GO:0040007);; Biological Process: negative regulation of vulval development (GO:0040027);; Molecular Function: organic cyclic compound binding (GO:0097159);; Molecular Function: heterocyclic compound binding (GO:19…	K13219|4.43482e-35|lgi:LOTGIDRAFT_73646|hypothetical protein; K13219 splicing factor, proline- and glutamine-rich (A)	[A]	RNA processing and modification	NOPS (NUC059) domain	Hrp65 protein GN=HRP65 OS=Chironomus tentans (Midge) PE=1 SV=1	A	RNA processing and modification	PREDICTED: uncharacterized protein LOC101860495 [Aplysia californica]	2	0.378836	6	1.33665
c73918.graph_c0	--	--	--	--	--	--	--	--	--	--	Nucleoporin GLE1 [Crassostrea gigas]	79	5.3819	78	6.24954
c89788.graph_c0	--	--	--	--	--	--	Amiloride-sensitive sodium channel	--	--	--	--	0	0	4	1.03787
c72154.graph_c0	--	--	--	--	--	--	--	--	--	--	hypothetical protein CGI_10008336 [Crassostrea gigas]	123	1.25386	280	3.35697
c69843.graph_c0	--	--	--	--	--	--	--	--	R	General function prediction only	FYVE and coiled-coil domain-containing protein 1 [Crassostrea gigas]	88	4.03969	47	2.53751
c47290.graph_c0	[J]	Translation, ribosomal structure and biogenesis	Molecular Function: RNA binding (GO:0003723);; Cellular Component: nucleolus (GO:0005730);; Cellular Component: ribosome (GO:0005840);; Molecular Function: zinc ion binding (GO:0008270);; Biological Process: ribosome biogenesis (GO:0042254);;	--	[AJ]	--	Ribosomal protein L7Ae/L30e/S12e/Gadd45 family	NHP2-like protein 1 homolog GN=M28.5 OS=Caenorhabditis elegans PE=3 SV=1	A	RNA processing and modification	PREDICTED: NHP2-like protein 1-like [Saccoglossus kowalevskii]	115	8.10724	208	17.2458
c55738.graph_c1	--	--	Biological Process: protein polyglutamylation (GO:0018095);;	K16599|0|lgi:LOTGIDRAFT_214949|hypothetical protein; K16599 tubulin polyglutamylase TTLL1 [EC:6.-.-.-] (A)	[O]	Posttranslational modification, protein turnover, chaperones	Tubulin-tyrosine ligase family	Probable alpha-tubulin polyglutamylase Ttll1 GN=Ttll1 OS=Tetrahymena thermophila (strain SB210) PE=3 SV=1	O	Posttranslational modification, protein turnover, chaperones	Putative tubulin polyglutamylase TTLL1 [Crassostrea gigas]	17	0.797995	42	2.3187
c77644.graph_c3	--	--	--	--	--	--	--	--	--	--	PREDICTED: uncharacterized protein LOC102809379, partial [Saccoglossus kowalevskii]	7	0.503581	18	1.52296
c75671.graph_c0	[QR]	--	Molecular Function: transferase activity (GO:0016740);;	K07755|1.81125e-158|lgi:LOTGIDRAFT_221596|hypothetical protein; K07755 arsenite methyltransferase [EC:2.1.1.137] (A)	--	--	Methyltransferase domain;; Methyltransferase domain;; ubiE/COQ5 methyltransferase family;; Methyltransferase domain;; Methyltransferase domain;; Methyltransferase domain;; Methyltransferase domain;; Methyltransferase domain;; Protein-L-isoaspartate(D-aspartate) O-methyltransferase (PCMT)	--	R	General function prediction only	hypothetical protein LOTGIDRAFT_221596 [Lottia gigantea]	135	6.24566	225	12.2426
c14772.graph_c0	[R]	General function prediction only	--	--	--	--	--	--	R	General function prediction only	--	8	1.68561	0	0
c33890.graph_c0	--	--	--	--	--	--	--	--	--	--	TAR DNA-binding protein 43 [Crassostrea gigas]	4	0.299639	10	0.881015
c69918.graph_c0	--	--	--	K03348|3.27879e-178|lgi:LOTGIDRAFT_232653|hypothetical protein; K03348 anaphase-promoting complex subunit 1 (A)	[DO]	--	--	Anaphase-promoting complex subunit 1 GN=anapc1 OS=Dictyostelium discoideum (Slime mold) PE=3 SV=1	D	Cell cycle control, cell division, chromosome partitioning	Anaphase-promoting complex subunit 1 [Crassostrea gigas]	63	2.28007	67	2.85185
c111185.graph_c0	--	--	Molecular Function: microtubule motor activity (GO:0003777);; Molecular Function: ATP binding (GO:0005524);; Cellular Component: kinesin complex (GO:0005871);; Cellular Component: microtubule (GO:0005874);; Biological Process: microtubule-based movement (GO:0007018);; Molecular Function: microtubule binding (GO:0008017);;	--	[Z]	Cytoskeleton	--	Kinesin-like protein unc-104 OS=Anopheles gambiae (African malaria mosquito) PE=3 SV=3	Z	Cytoskeleton	predicted protein [Nematostella vectensis]	3	0.81928	0	0
c63566.graph_c0	--	--	--	K13884|1.75229e-24|clv:102095331|MARCO; macrophage receptor with collagenous structure; K13884 macrophage receptor with collagenous structure (A)	[W]	Extracellular structures	Collagen triple helix repeat (20 copies)	Collagen alpha-2(IV) chain (Precursor) OS=Ascaris suum (Pig roundworm) PE=2 SV=1	W	Extracellular structures	Protein COL-135, isoform b [Caenorhabditis elegans]	7	0.273473	67	3.07847
c62601.graph_c0	--	--	--	--	--	--	--	--	--	--	hypothetical protein CGI_10026396 [Crassostrea gigas]	45	7.71704	23	4.63886
c53798.graph_c0	--	--	--	K14786|3.33971e-26|nle:100589448|KRI1; KRI1 homolog (S. cerevisiae); K14786 protein KRI1 (A)	[J]	Translation, ribosomal structure and biogenesis	--	Protein KRI1 homolog GN=CG5645 OS=Drosophila melanogaster (Fruit fly) PE=1 SV=1	J	Translation, ribosomal structure and biogenesis	KRI1-like protein [Crassostrea gigas]	14	1.44249	18	2.18124
c80763.graph_c0	--	--	--	--	--	--	Fic/DOC family	Fido domain-containing protein DDB_G0283145 GN=DDB_G0283145 OS=Dictyostelium discoideum (Slime mold) PE=3 SV=2	R	General function prediction only	predicted protein [Trichoplax adhaerens]	0	0	10	2.40597
c33848.graph_c0	--	--	--	K10798|6.13461e-11|aqu:100633591|Parp4; poly (ADP-ribose) polymerase family, member 4; K10798 poly [ADP-ribose] polymerase [EC:2.4.2.30] (A)	--	--	--	--	L	Replication, recombination and repair	Poly [ADP-ribose] polymerase 4 [Crassostrea gigas]	16	2.56443	0	0
c39536.graph_c0	--	--	--	--	--	--	C1q domain	--	O	Posttranslational modification, protein turnover, chaperones	putative C1q domain containing protein MgC1q25 [Mytilus galloprovincialis]	0	0	14	2.99773
c74157.graph_c0	--	--	--	K12868|4.98421e-15|lgi:LOTGIDRAFT_184158|hypothetical protein; K12868 pre-mRNA-splicing factor SYF2 (A)	[DA]	--	--	Pre-mRNA-splicing factor Syf2 GN=Syf2 OS=Drosophila pseudoobscura pseudoobscura (Fruit fly) PE=3 SV=1	A	RNA processing and modification	Pre-mRNA-splicing factor syf2, partial [Crassostrea gigas]	344	20.9273	356	25.4712
c70198.graph_c0	--	--	--	--	[R]	General function prediction only	Acyltransferase family	Nose resistant to fluoxetine protein 6 (Precursor) GN=nrf-6 OS=Caenorhabditis elegans PE=1 SV=3	R	General function prediction only	PREDICTED: nose resistant to fluoxetine protein 6-like [Saccoglossus kowalevskii]	138	4.85467	188	7.77828
c73508.graph_c0	[R]	General function prediction only	Biological Process: fatty acid metabolic process (GO:0006631);; Molecular Function: oxidoreductase activity (GO:0016491);;	--	[R]	General function prediction only	Aldo/keto reductase family	Prostaglandin F synthase OS=Trypanosoma brucei brucei PE=1 SV=1	R	General function prediction only	hypothetical protein HELRODRAFT_167463 [Helobdella robusta]	63	2.45973	93	4.27047
c75977.graph_c0	[S]	Function unknown	--	K05810|2.55605e-76|tgu:100229210|LACC1; laccase (multicopper oxidoreductase) domain containing 1; K05810 conserved hypothetical protein (A)	--	--	Multi-copper polyphenol oxidoreductase laccase	--	S	Function unknown	UPF0124 protein C13orf31 [Crassostrea gigas]	58	2.01166	113	4.60947
c70913.graph_c0	--	--	--	--	--	--	--	--	--	--	Serine/threonine-protein kinase Nek4 [Crassostrea gigas]	0	0	5	1.35582
c75288.graph_c0	[R]	General function prediction only	--	K06911|3.88955e-131|mze:101479199|pirin-like; K06911 (A)	--	--	Pirin;; Pirin C-terminal cupin domain	--	S	Function unknown	Pirin [Crassostrea gigas]	75	2.4951	222	8.6861
c23749.graph_c0	--	--	Molecular Function: ion channel activity (GO:0005216);; Cellular Component: membrane (GO:0016020);;	--	[U]	Intracellular trafficking, secretion, and vesicular transport	Neurotransmitter-gated ion-channel transmembrane region	Acetylcholine receptor subunit beta-type unc-29 (Precursor) GN=unc-29 OS=Caenorhabditis elegans PE=2 SV=2	T	Signal transduction mechanisms	Acetylcholine receptor subunit alpha-like 2 [Crassostrea gigas]	7	1.48604	0	0
c19369.graph_c0	--	--	--	--	[O]	Posttranslational modification, protein turnover, chaperones	B-box zinc finger	--	O	Posttranslational modification, protein turnover, chaperones	predicted protein [Nematostella vectensis]	6	0.719708	3	0.423225
c56325.graph_c0	--	--	--	--	--	--	--	--	--	--	hypothetical protein LOTGIDRAFT_119738 [Lottia gigantea]	12	1.2252	2	0.24016
c18464.graph_c0	--	--	--	--	--	--	Protein of unknown function (DUF229)	--	R	General function prediction only	hypothetical protein LOTGIDRAFT_129214 [Lottia gigantea]	5	1.16716	0	0
c67408.graph_c0	[I]	Lipid transport and metabolism	Molecular Function: catalytic activity (GO:0003824);; Biological Process: metabolic process (GO:0008152);;	K07511|1.04014e-121|lgi:LOTGIDRAFT_229152|hypothetical protein; K07511 enoyl-CoA hydratase [EC:4.2.1.17] (A)	[I]	Lipid transport and metabolism	Enoyl-CoA hydratase/isomerase family;; Peptidase family S49	Probable enoyl-CoA hydratase, mitochondrial (Precursor) GN=echs1 OS=Dictyostelium discoideum (Slime mold) PE=3 SV=1	I	Lipid transport and metabolism	hypothetical protein LOTGIDRAFT_229152 [Lottia gigantea]	74	8.63539	133	18.2535
c39191.graph_c1	--	--	Cellular Component: membrane (GO:0016020);;	K06890|3.2215e-74|lgi:LOTGIDRAFT_212296|hypothetical protein; K06890 (A)	[T]	Signal transduction mechanisms	Inhibitor of apoptosis-promoting Bax1	--	T	Signal transduction mechanisms	hypothetical protein LOTGIDRAFT_212296 [Lottia gigantea]	4	0.422987	9	1.11932
c30683.graph_c0	[D]	Cell cycle control, cell division, chromosome partitioning	--	--	[D]	Cell cycle control, cell division, chromosome partitioning	Transglutaminase-like superfamily	--	D	Cell cycle control, cell division, chromosome partitioning	Kyphoscoliosis peptidase [Crassostrea gigas]	6	0.463658	10	0.908849
c84259.graph_c0	--	--	--	--	--	--	--	--	--	--	DNA-binding protein D-ETS-3 [Crassostrea gigas]	7	1.49734	0	0
c64014.graph_c0	--	--	--	--	[Z]	Cytoskeleton	Spectrin repeat	--	Z	Cytoskeleton	Nesprin-1 [Crassostrea gigas]	34	1.33852	34	1.57424
c60595.graph_c0	--	--	Biological Process: cell morphogenesis (GO:0000902);; Molecular Function: binding (GO:0005488);; Cellular Component: mitochondrion (GO:0005739);; Cellular Component: microtubule associated complex (GO:0005875);; Biological Process: phagocytosis (GO:0006909);; Biological Process: germarium-derived oocyte fate determination (GO:0007294);; Biological Process: regulation of lamellipodium assembly (GO…	K07870|2.17054e-18|lgi:LOTGIDRAFT_210168|hypothetical protein; K07870 Ras homolog gene family, member T1 (A)	[V]	Defense mechanisms	--	Mitochondrial Rho GTPase GN=Miro OS=Drosophila melanogaster (Fruit fly) PE=1 SV=1	V	Defense mechanisms	PREDICTED: mitochondrial Rho GTPase 1-A-like isoform X1 [Aplysia californica]	18	1.72804	15	1.69362
c26139.graph_c0	--	--	Molecular Function: lyase activity (GO:0016829);;	--	[E]	Amino acid transport and metabolism	--	--	E	Amino acid transport and metabolism	Pyridoxal-dependent decarboxylase domain-containing protein 1 [Crassostrea gigas]	2	0.166935	15	1.4725
c70351.graph_c0	[R]	General function prediction only	Molecular Function: GTP binding (GO:0005525);; Cellular Component: intracellular (GO:0005622);; Biological Process: small GTPase mediated signal transduction (GO:0007264);;	K07943|3.58211e-111|bfo:BRAFLDRAFT_276203|hypothetical protein; K07943 ADP-ribosylation factor-like protein 2 (A)	[UZ]	--	ADP-ribosylation factor family;; Signal recognition particle receptor beta subunit;; Ras family;; Gtr1/RagA G protein conserved region;; Miro-like protein;; 50S ribosome-binding GTPase;; Elongation factor Tu GTP binding domain	ADP-ribosylation factor-like protein 2 GN=Arl2 OS=Drosophila melanogaster (Fruit fly) PE=2 SV=2	U	Intracellular trafficking, secretion, and vesicular transport	ADP-ribosylation factor-like protein 2 [Crassostrea gigas]	83	3.61718	98	5.023
c54485.graph_c0	[IQ]	--	--	K08745|4.28001e-62|lgi:LOTGIDRAFT_205996|hypothetical protein; K08745 solute carrier family 27 (fatty acid transporter), member 1/4 [EC:6.2.1.-] (A)	[I]	Lipid transport and metabolism	AMP-binding enzyme	Probable 4-coumarate--CoA ligase 1 GN=4cl1 OS=Dictyostelium discoideum (Slime mold) PE=3 SV=1	I	Lipid transport and metabolism	Long-chain fatty acid transport protein 4 [Crassostrea gigas]	13	0.847443	10	0.766677
c15797.graph_c0	--	--	Molecular Function: extracellular ligand-gated ion channel activity (GO:0005230);; Biological Process: transport (GO:0006810);; Cellular Component: membrane (GO:0016020);; Cellular Component: synapse (GO:0045202);;	K05312|1.56722e-55|lgi:LOTGIDRAFT_219547|hypothetical protein; K05312 nicotinic acetylcholine receptor, invertebrate (A)	[T]	Signal transduction mechanisms	Neurotransmitter-gated ion-channel ligand binding domain	Acetylcholine receptor subunit alpha-type acr-7 (Precursor) GN=acr-7 OS=Caenorhabditis elegans PE=1 SV=2	T	Signal transduction mechanisms	Neuronal acetylcholine receptor subunit alpha-9-I [Crassostrea gigas]	6	0.890615	4	0.698303
c68276.graph_c0	--	--	--	K15432|9.06336e-32|lgi:LOTGIDRAFT_232703|hypothetical protein; K15432 ashwin (A)	--	--	Developmental protein	--	--	--	Ashwin [Crassostrea gigas]	59	3.76918	101	7.58859
c108827.graph_c0	--	--	--	--	--	--	--	--	S	Function unknown	--	3	0.81928	0	0
c68188.graph_c0	[C]	Energy production and conversion	Molecular Function: oxidoreductase activity (GO:0016491);; Biological Process: oxidation-reduction process (GO:0055114);;	--	--	--	Malate/L-lactate dehydrogenase	--	S	Function unknown	Malate dehydrogenase [Crassostrea gigas]	48	3.14847	73	5.63152
c22837.graph_c0	--	--	Molecular Function: ryanodine-sensitive calcium-release channel activity (GO:0005219);; Molecular Function: calcium ion binding (GO:0005509);; Biological Process: cellular calcium ion homeostasis (GO:0006874);; Cellular Component: integral component of membrane (GO:0016021);; Biological Process: calcium ion transmembrane transport (GO:0070588);;	K04962|8.78514e-16|lgi:LOTGIDRAFT_123762|hypothetical protein; K04962 ryanodine receptor 2 (A)	[T]	Signal transduction mechanisms	--	Ryanodine receptor 44F GN=Rya-r44F OS=Drosophila melanogaster (Fruit fly) PE=1 SV=3	T	Signal transduction mechanisms	Ryanodine receptor 44F [Crassostrea gigas]	0	0	4	1.27854
c42462.graph_c0	--	--	Molecular Function: ligase activity (GO:0016874);; Biological Process: protein metabolic process (GO:0019538);;	K10626|1.84864e-11|bfo:BRAFLDRAFT_227182|hypothetical protein; K10626 E3 ubiquitin-protein ligase UBR2 [EC:6.3.2.19] (A)	[O]	Posttranslational modification, protein turnover, chaperones	--	--	O	Posttranslational modification, protein turnover, chaperones	E3 ubiquitin-protein ligase UBR2 [Crassostrea gigas]	5	0.651125	5	0.76579
c77117.graph_c0	[R]	General function prediction only	Molecular Function: zinc ion binding (GO:0008270);;	--	[R]	General function prediction only	SET domain;; PHD-finger	Histone-lysine N-methyltransferase ash1 GN=ash1 OS=Drosophila melanogaster (Fruit fly) PE=1 SV=3	R	General function prediction only	Histone-lysine N-methyltransferase MLL5 [Crassostrea gigas]	904	21.6965	680	19.1944
c16057.graph_c0	--	--	--	--	--	--	--	--	--	--	Putative global transcription activator SNF2L4 [Crassostrea gigas]	12	0.917237	13	1.16866
c35641.graph_c0	--	--	--	--	[YU]	--	Importin-beta N-terminal domain;; HEAT repeats;; HEAT-like repeat	Probable importin-5 homolog GN=DDB_G0291650 OS=Dictyostelium discoideum (Slime mold) PE=3 SV=1	U	Intracellular trafficking, secretion, and vesicular transport	Importin-4 [Crassostrea gigas]	8	0.734189	8	0.863481
c87253.graph_c0	[Q]	Secondary metabolites biosynthesis, transport and catabolism	--	--	--	--	--	--	Q	Secondary metabolites biosynthesis, transport and catabolism	copper-resistance protein, CopA family protein [Entamoeba histolytica HM-1:IMSS-B]	5	1.22298	0	0
c57880.graph_c0	--	--	--	--	--	--	--	--	--	--	hypothetical protein CGI_10002407 [Crassostrea gigas]	5	0.211493	36	1.79091
c32283.graph_c0	--	--	--	--	--	--	NHL repeat	--	O	Posttranslational modification, protein turnover, chaperones	hypothetical protein CGI_10026311 [Crassostrea gigas]	4	0.408401	21	2.52169
c39339.graph_c0	--	--	Molecular Function: binding (GO:0005488);;	K11865|1.95786e-26|lcm:102351082|MYSM1; Myb-like, SWIRM and MPN domains 1; K11865 protein MYSM1 (A)	[O]	Posttranslational modification, protein turnover, chaperones	Myb-like DNA-binding domain	Histone H2A deubiquitinase MYSM1 GN=MYSM1 OS=Branchiostoma floridae (Florida lancelet) PE=3 SV=1	B	Chromatin structure and dynamics	Histone H2A deubiquitinase MYSM1 [Crassostrea gigas]	6	0.343032	19	1.27756
c77269.graph_c0	[P]	Inorganic ion transport and metabolism	Molecular Function: calcium-transporting ATPase activity (GO:0005388);; Molecular Function: ATP binding (GO:0005524);; Biological Process: calcium ion transport (GO:0006816);; Cellular Component: integral component of membrane (GO:0016021);; Molecular Function: metal ion binding (GO:0046872);;	K05853|0|lgi:LOTGIDRAFT_208914|hypothetical protein; K05853 Ca2+ transporting ATPase, sarcoplasmic/endoplasmic reticulum [EC:3.6.3.8] (A)	[P]	Inorganic ion transport and metabolism	haloacid dehalogenase-like hydrolase;; Cation transporting ATPase, C-terminus;; Putative hydrolase of sodium-potassium ATPase alpha subunit;; haloacid dehalogenase-like hydrolase;; haloacid dehalogenase-like hydrolase	Calcium-transporting ATPase sarcoplasmic/endoplasmic reticulum type OS=Anopheles gambiae (African malaria mosquito) PE=3 SV=5	P	Inorganic ion transport and metabolism	sarco/endoplasmic reticulum calcium ATPase isoform A [Pinctada fucata]	74	3.37637	143	7.67361
c60025.graph_c0	--	--	--	--	--	--	--	--	S	Function unknown	--	17	2.10655	11	1.6031
c68429.graph_c0	--	--	Molecular Function: zinc ion binding (GO:0008270);;	K16676|3.16485e-121|aag:AaeL_AAEL007704|lipoma preferred partner/lpp; K16676 lipoma-prefererred partner (A)	[T]	Signal transduction mechanisms	LIM domain	LIM domain-containing protein jub GN=jub OS=Drosophila melanogaster (Fruit fly) PE=1 SV=3	T	Signal transduction mechanisms	Lipoma-preferred partner-like protein [Crassostrea gigas]	16	2.12602	13	2.03159
c86048.graph_c0	--	--	Cellular Component: integral component of membrane (GO:0016021);;	K17085|5.72693e-40|lgi:LOTGIDRAFT_174735|hypothetical protein; K17085 transmembrane 9 superfamily member 1 (A)	[U]	Intracellular trafficking, secretion, and vesicular transport	Endomembrane protein 70	Putative phagocytic receptor 1b (Precursor) GN=phg1b OS=Dictyostelium discoideum (Slime mold) PE=2 SV=1	U	Intracellular trafficking, secretion, and vesicular transport	Transmembrane 9 superfamily member 1 [Crassostrea gigas]	2	0.455524	2	0.535743
c115737.graph_c0	--	--	--	--	--	--	--	--	--	--	hypothetical protein CGI_10007481 [Crassostrea gigas]	0	0	3	0.84465
c77233.graph_c0	--	--	--	--	--	--	--	--	S	Function unknown	hypothetical protein CGI_10025528 [Crassostrea gigas]	45	1.4289	142	5.30303
c72161.graph_c0	--	--	--	K18764|2.06122e-89|bacu:103003260|CCRN4L; CCR4 carbon catabolite repression 4-like (S. cerevisiae); K18764 nocturnin [EC:3.1.13.4] (A)	[K]	Transcription	Endonuclease/Exonuclease/phosphatase family	Protein angel GN=angel OS=Drosophila melanogaster (Fruit fly) PE=1 SV=2	K	Transcription	Nocturnin [Crassostrea gigas]	22	0.933378	71	3.54273
c46540.graph_c1	--	--	--	K06252|5.19131e-10|cmk:103180421|tnc; tenascin C; K06252 tenascin (A)	[R]	General function prediction only	Fibrinogen beta and gamma chains, C-terminal globular domain	Protein scabrous (Precursor) GN=sca OS=Drosophila melanogaster (Fruit fly) PE=2 SV=3	R	General function prediction only	hypothetical protein NEMVEDRAFT_v1g153808 [Nematostella vectensis]	8	1.98263	0	0
c73548.graph_c0	--	--	--	--	--	--	--	--	T	Signal transduction mechanisms	hypothetical protein CGI_10027585 [Crassostrea gigas]	164	6.6808	72	3.44955
c14224.graph_c0	--	--	--	--	[S]	Function unknown	--	--	S	Function unknown	Anoctamin-1 [Crassostrea gigas]	11	1.04886	5	0.560714
c50161.graph_c0	--	--	--	--	--	--	--	--	--	--	ADAM family mig-17 [Crassostrea gigas]	7	0.676633	21	2.38737
c92992.graph_c0	--	--	--	--	--	--	--	--	R	General function prediction only	PREDICTED: RNA-directed DNA polymerase from mobile element jockey-like [Strongylocentrotus purpuratus]	4	0.868837	0	0
c53257.graph_c0	[O]	Posttranslational modification, protein turnover, chaperones	Biological Process: neurogenesis (GO:0022008);;	K03676|1.71168e-34|ola:101154769|glutaredoxin-2, mitochondrial-like; K03676 glutaredoxin 3 (A)	[O]	Posttranslational modification, protein turnover, chaperones	Glutaredoxin	Glutaredoxin GN=grxA OS=Dictyostelium discoideum (Slime mold) PE=2 SV=1	O	Posttranslational modification, protein turnover, chaperones	GG16009 [Drosophila erecta]	37	3.45767	44	4.83592
c119491.graph_c0	--	--	--	--	--	--	--	--	S	Function unknown	PREDICTED: uncharacterized protein LOC100369229 [Saccoglossus kowalevskii]	0	0	4	0.958902
c39335.graph_c0	--	--	--	--	--	--	--	--	--	--	hypothetical protein CGI_10017984 [Crassostrea gigas]	7	0.436586	35	2.56735
c71136.graph_c0	--	--	--	--	--	--	Protein of unknown function (DUF2830)	--	--	--	--	2	0.145556	16	1.36951
c88187.graph_c0	[S]	Function unknown	--	--	--	--	FAD-NAD(P)-binding	--	R	General function prediction only	--	6	1.28343	0	0
c103690.graph_c0	--	--	--	--	--	--	--	--	--	--	hypothetical protein CGI_10028433 [Crassostrea gigas]	0	0	6	1.03113
c77745.graph_c0	--	--	--	--	--	--	Tumour suppressor, Mitostatin	--	S	Function unknown	Coiled-coil domain-containing protein 19, mitochondrial [Crassostrea gigas]	210	10.4656	241	14.1256
c87127.graph_c0	--	--	--	K18932|5.18933e-13|cin:778891|zf(dhhc)-4; zinc finger protein; K18932 palmitoyltransferase [EC:2.3.1.225] (A)	[R]	General function prediction only	Ankyrin repeats (many copies);; Ankyrin repeats (many copies);; Ankyrin repeat;; Ankyrin repeats (3 copies);; Ankyrin repeat	--	R	General function prediction only	Palmitoyltransferase ZDHHC17 [Crassostrea gigas]	0	0	5	1.21625
c78138.graph_c0	--	--	Molecular Function: phosphogluconate dehydrogenase (decarboxylating) activity (GO:0004616);; Biological Process: pentose-phosphate shunt (GO:0006098);; Molecular Function: NADP binding (GO:0050661);;	K00033|0|spu:575941|pgd; phosphogluconate dehydrogenase; K00033 6-phosphogluconate dehydrogenase [EC:1.1.1.44 1.1.1.343] (A)	[G]	Carbohydrate transport and metabolism	6-phosphogluconate dehydrogenase, C-terminal domain;; NAD binding domain of 6-phosphogluconate dehydrogenase	6-phosphogluconate dehydrogenase, decarboxylating GN=Pgd OS=Ceratitis capitata (Mediterranean fruit fly) PE=2 SV=1	G	Carbohydrate transport and metabolism	6-phosphogluconate dehydrogenase, decarboxylating [Crassostrea gigas]	308	7.79354	475	14.1359
c84365.graph_c0	[R]	General function prediction only	--	--	[R]	General function prediction only	Ankyrin repeats (3 copies);; Ankyrin repeat;; Ankyrin repeats (many copies);; Ankyrin repeats (many copies);; Ankyrin repeat	Ankyrin repeat, bromo and BTB domain-containing protein DDB_G0293800 GN=DDB_G0293800 OS=Dictyostelium discoideum (Slime mold) PE=3 SV=1	R	General function prediction only	Ankyrin-3 [Crassostrea gigas]	0	0	7	1.47971
c73505.graph_c0	--	--	--	--	--	--	--	--	S	Function unknown	Uncharacterized protein C7orf63 [Crassostrea gigas]	81	2.63097	98	3.7437
c72573.graph_c0	--	--	--	--	--	--	--	--	--	--	Coiled-coil and C2 domain-containing protein 2A [Crassostrea gigas]	78	3.11584	78	3.66454
c72914.graph_c0	--	--	--	--	[K]	Transcription	SAC3/GANP/Nin1/mts3/eIF-3 p25 family;; COP9 signalosome, subunit CSN8	--	K	Transcription	hypothetical protein LOTGIDRAFT_140003 [Lottia gigantea]	332	7.37744	763	19.9406
c57346.graph_c0	--	--	--	--	--	--	--	--	--	--	Paired box protein Pax-2-A [Crassostrea gigas]	28	1.09923	35	1.61601
c41874.graph_c0	[S]	Function unknown	Molecular Function: transferase activity, transferring phosphorus-containing groups (GO:0016772);;	--	[R]	General function prediction only	Leucine rich repeat;; Leucine Rich repeats (2 copies);; Leucine rich repeats (6 copies);; Leucine Rich Repeat;; Leucine Rich repeat;; Leucine rich repeat	Leucine-rich repeat-containing protein egg-6 (Precursor) OS=Caenorhabditis elegans PE=2 SV=2	T	Signal transduction mechanisms	Leucine-rich repeat and immunoglobulin-like domain-containing nogo receptor-interacting protein 2 [Crassostrea gigas]	4	0.385984	8	0.907914
c85993.graph_c0	--	--	Molecular Function: GTPase activator activity (GO:0005096);; Molecular Function: phospholipid binding (GO:0005543);; Cellular Component: intracellular (GO:0005622);; Biological Process: signal transduction (GO:0007165);; Biological Process: positive regulation of GTPase activity (GO:0043547);;	--	[T]	Signal transduction mechanisms	RhoGAP domain	GTPase-activating protein pac-1 GN=pac-1 OS=Caenorhabditis elegans PE=1 SV=4	T	Signal transduction mechanisms	Rho GTPase-activating protein 10-like protein [Crassostrea gigas]	7	0.504872	13	1.10274
c103587.graph_c0	--	--	--	--	--	--	--	--	T	Signal transduction mechanisms	PGAP2-interacting protein [Crassostrea gigas]	0	0	3	0.914713
c70032.graph_c0	[E]	Amino acid transport and metabolism	Cellular Component: glycine cleavage complex (GO:0005960);; Biological Process: glycine decarboxylation via glycine cleavage system (GO:0019464);;	K02437|6.84582e-48|bacu:103015867|GCSH; glycine cleavage system protein H (aminomethyl carrier); K02437 glycine cleavage system H protein (A)	[E]	Amino acid transport and metabolism	Glycine cleavage H-protein	Glycine cleavage system H protein, mitochondrial (Precursor) GN=ppl OS=Drosophila melanogaster (Fruit fly) PE=2 SV=1	E	Amino acid transport and metabolism	glycine cleavage system protein H [Crassostrea gigas]	97	4.7039	179	10.209
c101218.graph_c0	--	--	--	--	--	--	Adenosine-deaminase (editase) domain	--	A	RNA processing and modification	Double-stranded RNA-specific adenosine deaminase [Crassostrea gigas]	0	0	3	0.830513
c37512.graph_c0	[E]	Amino acid transport and metabolism	Molecular Function: transaminase activity (GO:0008483);;	K00814|2.253e-63|lgi:LOTGIDRAFT_114341|hypothetical protein; K00814 alanine transaminase [EC:2.6.1.2] (A)	[E]	Amino acid transport and metabolism	--	Probable alanine aminotransferase, mitochondrial (Precursor) GN=gpt OS=Dictyostelium discoideum (Slime mold) PE=3 SV=1	E	Amino acid transport and metabolism	Alanine aminotransferase 2 [Crassostrea gigas]	8	1.11677	3	0.492538
c52497.graph_c0	--	--	--	--	--	--	--	Protein lingerer OS=Aedes aegypti (Yellowfever mosquito) PE=3 SV=1	O	Posttranslational modification, protein turnover, chaperones	Ubiquitin-associated protein 2 [Crassostrea gigas]	7	0.516799	28	2.43123
c89116.graph_c0	[IQ]	--	--	K08749|8.00788e-75|lgi:LOTGIDRAFT_112354|hypothetical protein; K08749 solute carrier family 27 (fatty acid transporter), member 6 (A)	[I]	Lipid transport and metabolism	AMP-binding enzyme C-terminal domain;; AMP-binding enzyme	Probable 4-coumarate--CoA ligase 2 GN=4cl2 OS=Dictyostelium discoideum (Slime mold) PE=3 SV=1	I	Lipid transport and metabolism	Very long-chain acyl-CoA synthetase [Crassostrea gigas]	13	1.16828	3	0.317081
c74119.graph_c0	--	--	--	K08106|1.42536e-123|lgi:LOTGIDRAFT_214000|hypothetical protein; K08106 N-acetylgalactosamine 4-sulfate 6-O-sulfotransferase [EC:2.8.2.33] (A)	--	--	Sulfotransferase domain	Carbohydrate sulfotransferase 15 (Fragments) GN=GALNAC4S6ST OS=Nototodarus sloanii (Wellington flying squid) PE=1 SV=2	R	General function prediction only	Carbohydrate sulfotransferase 15 [Crassostrea gigas]	149	4.94906	387	15.1179
c14665.graph_c0	--	--	--	--	[O]	Posttranslational modification, protein turnover, chaperones	Zinc finger, C3HC4 type (RING finger);; Zinc finger, C3HC4 type (RING finger);; Ring finger domain;; Zinc finger, C3HC4 type (RING finger);; RING-type zinc-finger;; zinc finger of C3HC4-type, RING	RING finger protein nhl-1 GN=nhl-1 OS=Caenorhabditis elegans PE=1 SV=2	S	Function unknown	hypothetical protein BRAFLDRAFT_70065 [Branchiostoma floridae]	4	0.367094	11	1.18729
c37758.graph_c0	--	--	--	--	--	--	--	--	S	Function unknown	DC-STAMP domain-containing protein 2 [Crassostrea gigas]	4	0.487075	5	0.716063
c56048.graph_c0	[O]	Posttranslational modification, protein turnover, chaperones	--	--	[OR]	--	Ubiquitin family;; Ubiquitin-2 like Rad60 SUMO-like	Ubiquitin OS=Ceratitis capitata (Mediterranean fruit fly) PE=1 SV=1	O	Posttranslational modification, protein turnover, chaperones	ubiquitin-like protein [Haliotis discus discus]	18	1.35923	8	0.710488
c68952.graph_c0	--	--	--	K11793|6.79826e-117|lgi:LOTGIDRAFT_195998|hypothetical protein; K11793 cereblon (A)	[R]	General function prediction only	ATP-dependent protease La (LON) domain	Protein cereblon homolog GN=GA17779 OS=Drosophila pseudoobscura pseudoobscura (Fruit fly) PE=3 SV=2	R	General function prediction only	Protein cereblon [Crassostrea gigas]	13	0.613029	27	1.49743
c61225.graph_c1	--	--	--	--	--	--	Immunoglobulin domain;; Immunoglobulin domain;; Immunoglobulin V-set domain;; Immunoglobulin I-set domain;; Immunoglobulin domain	--	--	--	Titin [Crassostrea gigas]	38	1.64571	73	3.71824
c16237.graph_c0	[R]	General function prediction only	Molecular Function: nucleotide binding (GO:0000166);; Biological Process: signal transduction (GO:0007165);; Molecular Function: hydrolase activity (GO:0016787);;	K07843|3.72693e-93|phu:Phum_PHUM468090|dexras1, putative (EC:3.1.4.12); K07843 RAS, dexamethasone-induced Ras-related protein 1 (A)	[R]	General function prediction only	Ras family;; Miro-like protein;; Elongation factor Tu GTP binding domain;; ADP-ribosylation factor family	Ras-like protein 3 (Precursor) GN=R OS=Drosophila melanogaster (Fruit fly) PE=2 SV=2	R	General function prediction only	hypothetical protein CGI_10022319 [Crassostrea gigas]	14	0.876086	15	1.10396
c73258.graph_c1	--	--	--	--	--	--	--	--	--	--	mantle gene 5 [Pinctada fucata]	5705	551.238	9934	1128.89
c39468.graph_c0	--	--	--	--	--	--	--	--	--	--	hypothetical protein CGI_10004708 [Crassostrea gigas]	0	0	19	3.80945
c70967.graph_c0	[O]	Posttranslational modification, protein turnover, chaperones	Molecular Function: threonine-type endopeptidase activity (GO:0004298);; Cellular Component: nucleus (GO:0005634);; Cellular Component: cytoplasm (GO:0005737);; Cellular Component: proteasome core complex (GO:0005839);; Biological Process: proteolysis involved in cellular protein catabolic process (GO:0051603);;	K02734|7.40509e-105|lgi:LOTGIDRAFT_181139|hypothetical protein; K02734 20S proteasome subunit beta 4 [EC:3.4.25.1] (A)	[O]	Posttranslational modification, protein turnover, chaperones	Proteasome subunit	Probable proteasome subunit beta type-2 GN=Prosbeta4R2 OS=Drosophila melanogaster (Fruit fly) PE=2 SV=3	O	Posttranslational modification, protein turnover, chaperones	Proteasome subunit beta type-2 [Crassostrea gigas]	279	17.2481	296	21.5215
c60647.graph_c0	--	--	--	--	--	--	Domain of unknown function (DUF4610)	--	S	Function unknown	PREDICTED: uncharacterized protein LOC101853306 [Aplysia californica]	46	3.38748	80	6.92873
c62307.graph_c0	--	--	--	--	--	--	--	--	--	--	Epsin-2 [Crassostrea gigas]	20	1.60593	31	2.92754
c72119.graph_c0	--	--	Cellular Component: membrane (GO:0016020);;	--	[S]	Function unknown	Yip1 domain	Protein YIPF1 homolog GN=yipf1 OS=Dictyostelium discoideum (Slime mold) PE=3 SV=1	S	Function unknown	Protein YIPF1 [Crassostrea gigas]	91	5.4438	168	11.8199
c63783.graph_c0	--	--	--	--	[R]	General function prediction only	Rieske [2Fe-2S] domain;; Rieske-like [2Fe-2S] domain	--	R	General function prediction only	hypothetical protein CAPTEDRAFT_159559 [Capitella teleta]	6	0.453078	32	2.84195
c41661.graph_c0	--	--	--	K06052|1.31588e-11|lgi:LOTGIDRAFT_71205|hypothetical protein; K06052 jagged (A)	--	--	N terminus of Notch ligand	--	T	Signal transduction mechanisms	hypothetical protein LOTGIDRAFT_71205, partial [Lottia gigantea]	8	0.95757	16	2.2524
c86141.graph_c0	--	--	--	--	--	--	Endonuclease/Exonuclease/phosphatase family	--	S	Function unknown	hypothetical protein CAPTEDRAFT_213060 [Capitella teleta]	0	0	7	1.17551
c64524.graph_c0	[C]	Energy production and conversion	Molecular Function: DNA binding (GO:0003677);; Molecular Function: biotin carboxylase activity (GO:0004075);; Molecular Function: pyruvate carboxylase activity (GO:0004736);; Molecular Function: ATP binding (GO:0005524);; Cellular Component: mitochondrial matrix (GO:0005759);; Cellular Component: lipid particle (GO:0005811);; Cellular Component: microtubule associated complex (GO:0005875);; Biolo…	K01958|1.07507e-83|lgi:LOTGIDRAFT_232430|hypothetical protein; K01958 pyruvate carboxylase [EC:6.4.1.1] (A)	[C]	Energy production and conversion	Carbamoyl-phosphate synthase L chain, N-terminal domain;; Carbamoyl-phosphate synthase L chain, ATP binding domain	Pyruvate carboxylase 1 OS=Caenorhabditis elegans PE=1 SV=1	C	Energy production and conversion	Pyruvate carboxylase, mitochondrial [Crassostrea gigas]	13	0.996381	12	1.0817
c73671.graph_c0	--	--	--	K17353|3.62748e-20|lgi:LOTGIDRAFT_157853|hypothetical protein; K17353 tetraspanin-18 (A)	[R]	General function prediction only	Tetraspanin family	Tetraspanin-17 GN=tsp-17 OS=Caenorhabditis elegans PE=3 SV=3	S	Function unknown	CD82 antigen [Crassostrea gigas]	39	1.09653	145	4.7948
c44878.graph_c0	--	--	Molecular Function: metal ion binding (GO:0046872);;	K14650|1.73e-26|ola:101163568|transcription initiation factor TFIID subunit 3-like; K14650 transcription initiation factor TFIID subunit 3 (A)	[B]	Chromatin structure and dynamics	PHD-finger	CXXC-type zinc finger protein 1 GN=Cfp1 OS=Drosophila melanogaster (Fruit fly) PE=1 SV=1	K	Transcription	Transcription initiation factor TFIID subunit 3 [Crassostrea gigas]	2	0.341989	42	8.4465
c15118.graph_c0	[R]	General function prediction only	Molecular Function: 2-alkenal reductase [NAD(P)] activity (GO:0032440);; Biological Process: oxidation-reduction process (GO:0055114);;	K06270|1.92758e-33|lgi:LOTGIDRAFT_179562|hypothetical protein; K06270 protein phosphatase 1 regulatory subunit 12A (A)	[OT]	--	Ankyrin repeat;; Ankyrin repeats (3 copies);; Ankyrin repeats (many copies);; Ankyrin repeats (many copies);; Ankyrin repeat	Apoptotic enhancer 1 protein GN=ape-1 OS=Caenorhabditis elegans PE=1 SV=1	T	Signal transduction mechanisms	Protein phosphatase 1 regulatory subunit 12A [Crassostrea gigas]	1	0.25925	5	1.52452
c66379.graph_c0	--	--	--	--	--	--	--	--	--	--	hypothetical protein CGI_10017740 [Crassostrea gigas]	14	0.662406	39	2.17023
c19618.graph_c0	--	--	Molecular Function: DNA binding (GO:0003677);; Biological Process: transcription, DNA-templated (GO:0006351);;	K09407|1.19976e-14|tca:657747|forkhead box protein P4; K09407 forkhead box protein N (A)	[K]	Transcription	Fork head domain	--	K	Transcription	Forkhead box protein N4 [Crassostrea gigas]	0	0	4	1.28474
c67664.graph_c0	[R]	General function prediction only	--	K18201|1.02018e-53|lgi:LOTGIDRAFT_143358|hypothetical protein; K18201 hydroxylysine kinase [EC:2.7.1.81] (A)	--	--	Phosphotransferase enzyme family	--	R	General function prediction only	Aminoglycoside phosphotransferase domain-containing protein 1 [Crassostrea gigas]	9	0.394326	42	2.16425
c87167.graph_c0	--	--	--	--	--	--	--	--	--	--	Apelin receptor [Crassostrea gigas]	6	1.37213	0	0
c56149.graph_c1	--	--	--	--	[R]	General function prediction only	--	Transcription factor castor GN=cas OS=Drosophila melanogaster (Fruit fly) PE=1 SV=2	R	General function prediction only	Zinc finger protein castor-like protein 1 [Crassostrea gigas]	7	0.989448	4	0.664967
c93325.graph_c0	--	--	--	--	--	--	--	--	--	--	Protein toll [Crassostrea gigas]	0	0	6	1.22149
c4776.graph_c0	--	--	--	K03511|6.36654e-07|cmk:103186374|polk; polymerase (DNA directed) kappa; K03511 DNA polymerase kappa [EC:2.7.7.7] (A)	[L]	Replication, recombination and repair	--	--	L	Replication, recombination and repair	DNA polymerase kappa [Crassostrea gigas]	5	0.726837	3	0.512901
c66602.graph_c0	--	--	Molecular Function: NAD+ ADP-ribosyltransferase activity (GO:0003950);; Molecular Function: metal ion binding (GO:0046872);;	K15259|2.41079e-18|bfo:BRAFLDRAFT_280943|hypothetical protein; K15259 poly [ADP-ribose] polymerase 7/11/12/13 [EC:2.4.2.30] (A)	--	--	Poly(ADP-ribose) polymerase catalytic domain	--	R	General function prediction only	Poly [ADP-ribose] polymerase 12 [Crassostrea gigas]	16	0.838877	28	1.72656
c25892.graph_c0	[RTKL]	--	Molecular Function: nucleotide binding (GO:0000166);; Molecular Function: protein kinase activity (GO:0004672);; Biological Process: phosphorylation (GO:0016310);;	--	[T]	Signal transduction mechanisms	Protein kinase domain;; Protein tyrosine kinase	Serine/threonine-protein kinase pakH {ECO:0000250|UniProtKB:Q869N2} GN=DDB_G0273865 OS=Dictyostelium discoideum (Slime mold) PE=3 SV=1	T	Signal transduction mechanisms	Serine/threonine-protein kinase Nek3 [Crassostrea gigas]	0	0	5	1.38419
c62612.graph_c0	--	--	Molecular Function: binding (GO:0005488);;	--	--	--	YqaJ-like viral recombinase domain;; Herpesvirus alkaline exonuclease;; PHD-finger;; PHD-finger	--	R	General function prediction only	hypothetical protein BRAFLDRAFT_119491 [Branchiostoma floridae]	7	0.239365	108	4.34341
c65231.graph_c1	--	--	Molecular Function: motor activity (GO:0003774);; Molecular Function: ATP binding (GO:0005524);; Cellular Component: myosin complex (GO:0016459);;	K10356|9.44041e-52|lgi:LOTGIDRAFT_143556|hypothetical protein; K10356 myosin I (A)	[Z]	Cytoskeleton	Myosin head (motor domain)	Myosin-IA GN=Myo31DF OS=Drosophila melanogaster (Fruit fly) PE=2 SV=1	Z	Cytoskeleton	hypothetical protein LOTGIDRAFT_143556 [Lottia gigantea]	6	0.922249	5	0.903883
c20847.graph_c0	--	--	--	--	--	--	--	--	S	Function unknown	hypothetical protein CGI_10018109 [Crassostrea gigas]	0	0	3	0.898157
c55420.graph_c0	--	--	--	K07754|1.17608e-41|cmy:102944395|DIO3; deiodinase, iodothyronine, type III; K07754 thyroxine 5-deiodinase [EC:1.97.1.11] (A)	--	--	Iodothyronine deiodinase;; Iodothyronine deiodinase	--	S	Function unknown	deiodinase [Azumapecten farreri]	18	0.747328	48	2.34382
c86554.graph_c0	--	--	--	--	--	--	--	--	--	--	Transmembrane and coiled-coil domain-containing protein 4 [Crassostrea gigas]	3	0.796093	2	0.624191
c62781.graph_c0	--	--	--	--	--	--	--	--	S	Function unknown	Migration and invasion-inhibitory protein [Crassostrea gigas]	3	0.304642	14	1.67202
c73613.graph_c0	--	--	Biological Process: single-organism process (GO:0044699);;	K05849|0|lgi:LOTGIDRAFT_92127|hypothetical protein; K05849 solute carrier family 8 (sodium/calcium exchanger) (A)	[PT]	--	Sodium/calcium exchanger protein;; Calx-beta domain	--	P	Inorganic ion transport and metabolism	Sodium/calcium exchanger 3 [Crassostrea gigas]	37	1.36897	200	8.70295
c86117.graph_c0	--	--	--	--	--	--	Bacterial protein of unknown function (HtrL_YibB)	--	--	--	hypothetical protein CGI_10006309 [Crassostrea gigas]	3	0.327712	6	0.770845
c74540.graph_c0	--	--	--	K13709|5.08552e-56|lgi:LOTGIDRAFT_115014|hypothetical protein; K13709 Rho GTPase-activating protein 5 (A)	[T]	Signal transduction mechanisms	RhoGAP domain	Rho GTPase-activating protein 190 GN=RhoGAPp190 OS=Drosophila melanogaster (Fruit fly) PE=1 SV=2	T	Signal transduction mechanisms	hypothetical protein CGI_10028030 [Crassostrea gigas]	2097	27.2447	2162	33.0358
c50025.graph_c0	--	--	--	K13912|4.70168e-12|chx:102170295|deleted in malignant brain tumors 1 protein-like; K13912 deleted in malignant brain tumors 1 protein (A)	--	--	Scavenger receptor cysteine-rich domain;; CUB domain	Scavenger receptor cysteine-rich domain superfamily protein {ECO:0000312|EMBL:BAK39578.1} (Precursor) OS=Patiria pectinifera (Starfish) PE=1 SV=1	R	General function prediction only	PREDICTED: LOW QUALITY PROTEIN: cubilin [Harpegnathos saltator]	0	0	11	1.44693
c74093.graph_c0	--	--	--	--	--	--	Vascular protein family Vasculin-like 1	--	--	--	Vasculin-like protein 1 [Crassostrea gigas]	844	12.5711	914	16.0111
c72074.graph_c0	--	--	--	--	--	--	--	--	--	--	hypothetical protein CGI_10016711 [Crassostrea gigas]	22	0.659381	55	1.93875
c80210.graph_c0	--	--	Biological Process: cilium or flagellum-dependent cell motility (GO:0001539);; Molecular Function: microtubule motor activity (GO:0003777);; Molecular Function: ATP binding (GO:0005524);; Cellular Component: axonemal dynein complex (GO:0005858);; Biological Process: ATP catabolic process (GO:0006200);; Biological Process: microtubule-based movement (GO:0007018);; Molecular Function: ATPase activi…	K10408|2.02385e-59|cin:100182341|dnah5; dynein heavy chain 5, axonemal; K10408 dynein heavy chain, axonemal (A)	[Z]	Cytoskeleton	Dynein heavy chain and region D6 of dynein motor	--	Z	Cytoskeleton	Dynein heavy chain 5, axonemal [Crassostrea gigas]	4	0.57848	10	1.70088
c61988.graph_c0	--	--	Biological Process: compound eye morphogenesis (GO:0001745);; Cellular Component: endoplasmic reticulum (GO:0005783);; Cellular Component: Golgi medial cisterna (GO:0005797);; Biological Process: fucose metabolic process (GO:0006004);; Biological Process: protein O-linked glycosylation (GO:0006493);; Biological Process: germarium-derived egg chamber formation (GO:0007293);; Biological Process: im…	K05948|2.18969e-51|lgi:LOTGIDRAFT_93476|hypothetical protein; K05948 fringe [EC:2.4.1.222] (A)	--	--	Fringe-like	Fringe glycosyltransferase GN=fng OS=Drosophila melanogaster (Fruit fly) PE=1 SV=1	G	Carbohydrate transport and metabolism	hypothetical protein LOTGIDRAFT_93476, partial [Lottia gigantea]	24	1.51705	36	2.67631
c59761.graph_c0	--	--	Cellular Component: membrane (GO:0016020);;	K05312|5.93586e-43|lgi:LOTGIDRAFT_112016|hypothetical protein; K05312 nicotinic acetylcholine receptor, invertebrate (A)	[T]	Signal transduction mechanisms	Neurotransmitter-gated ion-channel transmembrane region	Acetylcholine receptor subunit beta-like 1 (Precursor) GN=CG11348 OS=Drosophila melanogaster (Fruit fly) PE=2 SV=1	T	Signal transduction mechanisms	Acetylcholine receptor subunit beta-like 1 [Crassostrea gigas]	10	0.792355	40	3.72756
c67157.graph_c0	--	--	--	--	--	--	--	--	--	--	hypothetical protein CGI_10022767 [Crassostrea gigas]	21	1.06241	27	1.60651
c26617.graph_c0	--	--	Biological Process: dephosphorylation (GO:0016311);; Molecular Function: phosphatase activity (GO:0016791);; Cellular Component: intracellular part (GO:0044424);;	K18037|2.03811e-93|isc:IscW_ISCW009429|protein 4.1G, putative; K18037 tyrosine-protein phosphatase non-receptor type 4 [EC:3.1.3.48] (A)	[T]	Signal transduction mechanisms	FERM central domain;; FERM N-terminal domain	Tyrosine-protein phosphatase 1 GN=ptp-1 OS=Caenorhabditis elegans PE=2 SV=3	T	Signal transduction mechanisms	Tyrosine-protein phosphatase non-receptor type 4 [Crassostrea gigas]	16	1.09904	7	0.565506
c77381.graph_c1	[J]	Translation, ribosomal structure and biogenesis	--	K05544|5.88129e-154|lgi:LOTGIDRAFT_144742|hypothetical protein; K05544 tRNA-dihydrouridine synthase 3 [EC:1.3.1.89] (A)	[R]	General function prediction only	Dihydrouridine synthase (Dus);; Zinc finger C-x8-C-x5-C-x3-H type (and similar)	tRNA-dihydrouridine(47) synthase [NAD(P)(+)]-like GN=dus3l OS=Dictyostelium discoideum (Slime mold) PE=3 SV=1	J	Translation, ribosomal structure and biogenesis	tRNA-dihydrouridine synthase 3-like protein [Crassostrea gigas]	63	2.17971	135	5.49334
c6147.graph_c0	--	--	--	K04872|2.20985e-25|lgi:LOTGIDRAFT_64100|hypothetical protein; K04872 voltage-dependent calcium channel gamma-7 (A)	--	--	PMP-22/EMP/MP20/Claudin tight junction;; PMP-22/EMP/MP20/Claudin family	--	S	Function unknown	Voltage-dependent calcium channel gamma-5 subunit [Crassostrea gigas]	0	0	3	0.923222
c74937.graph_c0	--	--	--	--	--	--	--	--	K	Transcription	hypothetical protein CGI_10025681 [Crassostrea gigas]	129	6.08283	172	9.5387
c15161.graph_c0	--	--	--	K06279|5.93718e-27|spu:578929|SHC-transforming protein 1-like; K06279 SHC- transforming protein 1 (A)	[T]	Signal transduction mechanisms	Phosphotyrosine interaction domain (PTB/PID)	--	T	Signal transduction mechanisms	SHC-transforming protein 1 [Crassostrea gigas]	3	0.564454	4	0.88514
c54943.graph_c0	--	--	--	--	--	--	--	--	S	Function unknown	hypothetical protein CGI_10001257 [Crassostrea gigas]	3	0.370113	7	1.01568
c72522.graph_c0	--	--	--	K17552|2.89922e-36|pss:102444093|serine/threonine-protein phosphatase 1 regulatory subunit 10-like; K17552 protein phosphatase 1 regulatory subunit 10 (A)	--	--	--	--	R	General function prediction only	Serine/threonine-protein phosphatase 1 regulatory subunit 10 [Crassostrea gigas]	336	16.8916	176	10.4062
c87980.graph_c0	--	--	Molecular Function: binding (GO:0005488);; Molecular Function: oxidoreductase activity (GO:0016491);;	--	[Q]	Secondary metabolites biosynthesis, transport and catabolism	Cytochrome P450	Cytochrome P450 2L1 GN=CYP2L1 OS=Panulirus argus (Caribbean spiny lobster) PE=1 SV=1	Q	Secondary metabolites biosynthesis, transport and catabolism	cytochrome P450 I f2-like protein [Biomphalaria glabrata]	0	0	4	0.962389
c58672.graph_c0	--	--	--	--	--	--	Coiled-coil domain-containing protein 50 N-terminus	--	S	Function unknown	hypothetical protein CGI_10010130 [Crassostrea gigas]	332	10.354	357	13.0943
c104259.graph_c0	--	--	--	--	--	--	--	--	--	--	Nesprin-1 [Crassostrea gigas]	0	0	3	0.834003
c58778.graph_c0	--	--	--	--	--	--	Protein of unknown function (DUF3421)	--	S	Function unknown	Aldehyde dehydrogenase family 3 member B1 [Crassostrea gigas]	44	5.51296	17	2.5051
c74903.graph_c0	--	--	Molecular Function: binding (GO:0005488);; Biological Process: cellular process (GO:0009987);;	K08533|1.20624e-22|tgu:100221315|nuclear receptor ROR-beta-like; K08533 RAR-related orphan receptor beta (A)	[K]	Transcription	Zinc finger, C4 type (two domains);; Ligand-binding domain of nuclear hormone receptor	Probable nuclear hormone receptor HR3 GN=Hr46 OS=Drosophila melanogaster (Fruit fly) PE=2 SV=1	K	Transcription	Nuclear receptor ROR-alpha [Crassostrea gigas]	137	3.02844	210	5.45963
c73936.graph_c0	[KL]	--	Molecular Function: DNA binding (GO:0003677);; Molecular Function: helicase activity (GO:0004386);; Molecular Function: ATP binding (GO:0005524);;	K15192|0|lgi:LOTGIDRAFT_229634|hypothetical protein; K15192 TATA-binding protein-associated factor [EC:3.6.4.-] (A)	[K]	Transcription	SNF2 family N-terminal domain;; Helicase conserved C-terminal domain	ATP-dependent helicase brm GN=brm OS=Drosophila melanogaster (Fruit fly) PE=1 SV=2	K	Transcription	hypothetical protein CGI_10003467 [Crassostrea gigas]	106	3.15525	176	6.16149
c62265.graph_c0	--	--	--	--	--	--	--	--	--	--	Leucine-rich repeat-containing protein 68 [Crassostrea gigas]	16	1.20015	19	1.67616
c24757.graph_c0	[L]	Replication, recombination and repair	Molecular Function: uracil DNA N-glycosylase activity (GO:0004844);; Cellular Component: nucleus (GO:0005634);; Cellular Component: mitochondrion (GO:0005739);; Biological Process: base-excision repair (GO:0006284);;	K03648|8.36633e-58|bfo:BRAFLDRAFT_287444|hypothetical protein; K03648 uracil-DNA glycosylase [EC:3.2.2.27] (A)	[L]	Replication, recombination and repair	Uracil DNA glycosylase superfamily	Uracil-DNA glycosylase {ECO:0000255|HAMAP-Rule:MF_03166} GN=uglA OS=Dictyostelium discoideum (Slime mold) PE=2 SV=2	L	Replication, recombination and repair	Uracil-DNA glycosylase [Crassostrea gigas]	0	0	9	1.34724
c58459.graph_c0	--	--	Molecular Function: ATP binding (GO:0005524);; Biological Process: ATP catabolic process (GO:0006200);; Molecular Function: xenobiotic-transporting ATPase activity (GO:0008559);; Cellular Component: integral component of membrane (GO:0016021);; Biological Process: transmembrane transport (GO:0055085);;	K05676|2.67149e-71|lgi:LOTGIDRAFT_124414|hypothetical protein; K05676 ATP-binding cassette, subfamily D (ALD), member 2 (A)	[I]	Lipid transport and metabolism	ABC transporter	ABC transporter D family member 2 GN=abcD2 OS=Dictyostelium discoideum (Slime mold) PE=3 SV=1	R	General function prediction only	ATP-binding cassette sub-family D member 2 [Crassostrea gigas]	11	0.531184	16	0.908693
c20720.graph_c0	--	--	--	K09421|8.02346e-06|isc:IscW_ISCW012531|transcription factor MYB, putative; K09421 myb-related protein (A)	--	--	--	--	--	--	PREDICTED: myb-related protein B-like isoform X1 [Aplysia californica]	0	0	7	1.39924
c77580.graph_c0	--	--	--	--	--	--	--	--	S	Function unknown	PREDICTED: hypothetical protein LOC100639106 [Amphimedon queenslandica]	155	5.48837	464	19.323
c72747.graph_c0	--	--	Molecular Function: sequence-specific DNA binding transcription factor activity (GO:0003700);; Cellular Component: nucleus (GO:0005634);; Biological Process: regulation of transcription, DNA-templated (GO:0006355);;	K09255|5.03309e-111|lgi:LOTGIDRAFT_107626|hypothetical protein; K09255 Rel/ankyrin family, other (A)	--	--	Rel homology domain (RHD)	Embryonic polarity protein dorsal GN=dl OS=Drosophila melanogaster (Fruit fly) PE=1 SV=2	K	Transcription	NF-kappa B [Pinctada fucata]	189	4.06756	356	9.01089
c52501.graph_c0	--	--	Molecular Function: microtubule motor activity (GO:0003777);; Molecular Function: ATP binding (GO:0005524);; Biological Process: ATP catabolic process (GO:0006200);; Biological Process: microtubule-based movement (GO:0007018);; Molecular Function: ATPase activity (GO:0016887);; Cellular Component: dynein complex (GO:0030286);;	K10413|4.81485e-138|ssc:100037291|DYNC1H1; dynein, cytoplasmic 1, heavy chain 1; K10413 dynein heavy chain 1, cytosolic (A)	[Z]	Cytoskeleton	Dynein heavy chain, N-terminal region 2	Dynein heavy chain, cytoplasmic GN=Dhc64C OS=Drosophila melanogaster (Fruit fly) PE=2 SV=2	Z	Cytoskeleton	Dynein heavy chain, cytoplasmic [Crassostrea gigas]	14	1.09237	6	0.550604
c59653.graph_c0	[R]	General function prediction only	--	--	[R]	General function prediction only	Ankyrin repeats (3 copies);; Ankyrin repeat;; Ankyrin repeats (many copies);; Ankyrin repeats (many copies);; Ankyrin repeat	Ankyrin repeat, PH and SEC7 domain containing protein secG GN=secG OS=Dictyostelium discoideum (Slime mold) PE=2 SV=1	R	General function prediction only	Serine/threonine-protein phosphatase 6 regulatory ankyrin repeat subunit A [Crassostrea gigas]	13	1.20684	4	0.436727
c69445.graph_c0	[R]	General function prediction only	Molecular Function: nucleic acid binding (GO:0003676);; Molecular Function: metal ion binding (GO:0046872);;	K09218|5.27906e-93|lgi:LOTGIDRAFT_114290|hypothetical protein; K09218 snail, invertebrate (A)	[K]	Transcription	Zinc-finger double domain;; Zinc finger, C2H2 type;; Zinc-finger double-stranded RNA-binding;; C2H2-type zinc finger;; C2H2-type zinc finger;; Zinc-finger of C2H2 type	Protein escargot GN=esg OS=Drosophila melanogaster (Fruit fly) PE=1 SV=2	K	Transcription	Protein escargot [Crassostrea gigas]	36	1.31255	120	5.14563
c71056.graph_c0	[R]	General function prediction only	Molecular Function: nucleotide binding (GO:0000166);; Molecular Function: RNA cap binding (GO:0000339);; Cellular Component: nucleus (GO:0005634);; Cellular Component: nuclear cap binding complex (GO:0005846);; Biological Process: 7-methylguanosine mRNA capping (GO:0006370);; Biological Process: gene silencing by RNA (GO:0031047);; Biological Process: mRNA cis splicing, via spliceosome (GO:004529…	K12883|2.90115e-82|nvi:100114709|nuclear cap-binding protein subunit 2; K12883 nuclear cap-binding protein subunit 2 (A)	[A]	RNA processing and modification	RNA recognition motif. (a.k.a. RRM, RBD, or RNP domain);; RNA recognition motif. (a.k.a. RRM, RBD, or RNP domain);; RNA recognition motif (a.k.a. RRM, RBD, or RNP domain)	Nuclear cap-binding protein subunit 2 GN=Cbp20 OS=Ixodes scapularis (Black-legged tick) PE=3 SV=1	A	RNA processing and modification	Nuclear cap-binding protein subunit 2 [Crassostrea gigas]	15	0.762293	43	2.57006
c70736.graph_c0	[H]	Coenzyme transport and metabolism	Biological Process: nematode larval development (GO:0002119);; Molecular Function: adenosylhomocysteinase activity (GO:0004013);; Biological Process: one-carbon metabolic process (GO:0006730);; Biological Process: receptor-mediated endocytosis (GO:0006898);; Biological Process: embryo development ending in birth or egg hatching (GO:0009792);; Biological Process: body morphogenesis (GO:0010171);; …	K01251|0|xla:503682|ahcy-b, ahcy, sahh; adenosylhomocysteinase (EC:3.3.1.1); K01251 adenosylhomocysteinase [EC:3.3.1.1] (A)	[H]	Coenzyme transport and metabolism	S-adenosyl-L-homocysteine hydrolase;; S-adenosyl-L-homocysteine hydrolase, NAD binding domain;; D-isomer specific 2-hydroxyacid dehydrogenase, NAD binding domain;; Acetohydroxy acid isomeroreductase, catalytic domain	Adenosylhomocysteinase GN=ahcy-1 OS=Caenorhabditis elegans PE=1 SV=1	H	Coenzyme transport and metabolism	Adenosylhomocysteinase A [Crassostrea gigas]	2562	86.5651	4717	187.445
c60609.graph_c0	--	--	--	--	[R]	General function prediction only	Tissue inhibitor of metalloproteinase	Tissue inhibitor of metalloproteases (Precursor) GN=Timp OS=Drosophila melanogaster (Fruit fly) PE=2 SV=1	R	General function prediction only	tissue inhibitor of matrix metalloproteinase [Pinctada martensii]	408	26.7205	143	11.0145
c92252.graph_c0	--	--	--	--	--	--	--	--	--	--	Alpha-aminoadipic semialdehyde synthase, mitochondrial [Crassostrea gigas]	4	1.05154	0	0
c26356.graph_c0	--	--	--	--	--	--	--	--	--	--	hypothetical protein CGI_10016753 [Crassostrea gigas]	3	0.480831	4	0.754008
c64748.graph_c1	--	--	--	--	[T]	Signal transduction mechanisms	Low-density lipoprotein receptor repeat class B	Putative vitellogenin receptor (Precursor) GN=yl OS=Drosophila melanogaster (Fruit fly) PE=1 SV=2	T	Signal transduction mechanisms	Sortilin-related receptor [Crassostrea gigas]	14	1.18258	4	0.397383
c74923.graph_c0	[LKJ]	--	Molecular Function: nucleic acid binding (GO:0003676);; Molecular Function: ATP binding (GO:0005524);; Molecular Function: ATP-dependent helicase activity (GO:0008026);;	K12835|0|fab:101816145|DDX42; DEAD (Asp-Glu-Ala-Asp) box helicase 42; K12835 ATP-dependent RNA helicase DDX42 [EC:3.6.4.13] (A)	[A]	RNA processing and modification	DEAD/DEAH box helicase;; Helicase conserved C-terminal domain	Probable ATP-dependent RNA helicase ddx42 GN=ddx42 OS=Dictyostelium discoideum (Slime mold) PE=3 SV=1	A	RNA processing and modification	ATP-dependent RNA helicase DDX42 [Crassostrea gigas]	350	8.09876	246	6.69469
c64639.graph_c0	[L]	Replication, recombination and repair	--	--	--	--	Exonuclease	--	L	Replication, recombination and repair	hypothetical protein CGI_10010993 [Crassostrea gigas]	22	0.565141	73	2.20547
c58501.graph_c0	--	--	--	K17849|3.56168e-50|bfo:BRAFLDRAFT_78160|hypothetical protein; K17849 E3 ubiquitin-protein ligase HECTD4 [EC:6.3.2.19] (A)	--	--	--	--	O	Posttranslational modification, protein turnover, chaperones	hypothetical protein CGI_10009041 [Crassostrea gigas]	4	0.445602	9	1.17916
c78392.graph_c0	--	--	--	K10104|1.32457e-52|bfo:BRAFLDRAFT_86061|hypothetical protein; K10104 ficolin (A)	[R]	General function prediction only	Fibrinogen beta and gamma chains, C-terminal globular domain	Fibrinogen-like protein A (Precursor) OS=Parastichopus parvimensis (Warty sea cucumber) PE=2 SV=1	R	General function prediction only	Angiopoietin-4 [Crassostrea gigas]	0	0	602	41.4905
c61105.graph_c0	--	--	Molecular Function: transferase activity (GO:0016740);;	--	[G]	Carbohydrate transport and metabolism	Major Facilitator Superfamily	--	G	Carbohydrate transport and metabolism	hypothetical protein LOTGIDRAFT_231273 [Lottia gigantea]	12	0.798919	5	0.391504
c23513.graph_c0	--	--	Molecular Function: zinc ion binding (GO:0008270);;	--	--	--	--	Protein pygopus GN=pygo OS=Drosophila melanogaster (Fruit fly) PE=1 SV=1	R	General function prediction only	PREDICTED: protein pygopus isoform X3 [Tribolium castaneum]	19	1.87854	6	0.697689
c14009.graph_c0	--	--	Cellular Component: integral component of membrane (GO:0016021);;	K17345|2.64622e-23|lgi:LOTGIDRAFT_205798|hypothetical protein; K17345 tetraspanin-5 (A)	[R]	General function prediction only	Tetraspanin family	--	S	Function unknown	hypothetical protein LOTGIDRAFT_205798 [Lottia gigantea]	6	1.37213	0	0
c55830.graph_c0	--	--	--	--	[R]	General function prediction only	HMG-box domain;; HMG (high mobility group) box;; HMG (high mobility group) box 5	High mobility group protein DSP1 GN=Dsp1 OS=Drosophila melanogaster (Fruit fly) PE=2 SV=1	R	General function prediction only	high mobility group 1 protein [Saccostrea kegaki]	434	14.3775	632	24.6239
c99557.graph_c0	--	--	Cellular Component: endoplasmic reticulum (GO:0005783);; Cellular Component: integral component of membrane (GO:0016021);; Biological Process: sterol metabolic process (GO:0016125);; Molecular Function: cholestenol delta-isomerase activity (GO:0047750);;	--	[I]	Lipid transport and metabolism	Emopamil binding protein	Probable 3-beta-hydroxysteroid-Delta(8),Delta(7)-isomerase GN=ebp OS=Dictyostelium discoideum (Slime mold) PE=2 SV=1	I	Lipid transport and metabolism	hypothetical protein LOTGIDRAFT_211745 [Lottia gigantea]	1	0.196018	4	0.922149
c35573.graph_c0	--	--	Molecular Function: ubiquitin-protein transferase activity (GO:0004842);; Molecular Function: zinc ion binding (GO:0008270);; Biological Process: protein ubiquitination (GO:0016567);;	K10693|2.35725e-47|lgi:LOTGIDRAFT_205644|hypothetical protein; K10693 E3 ubiquitin-protein ligase MYCBP2 [EC:6.3.2.19] (A)	[T]	Signal transduction mechanisms	--	E3 ubiquitin-protein ligase highwire OS=Drosophila melanogaster (Fruit fly) PE=1 SV=2	O	Posttranslational modification, protein turnover, chaperones	Putative E3 ubiquitin-protein ligase MYCBP2 [Crassostrea gigas]	1	0.170476	6	1.20299
c21477.graph_c0	--	--	--	--	--	--	--	Protein unc-80 GN=unc-80 OS=Caenorhabditis elegans PE=2 SV=4	S	Function unknown	hypothetical protein LOTGIDRAFT_232936 [Lottia gigantea]	1	0.133946	8	1.26027
c108947.graph_c0	[IQR]	--	Molecular Function: oxidoreductase activity (GO:0016491);; Biological Process: oxidation-reduction process (GO:0055114);;	--	[Q]	Secondary metabolites biosynthesis, transport and catabolism	short chain dehydrogenase	--	Q	Secondary metabolites biosynthesis, transport and catabolism	hypothetical protein BRAFLDRAFT_68404 [Branchiostoma floridae]	0	0	3	0.855572
c68507.graph_c0	[BK]	--	Molecular Function: transferase activity, transferring acyl groups (GO:0016746);;	K11723|7.1118e-58|lgi:LOTGIDRAFT_238111|hypothetical protein; K11723 bromodomain-containing protein 7/9 (A)	[K]	Transcription	Bromodomain	Ankyrin repeat, bromo and BTB domain-containing protein DDB_G0293800 GN=DDB_G0293800 OS=Dictyostelium discoideum (Slime mold) PE=3 SV=1	K	Transcription	hypothetical protein LOTGIDRAFT_238111 [Lottia gigantea]	154	9.27214	185	13.1001
c93963.graph_c0	[I]	Lipid transport and metabolism	Molecular Function: acetyl-CoA carboxylase activity (GO:0003989);; Molecular Function: biotin carboxylase activity (GO:0004075);; Molecular Function: ATP binding (GO:0005524);; Biological Process: fatty acid biosynthetic process (GO:0006633);; Molecular Function: metal ion binding (GO:0046872);;	K11262|2.481e-36|lgi:LOTGIDRAFT_199489|hypothetical protein; K11262 acetyl-CoA carboxylase / biotin carboxylase [EC:6.4.1.2 6.3.4.14] (A)	[I]	Lipid transport and metabolism	Carbamoyl-phosphate synthase L chain, ATP binding domain	Biotin carboxylase GN=accA OS=Dictyostelium discoideum (Slime mold) PE=3 SV=1	I	Lipid transport and metabolism	PREDICTED: acetyl-CoA carboxylase-like [Aplysia californica]	2	0.474744	2	0.558348
c38886.graph_c0	--	--	--	--	--	--	--	--	K	Transcription	hypothetical protein CGI_10020653 [Crassostrea gigas]	8	1.39769	2	0.410958
c62693.graph_c0	--	--	Biological Process: cell communication (GO:0007154);; Molecular Function: phosphatidylinositol binding (GO:0035091);;	K17928|8.83819e-63|bfo:BRAFLDRAFT_201455|hypothetical protein; K17928 sorting nexin-16 (A)	[ZUD]	--	PX domain	--	U	Intracellular trafficking, secretion, and vesicular transport	Sorting nexin-16 [Crassostrea gigas]	11	0.769688	10	0.822938
c107208.graph_c0	--	--	--	--	--	--	--	--	C	Energy production and conversion	--	3	0.788652	0	0
c77273.graph_c0	--	--	--	--	--	--	--	--	S	Function unknown	hypothetical protein CGI_10008228 [Crassostrea gigas]	135	1.93576	274	4.62076
c74956.graph_c0	--	--	--	K04721|9.51246e-52|lgi:LOTGIDRAFT_135217|hypothetical protein; K04721 tumor necrosis factor ligand superfamily member 10 (A)	--	--	TNF(Tumour Necrosis Factor) family	--	R	General function prediction only	Tumor necrosis factor ligand superfamily member 11 [Crassostrea gigas]	112	5.23841	151	8.30621
c64652.graph_c0	--	--	Cellular Component: ribosome (GO:0005840);;	K17428|1.70403e-49|hro:HELRODRAFT_125085|hypothetical protein; K17428 large subunit ribosomal protein L47 (A)	[J]	Translation, ribosomal structure and biogenesis	Mitochondrial 39-S ribosomal protein L47 (MRP-L47)	--	J	Translation, ribosomal structure and biogenesis	hypothetical protein CAPTEDRAFT_219435 [Capitella teleta]	165	10.6328	284	21.5242
c42216.graph_c0	--	--	--	--	--	--	--	--	S	Function unknown	hypothetical protein X975_14593, partial [Stegodyphus mimosarum]	13	1.47746	8	1.06932
c59216.graph_c0	[R]	General function prediction only	--	--	[O]	Posttranslational modification, protein turnover, chaperones	Ankyrin repeats (3 copies);; Ankyrin repeat;; Ankyrin repeats (many copies);; Ankyrin repeat;; Ankyrin repeats (many copies)	Ankyrin repeat, PH and SEC7 domain containing protein secG GN=secG OS=Dictyostelium discoideum (Slime mold) PE=2 SV=1	R	General function prediction only	ADP-ribosylation factor GTPase-activating protein AGD4 [Crassostrea gigas]	10	0.730613	31	2.66375
c66212.graph_c0	--	--	--	--	[R]	General function prediction only	--	Putative uncharacterized protein DDB_G0272456 GN=DDB_G0272456 OS=Dictyostelium discoideum (Slime mold) PE=4 SV=1	S	Function unknown	HEAT repeat-containing protein 6 [Crassostrea gigas]	6	0.245844	21	1.01198
c69347.graph_c0	--	--	--	--	--	--	--	--	--	--	Nuclear factor related to kappa-B-binding protein [Crassostrea gigas]	39	2.9332	18	1.59219
c26117.graph_c0	--	--	--	--	--	--	--	--	--	--	1-phosphatidylinositol-3-phosphate 5-kinase [Crassostrea gigas]	0	0	4	1.06288
c105142.graph_c0	--	--	Molecular Function: hydrolase activity, hydrolyzing O-glycosyl compounds (GO:0004553);; Biological Process: carbohydrate metabolic process (GO:0005975);; Biological Process: chitin metabolic process (GO:0006030);; Biological Process: macromolecule catabolic process (GO:0009057);;	--	--	--	Chitin binding Peritrophin-A domain	Endochitinase (Precursor) OS=Brugia malayi (Filarial nematode worm) PE=1 SV=1	R	General function prediction only	Endochitinase [Crassostrea gigas]	4	1.07157	0	0
c30847.graph_c0	--	--	--	--	--	--	Helix-loop-helix DNA-binding domain	--	--	--	--	1	0.13556	6	0.956591
c74216.graph_c1	--	--	--	--	[I]	Lipid transport and metabolism	Lipocalin / cytosolic fatty-acid binding protein family;; Lipocalin / cytosolic fatty-acid binding protein family	Fatty acid-binding protein homolog 5 GN=lbp-5 OS=Caenorhabditis elegans PE=3 SV=1	I	Lipid transport and metabolism	Fatty acid-binding-like protein 5 [Crassostrea gigas]	9	1.00062	10	1.30759
c89938.graph_c0	--	--	Biological Process: cilium or flagellum-dependent cell motility (GO:0001539);; Molecular Function: microtubule motor activity (GO:0003777);; Molecular Function: ATP binding (GO:0005524);; Cellular Component: axonemal dynein complex (GO:0005858);; Biological Process: ATP catabolic process (GO:0006200);; Biological Process: microtubule-based movement (GO:0007018);; Molecular Function: ATPase activi…	--	[Z]	Cytoskeleton	Hydrolytic ATP binding site of dynein motor region D1	Dynein beta chain, ciliary OS=Heliocidaris crassispina (Sea urchin) PE=1 SV=1	Z	Cytoskeleton	gamma dynein heavy chain [Drosophila bifasciata]	0	0	6	1.66801
c75687.graph_c0	[E]	Amino acid transport and metabolism	--	K17509|6.37377e-167|lgi:LOTGIDRAFT_233822|hypothetical protein; K17509 pyruvate dehydrogenase phosphatase regulatory subunit (A)	[E]	Amino acid transport and metabolism	Aminomethyltransferase folate-binding domain;; Glycine cleavage T-protein C-terminal barrel domain	--	E	Amino acid transport and metabolism	hypothetical protein LOTGIDRAFT_233822 [Lottia gigantea]	22	0.735826	115	4.52371
c57571.graph_c0	--	--	--	K13106|3.00299e-49|myb:102250351|BUD13; BUD13 homolog (S. cerevisiae); K13106 pre-mRNA-splicing factor CWC26 (A)	[S]	Function unknown	Pre-mRNA-splicing factor of RES complex	BUD13 homolog GN=R08D7.1 OS=Caenorhabditis elegans PE=3 SV=1	S	Function unknown	BUD13-like protein [Crassostrea gigas]	2	0.217629	8	1.02382
c74300.graph_c0	[P]	Inorganic ion transport and metabolism	Molecular Function: sodium-dependent phosphate transmembrane transporter activity (GO:0015321);; Cellular Component: membrane (GO:0016020);; Biological Process: sodium-dependent phosphate transport (GO:0044341);;	--	--	--	Na+/Pi-cotransporter	--	P	Inorganic ion transport and metabolism	PREDICTED: sodium-dependent phosphate transport protein 2B-like [Aplysia californica]	54	2.19174	124	5.9192
c58362.graph_c1	--	--	--	K11140|5.16963e-69|lgi:LOTGIDRAFT_238559|hypothetical protein; K11140 aminopeptidase N [EC:3.4.11.2] (A)	[EO]	--	ERAP1-like C-terminal domain	Aminopeptidase N (Precursor) GN=APN1 OS=Plutella xylostella (Diamondback moth) PE=1 SV=1	O	Posttranslational modification, protein turnover, chaperones	Aminopeptidase N [Crassostrea gigas]	6	0.233432	36	1.64724
c56275.graph_c0	--	--	Molecular Function: calcium ion binding (GO:0005509);; Cellular Component: myosin complex (GO:0016459);;	--	[Z]	Cytoskeleton	EF-hand domain pair;; EF-hand domain	Myosin essential light chain, striated adductor muscle OS=Argopecten irradians (Bay scallop) PE=1 SV=2	Z	Cytoskeleton	myosin essential light chain [Pinctada fucata]	4728	230.289	13098	750.319
c87353.graph_c0	--	--	--	--	--	--	--	--	A	RNA processing and modification	Tetratricopeptide repeat protein 37 [Crassostrea gigas]	0	0	6	1.33665
c40326.graph_c0	--	--	Biological Process: metabolic process (GO:0008152);; Molecular Function: oxidoreductase activity, acting on paired donors, with incorporation or reduction of molecular oxygen, reduced ascorbate as one donor, and incorporation of one atom of oxygen (GO:0016715);;	K18200|3.68143e-42|lgi:LOTGIDRAFT_128636|hypothetical protein; K00504 peptidylglycine monooxygenase [EC:1.14.17.3] K18200 peptidylamidoglycolate lyase [EC:4.3.2.5] (A)	[O]	Posttranslational modification, protein turnover, chaperones	NHL repeat	Peptidyl-alpha-hydroxyglycine alpha-amidating lyase 1 (Precursor) GN=Pal1 OS=Drosophila melanogaster (Fruit fly) PE=1 SV=1	O	Posttranslational modification, protein turnover, chaperones	Peptidyl-glycine alpha-amidating monooxygenase [Crassostrea gigas]	3	0.459868	4	0.721136
c73080.graph_c0	--	--	--	--	--	--	B-box zinc finger	--	O	Posttranslational modification, protein turnover, chaperones	E3 ubiquitin-protein ligase TRIM33 [Crassostrea gigas]	89	2.59828	112	3.84556
c64716.graph_c0	--	--	--	K11423|2.80995e-06|tup:102477917|SETD2; SET domain containing 2; K11423 histone-lysine N-methyltransferase SETD2 [EC:2.1.1.43] (A)	--	--	--	--	--	--	Histone-lysine N-methyltransferase SETD2 [Crassostrea gigas]	5	0.34899	23	1.88806
c109467.graph_c0	--	--	--	--	--	--	--	--	--	--	Sodium-dependent multivitamin transporter [Crassostrea gigas]	3	0.788652	0	0
c74747.graph_c0	--	--	Molecular Function: binding (GO:0005488);; Molecular Function: oxidoreductase activity (GO:0016491);;	--	[Q]	Secondary metabolites biosynthesis, transport and catabolism	Cytochrome P450	Cytochrome P450 18a1 GN=Cyp18a1 OS=Drosophila melanogaster (Fruit fly) PE=2 SV=2	Q	Secondary metabolites biosynthesis, transport and catabolism	CYP356A1 [Crassostrea gigas]	27	1.61334	77	5.41126
c12966.graph_c0	--	--	--	K04648|8.6771e-53|clv:102088944|dynactin subunit 1-like; K04648 dynactin 1 (A)	[DZ]	--	CAP-Gly domain	Dynactin subunit 1 GN=Gl OS=Drosophila melanogaster (Fruit fly) PE=1 SV=2	Z	Cytoskeleton	PREDICTED: dynactin subunit 1-like isoform X5 [Aplysia californica]	16	0.886813	23	1.49929
c72373.graph_c0	--	--	--	--	--	--	--	--	--	--	hypothetical protein CGI_10019766 [Crassostrea gigas]	16	0.590627	66	2.86538
c64900.graph_c0	--	--	--	K01025|4.97212e-57|lgi:LOTGIDRAFT_110936|hypothetical protein; K01025 [EC:2.8.2.-] (A)	[R]	General function prediction only	Sulfotransferase domain	--	R	General function prediction only	Sulfotransferase family cytosolic 1B member 1 [Crassostrea gigas]	39	1.72216	39	2.02544
c73781.graph_c0	[LKJ]	--	Molecular Function: translation initiation factor activity (GO:0003743);; Molecular Function: ATP binding (GO:0005524);; Biological Process: translational initiation (GO:0006413);; Molecular Function: ATP-dependent helicase activity (GO:0008026);;	K13025|0|lgi:LOTGIDRAFT_225283|hypothetical protein; K13025 ATP-dependent RNA helicase [EC:3.6.4.13] (A)	[J]	Translation, ribosomal structure and biogenesis	DEAD/DEAH box helicase;; Helicase conserved C-terminal domain	Eukaryotic initiation factor 4A-III {ECO:0000303|PubMed:22961380} OS=Drosophila melanogaster (Fruit fly) PE=1 SV=1	J	Translation, ribosomal structure and biogenesis	hypothetical protein LOTGIDRAFT_225283 [Lottia gigantea]	1744	92.2579	2196	136.626
c58690.graph_c0	--	--	Molecular Function: binding (GO:0005488);; Molecular Function: oxidoreductase activity (GO:0016491);;	K07424|2.96052e-43|bfo:BRAFLDRAFT_117763|hypothetical protein; K07424 cytochrome P450, family 3, subfamily A [EC:1.14.14.1] (A)	[Q]	Secondary metabolites biosynthesis, transport and catabolism	Cytochrome P450	Cytochrome P450 4c3 GN=Cyp4c3 OS=Drosophila melanogaster (Fruit fly) PE=2 SV=1	Q	Secondary metabolites biosynthesis, transport and catabolism	Cytochrome P450 3A11 [Crassostrea gigas]	20	2.17629	27	3.45538
c47511.graph_c0	--	--	Biological Process: macromolecule biosynthetic process (GO:0009059);; Molecular Function: transferase activity, transferring hexosyl groups (GO:0016758);; Cellular Component: intrinsic component of membrane (GO:0031224);; Biological Process: single-organism metabolic process (GO:0044710);; Biological Process: carbohydrate derivative biosynthetic process (GO:1901137);;	K02367|1.3251e-103|bfo:BRAFLDRAFT_64151|Slc6a15; hypothetical protein; K02367 glucuronyl/N-acetylglucosaminyl transferase EXT2 [EC:2.4.1.224 2.4.1.225] (A)	[GMW]	--	Exostosin family	Exostosin-2 GN=Ext2 OS=Drosophila melanogaster (Fruit fly) PE=1 SV=1	G	Carbohydrate transport and metabolism	Exostosin-2 [Crassostrea gigas]	7	0.469929	19	1.50014
c101575.graph_c0	[J]	Translation, ribosomal structure and biogenesis	--	--	[J]	Translation, ribosomal structure and biogenesis	Histidyl-tRNA synthetase	Histidine--tRNA ligase, cytoplasmic GN=hisS OS=Dictyostelium discoideum (Slime mold) PE=3 SV=1	J	Translation, ribosomal structure and biogenesis	PREDICTED: hypothetical protein LOC100748976 [Bombus impatiens]	4	1.05647	0	0
c72300.graph_c0	--	--	--	K18735|6.16746e-132|lgi:LOTGIDRAFT_117877|hypothetical protein; K18735 protein SMG9 (A)	[S]	Function unknown	Uncharacterized conserved protein (DUF2146)	Protein smg-9 GN=smg-9 OS=Caenorhabditis briggsae PE=3 SV=2	A	RNA processing and modification	Protein SMG9 [Crassostrea gigas]	43	1.25927	50	1.72213
c78045.graph_c1	--	--	Molecular Function: ion binding (GO:0043167);; Molecular Function: organic cyclic compound binding (GO:0097159);; Molecular Function: heterocyclic compound binding (GO:1901363);;	--	[L]	Replication, recombination and repair	AN1-like Zinc finger	--	L	Replication, recombination and repair	DNA-binding protein SMUBP-2 [Crassostrea gigas]	17	1.81083	48	6.01333
c74314.graph_c0	--	--	--	--	--	--	TMEM169 protein family	--	S	Function unknown	hypothetical protein LOTGIDRAFT_85259, partial [Lottia gigantea]	14	0.634896	58	3.09348
c111758.graph_c0	--	--	--	--	--	--	--	--	R	General function prediction only	PREDICTED: uncharacterized protein K02A2.6-like [Saccoglossus kowalevskii]	0	0	3	0.890102
c108103.graph_c0	--	--	--	K16550|1.31055e-18|spu:585739|protein fantom-like; K16550 protein fantom (A)	--	--	--	--	R	General function prediction only	Protein fantom [Crassostrea gigas]	3	0.83966	0	0
c81531.graph_c0	--	--	--	--	--	--	MAM domain	MAM and LDL-receptor class A domain-containing protein 1 (Fragment) OS=Acropora millepora (Staghorn coral) PE=1 SV=1	R	General function prediction only	PREDICTED: uncharacterized protein LOC101845641 [Aplysia californica]	8	0.78135	4	0.459474
c42815.graph_c0	--	--	--	--	--	--	--	--	R	General function prediction only	G-protein coupled receptor Mth2 [Crassostrea gigas]	3	0.549745	4	0.862074
c73278.graph_c0	--	--	--	--	--	--	--	--	--	--	Hairy/enhancer-of-split related with YRPW motif protein [Crassostrea gigas]	68	2.2865	136	5.3783
c62644.graph_c0	--	--	--	--	[O]	Posttranslational modification, protein turnover, chaperones	--	--	O	Posttranslational modification, protein turnover, chaperones	hypothetical protein BRAFLDRAFT_68474 [Branchiostoma floridae]	36	2.43085	64	5.08253
c72513.graph_c0	[RTKL]	--	Molecular Function: protein serine/threonine kinase activity (GO:0004674);; Molecular Function: ATP binding (GO:0005524);; Biological Process: protein phosphorylation (GO:0006468);;	K08817|0|lgi:LOTGIDRAFT_169140|hypothetical protein; K08817 cell cycle related kinase [EC:2.7.11.22] (A)	[DKL]	--	Protein kinase domain;; Protein tyrosine kinase	Cyclin-dependent kinase 5 homolog GN=cdk5 OS=Dictyostelium discoideum (Slime mold) PE=2 SV=2	L	Replication, recombination and repair	Cell cycle-related kinase [Crassostrea gigas]	39	0.889713	51	1.36836
c1561.graph_c0	--	--	--	--	--	--	--	--	--	--	Ca(2+)/calmodulin-responsive adenylate cyclase [Crassostrea gigas]	0	0	3	0.968257
c83221.graph_c0	--	--	--	K00106|8.18773e-12|lgi:LOTGIDRAFT_231915|hypothetical protein; K00106 xanthine dehydrogenase/oxidase [EC:1.17.1.4 1.17.3.2] (A)	--	--	--	--	--	--	PREDICTED: xanthine dehydrogenase 1-like isoform X1 [Aplysia californica]	5	1.25016	0	0
c67600.graph_c0	--	--	--	K16537|1.56127e-59|spu:581113|pericentriolar material 1 protein-like; K16537 pericentriolar material 1 protein (A)	--	--	--	--	Z	Cytoskeleton	Pericentriolar material 1 protein [Crassostrea gigas]	7	0.44297	24	1.78621
c54850.graph_c0	[Z]	Cytoskeleton	Molecular Function: GTPase activity (GO:0003924);; Molecular Function: structural constituent of cytoskeleton (GO:0005200);; Molecular Function: GTP binding (GO:0005525);; Cellular Component: cytoplasm (GO:0005737);; Cellular Component: microtubule (GO:0005874);; Biological Process: GTP catabolic process (GO:0006184);; Biological Process: microtubule-based process (GO:0007017);; Biological Proces…	K07375|5.24632e-93|tgu:100190525|tubulin beta 2-like; K07375 tubulin beta (A)	[Z]	Cytoskeleton	Tubulin/FtsZ family, GTPase domain;; Misato Segment II tubulin-like domain	Tubulin beta chain OS=Paracentrotus lividus (Common sea urchin) PE=2 SV=1	Z	Cytoskeleton	Tubulin beta chain [Crassostrea gigas]	149	17.875	28	3.95061
c99443.graph_c0	--	--	--	--	[IR]	--	--	ABC transporter A family member 6 GN=abcA6 OS=Dictyostelium discoideum (Slime mold) PE=3 SV=1	Q	Secondary metabolites biosynthesis, transport and catabolism	ATP-binding cassette sub-family A member 1 [Crassostrea gigas]	0	0	6	1.03113
c72762.graph_c0	--	--	--	--	--	--	Mab-21 protein	--	T	Signal transduction mechanisms	hypothetical protein CGI_10015988 [Crassostrea gigas]	123	7.94621	162	12.3088
c85060.graph_c0	--	--	--	--	--	--	--	--	S	Function unknown	hypothetical protein CGI_10007481 [Crassostrea gigas]	9	1.13017	0	0
c76871.graph_c0	[O]	Posttranslational modification, protein turnover, chaperones	Molecular Function: isomerase activity (GO:0016853);; Biological Process: cellular protein metabolic process (GO:0044267);;	K12739|4.92343e-151|lgi:LOTGIDRAFT_195649|hypothetical protein; K12739 peptidyl-prolyl cis-trans isomerase-like 6 [EC:5.2.1.8] (A)	[O]	Posttranslational modification, protein turnover, chaperones	Cyclophilin type peptidyl-prolyl cis-trans isomerase/CLD	Peptidyl-prolyl cis-trans isomerase 1 GN=cyn-1 OS=Caenorhabditis elegans PE=2 SV=1	O	Posttranslational modification, protein turnover, chaperones	hypothetical protein LOTGIDRAFT_195649 [Lottia gigantea]	79	3.08996	145	6.6702
c28623.graph_c0	--	--	Molecular Function: nucleotide binding (GO:0000166);; Molecular Function: ion channel activity (GO:0005216);; Biological Process: transport (GO:0006810);; Cellular Component: membrane (GO:0016020);; Molecular Function: transferase activity, transferring phosphorus-containing groups (GO:0016772);; Cellular Component: synapse (GO:0045202);;	--	[T]	Signal transduction mechanisms	Neurotransmitter-gated ion-channel transmembrane region	Glutamate-gated chloride channel (Precursor) GN=CG7535 OS=Drosophila melanogaster (Fruit fly) PE=1 SV=2	T	Signal transduction mechanisms	Glycine receptor subunit alphaZ1 [Crassostrea gigas]	8	1.30074	6	1.14736
c92270.graph_c0	--	--	--	--	--	--	--	--	--	--	hypothetical protein LOTGIDRAFT_115312, partial [Lottia gigantea]	0	0	4	1.06288
c61281.graph_c0	--	--	--	--	--	--	--	--	--	--	hypothetical protein CGI_10023262 [Crassostrea gigas]	8	0.742669	8	0.873455
c32502.graph_c0	--	--	--	K10691|1.1711e-29|lgi:LOTGIDRAFT_156120|hypothetical protein; K10691 E3 ubiquitin-protein ligase UBR4 [EC:6.3.2.19] (A)	[T]	Signal transduction mechanisms	--	Protein purity of essence OS=Drosophila melanogaster (Fruit fly) PE=1 SV=1	O	Posttranslational modification, protein turnover, chaperones	E3 ubiquitin-protein ligase UBR4 [Crassostrea gigas]	5	0.575227	11	1.48836
c75209.graph_c1	[R]	General function prediction only	Molecular Function: sphingomyelin phosphodiesterase activity (GO:0004767);; Molecular Function: GTP binding (GO:0005525);; Cellular Component: plasma membrane (GO:0005886);; Biological Process: small GTPase mediated signal transduction (GO:0007264);; Biological Process: protein transport (GO:0015031);;	K07920|6.85183e-124|lgi:LOTGIDRAFT_223895|hypothetical protein; K07920 Ras-related protein Rab-33B (A)	[TU]	--	Ras family;; Miro-like protein;; ADP-ribosylation factor family;; Gtr1/RagA G protein conserved region;; Elongation factor Tu GTP binding domain;; 50S ribosome-binding GTPase;; Signal recognition particle receptor beta subunit	Putative Ras-related protein Rab-33 GN=COS41.2 OS=Ciona intestinalis (Transparent sea squirt) PE=3 SV=1	U	Intracellular trafficking, secretion, and vesicular transport	Ras-related protein Rab-33B [Crassostrea gigas]	21	1.12194	47	2.9532
c98862.graph_c0	--	--	--	K11140|1.32958e-16|lgi:LOTGIDRAFT_238559|hypothetical protein; K11140 aminopeptidase N [EC:3.4.11.2] (A)	[EO]	--	Peptidase family M1	--	O	Posttranslational modification, protein turnover, chaperones	PREDICTED: aminopeptidase N-like [Aplysia californica]	8	1.06649	0	0
c69270.graph_c0	--	--	--	--	[S]	Function unknown	--	--	S	Function unknown	--	18	2.29767	7	1.05089
c67045.graph_c0	--	--	--	--	[S]	Function unknown	Glycosyltransferase family 92;; Glycosyltransferase family 92	--	S	Function unknown	hypothetical protein LOTGIDRAFT_155701 [Lottia gigantea]	20	1.54765	19	1.72919
c77384.graph_c0	[O]	Posttranslational modification, protein turnover, chaperones	Biological Process: proteolysis (GO:0006508);; Molecular Function: metal ion binding (GO:0046872);; Molecular Function: peptidase activity, acting on L-amino acid peptides (GO:0070011);;	K11836|0|lgi:LOTGIDRAFT_238331|hypothetical protein; K11836 ubiquitin carboxyl-terminal hydrolase 5/13 [EC:3.4.19.12] (A)	[O]	Posttranslational modification, protein turnover, chaperones	Ubiquitin carboxyl-terminal hydrolase;; UBA/TS-N domain;; Ubiquitin carboxyl-terminal hydrolase	Ubiquitin carboxyl-terminal hydrolase A GN=ubpA OS=Dictyostelium discoideum (Slime mold) PE=2 SV=2	O	Posttranslational modification, protein turnover, chaperones	Ubiquitin carboxyl-terminal hydrolase 5 [Crassostrea gigas]	383	12.887	606	23.9811
c76132.graph_c0	--	--	--	K08881|1.00847e-14|mze:101463855|transcription intermediary factor 1-alpha-like; K08881 tripartite motif-containing protein 24 [EC:6.3.2.19] (A)	[O]	Posttranslational modification, protein turnover, chaperones	B-box zinc finger;; SPRY domain	Ran-binding proteins 9/10 homolog GN=RanBPM OS=Drosophila melanogaster (Fruit fly) PE=1 SV=1	R	General function prediction only	PREDICTED: uncharacterized protein LOC101856014 [Aplysia californica]	175	4.49294	264	7.97152
c74583.graph_c0	--	--	--	--	[I]	Lipid transport and metabolism	CRAL/TRIO domain;; MSP (Major sperm protein) domain;; Divergent CRAL/TRIO domain	Vesicle-associated membrane protein/synaptobrevin-binding protein OS=Aplysia californica (California sea hare) PE=2 SV=1	I	Lipid transport and metabolism	Motile sperm domain-containing protein 2 [Crassostrea gigas]	70	1.40043	145	3.41174
c89074.graph_c0	[L]	Replication, recombination and repair	Molecular Function: nucleic acid binding (GO:0003676);; Molecular Function: ATP binding (GO:0005524);; Molecular Function: ATP-dependent helicase activity (GO:0008026);;	--	[A]	RNA processing and modification	--	Probable ATP-dependent RNA helicase DHX35 homolog GN=Y67D2.6 OS=Caenorhabditis elegans PE=3 SV=1	A	RNA processing and modification	Putative ATP-dependent RNA helicase DHX34 [Crassostrea gigas]	0	0	4	1.01014
c58125.graph_c0	[LKJ]	--	--	K17675|4.85753e-82|xma:102228721|ATP-dependent RNA helicase SUPV3L1, mitochondrial-like; K17675 ATP-dependent RNA helicase SUPV3L1/SUV3 [EC:3.6.4.13] (A)	[A]	RNA processing and modification	Mitochondrial degradasome RNA helicase subunit C terminal;; Helicase conserved C-terminal domain	ATP-dependent RNA helicase SUV3 homolog, mitochondrial (Precursor) GN=CG9791 OS=Drosophila melanogaster (Fruit fly) PE=2 SV=3	A	RNA processing and modification	PREDICTED: ATP-dependent RNA helicase SUV3 homolog, mitochondrial [Bactrocera dorsalis]	13	0.601929	52	2.83172
c24000.graph_c0	--	--	--	--	--	--	C2H2-type zinc-finger domain;; Zinc finger, C2H2 type	--	--	--	--	5	0.486654	11	1.25918
c61046.graph_c0	--	--	--	--	--	--	--	--	M	Cell wall/membrane/envelope biogenesis	clam ADP-ribosylating protein CARP-1 [Meretrix lamarckii]	8	0.788192	14	1.62224
c63486.graph_c0	[L]	Replication, recombination and repair	Molecular Function: nucleic acid binding (GO:0003676);; Molecular Function: ATP binding (GO:0005524);; Cellular Component: intracellular (GO:0005622);; Biological Process: DNA replication (GO:0006260);; Biological Process: DNA repair (GO:0006281);; Biological Process: DNA recombination (GO:0006310);; Molecular Function: ATP-dependent 3'-5' DNA helicase activity (GO:0043140);;	K10900|4.02368e-27|spu:754123|uncharacterized LOC754123; K10900 werner syndrome ATP-dependent helicase [EC:3.6.4.12] (A)	[L]	Replication, recombination and repair	DEAD/DEAH box helicase;; Type III restriction enzyme, res subunit	Probable Werner syndrome ATP-dependent helicase homolog 1 GN=wrn-1 OS=Caenorhabditis elegans PE=3 SV=2	R	General function prediction only	Werner syndrome ATP-dependent helicase-like protein [Crassostrea gigas]	8	0.459712	16	1.08134
c61864.graph_c0	--	--	--	--	--	--	Mjmu-R1-like protein family	--	S	Function unknown	PREDICTED: protein Njmu-R1-like [Strongylocentrotus purpuratus]	114	5.24393	102	5.51819
c75729.graph_c0	[L]	Replication, recombination and repair	--	K10739|1.42767e-91|lgi:LOTGIDRAFT_237715|hypothetical protein; K10739 replication factor A2 (A)	[L]	Replication, recombination and repair	Replication protein A C terminal;; OB-fold nucleic acid binding domain	--	L	Replication, recombination and repair	hypothetical protein LOTGIDRAFT_237715 [Lottia gigantea]	53	2.47094	157	8.60856
c72552.graph_c0	--	--	--	--	--	--	--	--	--	--	hypothetical protein CGI_10016434 [Crassostrea gigas]	44	1.8255	41	2.00058
c42249.graph_c0	[O]	Posttranslational modification, protein turnover, chaperones	Molecular Function: ATP binding (GO:0005524);; Cellular Component: cytoplasm (GO:0005737);; Cellular Component: microtubule (GO:0005874);; Molecular Function: microtubule binding (GO:0008017);; Molecular Function: microtubule-severing ATPase activity (GO:0008568);; Biological Process: microtubule severing (GO:0051013);;	--	[O]	Posttranslational modification, protein turnover, chaperones	ATPase family associated with various cellular activities (AAA)	Katanin p60 ATPase-containing subunit A1 {ECO:0000255|HAMAP-Rule:MF_03023} OS=Strongylocentrotus purpuratus (Purple sea urchin) PE=1 SV=1	O	Posttranslational modification, protein turnover, chaperones	Katanin p60 ATPase-containing subunit A-like 2 [Crassostrea gigas]	4	0.242227	18	1.28198
c63144.graph_c0	--	--	--	--	--	--	Glycosyl transferase family 11	--	G	Carbohydrate transport and metabolism	FUT2 [Crassostrea gigas]	30	1.96246	24	1.84644
c20771.graph_c0	--	--	--	K15185|1.98426e-13|lgi:LOTGIDRAFT_228539|hypothetical protein; K15185 AF4/FMR2 family member 4 (A)	--	--	--	--	S	Function unknown	AF4/FMR2 family member 4 [Crassostrea gigas]	1	0.198789	3	0.701387
c57211.graph_c1	--	--	--	K04239|1.57653e-10|lgi:LOTGIDRAFT_231336|hypothetical protein; K04239 hypocretin (orexin) receptor 2 (A)	--	--	7 transmembrane receptor (rhodopsin family);; Serpentine type 7TM GPCR chemoreceptor Srw	--	T	Signal transduction mechanisms	Carbonyl reductase [NADPH] 3 [Crassostrea gigas]	5	0.519937	6	0.733799
c77360.graph_c0	--	--	--	--	--	--	--	--	S	Function unknown	Golgin subfamily A member 3 [Crassostrea gigas]	53	1.45557	164	5.29719
c89092.graph_c0	[RTKL]	--	Molecular Function: protein serine/threonine kinase activity (GO:0004674);; Molecular Function: protein tyrosine kinase activity (GO:0004713);; Molecular Function: ATP binding (GO:0005524);; Cellular Component: centriole (GO:0005814);; Biological Process: protein phosphorylation (GO:0006468);;	K08863|4.65172e-43|lgi:LOTGIDRAFT_111267|hypothetical protein; K08863 polo-like kinase 4 [EC:2.7.11.21] (A)	[D]	Cell cycle control, cell division, chromosome partitioning	--	Serine/threonine-protein kinase PLK4 GN=v1g246408 OS=Nematostella vectensis (Starlet sea anemone) PE=3 SV=1	D	Cell cycle control, cell division, chromosome partitioning	Serine/threonine-protein kinase PLK4 [Crassostrea gigas]	2	0.377565	3	0.666083
c86422.graph_c0	[I]	Lipid transport and metabolism	--	K00666|1.63461e-13|pon:100172872|ACSF2; acyl-CoA synthetase family member 2 (EC:6.2.1.-); K00666 fatty-acyl-CoA synthase [EC:6.2.1.-] (A)	[I]	Lipid transport and metabolism	AMP-binding enzyme	--	I	Lipid transport and metabolism	Acyl-CoA synthetase family member 2, mitochondrial [Crassostrea gigas]	8	0.463499	12	0.817683
c80700.graph_c0	--	--	--	--	--	--	--	--	S	Function unknown	Phytanoyl-CoA hydroxylase-interacting protein [Crassostrea gigas]	6	0.451261	14	1.23837
c18403.graph_c0	--	--	--	--	--	--	--	--	--	--	monocarboxylate transporter, partial [Ostrea edulis]	0	0	4	1.27854
c67454.graph_c0	--	--	--	--	--	--	ML domain	--	--	--	--	402	16.6168	939	45.6489
c50060.graph_c0	--	--	--	K10281|8.70183e-18|nve:NEMVE_v1g215872|hypothetical protein; K10281 F-box and leucine-rich repeat protein 15 (A)	[R]	General function prediction only	--	--	R	General function prediction only	F-box only protein 37 [Crassostrea gigas]	0	0	17	2.05629
c26068.graph_c0	--	--	Biological Process: MAPK cascade (GO:0000165);; Molecular Function: protein kinase C activity (GO:0004697);; Molecular Function: ATP binding (GO:0005524);; Cellular Component: cell (GO:0005623);; Biological Process: protein phosphorylation (GO:0006468);; Biological Process: chemotaxis (GO:0006935);; Biological Process: neuropeptide signaling pathway (GO:0007218);; Cellular Component: membrane (GO…	K18050|1.02729e-11|hro:HELRODRAFT_78764|hypothetical protein; K18050 novel protein kinase C epsilon type [EC:2.7.11.13] (A)	[T]	Signal transduction mechanisms	Protein kinase C terminal domain	Calcium-independent protein kinase C GN=PRKC2 OS=Aplysia californica (California sea hare) PE=1 SV=1	T	Signal transduction mechanisms	Calcium-independent protein kinase C, partial [Crassostrea gigas]	7	0.643465	5	0.540557
c74022.graph_c0	[J]	Translation, ribosomal structure and biogenesis	Molecular Function: tryptophan-tRNA ligase activity (GO:0004830);; Molecular Function: ATP binding (GO:0005524);; Cellular Component: cytoplasm (GO:0005737);; Biological Process: tryptophanyl-tRNA aminoacylation (GO:0006436);;	K01867|0|hro:HELRODRAFT_73874|hypothetical protein; K01867 tryptophanyl-tRNA synthetase [EC:6.1.1.2] (A)	[J]	Translation, ribosomal structure and biogenesis	tRNA synthetases class I (W and Y)	Tryptophan--tRNA ligase, cytoplasmic GN=trpS OS=Dictyostelium discoideum (Slime mold) PE=3 SV=1	J	Translation, ribosomal structure and biogenesis	Tryptophanyl-tRNA synthetase, cytoplasmic [Crassostrea gigas]	177	6.35634	184	7.77135
c20824.graph_c0	[L]	Replication, recombination and repair	Molecular Function: binding (GO:0005488);; Biological Process: macromolecule metabolic process (GO:0043170);; Biological Process: primary metabolic process (GO:0044238);;	--	[R]	General function prediction only	Reverse transcriptase (RNA-dependent DNA polymerase)	Endonuclease GN=pol OS=Drosophila melanogaster (Fruit fly) PE=3 SV=1	L	Replication, recombination and repair	hypothetical protein PTSG_13220, partial [Salpingoeca rosetta]	18	0.84668	7	0.387249
c75938.graph_c0	[I]	Lipid transport and metabolism	Molecular Function: biotin carboxylase activity (GO:0004075);; Molecular Function: ATP binding (GO:0005524);; Biological Process: metabolic process (GO:0008152);;	K01968|0|lgi:LOTGIDRAFT_103911|hypothetical protein; K01968 3-methylcrotonyl-CoA carboxylase alpha subunit [EC:6.4.1.4] (A)	[IE]	--	Carbamoyl-phosphate synthase L chain, ATP binding domain;; Carbamoyl-phosphate synthase L chain, N-terminal domain;; Biotin carboxylase C-terminal domain;; ATP-grasp domain;; D-ala D-ala ligase C-terminus;; ATP-grasp domain;; ATP-grasp domain;; RimK-like ATP-grasp domain	Methylcrotonoyl-CoA carboxylase subunit alpha, mitochondrial (Precursor) GN=mccA OS=Dictyostelium discoideum (Slime mold) PE=3 SV=1	I	Lipid transport and metabolism	Methylcrotonoyl-CoA carboxylase subunit alpha, mitochondrial [Crassostrea gigas]	42	2.03422	122	6.94948
c70830.graph_c0	--	--	Molecular Function: binding (GO:0005488);; Molecular Function: kinase activity (GO:0016301);; Biological Process: cellular metabolic process (GO:0044237);;	K16196|2.02942e-46|bfo:BRAFLDRAFT_71943|hypothetical protein; K16196 eukaryotic translation initiation factor 2-alpha kinase 4 [EC:2.7.11.1] (A)	[J]	Translation, ribosomal structure and biogenesis	Anticodon binding domain of tRNAs	Probable serine/threonine-protein kinase ifkA GN=ifkA OS=Dictyostelium discoideum (Slime mold) PE=2 SV=1	J	Translation, ribosomal structure and biogenesis	Eukaryotic translation initiation factor 2-alpha kinase 4 [Crassostrea gigas]	10	0.354488	54	2.25133
c68391.graph_c0	--	--	--	--	--	--	CECR6/TMEM121 family	--	--	--	hypothetical protein CGI_10014962 [Crassostrea gigas]	28	1.0841	62	2.82325
c24149.graph_c0	[E]	Amino acid transport and metabolism	--	K08656|5.78728e-51|spu:576891|DPP9; dipeptidyl-peptidase 9; K08656 dipeptidyl-peptidase 9 [EC:3.4.14.5] (A)	[O]	Posttranslational modification, protein turnover, chaperones	Dipeptidyl peptidase IV (DPP IV) N-terminal region	--	O	Posttranslational modification, protein turnover, chaperones	Dipeptidyl peptidase 8 [Crassostrea gigas]	6	0.676439	5	0.662968
c73440.graph_c0	[R]	General function prediction only	--	--	[R]	General function prediction only	WD domain, G-beta repeat;; Nucleoporin Nup120/160;; PQQ-like domain	General transcriptional corepressor tupA GN=tupA OS=Dictyostelium discoideum (Slime mold) PE=2 SV=1	R	General function prediction only	WD repeat-containing protein 88 [Crassostrea gigas]	74	4.13057	71	4.66102
c58531.graph_c0	--	--	--	K14074|9.14213e-88|lgi:LOTGIDRAFT_226820|hypothetical protein; K14074 pancreatic lipase-related protein 1 [EC:3.1.1.3] (A)	--	--	Lipase;; Alpha/beta hydrolase family;; Alpha/beta hydrolase of unknown function (DUF900)	Phospholipase A1 1 (Precursor; Fragment) OS=Dolichovespula maculata (Bald-faced hornet) PE=1 SV=1	R	General function prediction only	Pancreatic lipase-related protein 1 [Crassostrea gigas]	248	10.807	564	28.9052
c75274.graph_c0	--	--	--	--	--	--	--	--	--	--	PREDICTED: uncharacterized protein LOC102807723 [Saccoglossus kowalevskii]	41	1.2966	234	8.70327
c51295.graph_c0	--	--	--	--	[T]	Signal transduction mechanisms	Calcium-binding EGF domain;; Complement Clr-like EGF-like;; EGF-like domain	Fat-like cadherin-related tumor suppressor homolog (Precursor) GN=kug OS=Drosophila melanogaster (Fruit fly) PE=2 SV=3	T	Signal transduction mechanisms	Fibrillin-1 [Crassostrea gigas]	2	0.179449	11	1.16078
c31260.graph_c0	--	--	--	--	--	--	--	--	--	--	hypothetical protein CGI_10009809 [Crassostrea gigas]	0	0	6	1.05301
c85345.graph_c0	--	--	Molecular Function: aspartic-type endopeptidase activity (GO:0004190);; Cellular Component: extracellular region (GO:0005576);; Cellular Component: lysosome (GO:0005764);; Cellular Component: microtubule associated complex (GO:0005875);; Biological Process: proteolysis (GO:0006508);; Biological Process: salivary gland cell autophagic cell death (GO:0035071);; Biological Process: nurse cell apopto…	K01379|2.05802e-21|xtr:493534|MGC89016 protein; K01379 cathepsin D [EC:3.4.23.5] (A)	[O]	Posttranslational modification, protein turnover, chaperones	--	Lysosomal aspartic protease (Precursor) GN=AAEL006169 OS=Aedes aegypti (Yellowfever mosquito) PE=1 SV=2	O	Posttranslational modification, protein turnover, chaperones	PREDICTED: lysosomal aspartic protease-like [Aplysia californica]	6	0.904942	4	0.709536
c15728.graph_c0	--	--	--	--	--	--	--	--	--	--	Polycomb complex protein BMI-1 [Crassostrea gigas]	12	0.656061	13	0.835894
c83799.graph_c0	--	--	Cellular Component: integral component of membrane (GO:0016021);;	K10249|8.16996e-57|cmk:103181830|elongation of very long chain fatty acids protein 1-like; K10249 elongation of very long chain fatty acids protein 4 [EC:2.3.1.199] (A)	[I]	Lipid transport and metabolism	GNS1/SUR4 family	Elongation of very long chain fatty acids protein AAEL008004 GN=AAEL008004 OS=Aedes aegypti (Yellowfever mosquito) PE=2 SV=2	I	Lipid transport and metabolism	PREDICTED: elongation of very long chain fatty acids protein 5-like [Saccoglossus kowalevskii]	5	0.583581	6	0.823621
c73255.graph_c0	--	--	--	--	--	--	EF hand	--	R	General function prediction only	EF-hand domain-containing protein C3orf25-like protein [Crassostrea gigas]	46	2.25684	100	5.77017
c66562.graph_c0	[S]	Function unknown	--	--	[R]	General function prediction only	Leucine rich repeat;; Leucine Rich repeats (2 copies);; Leucine Rich Repeat;; Leucine rich repeat;; Leucine Rich repeat	MAP kinase phosphatase with leucine-rich repeats protein 1 GN=mpl1 OS=Dictyostelium discoideum (Slime mold) PE=2 SV=1	R	General function prediction only	PREDICTED: leucine-rich repeat protein soc-2 homolog [Saccoglossus kowalevskii]	10	0.550462	20	1.2948
c67838.graph_c0	--	--	--	K09188|1.15666e-11|ame:411466|GB12881; uncharacterized LOC411466; K09188 histone-lysine N-methyltransferase MLL3 [EC:2.1.1.43] (A)	[R]	General function prediction only	--	--	S	Function unknown	Histone-lysine N-methyltransferase MLL3 [Crassostrea gigas]	28	0.845052	92	3.26556
c71601.graph_c0	[TZDR]	--	Molecular Function: calcium ion binding (GO:0005509);;	--	[T]	Signal transduction mechanisms	EF hand;; EF-hand domain pair;; EF hand;; EF-hand domain;; EF-hand domain pair;; Secreted protein acidic and rich in cysteine Ca binding region	Neuronal calcium sensor 1 GN=ncs-1 OS=Caenorhabditis elegans PE=2 SV=2	T	Signal transduction mechanisms	Neuronal calcium sensor 1 [Crassostrea gigas]	45	1.25848	51	1.67744
c55267.graph_c0	--	--	--	--	--	--	MYND finger	--	R	General function prediction only	SET and MYND domain-containing protein 2 [Crassostrea gigas]	16	0.83344	38	2.328
c100868.graph_c0	--	--	Molecular Function: carboxylic ester hydrolase activity (GO:0052689);;	--	--	--	Carboxylesterase family	Esterase FE4 (Precursor) OS=Myzus persicae (Green peach aphid) PE=1 SV=1	R	General function prediction only	Neuroligin-4, X-linked [Crassostrea gigas]	0	0	4	1.07584
c61415.graph_c0	--	--	--	--	--	--	--	--	--	--	Protein still life, isoform SIF type 1 [Crassostrea gigas]	10	0.556451	21	1.37433
c68075.graph_c0	--	--	--	--	--	--	Potential Monad-binding region of RPAP3	--	S	Function unknown	hypothetical protein CGI_10007076 [Crassostrea gigas]	13	0.950118	32	2.75061
c75190.graph_c0	--	--	--	--	[T]	Signal transduction mechanisms	Granulin	Granulin (Precursor) GN=grn OS=Dictyostelium discoideum (Slime mold) PE=3 SV=1	T	Signal transduction mechanisms	granulin epithelin precursor variant 2 [Pinctada fucata]	8	0.366795	68	3.6668
c63832.graph_c0	--	--	Biological Process: activation of MAPKK activity (GO:0000186);; Molecular Function: MAP kinase kinase kinase activity (GO:0004709);; Molecular Function: ATP binding (GO:0005524);; Biological Process: axonal fasciculation (GO:0007413);; Biological Process: establishment of blood-nerve barrier (GO:0008065);; Biological Process: chitin-based embryonic cuticle biosynthetic process (GO:0008362);; Biol…	K08835|2.65495e-143|lgi:LOTGIDRAFT_211598|hypothetical protein; K08835 serine/threonine-protein kinase OSR1/STK39 [EC:2.7.11.1] (A)	[T]	Signal transduction mechanisms	Protein kinase domain;; Protein tyrosine kinase	Serine/threonine-protein kinase fray2 {ECO:0000250|UniProtKB:O61125, ECO:0000312|EMBL:EAL69242.1} OS=Dictyostelium discoideum (Slime mold) PE=3 SV=1	T	Signal transduction mechanisms	hypothetical protein LOTGIDRAFT_211598 [Lottia gigantea]	66	2.06391	40	1.47113
c75550.graph_c0	[U]	Intracellular trafficking, secretion, and vesicular transport	Molecular Function: ATP binding (GO:0005524);; Biological Process: signal peptide processing (GO:0006465);; Biological Process: proteolysis (GO:0006508);; Molecular Function: serine-type peptidase activity (GO:0008236);; Molecular Function: small protein activating enzyme activity (GO:0008641);; Cellular Component: integral component of membrane (GO:0016021);; Molecular Function: acid-amino acid …	K13280|6.16331e-111|bfo:BRAFLDRAFT_76762|hypothetical protein; K13280 signal peptidase, endoplasmic reticulum-type [EC:3.4.-.-] (A)	[U]	Intracellular trafficking, secretion, and vesicular transport	Peptidase S24-like	Signal peptidase complex catalytic subunit sec11 GN=sec11 OS=Dictyostelium discoideum (Slime mold) PE=3 SV=1	U	Intracellular trafficking, secretion, and vesicular transport	Signal peptidase complex catalytic subunit SEC11A [Crassostrea gigas]	88	3.67803	262	12.8789
c38825.graph_c0	--	--	--	--	--	--	CECR6/TMEM121 family	--	S	Function unknown	hypothetical protein CGI_10005210 [Crassostrea gigas]	0	0	19	1.42692
c54346.graph_c0	--	--	--	--	[J]	Translation, ribosomal structure and biogenesis	MIF4G domain	--	J	Translation, ribosomal structure and biogenesis	CBP80/20-dependent translation initiation factor [Crassostrea gigas]	3	0.330277	9	1.16532
c41389.graph_c0	--	--	--	--	--	--	--	--	--	--	Putative ZDHHC-type palmitoyltransferase 4 [Crassostrea gigas]	5	0.928337	0	0
c80184.graph_c0	--	--	--	K01512|1.53666e-08|rno:364224|Acyp2; acylphosphatase 2, muscle type (EC:3.6.1.7); K01512 acylphosphatase [EC:3.6.1.7] (A)	[C]	Energy production and conversion	--	--	C	Energy production and conversion	predicted protein [Nematostella vectensis]	5	1.23915	2	0.582945
c15903.graph_c0	--	--	Cellular Component: membrane (GO:0016020);;	K10082|2.63355e-145|isc:IscW_ISCW012623|lectin, putative; K10082 lectin, mannose-binding 2 (A)	[U]	Intracellular trafficking, secretion, and vesicular transport	Legume-like lectin family	--	U	Intracellular trafficking, secretion, and vesicular transport	vesicular integral membrane protein 36 kDa-like protein [Littorina littorea]	11	0.688353	18	1.32476
c25224.graph_c0	--	--	Molecular Function: binding (GO:0005488);;	--	--	--	--	--	R	General function prediction only	PREDICTED: uncharacterized protein LOC593285 [Strongylocentrotus purpuratus]	2	0.317837	5	0.934523
c51960.graph_c0	[P]	Inorganic ion transport and metabolism	Molecular Function: transporter activity (GO:0005215);; Molecular Function: GTP binding (GO:0005525);; Cellular Component: nucleus (GO:0005634);; Biological Process: regulation of transcription, DNA-templated (GO:0006355);; Biological Process: sodium ion transport (GO:0006814);; Biological Process: small GTPase mediated signal transduction (GO:0007264);; Cellular Component: membrane (GO:0016020);…	K14445|1.51063e-15|tgu:100223320|SLC13A5; solute carrier family 13 (sodium-dependent citrate transporter), member 5; K14445 solute carrier family 13 (sodium-dependent dicarboxylate transporter), member 2/3/5 (A)	[P]	Inorganic ion transport and metabolism	--	Sodium-dependent low-affinity dicarboxylate transporter 1 GN=nac-1 OS=Caenorhabditis elegans PE=2 SV=3	P	Inorganic ion transport and metabolism	Solute carrier family 13 member 2 [Crassostrea gigas]	4	0.412141	16	1.93888
c114850.graph_c0	--	--	--	--	--	--	--	--	R	General function prediction only	hypothetical protein LOTGIDRAFT_152089 [Lottia gigantea]	1	0.206828	3	0.729752
c18807.graph_c0	--	--	--	K05060|5.65696e-14|lgi:LOTGIDRAFT_228002|hypothetical protein; K05060 interleukin 6 signal transducer (A)	--	--	Fibronectin type III domain	--	T	Signal transduction mechanisms	Tyrosine-protein phosphatase Lar [Crassostrea gigas]	2	0.173099	12	1.22149
c26920.graph_c0	[L]	Replication, recombination and repair	--	--	[R]	General function prediction only	Reverse transcriptase-like;; RNase H	--	R	General function prediction only	RNase H family protein [Tetrahymena thermophila]	5	0.614162	4	0.577853
c71116.graph_c0	--	--	--	K15448|1.93788e-53|lgi:LOTGIDRAFT_205589|hypothetical protein; K15448 multifunctional methyltransferase subunit TRM112 (A)	[S]	Function unknown	Trm112p-like protein	Multifunctional methyltransferase subunit TRM112-like protein GN=CG12975 OS=Drosophila melanogaster (Fruit fly) PE=2 SV=1	S	Function unknown	hypothetical protein LOTGIDRAFT_205589 [Lottia gigantea]	15	0.861959	27	1.82475
c76246.graph_c0	--	--	Biological Process: regulation of cell growth (GO:0001558);; Molecular Function: chromatin binding (GO:0003682);; Molecular Function: ubiquitin thiolesterase activity (GO:0004221);; Molecular Function: ubiquitin-specific protease activity (GO:0004843);; Cellular Component: cytoplasm (GO:0005737);; Biological Process: ubiquitin-dependent protein catabolic process (GO:0006511);; Cellular Component:…	K08588|1.36651e-126|lgi:LOTGIDRAFT_175432|hypothetical protein; K08588 ubiquitin carboxyl-terminal hydrolase BAP1 [EC:3.4.19.12] (A)	[O]	Posttranslational modification, protein turnover, chaperones	Ubiquitin carboxyl-terminal hydrolase, family 1	Ubiquitin carboxyl-terminal hydrolase BAP1 GN=BAP1 OS=Branchiostoma floridae (Florida lancelet) PE=3 SV=1	B	Chromatin structure and dynamics	Ubiquitin carboxyl-terminal hydrolase BAP1 [Crassostrea gigas]	57	2.27516	114	5.35165
c95478.graph_c0	--	--	--	K08106|3.64727e-07|lgi:LOTGIDRAFT_156422|hypothetical protein; K08106 N-acetylgalactosamine 4-sulfate 6-O-sulfotransferase [EC:2.8.2.33] (A)	--	--	--	--	--	--	Carbohydrate sulfotransferase 15 [Crassostrea gigas]	3	0.83966	0	0
c35565.graph_c0	--	--	--	--	[S]	Function unknown	RHS Repeat	Teneurin-m GN=Ten-m OS=Drosophila melanogaster (Fruit fly) PE=1 SV=2	T	Signal transduction mechanisms	Teneurin-3 [Crassostrea gigas]	5	0.322946	18	1.36734
c91260.graph_c0	--	--	--	--	--	--	--	--	--	--	hypothetical protein LOTGIDRAFT_77585, partial [Lottia gigantea]	5	1.31442	0	0
c648.graph_c0	--	--	--	--	--	--	--	--	I	Lipid transport and metabolism	--	0	0	4	1.27854
c71072.graph_c0	--	--	--	--	--	--	Interferon-induced transmembrane protein	--	--	--	hypothetical protein LOTGIDRAFT_233737 [Lottia gigantea]	163	5.67446	195	7.98392
c71042.graph_c0	--	--	--	--	--	--	Profilin	--	--	--	hypothetical protein CGI_10024147 [Crassostrea gigas]	63	4.11916	28	2.15313
c14454.graph_c0	--	--	--	--	--	--	--	--	--	--	Cell death abnormality protein 1 [Crassostrea gigas]	7	1.17904	0	0
c66742.graph_c0	--	--	Biological Process: regulation of protein phosphorylation (GO:0001932);; Molecular Function: non-membrane spanning protein tyrosine kinase activity (GO:0004715);; Cellular Component: cAMP-dependent protein kinase complex (GO:0005952);; Biological Process: signal transduction (GO:0007165);; Molecular Function: cAMP-dependent protein kinase regulator activity (GO:0008603);; Molecular Function: cAMP…	K04739|0|bfo:BRAFLDRAFT_60565|hypothetical protein; K04739 cAMP-dependent protein kinase regulator (A)	[T]	Signal transduction mechanisms	Cyclic nucleotide-binding domain;; Regulatory subunit of type II PKA R-subunit	cAMP-dependent protein kinase regulatory subunit OS=Aplysia californica (California sea hare) PE=2 SV=2	T	Signal transduction mechanisms	cAMP-dependent protein kinase regulatory subunit [Aplysia californica]	20	1.03079	51	3.09139
c64676.graph_c0	--	--	Biological Process: cellular protein modification process (GO:0006464);; Biological Process: signal transduction (GO:0007165);;	K03173|1.92681e-73|bfo:BRAFLDRAFT_68994|hypothetical protein; K03173 TNF receptor-associated factor 2 (A)	[T]	Signal transduction mechanisms	MATH domain	--	T	Signal transduction mechanisms	TNF receptor-associated factor 2 [Crassostrea gigas]	25	1.19391	26	1.46033
c18673.graph_c0	--	--	--	--	--	--	--	--	--	--	hypothetical protein LOTGIDRAFT_154785 [Lottia gigantea]	8	0.683978	5	0.502768
c73009.graph_c0	--	--	--	--	--	--	ShK domain-like	--	--	--	Collagen alpha-4(VI) chain [Crassostrea gigas]	0	0	148	8.75877
c49627.graph_c0	--	--	--	--	--	--	7 transmembrane receptor (rhodopsin family)	--	--	--	Cholecystokinin receptor [Crassostrea gigas]	14	1.39894	10	1.17521
c51894.graph_c0	--	--	--	--	--	--	Fibronectin type III domain	--	--	--	Tyrosine-protein phosphatase 99A, partial [Stegodyphus mimosarum]	0	0	4	1.05441
c45513.graph_c0	[P]	Inorganic ion transport and metabolism	Molecular Function: calcium:sodium antiporter activity (GO:0005432);; Biological Process: calcium ion transport (GO:0006816);; Biological Process: cell communication (GO:0007154);; Cellular Component: integral component of membrane (GO:0016021);; Biological Process: transmembrane transport (GO:0055085);;	K05849|5.85793e-81|lgi:LOTGIDRAFT_71451|hypothetical protein; K05849 solute carrier family 8 (sodium/calcium exchanger) (A)	[PT]	--	Sodium/calcium exchanger protein	--	P	Inorganic ion transport and metabolism	hypothetical protein LOTGIDRAFT_71451, partial [Lottia gigantea]	1	0.112066	8	1.05441
c51360.graph_c0	--	--	--	--	[R]	General function prediction only	Integrase core domain	Uncharacterized protein K02A2.6 GN=K02A2.6 OS=Caenorhabditis elegans PE=3 SV=1	R	General function prediction only	PREDICTED: uncharacterized protein K02A2.6-like [Saccoglossus kowalevskii]	20	0.93762	23	1.26815
c43968.graph_c0	--	--	--	--	[O]	Posttranslational modification, protein turnover, chaperones	--	--	--	--	hypothetical protein LOTGIDRAFT_189635 [Lottia gigantea]	0	0	5	1.24369
c45001.graph_c0	--	--	--	--	--	--	--	--	--	--	Band 4.1-like protein 3 [Crassostrea gigas]	6	1.50689	18	5.31677
c73008.graph_c0	--	--	Molecular Function: transferase activity (GO:0016740);;	K15445|2.73908e-89|hro:HELRODRAFT_62052|hypothetical protein; K15445 tRNA (guanine9-N1)-methyltransferase [EC:2.1.1.221] (A)	[S]	Function unknown	tRNA (Guanine-1)-methyltransferase	tRNA methyltransferase 10 homolog A GN=trmt10a OS=Drosophila melanogaster (Fruit fly) PE=2 SV=1	S	Function unknown	RNA (guanine-9-)-methyltransferase domain-containing protein 2 [Crassostrea gigas]	76	3.32888	44	2.26664
c76751.graph_c0	--	--	Molecular Function: catalytic activity (GO:0003824);; Molecular Function: ion binding (GO:0043167);;	K17548|3.53401e-108|lgi:LOTGIDRAFT_62659|hypothetical protein; K17548 protein kinase domain-containing protein, cytoplasmic (A)	[T]	Signal transduction mechanisms	Protein-kinase domain of FAM69;; Protein tyrosine kinase	--	T	Signal transduction mechanisms	hypothetical protein LOTGIDRAFT_62659, partial [Lottia gigantea]	125	4.66014	457	20.0378
c20313.graph_c0	[R]	General function prediction only	--	--	[R]	General function prediction only	Zinc-finger double domain;; Zinc finger, C2H2 type;; C2H2-type zinc finger	B lymphocyte-induced maturation protein 1 homolog {ECO:0000312|WormBase:F25D7.3a} OS=Caenorhabditis elegans PE=1 SV=1	R	General function prediction only	hypothetical protein BRAFLDRAFT_89523 [Branchiostoma floridae]	4	0.792355	3	0.698918
c32208.graph_c0	--	--	--	--	--	--	--	--	--	--	hypothetical protein LOTGIDRAFT_231066 [Lottia gigantea]	3	0.659264	6	1.55072
c79688.graph_c0	--	--	--	--	--	--	--	--	--	--	Tripartite motif-containing protein 3 [Crassostrea gigas]	6	0.883621	5	0.866024
c98691.graph_c0	--	--	--	--	--	--	Neurotransmitter-gated ion-channel transmembrane region	--	--	--	--	5	0.986969	0	0
c78228.graph_c2	[S]	Function unknown	--	K07542|1.33756e-53|lgi:LOTGIDRAFT_237256|hypothetical protein; K07542 phosphatidylinositol glycan, class V [EC:2.4.1.-] (A)	[R]	General function prediction only	Mannosyltransferase (PIG-V))	GPI mannosyltransferase 2 GN=GA19757 OS=Drosophila pseudoobscura pseudoobscura (Fruit fly) PE=3 SV=1	R	General function prediction only	GPI mannosyltransferase 2 [Crassostrea gigas]	45	2.04065	62	3.30669
c84230.graph_c0	--	--	Biological Process: axon guidance (GO:0007411);; Biological Process: gene expression (GO:0010467);; Molecular Function: hydrolase activity (GO:0016787);; Biological Process: protein metabolic process (GO:0019538);;	--	[O]	Posttranslational modification, protein turnover, chaperones	CUB domain	Exoskeleton protein RP43 (Precursor) OS=Riftia pachyptila (Vent tube worm) PE=1 SV=1	O	Posttranslational modification, protein turnover, chaperones	Suppressor of tumorigenicity protein 14 [Crassostrea gigas]	9	0.814011	4	0.425493
c61055.graph_c0	--	--	--	--	[R]	General function prediction only	Cell morphogenesis C-terminal	Protein furry OS=Drosophila melanogaster (Fruit fly) PE=1 SV=2	S	Function unknown	Protein furry-like protein [Crassostrea gigas]	1	0.168941	5	0.993457
c101093.graph_c0	[B]	Chromatin structure and dynamics	Cellular Component: nucleosome (GO:0000786);; Molecular Function: DNA binding (GO:0003677);; Cellular Component: nucleus (GO:0005634);; Biological Process: nucleosome assembly (GO:0006334);; Molecular Function: protein heterodimerization activity (GO:0046982);;	K11251|2.31731e-40|lgi:LOTGIDRAFT_147811|hypothetical protein; K11251 histone H2A (A)	[B]	Chromatin structure and dynamics	Core histone H2A/H2B/H3/H4;; Histone-like transcription factor (CBF/NF-Y) and archaeal histone	Histone H2A OS=Platynereis dumerilii (Dumeril&apos;s clam worm) PE=3 SV=2	B	Chromatin structure and dynamics	RecName: Full=Histone H2A [Platynereis dumerilii]	0	0	3	0.940723
c81031.graph_c0	--	--	--	K15166|8.85273e-32|lgi:LOTGIDRAFT_167513|hypothetical protein; K15166 mediator of RNA polymerase II transcription subunit 23 (A)	[K]	Transcription	Mediator complex subunit 23	Mediator of RNA polymerase II transcription subunit 23 GN=MED23 OS=Aedes aegypti (Yellowfever mosquito) PE=3 SV=1	K	Transcription	Mediator of RNA polymerase II transcription subunit 23 [Crassostrea gigas]	2	0.418269	6	1.47578
c23016.graph_c0	--	--	--	--	--	--	--	--	--	--	Heat shock 70 kDa protein 12B [Crassostrea gigas]	0	0	4	1.3167
c59294.graph_c0	--	--	--	--	--	--	--	--	--	--	hypothetical protein CGI_10016337 [Crassostrea gigas]	19	1.58354	19	1.8624
c75912.graph_c0	--	--	--	--	--	--	Ependymin	--	--	--	hypothetical protein LOTGIDRAFT_233583 [Lottia gigantea]	1571	36.4326	2906	79.2601
c69083.graph_c0	[J]	Translation, ribosomal structure and biogenesis	Molecular Function: ligase activity (GO:0016874);; Molecular Function: organic cyclic compound binding (GO:0097159);; Molecular Function: heterocyclic compound binding (GO:1901363);;	K01876|3.30021e-86|xtr:100145033|dars2; aspartyl-tRNA synthetase 2, mitochondrial; K01876 aspartyl-tRNA synthetase [EC:6.1.1.12] (A)	[J]	Translation, ribosomal structure and biogenesis	tRNA synthetases class II (D, K and N);; GAD domain	Aspartate--tRNA ligase, mitochondrial (Precursor) GN=maspS OS=Dictyostelium discoideum (Slime mold) PE=3 SV=1	J	Translation, ribosomal structure and biogenesis	Aspartyl-tRNA synthetase, mitochondrial [Crassostrea gigas]	22	1.08471	51	2.95738
c71644.graph_c0	[IQ]	--	--	K00666|6.11659e-31|isc:IscW_ISCW017692|acyl-CoA synthetase, putative (EC:6.2.1.26); K00666 fatty-acyl-CoA synthase [EC:6.2.1.-] (A)	[I]	Lipid transport and metabolism	AMP-binding enzyme;; AMP-binding enzyme C-terminal domain	Luciferin 4-monooxygenase OS=Luciola cruciata (Japanese firefly) PE=1 SV=1	Q	Secondary metabolites biosynthesis, transport and catabolism	Acyl-CoA synthetase family member 2, mitochondrial [Crassostrea gigas]	82	5.10445	187	13.6906
c73743.graph_c0	--	--	Biological Process: cellular protein modification process (GO:0006464);;	K13173|7.43305e-25|hro:HELRODRAFT_168801|hypothetical protein; K13173 arginine and glutamate-rich protein 1 (A)	--	--	Arginine and glutamate-rich 1;; Arginine and glutamate-rich 1	UPF0430 protein CG31712 GN=CG31712 OS=Drosophila melanogaster (Fruit fly) PE=1 SV=3	S	Function unknown	Arginine and glutamate-rich protein 1-A [Crassostrea gigas]	2239	57.8985	2187	66.5131
c22935.graph_c0	--	--	--	--	--	--	--	--	--	--	hypothetical protein CGI_10026724 [Crassostrea gigas]	2	0.390675	3	0.689211
c72823.graph_c0	--	--	--	K15198|1.97592e-30|tad:TRIADDRAFT_59457|hypothetical protein; K15198 transcription factor TFIIIB component B'' (A)	[K]	Transcription	--	--	K	Transcription	Transcription factor TFIIIB component B&apos;&apos;-like protein [Crassostrea gigas]	68	1.94979	107	3.60834
c87011.graph_c0	--	--	--	--	--	--	Leucine rich repeat;; Leucine Rich Repeat	--	--	--	Toll-like receptor 2 [Crassostrea gigas]	0	0	6	1.63368
c97078.graph_c0	--	--	--	--	--	--	--	--	--	--	Tudor domain-containing protein 12 [Crassostrea gigas]	0	0	4	1.27854
c51771.graph_c0	--	--	--	--	--	--	--	--	--	--	Iporin [Crassostrea gigas]	18	2.61986	11	1.88297
c74510.graph_c0	[C]	Energy production and conversion	Molecular Function: transferase activity (GO:0016740);;	K13997|1.3288e-95|isc:IscW_ISCW005143|dihydrolipoamide transacylase, putative (EC:2.3.1.168); K13997 dihydrolipoamide dehydrogenase-binding protein of pyruvate dehydrogenase complex (A)	[C]	Energy production and conversion	2-oxoacid dehydrogenases acyltransferase (catalytic domain);; e3 binding domain	Dihydrolipoyllysine-residue acetyltransferase component of pyruvate dehydrogenase complex, mitochondrial (Precursor) GN=F23B12.5 OS=Caenorhabditis elegans PE=1 SV=1	C	Energy production and conversion	Pyruvate dehydrogenase protein X component, mitochondrial [Crassostrea gigas]	95	6.80005	116	9.76544
c46197.graph_c0	--	--	--	K06560|2.99336e-16|lgi:LOTGIDRAFT_235549|hypothetical protein; K06560 mannose receptor, C type (A)	[TV]	--	Lectin C-type domain	--	V	Defense mechanisms	hypothetical protein LOTGIDRAFT_235549 [Lottia gigantea]	3	0.471429	4	0.739265
c46339.graph_c0	--	--	Molecular Function: metal ion binding (GO:0046872);;	K10645|2.25108e-120|lgi:LOTGIDRAFT_181248|hypothetical protein; K10645 E3 ubiquitin-protein ligase mind-bomb [EC:6.3.2.19] (A)	[R]	General function prediction only	Zinc finger, C3HC4 type (RING finger);; Zinc finger, C3HC4 type (RING finger);; Zinc finger, C3HC4 type (RING finger)	E3 ubiquitin-protein ligase mind-bomb GN=mib1 OS=Drosophila melanogaster (Fruit fly) PE=1 SV=3	O	Posttranslational modification, protein turnover, chaperones	E3 ubiquitin-protein ligase MIB1 [Crassostrea gigas]	14	0.636188	22	1.17578
c116952.graph_c0	[RTKL]	--	Molecular Function: kinase activity (GO:0016301);; Molecular Function: organic cyclic compound binding (GO:0097159);; Molecular Function: heterocyclic compound binding (GO:1901363);;	K08821|9.50377e-29|lgi:LOTGIDRAFT_141710|hypothetical protein; K08821 cyclin-dependent kinase 14 [EC:2.7.11.22] (A)	[R]	General function prediction only	--	Cell division control protein 2 homolog GN=CRK2 OS=Plasmodium falciparum (isolate K1 / Thailand) PE=1 SV=1	R	General function prediction only	Serine/threonine-protein kinase PFTAIRE-1 [Crassostrea gigas]	0	0	4	1.08466
c58847.graph_c0	--	--	--	--	--	--	--	--	--	--	Pogo transposable element with KRAB domain [Crassostrea gigas]	132	10.4591	167	15.5626
c73200.graph_c0	--	--	--	K02184|1.61077e-142|lgi:LOTGIDRAFT_159891|hypothetical protein; K02184 formin 2 (A)	[TZ]	--	Formin Homology 2 Domain	Protein cappuccino GN=capu OS=Drosophila melanogaster (Fruit fly) PE=1 SV=2	Z	Cytoskeleton	Formin-2 [Crassostrea gigas]	37	0.991671	47	1.48152
c104377.graph_c0	--	--	--	--	[R]	General function prediction only	Reverse transcriptase (RNA-dependent DNA polymerase)	Endonuclease (Fragment) OS=Nasonia vitripennis (Parasitic wasp) PE=3 SV=2	R	General function prediction only	hypothetical protein LOTGIDRAFT_115312, partial [Lottia gigantea]	0	0	3	0.886128
c68696.graph_c0	--	--	--	--	--	--	Lectin C-type domain	--	--	--	Neurocan core protein [Crassostrea gigas]	0	0	61	5.79405
c37162.graph_c0	[T]	Signal transduction mechanisms	Molecular Function: nucleotide binding (GO:0000166);; Molecular Function: adenylate cyclase activity (GO:0004016);; Biological Process: cAMP biosynthetic process (GO:0006171);; Cellular Component: integral component of membrane (GO:0016021);; Biological Process: intracellular signal transduction (GO:0035556);;	K08047|1.18767e-32|gga:415732|ADCY7; adenylate cyclase 7; K08047 adenylate cyclase 7 [EC:4.6.1.1] (A)	[C]	Energy production and conversion	Adenylate and Guanylate cyclase catalytic domain	Adenylate cyclase type 2 OS=Drosophila melanogaster (Fruit fly) PE=2 SV=3	C	Energy production and conversion	Adenylate cyclase type 2 [Crassostrea gigas]	0	0	5	1.0436
c87539.graph_c0	--	--	--	--	--	--	--	--	--	--	Proteasome subunit beta type-8 [Crassostrea gigas]	0	0	5	1.26268
c8562.graph_c0	--	--	--	--	--	--	--	--	--	--	Leucine-rich repeat-containing protein 14 [Crassostrea gigas]	3	0.609284	2	0.47772
c16895.graph_c0	--	--	--	--	--	--	Aspartyl beta-hydroxylase N-terminal region	--	S	Function unknown	PREDICTED: uncharacterized protein LOC101858435 [Aplysia californica]	353	15.0903	151	7.59179
c89287.graph_c0	--	--	--	--	--	--	--	--	--	--	Bullous pemphigoid antigen 1, isoforms 6/9/10 [Crassostrea gigas]	5	1.32059	0	0
c64754.graph_c0	--	--	--	K14801|3.82158e-106|lgi:LOTGIDRAFT_220203|hypothetical protein; K14801 pre-rRNA-processing protein TSR4 (A)	[R]	General function prediction only	Programmed cell death protein 2, C-terminal putative domain;; MYND finger	--	R	General function prediction only	hypothetical protein LOTGIDRAFT_220203 [Lottia gigantea]	28	1.16509	40	1.95752
c54736.graph_c0	--	--	--	K10314|9.78389e-30|lgi:LOTGIDRAFT_139698|hypothetical protein; K10314 F-box protein 39 (A)	[R]	General function prediction only	F-box domain;; F-box-like	--	R	General function prediction only	hypothetical protein LOTGIDRAFT_139698 [Lottia gigantea]	8	0.476756	27	1.89241
c61230.graph_c0	--	--	--	--	--	--	--	--	--	--	Telokin [Crassostrea gigas]	7	0.496596	19	1.58527
c99376.graph_c0	[T]	Signal transduction mechanisms	Molecular Function: signal transducer activity (GO:0004871);; Biological Process: signal transduction (GO:0007165);; Molecular Function: hydrolase activity (GO:0016787);; Biological Process: cellular metabolic process (GO:0044237);; Molecular Function: organic cyclic compound binding (GO:0097159);; Molecular Function: heterocyclic compound binding (GO:1901363);;	--	[K]	Transcription	Response regulator receiver domain	Hybrid signal transduction histidine kinase D GN=dhkD OS=Dictyostelium discoideum (Slime mold) PE=2 SV=1	T	Signal transduction mechanisms	hypothetical protein NEMVEDRAFT_v1g223166 [Nematostella vectensis]	0	0	4	1.20848
c30085.graph_c0	--	--	Biological Process: synaptic transmission (GO:0007268);; Biological Process: neuron projection morphogenesis (GO:0048812);;	--	[M]	Cell wall/membrane/envelope biogenesis	Scramblase	--	M	Cell wall/membrane/envelope biogenesis	Phospholipid scramblase 2 [Crassostrea gigas]	8	0.612323	12	1.08023
c80174.graph_c0	--	--	--	--	--	--	--	--	--	--	Neural/ectodermal development factor IMP-L2 [Crassostrea gigas]	8	0.865496	3	0.381717
c37764.graph_c0	--	--	--	--	--	--	--	--	S	Function unknown	--	3	0.517704	3	0.608873
c95709.graph_c0	[RTKL]	--	Biological Process: cellular process (GO:0009987);; Molecular Function: kinase activity (GO:0016301);;	--	[T]	Signal transduction mechanisms	Protein tyrosine kinase;; Protein kinase domain	Tyrosine kinase receptor Cad96Ca (Precursor) GN=Cad96Ca OS=Drosophila melanogaster (Fruit fly) PE=2 SV=2	T	Signal transduction mechanisms	hypothetical protein LOTGIDRAFT_133597 [Lottia gigantea]	0	0	5	1.0469
c81252.graph_c0	[D]	Cell cycle control, cell division, chromosome partitioning	Biological Process: regulation of cyclin-dependent protein serine/threonine kinase activity (GO:0000079);; Cellular Component: nucleus (GO:0005634);; Biological Process: regulation of G2/M transition of mitotic cell cycle (GO:0010389);; Molecular Function: protein kinase binding (GO:0019901);; Biological Process: cell division (GO:0051301);;	K05868|5.76365e-21|xtr:100494711|G2/mitotic-specific cyclin-B3-like; K05868 cyclin B (A)	[D]	Cell cycle control, cell division, chromosome partitioning	Cyclin, C-terminal domain	G2/mitotic-specific cyclin-B3 GN=CycB3 OS=Drosophila melanogaster (Fruit fly) PE=1 SV=1	D	Cell cycle control, cell division, chromosome partitioning	G2/mitotic-specific cyclin-B3 [Crassostrea gigas]	4	0.875599	7	1.80214
c78090.graph_c1	--	--	--	--	--	--	--	--	--	--	hypothetical protein CGI_10019172 [Crassostrea gigas]	22	2.09997	14	1.57168
c47913.graph_c0	--	--	--	--	--	--	--	BPTI/Kunitz domain-containing protein 2 (Precursor) OS=Pinctada margaritifera (Black-lipped pearl oyster) PE=1 SV=1	--	--	--	0	0	7	1.19368
c59351.graph_c0	--	--	--	--	--	--	--	--	--	--	A disintegrin and metalloproteinase with thrombospondin motifs 16 [Crassostrea gigas]	219	13.3481	41	2.93904
c50200.graph_c0	--	--	--	--	--	--	Protein of unknown function (DUF1762)	--	--	--	Protein SLC7A6OS [Crassostrea gigas]	5	0.552625	7	0.90992
c75317.graph_c0	[R]	General function prediction only	Molecular Function: hydrolase activity, acting on ester bonds (GO:0016788);;	K18467|3.5499e-116|lgi:LOTGIDRAFT_181759|hypothetical protein; K18467 vacuolar protein sorting-associated protein 29 (A)	[U]	Intracellular trafficking, secretion, and vesicular transport	Calcineurin-like phosphoesterase superfamily domain;; Calcineurin-like phosphoesterase	Vacuolar protein sorting-associated protein 29 GN=vps29 OS=Dictyostelium discoideum (Slime mold) PE=3 SV=1	U	Intracellular trafficking, secretion, and vesicular transport	Vacuolar protein sorting-associated protein 29 [Crassostrea gigas]	162	4.61943	395	13.2469
c59342.graph_c0	--	--	Cellular Component: membrane (GO:0016020);;	K08008|4.00469e-98|lgi:LOTGIDRAFT_180688|hypothetical protein; K08008 NADPH oxidase (A)	[PQ]	--	Ferric reductase NAD binding domain;; Oxidoreductase NAD-binding domain	Superoxide-generating NADPH oxidase heavy chain subunit A GN=noxA OS=Dictyostelium discoideum (Slime mold) PE=2 SV=1	Q	Secondary metabolites biosynthesis, transport and catabolism	hypothetical protein LOTGIDRAFT_180688 [Lottia gigantea]	3	0.237707	16	1.49102
c55129.graph_c0	--	--	--	K17570|1.38005e-41|lgi:LOTGIDRAFT_122343|hypothetical protein; K17570 hydrocephalus-inducing protein (A)	--	--	--	--	S	Function unknown	Hydrocephalus-inducing-like protein [Crassostrea gigas]	1	0.0968282	18	2.04984
c36191.graph_c0	--	--	--	--	[S]	Function unknown	--	--	S	Function unknown	--	6	0.88594	3	0.520978
c76694.graph_c0	--	--	--	--	--	--	--	--	--	--	hypothetical protein TTRE_0000953901 [Trichuris trichiura]	149	19.9536	36	5.67
c55682.graph_c0	--	--	--	--	--	--	--	--	--	--	Nephrocystin-1 [Crassostrea gigas]	36	3.85764	53	6.67943
c62336.graph_c0	--	--	--	K06084|2.09273e-08|tca:661528|LIM and calponin homology domains-containing protein 1; K06084 F-box protein 20 (A)	--	--	--	--	Z	Cytoskeleton	LIM domain only protein 7 [Crassostrea gigas]	4	0.483933	12	1.70746
c46913.graph_c0	--	--	Biological Process: dephosphorylation (GO:0016311);; Molecular Function: phosphatase activity (GO:0016791);;	K17616|5.13398e-40|bfo:BRAFLDRAFT_224775|hypothetical protein; K17616 CTD small phosphatase-like protein 2 [EC:3.1.3.-] (A)	[K]	Transcription	NLI interacting factor-like phosphatase	CTD small phosphatase-like protein 3 GN=scpl-3 OS=Caenorhabditis elegans PE=3 SV=1	K	Transcription	PREDICTED: CTD small phosphatase-like protein 2-A-like [Aplysia californica]	1	0.210701	7	1.73464
c65459.graph_c0	--	--	Molecular Function: catalytic activity (GO:0003824);;	--	[E]	Amino acid transport and metabolism	Trypsin;; Domain of unknown function (DUF316)	Trypsin-7 (Precursor) GN=TRYP7 OS=Anopheles gambiae (African malaria mosquito) PE=2 SV=2	O	Posttranslational modification, protein turnover, chaperones	hypothetical protein BRAFLDRAFT_218346 [Branchiostoma floridae]	27	1.90602	81	6.72502
c81591.graph_c0	--	--	Molecular Function: ubiquitin thiolesterase activity (GO:0004221);; Biological Process: ubiquitin-dependent protein catabolic process (GO:0006511);;	--	[O]	Posttranslational modification, protein turnover, chaperones	--	--	O	Posttranslational modification, protein turnover, chaperones	hypothetical protein LOTGIDRAFT_109924 [Lottia gigantea]	4	0.458307	10	1.34754
c69430.graph_c0	--	--	--	--	--	--	--	--	--	--	Tripartite motif-containing protein 2 [Crassostrea gigas]	50	3.10326	61	4.4527
c51616.graph_c0	--	--	--	--	--	--	--	--	--	--	hypothetical protein CGI_10027349 [Crassostrea gigas]	11	0.73321	14	1.09751
c52104.graph_c0	--	--	--	--	--	--	C1q domain	--	--	--	mantle gene 4 [Pinctada fucata]	1	0.125574	13	1.91994
c85581.graph_c0	--	--	Molecular Function: transferase activity, transferring acyl groups (GO:0016746);;	--	[S]	Function unknown	--	WD repeat-containing protein 26 homolog GN=CG7611 OS=Drosophila melanogaster (Fruit fly) PE=1 SV=1	R	General function prediction only	WD repeat-containing protein 26 [Crassostrea gigas]	4	0.621627	5	0.91387
c66239.graph_c0	--	--	--	--	--	--	--	--	S	Function unknown	Uncharacterized protein CXorf22 [Crassostrea gigas]	30	0.930897	45	1.64224
c60382.graph_c0	--	--	--	--	[U]	Intracellular trafficking, secretion, and vesicular transport	Protein of unknown function (DUF1162)	--	U	Intracellular trafficking, secretion, and vesicular transport	hypothetical protein LOTGIDRAFT_160876 [Lottia gigantea]	25	1.1118	58	3.03362
c64452.graph_c1	--	--	--	--	--	--	--	--	--	--	PREDICTED: hypothetical protein LOC100640140 [Amphimedon queenslandica]	25	1.10655	22	1.14525
c86475.graph_c0	--	--	--	--	[MW]	--	Fasciclin domain	--	W	Extracellular structures	Transforming growth factor-beta-induced protein ig-h3 [Crassostrea gigas]	0	0	4	1.06716
c59784.graph_c0	--	--	Biological Process: cilium or flagellum-dependent cell motility (GO:0001539);; Molecular Function: microtubule motor activity (GO:0003777);; Molecular Function: ATP binding (GO:0005524);; Cellular Component: microtubule (GO:0005874);; Cellular Component: plasma membrane (GO:0005886);; Biological Process: ATP catabolic process (GO:0006200);; Biological Process: microtubule-based movement (GO:00070…	K10414|4.66557e-170|bfo:BRAFLDRAFT_63849|hypothetical protein; K10414 dynein heavy chain 2, cytosolic (A)	[Z]	Cytoskeleton	ATP-binding dynein motor region D5;; Microtubule-binding stalk of dynein motor	Cytoplasmic dynein 2 heavy chain 1 GN=DYH1B OS=Tripneustes gratilla (Hawaian sea urchin) PE=2 SV=2	Z	Cytoskeleton	Cytoplasmic dynein 2 heavy chain 1 [Crassostrea gigas]	10	0.575227	17	1.15009
c62069.graph_c0	--	--	--	--	--	--	--	--	--	--	hypothetical protein CGI_10005214 [Crassostrea gigas]	8	0.703215	5	0.516908
c35300.graph_c0	--	--	--	--	--	--	--	--	S	Function unknown	Putative methyltransferase NSUN7 [Crassostrea gigas]	5	0.66341	7	1.09233
c69945.graph_c0	--	--	--	K13912|2.73354e-42|aqu:100633732|deleted in malignant brain tumors 1 protein-like; K13912 deleted in malignant brain tumors 1 protein (A)	--	--	Scavenger receptor cysteine-rich domain;; Scavenger receptor cysteine-rich domain;; MAM domain;; Human growth factor-like EGF	Scavenger receptor cysteine-rich domain superfamily protein {ECO:0000312|EMBL:BAK39578.1} (Precursor) OS=Patiria pectinifera (Starfish) PE=1 SV=1	O	Posttranslational modification, protein turnover, chaperones	Lysyl oxidase-like protein 2 [Crassostrea gigas]	10	0.590459	235	16.3194
c63444.graph_c0	--	--	--	--	--	--	AKAP7 2'5' RNA ligase-like domain;; 2'-5' RNA ligase superfamily	--	K	Transcription	hypothetical protein CAPTEDRAFT_207460 [Capitella teleta]	71	7.06949	61	7.14339
c62384.graph_c0	[ER]	--	--	--	[P]	Inorganic ion transport and metabolism	Sodium:solute symporter family	Putative sodium-dependent multivitamin transporter GN=CG32669 OS=Drosophila melanogaster (Fruit fly) PE=2 SV=1	P	Inorganic ion transport and metabolism	PREDICTED: sodium-coupled monocarboxylate transporter 2-like [Aplysia californica]	31	1.42133	33	1.77948
c88474.graph_c0	--	--	--	--	--	--	--	--	--	--	hypothetical protein CGI_10017502 [Crassostrea gigas]	5	0.708529	3	0.499981
c112892.graph_c0	--	--	--	--	--	--	--	--	R	General function prediction only	hypothetical protein, conserved [Babesia bigemina]	3	0.835503	0	0
c56889.graph_c0	--	--	Molecular Function: binding (GO:0005488);; Cellular Component: synaptic vesicle (GO:0008021);; Molecular Function: protein transporter activity (GO:0008565);; Biological Process: synaptic vesicle exocytosis (GO:0016079);; Biological Process: synaptic vesicle endocytosis (GO:0048488);;	--	[U]	Intracellular trafficking, secretion, and vesicular transport	--	--	U	Intracellular trafficking, secretion, and vesicular transport	Double C2-like domain-containing protein beta [Crassostrea gigas]	6	0.719708	13	1.83398
c63086.graph_c0	--	--	Biological Process: cellular process (GO:0009987);; Molecular Function: oxidoreductase activity (GO:0016491);; Biological Process: single-organism metabolic process (GO:0044710);;	--	[C]	Energy production and conversion	--	Putative malate dehydrogenase 1B GN=MDH1B OS=Branchiostoma floridae (Florida lancelet) PE=3 SV=1	C	Energy production and conversion	Putative malate dehydrogenase 1B [Crassostrea gigas]	8	0.803674	16	1.89041
c60960.graph_c0	--	--	--	--	--	--	--	--	--	--	hypothetical protein CGI_10013627 [Crassostrea gigas]	27	1.04037	18	0.815723
c73587.graph_c0	--	--	--	--	--	--	--	--	--	--	Peptidyl-prolyl cis-trans isomerase-like 6 [Crassostrea gigas]	91	2.96091	71	2.71698
c112383.graph_c0	--	--	--	--	--	--	--	--	--	--	PREDICTED: telomerase protein component 1-like [Aplysia californica]	0	0	3	0.902239
c107529.graph_c0	[K]	Transcription	--	--	--	--	Bacterial regulatory helix-turn-helix protein, lysR family	--	--	--	hypothetical protein CRE_23286 [Caenorhabditis remanei]	3	0.80752	0	0
c39937.graph_c0	--	--	--	--	--	--	--	--	--	--	PREDICTED: ran GTPase-activating protein 1-like [Aplysia californica]	6	1.36106	2	0.533582
c47868.graph_c0	--	--	--	--	[P]	Inorganic ion transport and metabolism	--	--	E	Amino acid transport and metabolism	Sodium-coupled monocarboxylate transporter 2 [Crassostrea gigas]	19	2.02058	8	1.00059
c75009.graph_c0	[O]	Posttranslational modification, protein turnover, chaperones	Molecular Function: ATP binding (GO:0005524);; Molecular Function: nucleoside-triphosphatase activity (GO:0017111);;	K13339|2.74635e-132|lgi:LOTGIDRAFT_138655|hypothetical protein; K13339 peroxin-6 (A)	[O]	Posttranslational modification, protein turnover, chaperones	ATPase family associated with various cellular activities (AAA);; AAA domain;; Holliday junction DNA helicase ruvB N-terminus	Peroxisomal biogenesis factor 6 GN=pex6 OS=Dictyostelium discoideum (Slime mold) PE=3 SV=1	O	Posttranslational modification, protein turnover, chaperones	Peroxisome assembly factor 2 [Crassostrea gigas]	56	4.53962	43	4.09963
c30794.graph_c0	--	--	--	--	--	--	--	--	--	--	UPF0454 protein C12orf49-like protein [Crassostrea gigas]	4	0.83966	2	0.493763
c75327.graph_c0	[C]	Energy production and conversion	Biological Process: tricarboxylic acid cycle (GO:0006099);; Molecular Function: oxidoreductase activity, acting on the CH-CH group of donors (GO:0016627);; Biological Process: electron transport chain (GO:0022900);; Molecular Function: flavin adenine dinucleotide binding (GO:0050660);;	K00234|0|lgi:LOTGIDRAFT_221335|hypothetical protein; K00234 succinate dehydrogenase (ubiquinone) flavoprotein subunit [EC:1.3.5.1] (A)	[C]	Energy production and conversion	FAD binding domain;; Fumarate reductase flavoprotein C-term;; Pyridine nucleotide-disulphide oxidoreductase;; Thi4 family;; Glucose inhibited division protein A	Succinate dehydrogenase [ubiquinone] flavoprotein subunit, mitochondrial (Precursor) GN=SdhA OS=Drosophila melanogaster (Fruit fly) PE=2 SV=3	C	Energy production and conversion	PREDICTED: succinate dehydrogenase [ubiquinone] flavoprotein subunit, mitochondrial-like isoform X1 [Aplysia californica]	371	8.06522	624	15.9541
c35853.graph_c0	--	--	--	--	[Z]	Cytoskeleton	Spectrin repeat	--	Z	Cytoskeleton	PREDICTED: nesprin-1-like isoform X2 [Aplysia californica]	2	0.316942	7	1.30465
c75961.graph_c0	[D]	Cell cycle control, cell division, chromosome partitioning	Biological Process: regulation of cell cycle (GO:0051726);;	K10151|4.59751e-96|bfo:BRAFLDRAFT_271951|hypothetical protein; K10151 cyclin D2 (A)	[D]	Cell cycle control, cell division, chromosome partitioning	Cyclin, N-terminal domain;; Cyclin, C-terminal domain	G2/mitotic-specific cyclin-A (Fragment) OS=Hydra viridissima (Green hydra) PE=2 SV=1	D	Cell cycle control, cell division, chromosome partitioning	G1/S-specific cyclin-D2 [Crassostrea gigas]	201	6.19556	382	13.8482
c70419.graph_c0	--	--	--	--	--	--	Hydroxy-steroid dehydrogenase	--	S	Function unknown	Spermatogenesis-associated protein 7 [Crassostrea gigas]	14	0.533244	53	2.37421
c118646.graph_c0	[C]	Energy production and conversion	Molecular Function: aconitate hydratase activity (GO:0003994);; Biological Process: tricarboxylic acid cycle (GO:0006099);;	--	--	--	Aconitate B N-terminal domain	--	C	Energy production and conversion	aconitate hydratase 2, partial [Clonorchis sinensis]	3	0.815322	0	0
c47918.graph_c0	[R]	General function prediction only	--	--	--	--	Acyl-CoA thioester hydrolase/BAAT N-terminal region	--	I	Lipid transport and metabolism	hypothetical protein BRAFLDRAFT_72249 [Branchiostoma floridae]	2	0.287761	8	1.35374
c53929.graph_c0	--	--	--	--	--	--	--	--	--	--	Kinesin-like protein KIF23 [Crassostrea gigas]	5	0.65875	5	0.774757
c45185.graph_c0	--	--	--	--	--	--	--	--	R	General function prediction only	Telomerase protein component 1 [Crassostrea gigas]	6	1.13651	7	1.55943
c75926.graph_c0	--	--	--	K17383|1.81018e-31|lgi:LOTGIDRAFT_56260|hypothetical protein; K17383 protein sprouty homolog 2 (A)	--	--	Sprouty protein (Spry)	Protein sprouty GN=sty OS=Drosophila melanogaster (Fruit fly) PE=1 SV=2	T	Signal transduction mechanisms	sprouty-like protein 2 [Crassostrea gigas]	138	2.99138	224	5.71065
c65134.graph_c0	--	--	Biological Process: transport (GO:0006810);; Cellular Component: membrane (GO:0016020);;	K15118|6.55472e-67|lgi:LOTGIDRAFT_235746|hypothetical protein; K15118 solute carrier family 25, member 38 (A)	[C]	Energy production and conversion	Mitochondrial carrier protein;; Mitochondrial carrier protein	Mitochondrial substrate carrier family protein X GN=mcfX OS=Dictyostelium discoideum (Slime mold) PE=3 SV=1	C	Energy production and conversion	Solute carrier family 25 member 38 [Crassostrea gigas]	2616	65.9767	2720	80.6801
c35920.graph_c0	--	--	--	K18085|3.35272e-09|api:100161181|myotubularin-related protein 10-B; K18085 myotubularin-related protein 10/11/12 (A)	--	--	--	--	R	General function prediction only	Myotubularin-related protein 10-A [Crassostrea gigas]	7	1.21169	0	0
c17706.graph_c0	--	--	--	--	--	--	--	--	--	--	hypothetical protein CGI_10018076 [Crassostrea gigas]	5	0.360623	10	0.848259
c71244.graph_c0	--	--	--	K07819|4.48437e-61|lgi:LOTGIDRAFT_130339|hypothetical protein; K07819 beta-1,3-galactosyltransferase 1 [EC:2.4.1.-] (A)	[G]	Carbohydrate transport and metabolism	Galactosyltransferase	Beta-1,3-galactosyltransferase brn GN=brn OS=Drosophila melanogaster (Fruit fly) PE=2 SV=2	G	Carbohydrate transport and metabolism	hypothetical protein CAPTEDRAFT_184368 [Capitella teleta]	14	0.618697	88	4.5738
c100020.graph_c0	--	--	Molecular Function: guanyl-nucleotide exchange factor activity (GO:0005085);; Biological Process: small GTPase mediated signal transduction (GO:0007264);;	--	[T]	Signal transduction mechanisms	--	--	T	Signal transduction mechanisms	Dedicator of cytokinesis protein 9 [Crassostrea gigas]	0	0	4	1.06288
c69188.graph_c0	--	--	--	K16607|1.52688e-38|lgi:LOTGIDRAFT_236344|hypothetical protein; K16607 nicolin-1 (A)	--	--	--	--	S	Function unknown	hypothetical protein LOTGIDRAFT_236344 [Lottia gigantea]	11	0.799521	21	1.79515
c68325.graph_c0	--	--	--	--	--	--	--	--	--	--	Uncharacterized protein C10orf67 [Crassostrea gigas]	8	0.591403	23	1.99971
c21645.graph_c0	--	--	Cellular Component: membrane (GO:0016020);;	--	[S]	Function unknown	Cadherin domain	Cadherin-related tumor suppressor (Precursor) GN=ft OS=Drosophila melanogaster (Fruit fly) PE=1 SV=3	S	Function unknown	Protocadherin-9 [Crassostrea gigas]	5	1.37885	0	0
c28190.graph_c0	--	--	--	--	[S]	Function unknown	--	--	S	Function unknown	hypothetical protein CGI_10016707 [Crassostrea gigas]	7	0.696992	7	0.819734
c62621.graph_c0	--	--	--	--	[T]	Signal transduction mechanisms	Sushi domain (SCR repeat);; Calcium-binding EGF domain;; HYR domain	Locomotion-related protein Hikaru genki (Precursor) GN=hig OS=Drosophila melanogaster (Fruit fly) PE=1 SV=2	T	Signal transduction mechanisms	C4b-binding protein alpha chain [Crassostrea gigas]	34	0.96263	30	0.998956
c69403.graph_c0	[Q]	Secondary metabolites biosynthesis, transport and catabolism	Molecular Function: binding (GO:0005488);; Molecular Function: oxidoreductase activity (GO:0016491);;	K01832|1.20723e-49|ola:101158441|thromboxane-A synthase-like; K01832 thromboxane-A synthase [EC:5.3.99.5] (A)	[Q]	Secondary metabolites biosynthesis, transport and catabolism	Cytochrome P450	Probable cytochrome P450 6a14 GN=Cyp6a14 OS=Drosophila melanogaster (Fruit fly) PE=3 SV=2	Q	Secondary metabolites biosynthesis, transport and catabolism	Cytochrome P450 3A11 [Crassostrea gigas]	47	2.9439	61	4.49365
c35339.graph_c0	--	--	--	--	--	--	Protein of unknown function (DUF3550/UPF0682)	Protein SCAI homolog GN=scai OS=Dictyostelium discoideum (Slime mold) PE=3 SV=1	S	Function unknown	Protein SCAI [Crassostrea gigas]	5	0.953512	1	0.224285
c76392.graph_c0	--	--	--	--	--	--	--	--	--	--	hypothetical protein CGI_10007922 [Crassostrea gigas]	299	5.46643	569	12.2346
c80452.graph_c0	--	--	--	K10461|1.31731e-32|lgi:LOTGIDRAFT_190348|hypothetical protein; K10461 kelch-like protein 24/35 (A)	[TR]	--	BTB And C-terminal Kelch	Kelch-like protein diablo {ECO:0000250|UniProtKB:Q9VUU5} OS=Drosophila ananassae (Fruit fly) PE=3 SV=2	T	Signal transduction mechanisms	Kelch-like protein 29 [Crassostrea gigas]	11	1.77825	1	0.190127
c36761.graph_c1	--	--	--	--	--	--	--	--	--	--	hypothetical protein CGI_10016236 [Crassostrea gigas]	0	0	5	1.27239
c69564.graph_c0	--	--	--	--	--	--	Domain of unknown function (DUF4490)	--	S	Function unknown	hypothetical protein CGI_10021467 [Crassostrea gigas]	65	4.08116	117	8.63975
c72735.graph_c0	--	--	--	K17413|1.0163e-97|myb:102257418|MRPS35; mitochondrial ribosomal protein S35; K17413 small subunit ribosomal protein S35 (A)	[J]	Translation, ribosomal structure and biogenesis	Mitochondrial ribosomal subunit protein	--	J	Translation, ribosomal structure and biogenesis	PREDICTED: 28S ribosomal protein S35, mitochondrial-like [Aplysia californica]	83	4.33278	135	8.28833
c58379.graph_c0	--	--	Molecular Function: nucleotide binding (GO:0000166);; Molecular Function: nucleic acid binding (GO:0003676);;	K12881|1.71224e-45|isc:IscW_ISCW001860|THO complex subunit, putative; K12881 THO complex subunit 4 (A)	[A]	RNA processing and modification	RNA recognition motif. (a.k.a. RRM, RBD, or RNP domain);; RNA recognition motif (a.k.a. RRM, RBD, or RNP domain);; RNA recognition motif. (a.k.a. RRM, RBD, or RNP domain)	--	A	RNA processing and modification	THO complex subunit 4-A [Crassostrea gigas]	530	21.3278	774	36.6317
c51013.graph_c0	--	--	Cellular Component: integral component of membrane (GO:0016021);;	--	[T]	Signal transduction mechanisms	Organic solute transporter Ostalpha	--	S	Function unknown	hypothetical protein CGI_10003771 [Crassostrea gigas]	4	0.22548	24	1.59112
c108586.graph_c0	[O]	Posttranslational modification, protein turnover, chaperones	--	--	--	--	Hsp20/alpha crystallin family	--	O	Posttranslational modification, protein turnover, chaperones	PREDICTED: small heat shock protein IbpA-like [Ceratitis capitata]	3	0.796093	0	0
c62752.graph_c0	--	--	--	--	--	--	--	--	--	--	WD repeat-containing protein 5 [Crassostrea gigas]	85	5.03741	131	9.13071
c63340.graph_c0	--	--	--	K16949|2.96511e-23|lcm:102362383|amine sulfotransferase-like; K16949 amine sulfotransferase [EC:2.8.2.3] (A)	[R]	General function prediction only	Sulfotransferase domain	--	R	General function prediction only	hypothetical protein LOTGIDRAFT_230366 [Lottia gigantea]	14	1.39648	23	2.69823
c76790.graph_c0	--	--	--	--	--	--	--	--	T	Signal transduction mechanisms	SRC Kinase Associated Phosphoprotein 2 [Crassostrea gigas]	36	2.40102	107	8.39309
c57702.graph_c0	[E]	Amino acid transport and metabolism	Molecular Function: glucose dehydrogenase activity (GO:0004344);; Biological Process: alcohol metabolic process (GO:0006066);; Molecular Function: choline dehydrogenase activity (GO:0008812);; Molecular Function: flavin adenine dinucleotide binding (GO:0050660);; Biological Process: oxidation-reduction process (GO:0055114);;	--	[R]	General function prediction only	GMC oxidoreductase	Glucose dehydrogenase [FAD, quinone] short protein (Precursor) GN=Gld OS=Drosophila pseudoobscura pseudoobscura (Fruit fly) PE=3 SV=4	R	General function prediction only	Glucose dehydrogenase [acceptor] [Crassostrea gigas]	0	0	8	2.16932
c53056.graph_c0	--	--	--	--	--	--	--	--	--	--	hypothetical protein CGI_10021112 [Crassostrea gigas]	2	0.138554	34	2.77022
c38505.graph_c0	--	--	--	--	[U]	Intracellular trafficking, secretion, and vesicular transport	Exocyst complex subunit Sec15-like	Exocyst complex component 6 GN=sec15 OS=Drosophila melanogaster (Fruit fly) PE=1 SV=1	U	Intracellular trafficking, secretion, and vesicular transport	Exocyst complex component 6 [Crassostrea gigas]	1	0.123101	9	1.30302
c73166.graph_c0	--	--	Molecular Function: nucleic acid binding (GO:0003676);; Molecular Function: ATP binding (GO:0005524);; Biological Process: ATP catabolic process (GO:0006200);; Molecular Function: ATP-dependent helicase activity (GO:0008026);;	--	[R]	General function prediction only	von Willebrand factor type A domain;; von Willebrand factor type A domain	--	R	General function prediction only	hypothetical protein CGI_10002439 [Crassostrea gigas]	42	1.06808	92	2.75162
c103098.graph_c0	--	--	--	--	--	--	--	--	--	--	Potassium voltage-gated channel protein eag [Crassostrea gigas]	3	0.576012	3	0.677449
c98090.graph_c0	[IQR]	--	--	--	[Q]	Secondary metabolites biosynthesis, transport and catabolism	--	--	Q	Secondary metabolites biosynthesis, transport and catabolism	WW domain-containing oxidoreductase [Crassostrea gigas]	3	0.639286	3	0.751866
c66054.graph_c0	[O]	Posttranslational modification, protein turnover, chaperones	Molecular Function: threonine-type endopeptidase activity (GO:0004298);; Cellular Component: nucleus (GO:0005634);; Cellular Component: cytoplasm (GO:0005737);; Biological Process: ubiquitin-dependent protein catabolic process (GO:0006511);; Cellular Component: proteasome core complex, alpha-subunit complex (GO:0019773);;	K02729|2.38324e-163|lgi:LOTGIDRAFT_232029|hypothetical protein; K02729 20S proteasome subunit alpha 5 [EC:3.4.25.1] (A)	[O]	Posttranslational modification, protein turnover, chaperones	Proteasome subunit;; Proteasome subunit A N-terminal signature	Proteasome subunit alpha type-5 GN=Prosalpha5 OS=Drosophila melanogaster (Fruit fly) PE=2 SV=2	O	Posttranslational modification, protein turnover, chaperones	hypothetical protein LOTGIDRAFT_232029 [Lottia gigantea]	193	10.8001	388	25.5356
c65470.graph_c0	--	--	--	--	--	--	Inositol hexakisphosphate	--	S	Function unknown	Paladin [Crassostrea gigas]	9	0.353325	40	1.84687
c81592.graph_c0	--	--	--	--	[R]	General function prediction only	--	--	R	General function prediction only	hypothetical protein LOTGIDRAFT_123347, partial [Lottia gigantea]	4	0.70987	3	0.62616
c25243.graph_c0	--	--	--	--	[O]	Posttranslational modification, protein turnover, chaperones	MG2 domain	--	O	Posttranslational modification, protein turnover, chaperones	hypothetical protein DAPPUDRAFT_313404 [Daphnia pulex]	11	1.23766	0	0
c78725.graph_c0	--	--	--	K05641|1.44478e-13|lgi:LOTGIDRAFT_212836|hypothetical protein; K05641 ATP-binding cassette, subfamily A (ABC1), member 1 (A)	[IR]	--	--	--	Q	Secondary metabolites biosynthesis, transport and catabolism	hypothetical protein LOTGIDRAFT_212836 [Lottia gigantea]	23	2.14936	4	0.439629
c87180.graph_c0	--	--	--	--	--	--	--	--	--	--	hypothetical protein CGI_10005164 [Crassostrea gigas]	2	0.360623	5	1.06032
c76756.graph_c0	--	--	--	--	[T]	Signal transduction mechanisms	Dedicator of cytokinesis	--	T	Signal transduction mechanisms	Dedicator of cytokinesis protein 3 [Crassostrea gigas]	69	1.16248	211	4.18084
c69856.graph_c0	--	--	--	--	--	--	PMP-22/EMP/MP20/Claudin family;; PMP-22/EMP/MP20/Claudin tight junction;; Amastin surface glycoprotein	--	U	Intracellular trafficking, secretion, and vesicular transport	hypothetical protein LOTGIDRAFT_237157 [Lottia gigantea]	69	4.25164	293	21.2334
c76567.graph_c0	--	--	--	--	[Q]	Secondary metabolites biosynthesis, transport and catabolism	Cytochrome P450;; Cytochrome P450	Cytochrome P450 2L1 GN=CYP2L1 OS=Panulirus argus (Caribbean spiny lobster) PE=1 SV=1	Q	Secondary metabolites biosynthesis, transport and catabolism	Cytochrome P450 2B4 [Crassostrea gigas]	81	3.32997	171	8.26793
c71273.graph_c0	--	--	Biological Process: compound eye morphogenesis (GO:0001745);; Biological Process: endosome organization (GO:0007032);; Biological Process: lysosome organization (GO:0007040);; Biological Process: Notch signaling pathway (GO:0007219);; Biological Process: imaginal disc-derived wing vein specification (GO:0007474);; Biological Process: chaeta morphogenesis (GO:0008407);; Molecular Function: [hepara…	K09679|1.34753e-108|phi:102101708|HS3ST6; heparan sulfate (glucosamine) 3-O-sulfotransferase 6; K09679 [heparan sulfate]-glucosamine 3-sulfotransferase 6 [EC:2.8.2.-] (A)	[O]	Posttranslational modification, protein turnover, chaperones	Sulfotransferase domain	Heparan sulfate N-sulfotransferase GN=sfl OS=Drosophila melanogaster (Fruit fly) PE=1 SV=1	O	Posttranslational modification, protein turnover, chaperones	Heparan sulfate glucosamine 3-O-sulfotransferase 3B1 [Crassostrea gigas]	109	3.38599	140	5.11485
c80891.graph_c0	--	--	--	--	--	--	Phage integrase family	--	S	Function unknown	PREDICTED: uncharacterized protein LOC102801529 [Saccoglossus kowalevskii]	1	0.106146	10	1.24838
c84419.graph_c0	--	--	--	--	--	--	--	--	--	--	hypothetical protein CGI_10026724 [Crassostrea gigas]	7	1.2954	2	0.435291
c85528.graph_c0	--	--	--	--	--	--	--	--	R	General function prediction only	hypothetical protein CAPTEDRAFT_186544 [Capitella teleta]	0	0	17	1.30184
c87809.graph_c0	--	--	Biological Process: transport (GO:0006810);;	K14611|1.51266e-34|lgi:LOTGIDRAFT_168657|hypothetical protein; K14611 solute carrier family 23 (nucleobase transporter), member 1/2 (A)	[F]	Nucleotide transport and metabolism	Permease family	--	P	Inorganic ion transport and metabolism	hypothetical protein CAPTEDRAFT_95564, partial [Capitella teleta]	0	0	7	1.34246
c66400.graph_c0	--	--	--	--	--	--	F5/8 type C domain	--	R	General function prediction only	F-type lectin 1 [Pinctada fucata]	55	7.26036	38	5.89962
c77419.graph_c1	--	--	--	--	--	--	--	--	R	General function prediction only	hypothetical protein LOTGIDRAFT_229452 [Lottia gigantea]	6	0.977225	17	3.2564
c23438.graph_c0	--	--	Biological Process: signal transduction (GO:0007165);;	K04600|2.61667e-15|phu:Phum_PHUM040650|class D atypical G-protein coupled receptor GPRstn1, putative (EC:1.1.1.1); K04600 cadherin EGF LAG seven-pass G-type receptor 1 (A)	[T]	Signal transduction mechanisms	Hormone receptor domain	Protocadherin-like wing polarity protein stan (Precursor) GN=stan OS=Drosophila melanogaster (Fruit fly) PE=1 SV=4	T	Signal transduction mechanisms	Cadherin EGF LAG seven-pass G-type receptor 1 [Crassostrea gigas]	0	0	6	1.74116
c60871.graph_c0	--	--	--	--	[R]	General function prediction only	Yippee zinc-binding/DNA-binding /Mis18, centromere assembly	Protein yippee-like CG15309 GN=CG15309 OS=Drosophila melanogaster (Fruit fly) PE=3 SV=1	R	General function prediction only	hypothetical protein D910_01827 [Dendroctonus ponderosae]	53	2.7792	35	2.15852
c94519.graph_c0	--	--	--	--	[GOU]	--	--	--	U	Intracellular trafficking, secretion, and vesicular transport	hypothetical protein LOTGIDRAFT_237892 [Lottia gigantea]	4	1.10308	0	0
c68065.graph_c0	[R]	General function prediction only	--	--	[R]	General function prediction only	C2H2-type zinc finger;; Zinc finger, C2H2 type;; C2H2-type zinc finger;; Zinc-finger double domain;; Protein of unknown function (DUF629);; Drought induced 19 protein (Di19), zinc-binding;; Zinc-finger of C2H2 type	Transcription factor che-1 GN=che-1 OS=Caenorhabditis elegans PE=1 SV=3	K	Transcription	PREDICTED: zinc finger protein OZF-like [Diaphorina citri]	34	2.5918	30	2.6896
c66993.graph_c0	--	--	--	--	[T]	Signal transduction mechanisms	Immunoglobulin I-set domain;; Immunoglobulin domain;; Immunoglobulin domain;; Immunoglobulin V-set domain	Protein sax-3 (Precursor) GN=sax-3 OS=Caenorhabditis elegans PE=2 SV=1	T	Signal transduction mechanisms	Roundabout-like protein 2 [Crassostrea gigas]	83	2.97716	39	1.64526
c57865.graph_c0	--	--	--	--	--	--	--	--	R	General function prediction only	Latrophilin-1 [Crassostrea gigas]	1	0.198089	9	2.09675
c49097.graph_c0	--	--	--	--	--	--	PH domain;; Pleckstrin homology domain	Rho GTPase-activating protein gacFF GN=gacFF OS=Dictyostelium discoideum (Slime mold) PE=2 SV=1	Z	Cytoskeleton	Pleckstrin-like protein domain-containing family A member 5 [Crassostrea gigas]	25	0.693506	39	1.27239
c60261.graph_c0	--	--	--	--	--	--	von Willebrand factor type C domain	--	--	--	Collagen alpha-4(VI) chain [Crassostrea gigas]	0	0	13	1.33977
c10874.graph_c0	--	--	--	--	--	--	--	--	--	--	Glutamate receptor, ionotropic kainate 2 [Crassostrea gigas]	2	0.348342	3	0.614528
c61527.graph_c0	--	--	Biological Process: metabolic process (GO:0008152);; Molecular Function: transferase activity (GO:0016740);;	K11163|6.5873e-17|hro:HELRODRAFT_83027|hypothetical protein; K11163 dehydrogenase/reductase SDR family member 1 [EC:1.1.-.-] (A)	[R]	General function prediction only	--	--	Q	Secondary metabolites biosynthesis, transport and catabolism	Dehydrogenase/reductase SDR family member 1 [Crassostrea gigas]	3	0.390675	6	0.918947
c67050.graph_c0	--	--	--	--	[O]	Posttranslational modification, protein turnover, chaperones	Glutathione S-transferase, N-terminal domain;; Glutathione S-transferase, N-terminal domain	Probable glutathione S-transferase 7 GN=gst-7 OS=Caenorhabditis elegans PE=3 SV=1	O	Posttranslational modification, protein turnover, chaperones	sigma class glutathione S-transferase [Hyriopsis cumingii]	209	9.9952	224	12.5991
c48184.graph_c0	--	--	Cellular Component: intracellular (GO:0005622);; Molecular Function: sequence-specific DNA binding (GO:0043565);; Molecular Function: protein heterodimerization activity (GO:0046982);;	K03506|1.73115e-27|lcm:102366845|DNA polymerase epsilon subunit 4-like; K03506 DNA polymerase epsilon subunit 4 [EC:2.7.7.7] (A)	[L]	Replication, recombination and repair	Histone-like transcription factor (CBF/NF-Y) and archaeal histone;; Core histone H2A/H2B/H3/H4	Nuclear transcription factor Y subunit gamma GN=nfyc-2 OS=Dictyostelium discoideum (Slime mold) PE=3 SV=1	L	Replication, recombination and repair	DNA polymerase epsilon subunit 4 [Crassostrea gigas]	10	0.571139	18	1.20909
c85776.graph_c0	--	--	--	--	--	--	--	--	--	--	Thyroid peroxidase [Crassostrea gigas]	6	1.35017	0	0
c105846.graph_c0	[U]	Intracellular trafficking, secretion, and vesicular transport	--	--	--	--	SecA Wing and Scaffold domain	--	U	Intracellular trafficking, secretion, and vesicular transport	SecA Wing and Scaffold domain containing protein [Entamoeba histolytica HM-1:IMSS-B]	4	1.0977	0	0
c104129.graph_c0	--	--	--	--	--	--	--	--	--	--	hypothetical protein CGI_10010963 [Crassostrea gigas]	4	0.862179	0	0
c18739.graph_c0	--	--	--	K10262|1.79648e-27|lgi:LOTGIDRAFT_123420|hypothetical protein; K10262 F-box and WD-40 domain protein 4 (A)	[B]	Chromatin structure and dynamics	WD domain, G-beta repeat	Protein groucho GN=gro OS=Drosophila melanogaster (Fruit fly) PE=1 SV=3	R	General function prediction only	PREDICTED: F-box/WD repeat-containing protein 4-like [Aplysia californica]	3	0.316052	8	0.991224
c66383.graph_c1	[P]	Inorganic ion transport and metabolism	Biological Process: single-organism transport (GO:0044765);;	--	[P]	Inorganic ion transport and metabolism	Sodium/hydrogen exchanger family	--	P	Inorganic ion transport and metabolism	Mitochondrial sodium/hydrogen exchanger NHA2 [Crassostrea gigas]	6	0.486374	13	1.23939
c95442.graph_c0	--	--	--	--	--	--	--	--	--	--	hypothetical protein LOTGIDRAFT_236486 [Lottia gigantea]	0	0	4	1.04196
c74482.graph_c2	--	--	--	K14463|2.23438e-35|lgi:LOTGIDRAFT_229701|hypothetical protein; K14463 microsomal triglyceride transfer protein large subunit (A)	[IU]	--	Lipoprotein amino terminal region	--	U	Intracellular trafficking, secretion, and vesicular transport	Microsomal triglyceride transfer protein large subunit [Crassostrea gigas]	15	1.53708	8	0.964142
c10411.graph_c0	--	--	Molecular Function: metalloendopeptidase activity (GO:0004222);; Biological Process: proteolysis (GO:0006508);; Molecular Function: metal ion binding (GO:0046872);;	K01408|4.98044e-55|lgi:LOTGIDRAFT_232210|hypothetical protein; K01408 insulysin [EC:3.4.24.56] (A)	[O]	Posttranslational modification, protein turnover, chaperones	Insulinase (Peptidase family M16)	Putative zinc protease C28F5.4 GN=C28F5.4 OS=Caenorhabditis elegans PE=3 SV=2	O	Posttranslational modification, protein turnover, chaperones	PREDICTED: insulin-degrading enzyme-like [Aplysia californica]	3	0.500806	3	0.588999
c72510.graph_c0	--	--	--	K01074|1.43427e-97|bfo:BRAFLDRAFT_276374|hypothetical protein; K01074 palmitoyl-protein thioesterase [EC:3.1.2.22] (A)	[IO]	--	Palmitoyl protein thioesterase;; Alpha/beta hydrolase family;; Putative serine esterase (DUF676);; PGAP1-like protein	Lysosomal thioesterase PPT2 homolog (Precursor) GN=Ppt2 OS=Drosophila melanogaster (Fruit fly) PE=2 SV=1	G	Carbohydrate transport and metabolism	hypothetical protein BRAFLDRAFT_276374 [Branchiostoma floridae]	25	1.345	68	4.30266
c77628.graph_c2	--	--	Molecular Function: signal transducer activity (GO:0004871);;	--	[T]	Signal transduction mechanisms	7 transmembrane receptor (Secretin family);; Hormone receptor domain	PDF receptor GN=Pdfr OS=Drosophila melanogaster (Fruit fly) PE=1 SV=2	T	Signal transduction mechanisms	hypothetical protein LOTGIDRAFT_172709 [Lottia gigantea]	48	1.91947	135	6.34919
c50177.graph_c0	[KL]	--	Molecular Function: DNA binding (GO:0003677);; Molecular Function: helicase activity (GO:0004386);; Molecular Function: ATP binding (GO:0005524);; Biological Process: DNA repair (GO:0006281);; Molecular Function: transferase activity (GO:0016740);;	K10841|7.8004e-22|lgi:LOTGIDRAFT_108551|hypothetical protein; K10841 DNA excision repair protein ERCC-6 (A)	[KL]	--	--	--	L	Replication, recombination and repair	DNA excision repair protein ERCC-6 [Crassostrea gigas]	1	0.139596	10	1.64179
c41503.graph_c0	[Z]	Cytoskeleton	Molecular Function: GTPase activity (GO:0003924);; Molecular Function: structural constituent of cytoskeleton (GO:0005200);; Molecular Function: GTP binding (GO:0005525);; Cellular Component: cytoplasm (GO:0005737);; Cellular Component: microtubule (GO:0005874);; Biological Process: GTP catabolic process (GO:0006184);; Biological Process: microtubule-based process (GO:0007017);; Biological Proces…	K07374|1.35716e-73|bfo:BRAFLDRAFT_58553|hypothetical protein; K07374 tubulin alpha (A)	[Z]	Cytoskeleton	--	Tubulin alpha chain OS=Tetrahymena thermophila PE=1 SV=1	Z	Cytoskeleton	hypothetical protein [Paramecium tetraurelia strain d4-2]	4	0.5185	16	2.43923
c79045.graph_c0	--	--	--	--	[R]	General function prediction only	--	RNA-directed DNA polymerase from mobile element jockey GN=pol OS=Drosophila melanogaster (Fruit fly) PE=1 SV=1	R	General function prediction only	PREDICTED: RNA-directed DNA polymerase from mobile element jockey-like [Strongylocentrotus purpuratus]	2	0.297657	12	2.10045
c63324.graph_c0	--	--	--	--	--	--	--	--	--	--	hypothetical protein CGI_10014029 [Crassostrea gigas]	9	1.29162	2	0.337573
c64040.graph_c0	--	--	--	K10284|8.5836e-55|lgi:LOTGIDRAFT_126647|hypothetical protein; K10284 F-box and leucine-rich repeat protein 18 (A)	--	--	--	--	R	General function prediction only	PREDICTED: F-box/LRR-repeat protein 18-like [Aplysia californica]	27	0.839196	52	1.90085
c68077.graph_c0	[C]	Energy production and conversion	--	K17871|0|lgi:LOTGIDRAFT_224073|hypothetical protein; K17871 NADH:ubiquinone reductase (non-electrogenic) [EC:1.6.5.9] (A)	[C]	Energy production and conversion	Pyridine nucleotide-disulphide oxidoreductase;; Pyridine nucleotide-disulphide oxidoreductase	Probable NADH dehydrogenase GN=DDB_G0270104 OS=Dictyostelium discoideum (Slime mold) PE=3 SV=2	C	Energy production and conversion	PREDICTED: alternative NAD(P)H dehydrogenase 1, mitochondrial-like [Aplysia californica]	12	0.391582	36	1.38162
c27798.graph_c0	--	--	--	--	[K]	Transcription	NAB conserved region 2 (NCD2)	NGFI-A-binding protein homolog GN=nab OS=Drosophila melanogaster (Fruit fly) PE=1 SV=3	K	Transcription	NGFI-A-binding-like protein [Crassostrea gigas]	12	0.696684	10	0.682809
c75541.graph_c0	--	--	--	K04648|0|lgi:LOTGIDRAFT_225833|hypothetical protein; K04648 dynactin 1 (A)	[DZ]	--	Dynein associated protein	Dynactin subunit 1 GN=Gl OS=Drosophila melanogaster (Fruit fly) PE=1 SV=2	Z	Cytoskeleton	PREDICTED: dynactin subunit 1-like isoform X5 [Aplysia californica]	102	3.46171	263	10.4976
c32407.graph_c0	--	--	--	K16610|1.4132e-16|lgi:LOTGIDRAFT_110692|hypothetical protein; K16610 tubulin monoglycylase TTLL15 (A)	--	--	--	--	O	Posttranslational modification, protein turnover, chaperones	hypothetical protein LOTGIDRAFT_110692, partial [Lottia gigantea]	0	0	6	1.39293
c70912.graph_c0	--	--	--	--	[O]	Posttranslational modification, protein turnover, chaperones	Hsp70 protein	--	O	Posttranslational modification, protein turnover, chaperones	Heat shock 70 kDa protein 12A [Crassostrea gigas]	35	2.3997	53	4.27376
c101617.graph_c0	[KL]	--	Molecular Function: DNA binding (GO:0003677);; Molecular Function: helicase activity (GO:0004386);; Molecular Function: ATP binding (GO:0005524);; Molecular Function: transferase activity (GO:0016740);;	K10877|1.51388e-44|xla:432195|rad54b, fsbp, rdh54; RAD54 homolog B; K10877 DNA repair and recombination protein RAD54B [EC:3.6.4.-] (A)	[L]	Replication, recombination and repair	SNF2 family N-terminal domain	DNA repair and recombination protein RAD54-like {ECO:0000250|UniProtKB:O76460} OS=Drosophila erecta (Fruit fly) PE=3 SV=1	L	Replication, recombination and repair	PREDICTED: LOW QUALITY PROTEIN: DNA repair and recombination protein RAD54B-like [Aplysia californica]	2	0.226387	7	0.93189
c64491.graph_c0	--	--	--	--	[S]	Function unknown	--	--	S	Function unknown	Zinc finger C3H1 domain-containing protein [Crassostrea gigas]	6	0.762069	17	2.53943
c48844.graph_c0	--	--	--	--	--	--	--	--	R	General function prediction only	hypothetical protein CGI_10017976 [Crassostrea gigas]	9	0.470991	21	1.29251
c98879.graph_c0	--	--	--	--	--	--	MAM domain	MAM and LDL-receptor class A domain-containing protein 1 (Fragment) OS=Acropora millepora (Staghorn coral) PE=1 SV=1	T	Signal transduction mechanisms	hypothetical protein CGI_10022523 [Crassostrea gigas]	0	0	4	1.03382
c71338.graph_c0	--	--	--	K06820|3.763e-15|lgi:LOTGIDRAFT_168803|hypothetical protein; K06820 plexin A (A)	[T]	Signal transduction mechanisms	--	Plexin-B (Precursor) GN=plexB OS=Drosophila melanogaster (Fruit fly) PE=1 SV=2	T	Signal transduction mechanisms	hypothetical protein LOTGIDRAFT_168803 [Lottia gigantea]	42	1.41118	166	6.55972
c64157.graph_c0	--	--	--	--	--	--	Protein of unknown function (DUF938);; Methyltransferase domain;; Methyltransferase small domain	UPF0585 protein CG18661 GN=CG18661 OS=Drosophila melanogaster (Fruit fly) PE=2 SV=2	S	Function unknown	PREDICTED: UPF0585 protein C16orf13 homolog [Aplysia californica]	43	2.78053	57	4.3349
c87874.graph_c0	--	--	Molecular Function: transporter activity (GO:0005215);; Cellular Component: integral component of membrane (GO:0016021);; Biological Process: transmembrane transport (GO:0055085);;	K13783|2.78627e-18|lgi:LOTGIDRAFT_213082|hypothetical protein; K13783 MFS transporter, OPA family, solute carrier family 37 (glycerol-3-phosphate transporter), member 1/2 (A)	[G]	Carbohydrate transport and metabolism	--	--	G	Carbohydrate transport and metabolism	Sugar phosphate exchanger 2 [Crassostrea gigas]	6	1.33946	0	0
c81317.graph_c0	--	--	--	--	--	--	--	--	--	--	Uncharacterized protein C3orf59 [Crassostrea gigas]	0	0	36	2.22193
c89492.graph_c0	--	--	--	K09336|1.72326e-34|lgi:LOTGIDRAFT_161323|hypothetical protein; K09336 visual system homeobox protein 2 (A)	[R]	General function prediction only	OAR domain	Homeobox protein ceh-10 GN=ceh-10 OS=Caenorhabditis elegans PE=2 SV=1	K	Transcription	Visual system homeobox 2 [Crassostrea gigas]	8	0.779996	4	0.458677
c73201.graph_c0	--	--	--	K14408|6.98005e-45|lgi:LOTGIDRAFT_236052|hypothetical protein; K14408 cleavage stimulation factor subunit 3 (A)	[A]	RNA processing and modification	Suppressor of forked protein (Suf)	Protein suppressor of forked GN=su(f) OS=Drosophila melanogaster (Fruit fly) PE=1 SV=2	A	RNA processing and modification	Cleavage stimulation factor 77 kDa subunit [Crassostrea gigas]	34	1.07277	61	2.26361
c32800.graph_c0	[J]	Translation, ribosomal structure and biogenesis	Biological Process: mitotic spindle elongation (GO:0000022);; Molecular Function: structural constituent of ribosome (GO:0003735);; Biological Process: translation (GO:0006412);; Cellular Component: cytosolic large ribosomal subunit (GO:0022625);; Molecular Function: metal ion binding (GO:0046872);;	K02921|1.66454e-49|bfo:BRAFLDRAFT_280618|hypothetical protein; K02921 large subunit ribosomal protein L37Ae (A)	[J]	Translation, ribosomal structure and biogenesis	Ribosomal L37ae protein family	60S ribosomal protein L37a GN=RPL37A OS=Cryptochiton stelleri (Giant gumboot chiton) PE=3 SV=3	J	Translation, ribosomal structure and biogenesis	60S ribosomal protein L37a [Crassostrea gigas]	3	0.530728	10	2.08064
c58854.graph_c0	--	--	--	--	--	--	Insulin growth factor-like family	Galaxin {ECO:0000312|EMBL:ADI50283.1} (Precursor) OS=Acropora millepora (Staghorn coral) PE=1 SV=1	--	--	hypothetical protein CAPTEDRAFT_196447 [Capitella teleta]	64	6.39514	177	20.8012
c47929.graph_c0	--	--	--	--	[O]	Posttranslational modification, protein turnover, chaperones	--	--	--	--	Heat shock 70 kDa protein 12B [Crassostrea gigas]	3	0.489193	4	0.767121
c70686.graph_c0	--	--	Cellular Component: membrane (GO:0016020);;	K17353|1.34336e-47|lgi:LOTGIDRAFT_167900|hypothetical protein; K17353 tetraspanin-18 (A)	[R]	General function prediction only	Tetraspanin family	--	S	Function unknown	Tetraspanin-8 [Crassostrea gigas]	196	8.19808	181	8.90388
c65369.graph_c0	--	--	--	--	--	--	--	--	K	Transcription	TNFAIP3-interacting protein 2 [Crassostrea gigas]	1085	26.3307	1592	45.4382
c23630.graph_c0	--	--	--	K14755|1.56198e-28|oaa:100087096|carnosine synthase 1-like; K14755 carnosine synthase [EC:6.3.2.11] (A)	--	--	--	--	R	General function prediction only	carnosine synthase-like protein, partial [Crassostrea ariakensis]	4	0.732993	3	0.646556
c95122.graph_c0	--	--	--	K11494|1.17145e-10|lgi:LOTGIDRAFT_214601|hypothetical protein; K11494 RCC1 and BTB domain-containing protein (A)	[S]	Function unknown	--	--	S	Function unknown	RCC1 and BTB domain-containing protein 1 [Crassostrea gigas]	0	0	4	1.21402
c85512.graph_c0	--	--	--	K15170|6.59583e-11|lgi:LOTGIDRAFT_203928|hypothetical protein; K15170 mediator of RNA polymerase II transcription subunit 27 (A)	--	--	--	--	--	--	Mediator of RNA polymerase II transcription subunit 27 [Crassostrea gigas]	2	0.513764	4	1.20848
c55712.graph_c0	--	--	--	--	--	--	Normal lung function maintenance, Low in Lung Cancer 1 protein	--	R	General function prediction only	Uncharacterized protein C2orf50 [Crassostrea gigas]	16	1.12094	27	2.2247
c37668.graph_c0	[R]	General function prediction only	--	--	--	--	Putative cyclase	--	R	General function prediction only	Kynurenine formamidase [Crassostrea gigas]	5	1.05747	2	0.497475
c76479.graph_c0	--	--	--	--	--	--	--	--	R	General function prediction only	Endonuclease domain-containing 1 protein [Crassostrea gigas]	39	1.14256	156	5.37506
c50643.graph_c0	--	--	--	K17592|2.80222e-07|pbi:103063625|sacsin-like; K17592 sacsin (A)	--	--	--	--	--	--	Sacsin [Crassostrea gigas]	3	0.175438	21	1.44433
c63919.graph_c0	[Q]	Secondary metabolites biosynthesis, transport and catabolism	Molecular Function: oxidoreductase activity (GO:0016491);;	K07418|1.17937e-70|bfo:BRAFLDRAFT_289920|hypothetical protein; K07418 cytochrome P450, family 2, subfamily J [EC:1.14.14.1] (A)	[Q]	Secondary metabolites biosynthesis, transport and catabolism	Cytochrome P450	Cytochrome P450 18a1 GN=Cyp18a1 OS=Drosophila melanogaster (Fruit fly) PE=2 SV=2	Q	Secondary metabolites biosynthesis, transport and catabolism	Cytochrome P450 2J6 [Crassostrea gigas]	101	5.78383	32	2.15521
c72196.graph_c0	--	--	--	--	--	--	NUC129 domain	--	--	--	Protein rogdi [Crassostrea gigas]	46	2.12997	88	4.7923
c80672.graph_c0	--	--	--	--	--	--	--	Protein unc-80 homolog GN=CG18437 OS=Drosophila melanogaster (Fruit fly) PE=3 SV=4	S	Function unknown	unc-80-like protein [Crassostrea gigas]	9	0.996683	5	0.651223
c103341.graph_c0	--	--	--	--	[G]	Carbohydrate transport and metabolism	--	--	G	Carbohydrate transport and metabolism	Monocarboxylate transporter 12 [Crassostrea gigas]	0	0	3	0.855572
c51564.graph_c0	--	--	--	K14860|1.81113e-45|lcm:102349048|TMA16; translation machinery associated 16 homolog (S. cerevisiae); K14860 translation machinery-associated protein 16 (A)	--	--	Protein of unknown function (DUF2962)	Translation machinery-associated protein 16 homolog GN=CG15027 OS=Drosophila melanogaster (Fruit fly) PE=2 SV=2	J	Translation, ribosomal structure and biogenesis	PREDICTED: translation machinery-associated protein 16-like isoform X1 [Aplysia californica]	50	4.34083	83	8.47474
c61592.graph_c0	--	--	Molecular Function: binding (GO:0005488);;	K10593|1.95504e-89|bfo:BRAFLDRAFT_101562|hypothetical protein; K10593 E3 ubiquitin-protein ligase EDD1 [EC:6.3.2.19] (A)	[O]	Posttranslational modification, protein turnover, chaperones	--	E3 ubiquitin-protein ligase hyd GN=hyd OS=Drosophila melanogaster (Fruit fly) PE=1 SV=3	O	Posttranslational modification, protein turnover, chaperones	E3 ubiquitin-protein ligase UBR5 [Crassostrea gigas]	9	0.577985	18	1.35954
c62743.graph_c0	--	--	Molecular Function: nucleotide binding (GO:0000166);;	K10356|3.09082e-162|lgi:LOTGIDRAFT_212414|hypothetical protein; K10356 myosin I (A)	[Z]	Cytoskeleton	Myosin head (motor domain)	Myosin-IB GN=Myo61F OS=Drosophila melanogaster (Fruit fly) PE=1 SV=3	Z	Cytoskeleton	Myosin-Ib [Crassostrea gigas]	15	0.741527	18	1.04653
c67582.graph_c0	--	--	--	--	--	--	--	--	--	--	Putative lysine-specific demethylase 4B [Crassostrea gigas]	108	7.98698	94	8.17583
c20502.graph_c0	--	--	--	--	--	--	Testicular haploid expressed repeat	--	--	--	testicular haploid expressed protein, partial [Scrobicularia plana]	0	0	3	0.834003
c75338.graph_c0	[R]	General function prediction only	--	K10341|7.48116e-126|lgi:LOTGIDRAFT_198013|hypothetical protein; K10341 WD repeat and SOCS box-containing protein 1 (A)	[R]	General function prediction only	WD domain, G-beta repeat;; SOCS box;; Eukaryotic translation initiation factor eIF2A	Lissencephaly-1 homolog {ECO:0000255|HAMAP-Rule:MF_03141} GN=T03F6.5 OS=Caenorhabditis elegans PE=2 SV=1	R	General function prediction only	hypothetical protein LOTGIDRAFT_198013 [Lottia gigantea]	1174	27.3126	231	6.32051
c73385.graph_c0	--	--	Cellular Component: cell part (GO:0044464);;	K06271|0|lgi:LOTGIDRAFT_218488|hypothetical protein; K06271 talin (A)	[Z]	Cytoskeleton	I/LWEQ domain;; Vinculin Binding Site;; Glycosyl transferase family, helical bundle domain	Huntington interacting protein related 1 GN=hipr-1 OS=Caenorhabditis elegans PE=3 SV=3	Z	Cytoskeleton	hypothetical protein LOTGIDRAFT_218488 [Lottia gigantea]	149	3.13282	89	2.20082
c54883.graph_c0	[H]	Coenzyme transport and metabolism	Biological Process: cellular metabolic process (GO:0044237);; Biological Process: organic substance metabolic process (GO:0071704);;	K01749|3.41029e-92|hgl:101700818|Hmbs; hydroxymethylbilane synthase; K01749 hydroxymethylbilane synthase [EC:2.5.1.61] (A)	[H]	Coenzyme transport and metabolism	Porphobilinogen deaminase, dipyromethane cofactor binding domain	Porphobilinogen deaminase GN=hemC OS=Dictyostelium discoideum (Slime mold) PE=3 SV=1	H	Coenzyme transport and metabolism	Porphobilinogen deaminase [Crassostrea gigas]	16	1.26956	10	0.933205
c80847.graph_c0	--	--	Molecular Function: structural constituent of ribosome (GO:0003735);; Cellular Component: ribosome (GO:0005840);; Biological Process: translation (GO:0006412);;	K02993|5.21152e-43|nle:100601118|RPS7; 40S ribosomal protein S7; K02993 small subunit ribosomal protein S7e (A)	[J]	Translation, ribosomal structure and biogenesis	Ribosomal protein S7e	40S ribosomal protein S7 GN=RpS7 OS=Spodoptera frugiperda (Fall armyworm) PE=2 SV=1	J	Translation, ribosomal structure and biogenesis	ribosomal protein S7 [Argopecten irradians]	5	1.00459	3	0.708902
c32419.graph_c0	--	--	--	--	[I]	Lipid transport and metabolism	START domain	--	I	Lipid transport and metabolism	hypothetical protein DAPPUDRAFT_191306 [Daphnia pulex]	8	0.672732	18	1.7802
c74187.graph_c0	--	--	--	K00562|6.01599e-34|bfo:BRAFLDRAFT_203160|hypothetical protein; K00562 methyltransferase [EC:2.1.1.49 2.1.1.96] (A)	--	--	NNMT/PNMT/TEMT family	Uncharacterized methyltransferase B0303.2 GN=B0303.2 OS=Caenorhabditis elegans PE=3 SV=1	R	General function prediction only	hypothetical protein BRAFLDRAFT_203160 [Branchiostoma floridae]	31	1.29375	71	3.48491
c62030.graph_c0	--	--	--	--	--	--	7 transmembrane receptor (rhodopsin family)	--	--	--	Rhodopsin, GQ-coupled [Crassostrea gigas]	20	0.951094	17	0.950796
c34413.graph_c0	--	--	Molecular Function: ATP binding (GO:0005524);; Molecular Function: nucleoside-triphosphatase activity (GO:0017111);;	--	--	--	--	--	O	Posttranslational modification, protein turnover, chaperones	hypothetical protein CGI_10005452 [Crassostrea gigas]	5	0.997468	2	0.46925
c74137.graph_c0	--	--	--	K11092|2.01628e-18|lgi:LOTGIDRAFT_120927|hypothetical protein; K11092 U2 small nuclear ribonucleoprotein A' (A)	[A]	RNA processing and modification	--	--	A	RNA processing and modification	U2 small nuclear ribonucleoprotein A&apos; [Crassostrea gigas]	146	8.61122	184	12.7636
c47017.graph_c0	--	--	--	--	--	--	NACHT domain	--	--	--	--	1	0.15627	8	1.47032
c69349.graph_c0	--	--	--	--	--	--	Carnitine deficiency-associated protein 3	--	--	--	CDV3-like protein [Crassostrea gigas]	263	13.3655	183	10.9377
c100200.graph_c0	--	--	Molecular Function: protein kinase activity (GO:0004672);; Molecular Function: protein binding (GO:0005515);; Cellular Component: cytoplasm (GO:0005737);; Biological Process: protein phosphorylation (GO:0006468);; Biological Process: neuromuscular synaptic transmission (GO:0007274);; Biological Process: regulation of membrane potential (GO:0042391);; Biological Process: response to starvation (GO…	K17543|7.71131e-30|lgi:LOTGIDRAFT_219027|hypothetical protein; K17543 PX domain-containing protein kinase-like protein (A)	--	--	--	Slowpoke-binding protein GN=Slob OS=Drosophila melanogaster (Fruit fly) PE=1 SV=2	T	Signal transduction mechanisms	Slowpoke-binding protein [Crassostrea gigas]	0	0	4	0.938499
c76383.graph_c0	[Z]	Cytoskeleton	Molecular Function: binding (GO:0005488);;	K10401|2.15434e-122|lgi:LOTGIDRAFT_110046|hypothetical protein; K10401 kinesin family member 18/19 (A)	[Z]	Cytoskeleton	Kinesin motor domain	Kinesin-related protein 10 GN=kif10 OS=Dictyostelium discoideum (Slime mold) PE=3 SV=1	Z	Cytoskeleton	Kinesin-like protein KIF19 [Crassostrea gigas]	53	1.68968	107	4.01197
c67665.graph_c1	--	--	--	K12021|2.40103e-07|asn:102386615|tripartite motif-containing protein 45-like; K12021 tripartite motif-containing protein 45 (A)	--	--	B-box zinc finger	--	O	Posttranslational modification, protein turnover, chaperones	Tripartite motif-containing protein 45 [Crassostrea gigas]	90	2.60182	130	4.42001
c70117.graph_c0	--	--	--	--	--	--	PMP-22/EMP/MP20/Claudin family;; Lipoma HMGIC fusion partner-like protein	--	--	--	--	68	4.44308	113	8.68357
c70761.graph_c0	--	--	--	K00753|2.24602e-50|lgi:LOTGIDRAFT_143067|hypothetical protein; K00753 glycoprotein 3-alpha-L-fucosyltransferase [EC:2.4.1.214] (A)	[GE]	--	Glycosyltransferase family 10 (fucosyltransferase)	Glycoprotein 3-alpha-L-fucosyltransferase A GN=FucTA OS=Drosophila melanogaster (Fruit fly) PE=1 SV=2	G	Carbohydrate transport and metabolism	Alpha-(1,3)-fucosyltransferase C [Crassostrea gigas]	55	1.64407	237	8.33205
c94749.graph_c0	--	--	--	--	[R]	General function prediction only	Leucine rich repeat;; Leucine Rich repeats (2 copies)	Chaoptin (Precursor) GN=chp OS=Drosophila melanogaster (Fruit fly) PE=1 SV=2	S	Function unknown	Leucine-rich repeat neuronal protein 1, partial [Stegodyphus mimosarum]	5	1.2903	0	0
c76839.graph_c0	--	--	--	--	--	--	--	--	S	Function unknown	Major facilitator superfamily domain-containing protein 9 [Crassostrea gigas]	165	4.31388	347	10.6699
c23909.graph_c0	--	--	--	K04604|3.06309e-24|ptg:102957191|GRM5; glutamate receptor, metabotropic 5; K04604 metabotropic glutamate receptor 5 (A)	[PT]	--	Receptor family ligand binding region	--	T	Signal transduction mechanisms	PREDICTED: metabotropic glutamate receptor 3-like [Aplysia californica]	2	0.124601	15	1.09907
c60310.graph_c0	--	--	--	K04984|1.44351e-36|hro:HELRODRAFT_159882|hypothetical protein; K04984 transient receptor potential cation channel subfamily A member 1 (A)	[R]	General function prediction only	--	Transient receptor potential cation channel subfamily A member 1 GN=TrpA1 OS=Drosophila melanogaster (Fruit fly) PE=2 SV=4	R	General function prediction only	Transient receptor potential cation channel subfamily A member 1 [Crassostrea gigas]	16	0.724148	38	2.02272
c65530.graph_c0	--	--	--	K04194|1.85831e-10|lgi:LOTGIDRAFT_171870|hypothetical protein; K04194 cholecystokinin A receptor (A)	--	--	7 transmembrane receptor (rhodopsin family)	--	--	--	Octopressin receptor [Crassostrea gigas]	76	3.17413	173	8.49771
c30447.graph_c0	[IR]	--	Molecular Function: diacylglycerol kinase activity (GO:0004143);; Molecular Function: glycerol kinase activity (GO:0004370);; Molecular Function: calcium ion binding (GO:0005509);; Cellular Component: microtubule associated complex (GO:0005875);; Biological Process: carbohydrate metabolic process (GO:0005975);; Biological Process: phosphatidic acid biosynthetic process (GO:0006654);; Biological P…	K00901|3.46897e-36|lgi:LOTGIDRAFT_164410|hypothetical protein; K00901 diacylglycerol kinase (ATP) [EC:2.7.1.107] (A)	[IT]	--	Diacylglycerol kinase catalytic domain	Probable diacylglycerol kinase 3 GN=dgk-3 OS=Caenorhabditis elegans PE=3 SV=3	T	Signal transduction mechanisms	Diacylglycerol kinase beta [Crassostrea gigas]	0	0	4	1.17625
c70239.graph_c0	--	--	Molecular Function: protein domain specific binding (GO:0019904);;	--	[TU]	--	Arfaptin-like domain;; Islet cell autoantigen ICA69, C-terminal domain	Resistance to inhibitors of cholinesterase protein 19 GN=ric-19 OS=Caenorhabditis elegans PE=2 SV=2	U	Intracellular trafficking, secretion, and vesicular transport	hypothetical protein LOTGIDRAFT_225030 [Lottia gigantea]	37	0.998808	63	2.00017
c68200.graph_c0	--	--	Cellular Component: nucleus (GO:0005634);; Cellular Component: mitochondrion (GO:0005739);; Cellular Component: ribosome (GO:0005840);; Cellular Component: intracellular organelle lumen (GO:0070013);;	K17436|1.68252e-18|isc:IscW_ISCW009266|ribosomal protein L55, putative; K17436 large subunit ribosomal protein L55 (A)	[J]	Translation, ribosomal structure and biogenesis	Mitochondrial ribosomal protein L55	39S ribosomal protein L55, mitochondrial (Precursor) GN=mRpL55 OS=Drosophila melanogaster (Fruit fly) PE=1 SV=1	J	Translation, ribosomal structure and biogenesis	39S ribosomal protein L55, mitochondrial [Anopheles darlingi]	156	16.8125	170	21.5477
c65833.graph_c0	--	--	--	--	[GMW]	--	Exostosin family	--	W	Extracellular structures	Xyloglucan galactosyltransferase KATAMARI1 [Crassostrea gigas]	37	1.95081	25	1.55024
c71577.graph_c0	[J]	Translation, ribosomal structure and biogenesis	Molecular Function: sequence-specific DNA binding transcription factor activity (GO:0003700);; Cellular Component: nucleus (GO:0005634);; Biological Process: regulation of transcription, DNA-templated (GO:0006355);; Molecular Function: sequence-specific DNA binding (GO:0043565);;	K15615|4.72145e-110|lgi:LOTGIDRAFT_115798|hypothetical protein; K15615 homeobox protein SIX4 (A)	[K]	Transcription	Homeobox domain;; Homeobox KN domain;; EF-1 guanine nucleotide exchange domain;; Eukaryotic elongation factor 1 beta central acidic region	Protein sine oculis GN=so OS=Drosophila melanogaster (Fruit fly) PE=2 SV=1	K	Transcription	Homeobox protein SIX4 [Crassostrea gigas]	8788	121.681	12212	198.867
c48645.graph_c0	--	--	--	K07188|7.71722e-23|lgi:LOTGIDRAFT_113239|hypothetical protein; K07188 hormone-sensitive lipase [EC:3.1.1.79] (A)	[I]	Lipid transport and metabolism	Hormone-sensitive lipase (HSL) N-terminus	--	I	Lipid transport and metabolism	Hormone-sensitive lipase [Crassostrea gigas]	4	0.83966	3	0.740644
c15309.graph_c0	--	--	--	--	--	--	--	--	--	--	Transcription factor MafK [Crassostrea gigas]	10	0.934505	4	0.439629
c70927.graph_c0	--	--	--	K10686|1.36952e-17|smm:Smp_151760|ubiquitin-activating enzyme E1C; K10686 ubiquitin-activating enzyme E1 C [EC:6.3.2.19] (A)	--	--	--	--	R	General function prediction only	Zinc finger FYVE domain-containing protein 9 [Crassostrea gigas]	31	1.34774	42	2.14752
c38928.graph_c0	--	--	--	--	--	--	--	--	--	--	Serine/threonine-protein kinase TBK1 [Crassostrea gigas]	8	0.525155	17	1.31248
c50476.graph_c0	--	--	--	--	--	--	--	--	R	General function prediction only	hypothetical protein CGI_10008914 [Crassostrea gigas]	4	0.686064	13	2.62236
c59540.graph_c0	--	--	--	--	[KT]	--	Helicase_C-like	Protein strawberry notch OS=Drosophila melanogaster (Fruit fly) PE=1 SV=1	T	Signal transduction mechanisms	strawberry notch-like protein 1 [Crassostrea gigas]	7	0.494724	15	1.24681
c53394.graph_c0	[Q]	Secondary metabolites biosynthesis, transport and catabolism	Molecular Function: oxidoreductase activity (GO:0016491);; Molecular Function: metal ion binding (GO:0046872);;	--	[Q]	Secondary metabolites biosynthesis, transport and catabolism	Cytochrome P450	Cytochrome P450 daf-9 GN=daf-9 OS=Caenorhabditis elegans PE=1 SV=1	Q	Secondary metabolites biosynthesis, transport and catabolism	Steroid 17-alpha-hydroxylase/17,20 lyase [Crassostrea gigas]	12	1.26896	40	4.97475
c44036.graph_c0	[P]	Inorganic ion transport and metabolism	Biological Process: cation transport (GO:0006812);; Molecular Function: cation transmembrane transporter activity (GO:0008324);; Cellular Component: integral component of membrane (GO:0016021);; Molecular Function: 2-alkenal reductase [NAD(P)] activity (GO:0032440);; Biological Process: transmembrane transport (GO:0055085);; Biological Process: oxidation-reduction process (GO:0055114);;	K14688|3.54083e-33|lgi:LOTGIDRAFT_103819|hypothetical protein; K14688 solute carrier family 30 (zinc transporter), member 1 (A)	[P]	Inorganic ion transport and metabolism	Cation efflux family	Probable zinc transporter protein DDB_G0282067 GN=DDB_G0282067 OS=Dictyostelium discoideum (Slime mold) PE=2 SV=1	P	Inorganic ion transport and metabolism	Zinc transporter 1 [Crassostrea gigas]	25	1.79392	18	1.51908
c51240.graph_c0	--	--	--	--	--	--	--	--	--	--	hypothetical protein LOTGIDRAFT_232761 [Lottia gigantea]	1	0.0691971	22	1.79042
c60959.graph_c0	--	--	Cellular Component: early endosome (GO:0005769);; Biological Process: endocytosis (GO:0006897);; Cellular Component: endocytic vesicle (GO:0030139);; Molecular Function: phosphatidylinositol-3-phosphate binding (GO:0032266);;	K12478|4.21862e-31|lgi:LOTGIDRAFT_132243|hypothetical protein; K12478 early endosome antigen 1 (A)	--	--	--	--	R	General function prediction only	hypothetical protein LOTGIDRAFT_132243, partial [Lottia gigantea]	2	0.482895	3	0.8519
c42898.graph_c0	--	--	--	K14611|4.29409e-08|mze:101468039|solute carrier family 23 member 1-like; K14611 solute carrier family 23 (nucleobase transporter), member 1/2 (A)	--	--	--	--	F	Nucleotide transport and metabolism	Solute carrier family 23 member 2 [Crassostrea gigas]	25	1.89291	12	1.0686
c57192.graph_c0	--	--	--	--	--	--	F5/8 type C domain	--	--	--	--	3	0.296091	10	1.16078
c67793.graph_c0	[R]	General function prediction only	--	K06999|3.11014e-74|xtr:496699|lyplal1; lysophospholipase-like 1 (EC:3.1.2.-); K06999 phospholipase/carboxylesterase (A)	[I]	Lipid transport and metabolism	Phospholipase/Carboxylesterase;; Alpha/beta hydrolase family;; Alpha/beta hydrolase family	Acyl-protein thioesterase 1 homolog 1 GN=DDB_G0282005 OS=Dictyostelium discoideum (Slime mold) PE=2 SV=1	I	Lipid transport and metabolism	Lysophospholipase-like protein 1 [Crassostrea gigas]	22	1.44281	33	2.54534
c59870.graph_c0	--	--	Cellular Component: cytoplasm (GO:0005737);; Cellular Component: cytoskeleton (GO:0005856);; Molecular Function: cytoskeletal protein binding (GO:0008092);; Cellular Component: extrinsic component of membrane (GO:0019898);;	K16684|7.80297e-70|lgi:LOTGIDRAFT_103995|hypothetical protein; K16684 merlin (A)	[R]	General function prediction only	FERM N-terminal domain;; FERM central domain	Moesin OS=Lytechinus variegatus (Green sea urchin) PE=3 SV=1	R	General function prediction only	Merlin [Crassostrea gigas]	6	0.587032	10	1.15068
c66836.graph_c0	--	--	--	--	--	--	--	Probable RNA-directed DNA polymerase from transposon X-element GN=X-element\ORF2 OS=Drosophila melanogaster (Fruit fly) PE=3 SV=1	R	General function prediction only	hypothetical protein NEMVEDRAFT_v1g156430 [Nematostella vectensis]	8	0.844386	30	3.72406
c12534.graph_c0	[RTKL]	--	Molecular Function: protein kinase C activity (GO:0004697);; Molecular Function: ATP binding (GO:0005524);; Cellular Component: cytoplasm (GO:0005737);; Biological Process: protein phosphorylation (GO:0006468);; Molecular Function: zinc ion binding (GO:0008270);; Biological Process: intracellular signal transduction (GO:0035556);;	K02677|4.45511e-148|lgi:LOTGIDRAFT_211133|hypothetical protein; K02677 classical protein kinase C [EC:2.7.11.13] (A)	[T]	Signal transduction mechanisms	Protein kinase domain;; Protein tyrosine kinase;; Protein kinase C terminal domain	Calcium-dependent protein kinase C GN=PRKC1 OS=Aplysia californica (California sea hare) PE=1 SV=2	T	Signal transduction mechanisms	protein kinase C I	11	0.67191	24	1.72415
c20157.graph_c0	--	--	--	K03537|9.73612e-09|lgi:LOTGIDRAFT_231547|hypothetical protein; K03537 ribonuclease P/MRP protein subunit POP5 [EC:3.1.26.5] (A)	--	--	Rpp14/Pop5 family	--	A	RNA processing and modification	hypothetical protein LOTGIDRAFT_231547 [Lottia gigantea]	4	0.969952	1	0.285191
c25123.graph_c0	[ET]	--	Molecular Function: ionotropic glutamate receptor activity (GO:0004970);; Biological Process: cell communication (GO:0007154);; Cellular Component: membrane (GO:0016020);; Biological Process: single organism signaling (GO:0044700);; Biological Process: neuron projection morphogenesis (GO:0048812);; Biological Process: regulation of cellular process (GO:0050794);;	K05202|1.37053e-48|lgi:LOTGIDRAFT_233226|hypothetical protein; K05202 glutamate receptor, ionotropic kainate 2 (A)	[PET]	--	Bacterial extracellular solute-binding proteins, family 3;; Ligated ion channel L-glutamate- and glycine-binding site;; Ligand-gated ion channel	Glutamate receptor (Precursor) OS=Lymnaea stagnalis (Great pond snail) PE=2 SV=1	T	Signal transduction mechanisms	Glutamate receptor, ionotropic kainate 2 [Crassostrea gigas]	2	0.204944	8	0.964142
c67031.graph_c0	--	--	--	--	--	--	Cell-cycle sustaining, positive selection,	--	--	--	hypothetical protein CGI_10008952 [Crassostrea gigas]	14	1.25724	26	2.74606
c65541.graph_c0	--	--	--	K05860|9.57839e-42|lgi:LOTGIDRAFT_114718|hypothetical protein; K05860 phosphatidylinositol phospholipase C, epsilon [EC:3.1.4.11] (A)	--	--	--	--	I	Lipid transport and metabolism	1-phosphatidylinositol-4,5-bisphosphate phosphodiesterase epsilon-1 [Crassostrea gigas]	3	0.412645	6	0.970624
c56474.graph_c0	[I]	Lipid transport and metabolism	Molecular Function: acyl-CoA dehydrogenase activity (GO:0003995);; Molecular Function: serine-type endopeptidase activity (GO:0004252);; Biological Process: proteolysis (GO:0006508);; Molecular Function: flavin adenine dinucleotide binding (GO:0050660);; Biological Process: oxidation-reduction process (GO:0055114);;	K00253|5.83645e-85|lgi:LOTGIDRAFT_201069|hypothetical protein; K00253 isovaleryl-CoA dehydrogenase [EC:1.3.8.4] (A)	[EI]	--	Acyl-CoA dehydrogenase, N-terminal domain	Isobutyryl-CoA dehydrogenase, mitochondrial (Precursor) GN=acad8 OS=Dictyostelium discoideum (Slime mold) PE=3 SV=1	I	Lipid transport and metabolism	Isovaleryl-CoA dehydrogenase, mitochondrial [Crassostrea gigas]	4	0.41983	7	0.864085
c72565.graph_c1	--	--	Molecular Function: binding (GO:0005488);;	--	--	--	hAT family C-terminal dimerisation region	--	L	Replication, recombination and repair	PREDICTED: zinc finger BED domain-containing protein 1-like [Aplysia californica]	12	2.57667	5	1.26268
c70546.graph_c0	[O]	Posttranslational modification, protein turnover, chaperones	--	K09523|1.1224e-54|lgi:LOTGIDRAFT_151060|hypothetical protein; K09523 DnaJ homolog subfamily C member 3 (A)	[V]	Defense mechanisms	DnaJ domain;; Tetratricopeptide repeat;; Tetratricopeptide repeat;; Tetratricopeptide repeat	DnaJ homolog subfamily C member 3 homolog (Precursor) GN=dnajc3 OS=Dictyostelium discoideum (Slime mold) PE=3 SV=1	O	Posttranslational modification, protein turnover, chaperones	DnaJ-like protein subfamily C member 3 [Crassostrea gigas]	28	1.32625	69	3.84381
c74684.graph_c0	--	--	--	--	--	--	--	--	S	Function unknown	TPA: TPA_exp: polyprotein [Lytechinus variegatus]	52	1.70968	237	9.16439
c41703.graph_c0	[O]	Posttranslational modification, protein turnover, chaperones	Molecular Function: ubiquitin-protein transferase activity (GO:0004842);; Biological Process: protein ubiquitination (GO:0016567);;	K10585|9.4145e-40|tru:101061258|ubiquitin-conjugating enzyme E2 Z-like; K10585 ubiquitin-conjugating enzyme E2 Z [EC:6.3.2.19] (A)	[O]	Posttranslational modification, protein turnover, chaperones	Ubiquitin-conjugating enzyme	Ubiquitin-conjugating enzyme E2 S GN=BRAFLDRAFT_259979 OS=Branchiostoma floridae (Florida lancelet) PE=3 SV=1	O	Posttranslational modification, protein turnover, chaperones	Ubiquitin-conjugating enzyme E2 Z [Crassostrea gigas]	5	0.990444	0	0
c77542.graph_c0	[Q]	Secondary metabolites biosynthesis, transport and catabolism	Molecular Function: binding (GO:0005488);; Molecular Function: oxidoreductase activity (GO:0016491);;	--	[Q]	Secondary metabolites biosynthesis, transport and catabolism	Cytochrome P450	Cytochrome P450 2L1 GN=CYP2L1 OS=Panulirus argus (Caribbean spiny lobster) PE=1 SV=1	Q	Secondary metabolites biosynthesis, transport and catabolism	CYP356A1 [Crassostrea gigas]	71	3.90633	163	10.5473
c77980.graph_c0	--	--	--	K12366|0|lgi:LOTGIDRAFT_222972|hypothetical protein; K12366 engulfment and cell motility protein 1 (A)	[T]	Signal transduction mechanisms	ELMO/CED-12 family;; Domain of unknown function (DUF3361)	Cell death abnormality protein 12 {ECO:0000250|UniProtKB:Q8STE5} GN=ced-12 OS=Caenorhabditis briggsae PE=3 SV=3	T	Signal transduction mechanisms	hypothetical protein LOTGIDRAFT_222972 [Lottia gigantea]	320	9.79227	353	12.7044
c77751.graph_c0	--	--	Cellular Component: integral component of membrane (GO:0016021);; Biological Process: vesicle-mediated transport (GO:0016192);; Cellular Component: cell junction (GO:0030054);; Cellular Component: synaptic vesicle membrane (GO:0030672);; Cellular Component: neuron projection (GO:0043005);;	--	[U]	Intracellular trafficking, secretion, and vesicular transport	Synaptobrevin	Synaptobrevin OS=Aplysia californica (California sea hare) PE=2 SV=1	U	Intracellular trafficking, secretion, and vesicular transport	Synaptobrevin, partial [Crassostrea gigas]	1216	18.8622	2227	40.6278
c87265.graph_c0	--	--	Molecular Function: hydrolase activity (GO:0016787);;	K06704|3.87074e-16|phu:Phum_PHUM259860|adam, putative (EC:3.4.24.81); K06704 disintegrin and metalloproteinase domain-containing protein 10 [EC:3.4.24.81] (A)	[W]	Extracellular structures	Disintegrin	--	W	Extracellular structures	hypothetical protein DAPPUDRAFT_99915 [Daphnia pulex]	2	0.265364	7	1.09233
c97808.graph_c0	--	--	--	--	--	--	--	--	--	--	Putative deoxyribonuclease TATDN2 [Crassostrea gigas]	3	0.83966	0	0
c61574.graph_c0	--	--	--	--	[R]	General function prediction only	--	--	R	General function prediction only	PREDICTED: uncharacterized protein LOC100893279 [Strongylocentrotus purpuratus]	10	0.682733	14	1.12415
c97551.graph_c0	--	--	--	--	--	--	--	--	--	--	hypothetical protein CGI_10026406 [Crassostrea gigas]	4	0.882466	0	0
c76976.graph_c0	--	--	--	--	--	--	Clostridium epsilon toxin ETX/Bacillus mosquitocidal toxin MTX2	--	R	General function prediction only	--	57	5.36123	125	13.8275
c57935.graph_c0	--	--	--	--	--	--	--	--	--	--	Protein lin-10 [Crassostrea gigas]	43	4.88748	22	2.94093
c16557.graph_c0	[J]	Translation, ribosomal structure and biogenesis	Molecular Function: nucleotide binding (GO:0000166);; Molecular Function: structural constituent of ribosome (GO:0003735);; Cellular Component: ribosome (GO:0005840);; Biological Process: translation (GO:0006412);;	K02974|8.32511e-42|tca:655928|40S ribosomal protein S24; K02974 small subunit ribosomal protein S24e (A)	[J]	Translation, ribosomal structure and biogenesis	Ribosomal protein S24e	40S ribosomal protein S24 GN=RpS24 OS=Spodoptera frugiperda (Fall armyworm) PE=2 SV=1	J	Translation, ribosomal structure and biogenesis	40S ribosomal protein S24 [Crassostrea gigas]	25084	2611.95	33919	4153.89
c77788.graph_c1	--	--	Cellular Component: Golgi apparatus (GO:0005794);; Biological Process: intracellular protein transport (GO:0006886);; Molecular Function: protein transporter activity (GO:0008565);; Biological Process: vesicle-mediated transport (GO:0016192);; Cellular Component: membrane coat (GO:0030117);;	K12396|1.49692e-154|lgi:LOTGIDRAFT_177167|hypothetical protein; K12396 AP-3 complex subunit delta-1 (A)	[U]	Intracellular trafficking, secretion, and vesicular transport	Adaptin N terminal region	AP-3 complex subunit delta GN=g OS=Drosophila melanogaster (Fruit fly) PE=1 SV=4	U	Intracellular trafficking, secretion, and vesicular transport	AP-3 complex subunit delta-1 [Crassostrea gigas]	308	5.33149	551	11.2174
c65045.graph_c0	--	--	--	--	[Z]	Cytoskeleton	EF-hand domain pair;; EF hand;; EF-hand domain pair;; EF-hand domain	Calmodulin-like protein GN=cal-1 OS=Caenorhabditis elegans PE=3 SV=1	S	Function unknown	hypothetical protein CGI_10023776 [Crassostrea gigas]	34	2.99583	26	2.69436
c33541.graph_c0	--	--	--	--	--	--	--	--	S	Function unknown	hypothetical protein CGI_10018747 [Crassostrea gigas]	20	1.11621	16	1.05023
c71107.graph_c0	--	--	--	--	--	--	C1q domain	--	W	Extracellular structures	Multimerin-2 [Crassostrea gigas]	2853	151.847	4067	254.579
c91253.graph_c0	--	--	--	--	--	--	--	--	R	General function prediction only	PREDICTED: uncharacterized protein LOC101854880 [Aplysia californica]	5	1.33311	0	0
c33498.graph_c0	--	--	--	--	--	--	--	--	--	--	Trpc4-associated protein [Crassostrea gigas]	7	0.865496	8	1.16333
c37909.graph_c0	--	--	Molecular Function: ubiquitin thiolesterase activity (GO:0004221);; Biological Process: ubiquitin-dependent protein catabolic process (GO:0006511);; Molecular Function: cysteine-type peptidase activity (GO:0008234);; Molecular Function: zinc ion binding (GO:0008270);;	K11848|4.15114e-18|bfo:BRAFLDRAFT_90009|hypothetical protein; K11848 ubiquitin carboxyl-terminal hydrolase 20/33 [EC:3.4.19.12] (A)	[O]	Posttranslational modification, protein turnover, chaperones	--	--	O	Posttranslational modification, protein turnover, chaperones	Ubiquitin carboxyl-terminal hydrolase 20 [Crassostrea gigas]	4	0.525768	5	0.772946
c80057.graph_c0	[J]	Translation, ribosomal structure and biogenesis	Molecular Function: structural constituent of ribosome (GO:0003735);; Cellular Component: ribosome (GO:0005840);; Biological Process: translation (GO:0006412);; Molecular Function: rRNA binding (GO:0019843);;	K02940|1.2373e-89|api:100162964|60S ribosomal protein L9-like; K02940 large subunit ribosomal protein L9e (A)	[J]	Translation, ribosomal structure and biogenesis	Ribosomal protein L6	60S ribosomal protein L9 GN=RpL9 OS=Spodoptera frugiperda (Fall armyworm) PE=2 SV=1	J	Translation, ribosomal structure and biogenesis	PREDICTED: 60S ribosomal protein L9-like isoform X2 [Aplysia californica]	14	1.33946	4	0.450097
c76419.graph_c0	--	--	Molecular Function: sequence-specific DNA binding transcription factor activity (GO:0003700);; Cellular Component: nucleus (GO:0005634);; Biological Process: regulation of transcription, DNA-templated (GO:0006355);; Biological Process: apoptotic process (GO:0006915);; Molecular Function: transcription regulatory region DNA binding (GO:0044212);; Biological Process: protein tetramerization (GO:005…	K10149|7.89916e-114|lgi:LOTGIDRAFT_182533|hypothetical protein; K10149 tumor protein p63 (A)	--	--	P53 DNA-binding domain;; P53 tetramerisation motif	--	K	Transcription	p53-like protein [Crassostrea gigas]	106	3.99153	189	8.37028
c68579.graph_c0	--	--	Biological Process: pericardium morphogenesis (GO:0003344);; Molecular Function: integrin binding (GO:0005178);; Biological Process: substrate-dependent cell migration, cell extension (GO:0006930);; Biological Process: cell-matrix adhesion (GO:0007160);; Biological Process: border follicle cell migration (GO:0007298);; Biological Process: germ-band extension (GO:0007377);; Biological Process: dor…	K05719|9.5996e-47|lgi:LOTGIDRAFT_174238|hypothetical protein; K05719 integrin beta 1 (A)	[TW]	--	Integrin beta tail domain;; EGF-like domain;; Human growth factor-like EGF	Integrin beta-PS (Precursor) GN=mys OS=Drosophila melanogaster (Fruit fly) PE=1 SV=3	W	Extracellular structures	hypothetical protein LOTGIDRAFT_174238 [Lottia gigantea]	29	1.76756	44	3.15409
c82875.graph_c0	--	--	--	--	--	--	--	--	--	--	PREDICTED: uncharacterized protein LOC100889079 [Strongylocentrotus purpuratus]	2	0.459243	5	1.35029
c85358.graph_c0	--	--	--	--	--	--	--	--	--	--	hypothetical protein CGI_10021750 [Crassostrea gigas]	8	1.09237	4	0.642371
c68748.graph_c0	--	--	Cellular Component: extracellular region (GO:0005576);;	K03989|2.76119e-22|bfo:BRAFLDRAFT_129974|hypothetical protein; K03989 complement component 4 (A)	[O]	Posttranslational modification, protein turnover, chaperones	A-macroglobulin receptor;; UNC-6/NTR/C345C module	--	O	Posttranslational modification, protein turnover, chaperones	complement component 3, partial [Crassostrea ariakensis]	4	0.293469	81	6.98927
c67692.graph_c0	--	--	--	--	--	--	Ribosome biogenesis protein SLX9	--	S	Function unknown	hypothetical protein LOTGIDRAFT_234815 [Lottia gigantea]	48	4.03766	43	4.25404
c63841.graph_c0	--	--	--	K15377|4.51492e-41|lgi:LOTGIDRAFT_136300|hypothetical protein; K15377 solute carrier family 44 (choline transporter-like protein), member 2/4/5 (A)	[I]	Lipid transport and metabolism	--	CTL-like protein 2 GN=AGAP010343 OS=Anopheles gambiae (African malaria mosquito) PE=3 SV=4	P	Inorganic ion transport and metabolism	Choline transporter-like protein 2, partial [Crassostrea gigas]	12	0.803674	20	1.57534
c77529.graph_c0	--	--	--	--	--	--	--	--	--	--	hypothetical protein LOTGIDRAFT_164924 [Lottia gigantea]	106	1.90885	249	5.27364
c75749.graph_c0	[O]	Posttranslational modification, protein turnover, chaperones	Molecular Function: ubiquitin-specific protease activity (GO:0004843);; Cellular Component: intracellular (GO:0005622);; Biological Process: imaginal disc-derived wing margin morphogenesis (GO:0008587);; Biological Process: protein deubiquitination (GO:0016579);; Biological Process: positive regulation of smoothened signaling pathway (GO:0045880);; Biological Process: positive regulation of canon…	K11839|3.10068e-102|lgi:LOTGIDRAFT_215305|hypothetical protein; K11839 ubiquitin carboxyl-terminal hydrolase 8 [EC:3.4.19.12] (A)	[O]	Posttranslational modification, protein turnover, chaperones	Ubiquitin carboxyl-terminal hydrolase;; WW domain;; Ubiquitin carboxyl-terminal hydrolase	Ubiquitin carboxyl-terminal hydrolase nonstop GN=not OS=Drosophila melanogaster (Fruit fly) PE=1 SV=3	O	Posttranslational modification, protein turnover, chaperones	Ubiquitin carboxyl-terminal hydrolase 8 [Crassostrea gigas]	578	18.8062	502	19.2098
c53733.graph_c0	--	--	Molecular Function: hydrolase activity (GO:0016787);;	--	[O]	Posttranslational modification, protein turnover, chaperones	Papain family cysteine protease;; Papain family cysteine protease	Cathepsin L 2 (Precursor) GN=GSPATT00022898001 OS=Paramecium tetraurelia PE=3 SV=2	O	Posttranslational modification, protein turnover, chaperones	Papain family cysteine protease containing protein [Tetrahymena thermophila]	18	1.33066	15	1.30416
c56717.graph_c0	--	--	--	--	--	--	7 transmembrane receptor (rhodopsin family)	--	R	General function prediction only	Galanin receptor type 3 [Crassostrea gigas]	12	1.5938	16	2.4993
c91201.graph_c0	--	--	--	--	[Z]	Cytoskeleton	Spectrin repeat	--	Z	Cytoskeleton	PREDICTED: nesprin-1-like isoform X2 [Aplysia californica]	4	0.417493	6	0.736522
c50548.graph_c0	--	--	--	--	--	--	--	--	P	Inorganic ion transport and metabolism	hypothetical protein LOTGIDRAFT_165098 [Lottia gigantea]	5	1.10308	0	0
c36550.graph_c0	--	--	--	--	--	--	--	--	--	--	hypothetical protein CGI_10019792 [Crassostrea gigas]	7	0.569899	14	1.34052
c23032.graph_c0	[J]	Translation, ribosomal structure and biogenesis	Molecular Function: tRNA binding (GO:0000049);; Molecular Function: tyrosine-tRNA ligase activity (GO:0004831);; Molecular Function: ATP binding (GO:0005524);; Cellular Component: cytoplasm (GO:0005737);; Biological Process: tyrosyl-tRNA aminoacylation (GO:0006437);;	K01866|1.39233e-13|ssc:100621140|YARS; tyrosyl-tRNA synthetase; K01866 tyrosyl-tRNA synthetase [EC:6.1.1.1] (A)	[J]	Translation, ribosomal structure and biogenesis	--	--	J	Translation, ribosomal structure and biogenesis	PREDICTED: tyrosine--tRNA ligase, cytoplasmic-like [Aplysia californica]	1	0.218051	3	0.769351
c64888.graph_c0	--	--	Molecular Function: protein dimerization activity (GO:0046983);;	--	--	--	Helix-loop-helix DNA-binding domain	--	--	--	hypothetical protein CGI_10007269 [Crassostrea gigas]	143	8.86311	193	14.0687
c18818.graph_c0	--	--	--	--	--	--	TMEM187 protein family	--	--	--	--	0	0	4	0.987526
c76275.graph_c0	--	--	--	K08285|1.44393e-08|bfo:BRAFLDRAFT_87711|hypothetical protein; K08285 midline 1 [EC:6.3.2.19] (A)	[O]	Posttranslational modification, protein turnover, chaperones	B-box zinc finger	--	O	Posttranslational modification, protein turnover, chaperones	Tripartite motif-containing protein 2 [Crassostrea gigas]	47	1.90687	254	12.12
c67148.graph_c0	--	--	--	K10654|9.95667e-116|lgi:LOTGIDRAFT_153495|hypothetical protein; K10654 tripartite motif-containing protein 55 (A)	[O]	Posttranslational modification, protein turnover, chaperones	B-box zinc finger	Brain tumor protein GN=brat OS=Drosophila melanogaster (Fruit fly) PE=1 SV=2	O	Posttranslational modification, protein turnover, chaperones	Tripartite motif-containing protein 3 [Crassostrea gigas]	15	0.618211	37	1.79346
c55008.graph_c0	--	--	--	--	--	--	--	--	S	Function unknown	PREDICTED: uncharacterized protein LOC101847301 [Aplysia californica]	0	0	10	2.12747
c104767.graph_c0	--	--	--	--	--	--	Protein of unknown function (DUF1253)	--	--	--	--	0	0	4	1.06716
c71899.graph_c0	--	--	--	--	--	--	--	--	--	--	hypothetical protein CGI_10005738 [Crassostrea gigas]	139	11.4127	48	4.63511
c54350.graph_c0	[K]	Transcription	Molecular Function: DNA binding (GO:0003677);; Biological Process: DNA-templated transcription, initiation (GO:0006352);; Molecular Function: 2-alkenal reductase [NAD(P)] activity (GO:0032440);; Biological Process: oxidation-reduction process (GO:0055114);;	K03120|1.92726e-24|isc:IscW_ISCW018321|TATA-box-binding protein, putative (EC:1.3.1.74); K03120 transcription initiation factor TFIID TATA-box-binding protein (A)	[K]	Transcription	Transcription factor TFIID (or TATA-binding protein, TBP)	TATA-box-binding protein 2 GN=EHI_112050 OS=Entamoeba histolytica PE=3 SV=1	K	Transcription	TATA box-binding-like protein 1 [Crassostrea gigas]	5	0.682733	4	0.642371
c61479.graph_c0	--	--	--	--	--	--	--	--	S	Function unknown	hypothetical protein LOTGIDRAFT_229551 [Lottia gigantea]	5	0.660296	10	1.55315
c66972.graph_c0	[R]	General function prediction only	Molecular Function: translation elongation factor activity (GO:0003746);; Cellular Component: nucleus (GO:0005634);; Biological Process: regulation of transcription, DNA-templated (GO:0006355);; Biological Process: translational elongation (GO:0006414);; Molecular Function: metal ion binding (GO:0046872);;	--	[S]	Function unknown	Transcription elongation factor Elf1 like	Transcription elongation factor 1 homolog GN=CG40228 OS=Drosophila melanogaster (Fruit fly) PE=1 SV=1	S	Function unknown	Transcription elongation factor 1-like protein [Crassostrea gigas]	107	6.06807	154	10.2715
c57140.graph_c0	[TDBLU]	--	Molecular Function: kinase activity (GO:0016301);; Biological Process: phosphorylation (GO:0016310);; Molecular Function: phosphotransferase activity, alcohol group as acceptor (GO:0016773);;	K00888|9.10497e-78|lgi:LOTGIDRAFT_103639|hypothetical protein; K00888 phosphatidylinositol 4-kinase [EC:2.7.1.67] (A)	[T]	Signal transduction mechanisms	Phosphoinositide 3-kinase family, accessory domain (PIK domain)	--	T	Signal transduction mechanisms	Phosphatidylinositol 4-kinase alpha [Crassostrea gigas]	10	0.974995	2	0.229339
c45952.graph_c0	[J]	Translation, ribosomal structure and biogenesis	Molecular Function: structural constituent of ribosome (GO:0003735);; Cellular Component: ribosome (GO:0005840);; Biological Process: translation (GO:0006412);; Molecular Function: rRNA binding (GO:0019843);;	K02964|2.6189e-92|cin:100182116|40S ribosomal protein S18; K02964 small subunit ribosomal protein S18e (A)	[J]	Translation, ribosomal structure and biogenesis	Ribosomal protein S13/S18	40S ribosomal protein S18 GN=RPS18 OS=Argopecten irradians (Bay scallop) PE=2 SV=1	J	Translation, ribosomal structure and biogenesis	ribosomal protein S18 [Crassostrea gigas]	16572	1135.56	24612	1983.48
c62884.graph_c0	--	--	Molecular Function: oxidoreductase activity (GO:0016491);;	K10252|8.31714e-29|apla:101802069|BCO2; beta-carotene oxygenase 2; K10252 beta,beta-carotene 9',10'-dioxygenase [EC:1.13.11.71] (A)	[Q]	Secondary metabolites biosynthesis, transport and catabolism	Retinal pigment epithelial membrane protein	Carotenoid isomerooxygenase GN=ninaB OS=Drosophila melanogaster (Fruit fly) PE=1 SV=1	Q	Secondary metabolites biosynthesis, transport and catabolism	PREDICTED: beta,beta-carotene 15,15&apos;-monooxygenase-like [Strongylocentrotus purpuratus]	6	0.523323	11	1.12838
c69870.graph_c0	--	--	--	--	--	--	Reverse transcriptase (RNA-dependent DNA polymerase)	--	R	General function prediction only	hypothetical protein CGI_10028433 [Crassostrea gigas]	9	0.545945	37	2.63969
c75156.graph_c0	--	--	--	K17602|2.81504e-69|lgi:LOTGIDRAFT_123812|hypothetical protein; K17602 YLP motif-containing protein 1 (A)	[V]	Defense mechanisms	--	--	V	Defense mechanisms	hypothetical protein LOTGIDRAFT_123812, partial [Lottia gigantea]	81	4.03085	92	5.38449
c91843.graph_c0	--	--	--	--	--	--	Zinc knuckle	--	--	--	--	0	0	5	1.03382
c77110.graph_c0	[R]	General function prediction only	Molecular Function: ATP binding (GO:0005524);; Biological Process: ATP catabolic process (GO:0006200);; Molecular Function: ATPase activity (GO:0016887);;	K06184|0|lgi:LOTGIDRAFT_114038|hypothetical protein; K06184 ATP-binding cassette, subfamily F, member 1 (A)	[J]	Translation, ribosomal structure and biogenesis	ABC transporter;; AAA domain;; AAA domain;; ABC transporter;; AAA domain;; ATPase family associated with various cellular activities (AAA);; Molybdopterin guanine dinucleotide synthesis protein B;; NACHT domain;; P-loop containing region of AAA domain;; AAA domain;; AAA ATPase domain;; AAA domain;; AAA domain;; Miro-like protein;; RNA helicase;; 50S ribosome-binding GTPase;; Archaeal ATPase;; Pro…	ABC transporter F family member 2 GN=abcF2 OS=Dictyostelium discoideum (Slime mold) PE=3 SV=1	R	General function prediction only	hypothetical protein LOTGIDRAFT_114038 [Lottia gigantea]	166	3.54275	282	7.07827
c45728.graph_c0	--	--	--	--	--	--	--	--	--	--	Plasminogen [Crassostrea gigas]	0	0	7	1.39503
c60686.graph_c0	--	--	--	K10864|2.52643e-38|bfo:BRAFLDRAFT_83463|hypothetical protein; K10864 DNA mismatch repair protein PMS1 (A)	[L]	Replication, recombination and repair	--	--	L	Replication, recombination and repair	PMS1-like protein 1 [Crassostrea gigas]	10	0.708529	22	1.83327
c45814.graph_c0	--	--	Molecular Function: nucleic acid binding (GO:0003676);; Molecular Function: ubiquitin thiolesterase activity (GO:0004221);; Molecular Function: exonuclease activity (GO:0004527);; Biological Process: ubiquitin-dependent protein catabolic process (GO:0006511);;	K12571|4.29399e-28|aga:AgaP_AGAP010626|AGAP010626-PA; K12571 PAB-dependent poly(A)-specific ribonuclease subunit 2 [EC:3.1.13.4] (A)	[L]	Replication, recombination and repair	--	--	L	Replication, recombination and repair	PAB-dependent poly(A)-specific ribonuclease subunit 2 [Crassostrea gigas]	3	0.691687	5	1.35582
c69630.graph_c0	[IQR]	--	--	K00079|3.85752e-100|lgi:LOTGIDRAFT_191692|hypothetical protein; K00079 carbonyl reductase 1 [EC:1.1.1.184 1.1.1.189 1.1.1.197] (A)	[Q]	Secondary metabolites biosynthesis, transport and catabolism	short chain dehydrogenase;; Enoyl-(Acyl carrier protein) reductase;; KR domain;; NAD dependent epimerase/dehydratase family	--	Q	Secondary metabolites biosynthesis, transport and catabolism	Carbonyl reductase [NADPH] 1 [Crassostrea gigas]	119	7.28935	118	8.50097
c57272.graph_c0	--	--	--	--	--	--	SOCS box	--	--	--	Serine/threonine-protein kinase Nek6 [Crassostrea gigas]	4	0.501178	11	1.62095
c80091.graph_c0	[R]	General function prediction only	--	--	--	--	--	--	--	--	Prok-JAB and NLPC P60 and Lambda tail I and Phage tail L and Phage min tail domain containing protein [Trichuris trichiura]	6	0.743487	5	0.728681
c16743.graph_c0	--	--	--	K09644|6.00643e-64|ggo:101150229|apolipoprotein(a)-like; K09644 apolipoprotein(a) [EC:3.4.21.-] (A)	--	--	Kringle domain	--	O	Posttranslational modification, protein turnover, chaperones	hypothetical protein BRAFLDRAFT_208056 [Branchiostoma floridae]	14	1.41401	14	1.66301
c83332.graph_c0	--	--	--	--	--	--	--	--	--	--	Putative helicase with zinc finger domain [Crassostrea gigas]	1	0.146123	6	1.03113
c50400.graph_c0	--	--	--	--	--	--	--	--	--	--	hypothetical protein CGI_10003719 [Crassostrea gigas]	2	0.143697	24	2.02802
c70516.graph_c0	--	--	--	--	[R]	General function prediction only	Leucine rich repeats (6 copies);; Leucine rich repeat	Protein slit C-product (Precursor) GN=sli OS=Drosophila melanogaster (Fruit fly) PE=1 SV=2	R	General function prediction only	Slit-like protein 2 protein [Crassostrea gigas]	6	0.271119	60	3.18864
c50131.graph_c0	--	--	Biological Process: nematode larval development (GO:0002119);; Biological Process: receptor-mediated endocytosis (GO:0006898);; Biological Process: embryo development ending in birth or egg hatching (GO:0009792);; Biological Process: positive regulation of growth rate (GO:0040010);; Biological Process: hermaphrodite genitalia development (GO:0040035);;	--	[S]	Function unknown	VMA21-like domain	Vacuolar ATPase assembly integral membrane protein VMA21 homolog {ECO:0000255|HAMAP-Rule:MF_03058} GN=pdcd-2 OS=Caenorhabditis elegans PE=3 SV=1	S	Function unknown	hypothetical protein LOTGIDRAFT_209403 [Lottia gigantea]	7	0.626074	6	0.631137
c88513.graph_c0	--	--	Molecular Function: phospholipid binding (GO:0005543);;	--	[T]	Signal transduction mechanisms	--	Calcium-dependent secretion activator GN=Caps OS=Drosophila melanogaster (Fruit fly) PE=1 SV=3	T	Signal transduction mechanisms	hypothetical protein LOTGIDRAFT_139881 [Lottia gigantea]	3	0.574053	4	0.900193
c89809.graph_c0	[I]	Lipid transport and metabolism	--	K14351|4.43623e-16|acs:100559025|arylacetamide deacetylase-like 3; K14351 arylacetamide deacetylase-like 3/4 [EC:3.1.1.-] (A)	[V]	Defense mechanisms	alpha/beta hydrolase fold	--	V	Defense mechanisms	Arylacetamide deacetylase [Crassostrea gigas]	6	0.475413	9	0.838701
c56366.graph_c0	--	--	Molecular Function: transferase activity (GO:0016740);;	K14464|3.16132e-32|isc:IscW_ISCW023318|fucosyltransferase, putative (EC:2.4.1.65); K14464 alpha-1,3-fucosyltransferase [EC:2.4.1.-] (A)	[GE]	--	Glycosyltransferase family 10 (fucosyltransferase)	Alpha-(1,3)-fucosyltransferase C GN=FucTC OS=Drosophila melanogaster (Fruit fly) PE=2 SV=4	G	Carbohydrate transport and metabolism	hypothetical protein DAPPUDRAFT_4083 [Daphnia pulex]	33	2.98932	14	1.49153
c42981.graph_c0	--	--	--	--	[Z]	Cytoskeleton	Immunoglobulin I-set domain;; Immunoglobulin domain;; Immunoglobulin V-set domain;; Immunoglobulin domain	Titin GN=CG1915 OS=Drosophila melanogaster (Fruit fly) PE=1 SV=3	Z	Cytoskeleton	Telokin [Crassostrea gigas]	9	0.789883	13	1.34186
c35705.graph_c0	--	--	--	--	--	--	50S ribosome-binding GTPase;; AIG1 family	--	R	General function prediction only	hypothetical protein DAPPUDRAFT_219145 [Daphnia pulex]	2	0.238378	8	1.12143
c70669.graph_c0	--	--	--	K16459|8.07664e-81|lcm:102357212|CEP120; centrosomal protein 120kDa; K16459 centrosomal protein CEP120 (A)	--	--	--	--	Z	Cytoskeleton	hypothetical protein CGI_10025835 [Crassostrea gigas]	12	0.75579	27	1.99999
c71193.graph_c0	--	--	--	--	[S]	Function unknown	Rtr1/RPAP2 family	Putative RNA polymerase II subunit B1 CTD phosphatase RPAP2 homolog GN=CG34183 OS=Drosophila melanogaster (Fruit fly) PE=2 SV=1	K	Transcription	RNA polymerase II-associated protein 2 [Crassostrea gigas]	43	2.42938	65	4.31903
c70078.graph_c0	--	--	--	--	--	--	--	--	--	--	PREDICTED: uncharacterized protein LOC101860468 [Aplysia californica]	69	6.59869	69	7.76074
c76296.graph_c0	--	--	Molecular Function: calcium ion binding (GO:0005509);;	--	[T]	Signal transduction mechanisms	EF hand;; EF-hand domain pair;; EF-hand domain pair;; EF-hand domain;; EF hand	Sorcin OS=Schistosoma japonicum (Blood fluke) PE=2 SV=1	T	Signal transduction mechanisms	Programmed cell death protein 6 [Crassostrea gigas]	150	5.20001	197	8.03201
c48898.graph_c0	--	--	--	K03870|3.18635e-55|lgi:LOTGIDRAFT_207667|hypothetical protein; K03870 cullin 2 (A)	[O]	Posttranslational modification, protein turnover, chaperones	Cullin family	Cullin-2 GN=cul-2 OS=Caenorhabditis elegans PE=1 SV=3	O	Posttranslational modification, protein turnover, chaperones	Cullin-2 [Crassostrea gigas]	5	0.787916	3	0.556002
c56887.graph_c0	--	--	--	K17339|5.45829e-20|lcm:102365041|atlastin-2-like; K17339 atlastin [EC:3.6.5.-] (A)	[R]	General function prediction only	Predicted membrane protein (DUF2206)	Atlastin GN=atl OS=Drosophila melanogaster (Fruit fly) PE=1 SV=1	R	General function prediction only	Atlastin-2 [Crassostrea gigas]	9	1.0912	9	1.28336
c77850.graph_c0	--	--	--	--	--	--	Zinc-binding domain	--	U	Intracellular trafficking, secretion, and vesicular transport	Receptor-transporting protein 3 [Crassostrea gigas]	320	9.00138	479	15.8467
c73727.graph_c0	--	--	--	K17776|2.40054e-92|lgi:LOTGIDRAFT_234567|hypothetical protein; K17776 metaxin (A)	[U]	Intracellular trafficking, secretion, and vesicular transport	Tom37 C-terminal domain;; Outer mitochondrial membrane transport complex protein	Metaxin-1 homolog GN=mtx-1 OS=Caenorhabditis elegans PE=1 SV=1	U	Intracellular trafficking, secretion, and vesicular transport	Metaxin-1 [Crassostrea gigas]	109	7.41767	239	19.1286
c74876.graph_c0	[T]	Signal transduction mechanisms	Molecular Function: protein tyrosine phosphatase activity (GO:0004725);; Molecular Function: kinase activity (GO:0016301);; Biological Process: phosphorylation (GO:0016310);; Molecular Function: MAP kinase tyrosine/serine/threonine phosphatase activity (GO:0017017);; Biological Process: peptidyl-tyrosine dephosphorylation (GO:0035335);;	K04459|4.31345e-45|lgi:LOTGIDRAFT_154978|hypothetical protein; K04459 dual specificity MAP kinase phosphatase [EC:3.1.3.16 3.1.3.48] (A)	[V]	Defense mechanisms	Dual specificity phosphatase, catalytic domain;; Protein-tyrosine phosphatase;; Inositol hexakisphosphate	Tyrosine-protein phosphatase vhp-1 GN=vhp-1 OS=Caenorhabditis elegans PE=2 SV=2	V	Defense mechanisms	Dual specificity protein phosphatase 10 [Crassostrea gigas]	256	17.0713	390	30.5869
c93440.graph_c0	--	--	--	--	--	--	--	--	--	--	Toll-like receptor 6 [Crassostrea gigas]	1	0.246742	3	0.870582
c73265.graph_c0	--	--	--	K10990|1.34313e-18|xma:102224379|recQ-mediated genome instability protein 1-like; K10990 RecQ-mediated genome instability protein 1 (A)	--	--	--	--	S	Function unknown	RecQ-mediated genome instability protein 1 [Crassostrea gigas]	162	5.20187	131	4.94721
c76655.graph_c0	--	--	Molecular Function: zinc ion binding (GO:0008270);;	K13149|3.37634e-32|lgi:LOTGIDRAFT_116799|hypothetical protein; K13149 integrator complex subunit 12 (A)	[R]	General function prediction only	PHD-finger	--	R	General function prediction only	Integrator complex subunit 12 [Crassostrea gigas]	527	13.5385	2906	87.8012
c77364.graph_c0	--	--	--	K17095|4.21967e-130|lgi:LOTGIDRAFT_106233|hypothetical protein; K17095 annexin A7/11 (A)	[U]	Intracellular trafficking, secretion, and vesicular transport	Annexin	Annexin-B12 GN=ANXB12 OS=Hydra vulgaris (Hydra) PE=1 SV=1	U	Intracellular trafficking, secretion, and vesicular transport	PREDICTED: annexin A7-like isoform X1 [Aplysia californica]	311	5.66248	178	3.81164
c48454.graph_c0	--	--	Molecular Function: catalytic activity (GO:0003824);; Biological Process: developmental process (GO:0032502);; Biological Process: single-organism process (GO:0044699);;	K02599|2.94276e-46|lgi:LOTGIDRAFT_184955|hypothetical protein; K02599 Notch (A)	[T]	Signal transduction mechanisms	EGF-like domain;; EGF-like domain;; Human growth factor-like EGF;; Calcium-binding EGF domain	Processed neurogenic locus Notch protein (Precursor) GN=N OS=Drosophila melanogaster (Fruit fly) PE=1 SV=3	T	Signal transduction mechanisms	Neurogenic locus Notch protein, partial [Stegodyphus mimosarum]	0	0	9	1.4595
c39689.graph_c0	[KL]	--	Molecular Function: organic cyclic compound binding (GO:0097159);; Molecular Function: heterocyclic compound binding (GO:1901363);;	--	[K]	Transcription	SNF2 family N-terminal domain	Chromatin-remodeling complex ATPase chain isw-1 GN=isw-1 OS=Caenorhabditis elegans PE=1 SV=2	L	Replication, recombination and repair	Lymphoid-specific helicase [Crassostrea gigas]	0	0	10	1.30245
c51843.graph_c0	--	--	--	--	[TV]	--	Lectin C-type domain	Perlucin OS=Haliotis laevigata (Abalone) PE=1 SV=3	V	Defense mechanisms	Putative tyrosinase-like protein tyr-3 [Crassostrea gigas]	1	0.179735	9	1.90249
c31920.graph_c0	--	--	--	--	[T]	Signal transduction mechanisms	Ran-interacting Mog1 protein	Probable ran guanine nucleotide release factor GN=mog1 OS=Dictyostelium discoideum (Slime mold) PE=3 SV=1	T	Signal transduction mechanisms	Ran guanine nucleotide release factor [Crassostrea gigas]	8	2.11295	1	0.31063
c71962.graph_c0	[TZDR]	--	Molecular Function: catalytic activity (GO:0003824);;	K02183|2.81739e-35|mgp:100539455|CALM1; calmodulin 1 (phosphorylase kinase, delta); K02183 calmodulin (A)	[T]	Signal transduction mechanisms	EF-hand domain pair;; EF hand;; EF-hand domain;; EF hand;; EF-hand domain pair;; Secreted protein acidic and rich in cysteine Ca binding region;; Phosphoinositide-specific phospholipase C, efhand-like;; Cytoskeletal-regulatory complex EF hand	Calmodulin-2 GN=CAM2 OS=Branchiostoma floridae (Florida lancelet) PE=2 SV=4	T	Signal transduction mechanisms	EF-hand_1 domain-containing protein, partial [Hormiphora californensis]	67	4.30769	55	4.15889
c94959.graph_c0	--	--	--	--	--	--	--	--	--	--	hypothetical protein CGI_10028841 [Crassostrea gigas]	0	0	7	1.11067
c50101.graph_c0	[IQR]	--	Biological Process: metabolic process (GO:0008152);; Molecular Function: oxidoreductase activity (GO:0016491);;	--	[R]	General function prediction only	short chain dehydrogenase;; Enoyl-(Acyl carrier protein) reductase;; KR domain;; Polysaccharide biosynthesis protein	Dehydrogenase/reductase SDR family member 4 {ECO:0000250|UniProtKB:Q9BTZ2} OS=Caenorhabditis elegans PE=1 SV=1	Q	Secondary metabolites biosynthesis, transport and catabolism	3-oxoacyl-[acyl-carrier-protein] reductase [Crassostrea gigas]	15	1.13574	27	2.40435
c22219.graph_c0	--	--	--	K16767|1.15524e-29|ecb:100053434|CEP112, CCDC46; centrosomal protein 112kDa; K16767 centrosomal protein CEP112 (A)	--	--	Domain of unknown function (DUF4485)	--	S	Function unknown	Coiled-coil domain-containing protein 46 [Crassostrea gigas]	3	0.629745	2	0.493763
c63504.graph_c0	--	--	Molecular Function: transferase activity (GO:0016740);;	--	[F]	Nucleotide transport and metabolism	--	--	F	Nucleotide transport and metabolism	hypothetical protein LOTGIDRAFT_228920 [Lottia gigantea]	5	0.246742	19	1.10274
c67851.graph_c0	[G]	Carbohydrate transport and metabolism	Molecular Function: catalytic activity (GO:0003824);;	--	[G]	Carbohydrate transport and metabolism	Glycosyl hydrolases family 31	Neutral alpha-glucosidase AB (Precursor) GN=modA OS=Dictyostelium discoideum (Slime mold) PE=3 SV=1	G	Carbohydrate transport and metabolism	Maltase-glucoamylase, intestinal [Crassostrea gigas]	31	2.1388	44	3.5703
c16178.graph_c0	--	--	--	--	--	--	--	--	--	--	Tetratricopeptide repeat protein 13 [Crassostrea gigas]	6	0.556084	7	0.763014
c2155.graph_c0	--	--	--	K15280|5.32533e-16|lgi:LOTGIDRAFT_220559|hypothetical protein; K15280 solute carrier family 35, member C2 (A)	[S]	Function unknown	--	--	W	Extracellular structures	Solute carrier family 35 member C2 [Crassostrea gigas]	0	0	4	1.0258
c75874.graph_c0	[RTKL]	--	Molecular Function: protein tyrosine kinase activity (GO:0004713);; Molecular Function: ATP binding (GO:0005524);; Biological Process: protein phosphorylation (GO:0006468);;	K17512|7.89769e-74|bmor:101742601|tyrosine-protein kinase shark-like; K17512 tyrosine-protein kinase&#160;shark&#160; [EC:2.7.10.2] (A)	[T]	Signal transduction mechanisms	Protein tyrosine kinase;; Protein kinase domain;; Kinase-like	Tyrosine-protein kinase HTK16 GN=HTK16 OS=Hydra vulgaris (Hydra) PE=2 SV=1	T	Signal transduction mechanisms	Tyrosine-protein kinase HTK16 [Crassostrea gigas]	12	1.10948	27	2.93594
c26957.graph_c0	--	--	Molecular Function: metal ion binding (GO:0046872);;	K15700|6.96399e-45|lgi:LOTGIDRAFT_76584|hypothetical protein; K15700 E3 ubiquitin-protein ligase RNF146 [EC:6.3.2.19] (A)	[O]	Posttranslational modification, protein turnover, chaperones	WWE domain	--	O	Posttranslational modification, protein turnover, chaperones	hypothetical protein CGI_10020154 [Crassostrea gigas]	0	0	8	1.29417
c69610.graph_c0	--	--	--	--	--	--	--	--	--	--	hypothetical protein CGI_10007305 [Crassostrea gigas]	13	0.913597	53	4.38059
c39086.graph_c0	--	--	Molecular Function: receptor activity (GO:0004872);; Cellular Component: membrane (GO:0016020);;	--	--	--	Opioid growth factor receptor (OGFr) conserved region	--	K	Transcription	Opioid growth factor receptor-like protein 1 [Crassostrea gigas]	5	0.730613	6	1.03113
c68623.graph_c0	[S]	Function unknown	Cellular Component: cytoplasm (GO:0005737);; Biological Process: lipid metabolic process (GO:0006629);; Cellular Component: integral component of membrane (GO:0016021);; Molecular Function: oxidoreductase activity, acting on the CH-CH group of donors (GO:0016627);;	--	[R]	General function prediction only	Protein of unknown function (DUF1295);; 3-oxo-5-alpha-steroid 4-dehydrogenase	--	R	General function prediction only	hypothetical protein LOTGIDRAFT_179919 [Lottia gigantea]	47	1.72253	52	2.24139
c13016.graph_c0	[I]	Lipid transport and metabolism	Molecular Function: iron ion binding (GO:0005506);; Biological Process: fatty acid biosynthetic process (GO:0006633);; Cellular Component: integral component of membrane (GO:0016021);; Molecular Function: oxidoreductase activity (GO:0016491);; Biological Process: oxidation-reduction process (GO:0055114);;	K15537|6.564e-52|lgi:LOTGIDRAFT_210842|hypothetical protein; K15537 alkylglycerol monooxygenase [EC:1.14.16.5] (A)	[I]	Lipid transport and metabolism	Fatty acid hydroxylase superfamily	Alkylglycerol monooxygenase homolog GN=BE10.2 OS=Caenorhabditis elegans PE=3 SV=2	I	Lipid transport and metabolism	hypothetical protein LOTGIDRAFT_210842 [Lottia gigantea]	6	1.24555	0	0
c102627.graph_c0	--	--	--	K08770|3.20773e-44|bmor:101737132|polyubiquitin-A-like (A)	[OR]	--	Ubiquitin family;; Ubiquitin-2 like Rad60 SUMO-like	Ubiquitin (Precursor; Fragment) OS=Strongylocentrotus purpuratus (Purple sea urchin) PE=2 SV=2	O	Posttranslational modification, protein turnover, chaperones	unnamed protein product [Oikopleura dioica]	0	0	3	0.874417
c81217.graph_c0	--	--	Molecular Function: ion channel activity (GO:0005216);; Biological Process: ion transport (GO:0006811);; Biological Process: single-organism cellular process (GO:0044763);;	K04958|3.38231e-34|bfo:BRAFLDRAFT_70263|hypothetical protein; K04958 inositol 1,4,5-triphosphate receptor type 1 (A)	[T]	Signal transduction mechanisms	RIH domain	Inositol 1,4,5-trisphosphate receptor {ECO:0000312|EMBL:BAB84088.1} OS=Patiria pectinifera (Starfish) PE=1 SV=1	T	Signal transduction mechanisms	Inositol 1,4,5-trisphosphate receptor type 1 [Crassostrea gigas]	12	1.43635	3	0.422325
c82593.graph_c0	--	--	--	--	--	--	--	--	--	--	PREDICTED: sterile alpha motif domain-containing protein 9-like isoform X1 [Aplysia californica]	8	1.89898	0	0
c66976.graph_c0	--	--	--	--	--	--	--	--	--	--	M-phase inducer phosphatase [Crassostrea gigas]	23	1.21098	37	2.29115
c67787.graph_c0	[IQR]	--	--	--	[Q]	Secondary metabolites biosynthesis, transport and catabolism	short chain dehydrogenase;; KR domain	WW domain-containing oxidoreductase GN=Wwox OS=Drosophila melanogaster (Fruit fly) PE=2 SV=1	Q	Secondary metabolites biosynthesis, transport and catabolism	WW domain-containing oxidoreductase [Crassostrea gigas]	152	7.64214	200	11.8262
c55265.graph_c0	--	--	--	--	[T]	Signal transduction mechanisms	WD domain, G-beta repeat	--	T	Signal transduction mechanisms	DENN domain-containing protein 3 [Crassostrea gigas]	5	0.708529	9	1.49994
c74379.graph_c0	--	--	--	--	[S]	Function unknown	SprT-like family	SprT-like domain-containing protein Spartan GN=dvc-1 OS=Caenorhabditis elegans PE=1 SV=1	S	Function unknown	PREDICTED: sprT-like domain-containing protein Spartan-like [Saccoglossus kowalevskii]	53	1.55877	83	2.87098
c14797.graph_c0	[J]	Translation, ribosomal structure and biogenesis	Molecular Function: RNA binding (GO:0003723);; Molecular Function: structural constituent of ribosome (GO:0003735);; Cellular Component: ribosome (GO:0005840);; Biological Process: translation (GO:0006412);;	K02964|8.91248e-29|hro:HELRODRAFT_157357|hypothetical protein; K02964 small subunit ribosomal protein S18e (A)	[J]	Translation, ribosomal structure and biogenesis	Ribosomal protein S13/S18	40S ribosomal protein S18 GN=RPS18 OS=Argopecten irradians (Bay scallop) PE=2 SV=1	J	Translation, ribosomal structure and biogenesis	hypothetical protein [Paramecium tetraurelia strain d4-2]	3	0.607092	2	0.476002
c43170.graph_c0	--	--	--	--	[U]	Intracellular trafficking, secretion, and vesicular transport	Transport protein Trs120 or TRAPPC9, TRAPP II complex subunit	Protein brunelleschi GN=bru OS=Drosophila melanogaster (Fruit fly) PE=1 SV=2	U	Intracellular trafficking, secretion, and vesicular transport	Trafficking protein particle complex subunit 9 [Crassostrea gigas]	6	0.439509	14	1.20612
c73599.graph_c2	[R]	General function prediction only	--	K08266|2.26517e-163|nve:NEMVE_v1g141896|hypothetical protein; K08266 G protein beta subunit-like (A)	[R]	General function prediction only	WD domain, G-beta repeat;; Eukaryotic translation initiation factor eIF2A	Protein LST8 homolog GN=Lst8 OS=Drosophila melanogaster (Fruit fly) PE=2 SV=2	R	General function prediction only	lethal with SEC13 protein 8 [Pinctada martensii]	297	10.3944	439	18.0698
c46126.graph_c0	--	--	Molecular Function: catalytic activity (GO:0003824);;	K08654|1.56346e-15|bmor:101742208|furin-like protease 2-like; K08654 proprotein convertase subtilisin/kexin type 5 [EC:3.4.21.-] (A)	[O]	Posttranslational modification, protein turnover, chaperones	--	Proprotein convertase subtilisin/kexin type 5 (Precursor) GN=PC6 OS=Branchiostoma californiense (California lancelet) PE=2 SV=1	O	Posttranslational modification, protein turnover, chaperones	Proprotein convertase subtilisin/kexin type 5 [Crassostrea gigas]	6	0.379262	19	1.41249
c69102.graph_c0	--	--	--	--	--	--	Cell-cycle sustaining, positive selection,	--	--	--	hypothetical protein CGI_10020459 [Crassostrea gigas]	26	1.38706	52	3.26266
c14446.graph_c0	--	--	Cellular Component: membrane (GO:0016020);;	K06225|4.23585e-12|spu:593924|protein patched homolog 1-like; K06225 patched 1 (A)	[T]	Signal transduction mechanisms	--	--	T	Signal transduction mechanisms	hypothetical protein CAPTEDRAFT_226628 [Capitella teleta]	0	0	10	2.28152
c78206.graph_c1	--	--	--	--	--	--	--	--	--	--	hypothetical protein CGI_10025001 [Crassostrea gigas]	356	12.2716	598	24.2435
c78321.graph_c0	--	--	Molecular Function: DNA binding (GO:0003677);; Molecular Function: chromatin binding (GO:0003682);; Cellular Component: nucleus (GO:0005634);;	K05628|2.91156e-60|xma:102225127|arginine-glutamic acid dipeptide repeats protein-like; K05628 arginine-glutamic acid dipeptide repeats protein (A)	[R]	General function prediction only	Atrophin-1 family	Egg-laying defective protein 27 GN=egl-27 OS=Caenorhabditis elegans PE=1 SV=2	K	Transcription	Arginine-glutamic acid dipeptide repeats protein, partial [Stegodyphus mimosarum]	443	5.06611	664	8.93066
c59846.graph_c0	[R]	General function prediction only	--	--	[TU]	--	FYVE zinc finger;; WD domain, G-beta repeat	BEACH domain-containing protein lvsA GN=lvsA OS=Dictyostelium discoideum (Slime mold) PE=3 SV=2	U	Intracellular trafficking, secretion, and vesicular transport	WD repeat and FYVE domain-containing protein 3 [Crassostrea gigas]	15	0.555901	31	1.35118
c18983.graph_c0	[C]	Energy production and conversion	--	K00128|7.46406e-49|dmo:Dmoj_GI18106|GI18106 gene product from transcript GI18106-RA; K00128 aldehyde dehydrogenase (NAD+) [EC:1.2.1.3] (A)	[C]	Energy production and conversion	--	Aldehyde dehydrogenase, mitochondrial (Precursor) GN=ALDH2 OS=Leishmania tarentolae (Sauroleishmania tarentolae) PE=1 SV=1	C	Energy production and conversion	aldehyde dehydrogenase, partial [Schistocerca gregaria]	2	0.222361	7	0.915315
c26380.graph_c0	--	--	--	--	--	--	--	--	--	--	Tartrate-resistant acid phosphatase type 5, partial [Crassostrea gigas]	0	0	4	1.01014
c50861.graph_c0	--	--	--	--	--	--	--	--	--	--	hypothetical protein LOTGIDRAFT_157217 [Lottia gigantea]	0	0	11	1.46146
c4925.graph_c0	--	--	--	--	--	--	--	--	--	--	unc-80-like protein [Crassostrea gigas]	0	0	3	0.949726
c69004.graph_c0	[IQR]	--	Biological Process: metabolic process (GO:0008152);;	K03331|6.12746e-91|lgi:LOTGIDRAFT_149387|hypothetical protein; K03331 L-xylulose reductase [EC:1.1.1.10] (A)	[Q]	Secondary metabolites biosynthesis, transport and catabolism	short chain dehydrogenase;; Enoyl-(Acyl carrier protein) reductase;; KR domain;; NAD dependent epimerase/dehydratase family;; NADH(P)-binding	L-xylulose reductase {ECO:0000250|UniProtKB:Q7Z4W1} OS=Caenorhabditis elegans PE=1 SV=2	Q	Secondary metabolites biosynthesis, transport and catabolism	D-erythrulose reductase [Crassostrea gigas]	64	2.6172	95	4.56905
c87314.graph_c0	--	--	--	K04718|2.12331e-21|lgi:LOTGIDRAFT_141816|hypothetical protein; K04718 sphingosine kinase [EC:2.7.1.91] (A)	[IT]	--	--	--	T	Signal transduction mechanisms	Sphingosine kinase 2 [Crassostrea gigas]	5	0.796844	3	0.562302
c64282.graph_c0	--	--	--	--	--	--	Acetyltransferase (GNAT) domain;; FR47-like protein;; Acetyltransferase (GNAT) family	--	--	--	hypothetical protein CGI_10022286 [Crassostrea gigas]	28	2.09468	29	2.55155
c48127.graph_c0	--	--	--	--	--	--	--	--	S	Function unknown	hypothetical protein CGI_10011755 [Crassostrea gigas]	4	0.611491	8	1.43835
c75389.graph_c0	--	--	--	--	[O]	Posttranslational modification, protein turnover, chaperones	A-macroglobulin complement component;; Alpha-2-macroglobulin family;; Alpha-2-macroglobulin family N-terminal region;; Alpha-macro-globulin thiol-ester bond-forming region	--	O	Posttranslational modification, protein turnover, chaperones	alpha macroglobulin [Azumapecten farreri]	273	7.3102	1000	31.4928
c27543.graph_c0	--	--	--	--	--	--	Thyroglobulin type-1 repeat	--	--	--	--	4	0.50342	4	0.592074
c1782.graph_c0	--	--	--	K15009|6.49773e-14|lgi:LOTGIDRAFT_171723|hypothetical protein; K15009 SH3 and multiple ankyrin repeat domains protein (A)	[R]	General function prediction only	--	--	T	Signal transduction mechanisms	SH3 and multiple ankyrin repeat domains protein 3 [Crassostrea gigas]	2	0.331901	4	0.780699
c30585.graph_c0	--	--	Molecular Function: binding (GO:0005488);; Biological Process: adult somatic muscle development (GO:0007527);; Biological Process: flight behavior (GO:0007629);; Biological Process: gastrulation involving germ band extension (GO:0010004);; Biological Process: myofibril assembly (GO:0030239);;	--	[Z]	Cytoskeleton	Gelsolin repeat	Protein flightless-1 GN=fliI OS=Drosophila melanogaster (Fruit fly) PE=2 SV=1	Z	Cytoskeleton	flightless-1-like protein [Crassostrea gigas]	5	0.726837	2	0.341934
c91543.graph_c0	--	--	--	K18463|2.12652e-08|cin:100181722|WASH complex subunit CCDC53-like; K18463 WASH complex subunit CCDC53 (A)	--	--	Predicted coiled-coil domain-containing protein (DUF2360)	--	S	Function unknown	PREDICTED: WASH complex subunit CCDC53-like [Ciona intestinalis]	0	0	5	1.5387
c74539.graph_c1	--	--	--	--	--	--	--	--	R	General function prediction only	hypothetical protein BRAFLDRAFT_80394 [Branchiostoma floridae]	251	10.6346	201	10.0159
c68453.graph_c0	--	--	--	--	--	--	--	Short-chain collagen C4 (Fragment) OS=Ephydatia muelleri (Mueller&apos;s freshwater sponge) PE=2 SV=1	--	--	hypothetical protein CGI_10020057, partial [Crassostrea gigas]	195	11.6828	377	26.5643
c21970.graph_c0	--	--	--	--	[R]	General function prediction only	--	--	R	General function prediction only	hypothetical protein CAPTEDRAFT_205476 [Capitella teleta]	6	0.93244	1	0.182774
c58861.graph_c0	[BD]	--	Biological Process: single-organism cellular process (GO:0044763);;	K06676|2.43947e-65|lgi:LOTGIDRAFT_231660|hypothetical protein; K06676 condensin complex subunit 2 (A)	[BD]	--	Condensin complex subunit 2	--	L	Replication, recombination and repair	Condensin complex subunit 2 [Crassostrea gigas]	6	0.540069	19	2.01139
c90644.graph_c0	--	--	Molecular Function: binding (GO:0005488);; Molecular Function: oxidoreductase activity, acting on paired donors, with incorporation or reduction of molecular oxygen, reduced ascorbate as one donor, and incorporation of one atom of oxygen (GO:0016715);; Biological Process: organic substance metabolic process (GO:0071704);;	--	[E]	Amino acid transport and metabolism	Copper type II ascorbate-dependent monooxygenase, N-terminal domain	--	E	Amino acid transport and metabolism	DBH-like monooxygenase protein 1 [Crassostrea gigas]	5	1.37885	0	0
c77841.graph_c0	[R]	General function prediction only	Molecular Function: organic cyclic compound binding (GO:0097159);; Molecular Function: heterocyclic compound binding (GO:1901363);;	K14787|0|cmk:103184372|rbm19; RNA binding motif protein 19; K14787 multiple RNA-binding domain-containing protein 1 (A)	[R]	General function prediction only	RNA recognition motif. (a.k.a. RRM, RBD, or RNP domain);; RNA recognition motif (a.k.a. RRM, RBD, or RNP domain);; RNA recognition motif. (a.k.a. RRM, RBD, or RNP domain);; Limkain b1;; RNA recognition motif (a.k.a. RRM, RBD, or RNP domain);; RNA recognition motif. (a.k.a. RRM, RBD, or RNP domain)	Multiple RNA-binding domain-containing protein 1 GN=mrd1 OS=Dictyostelium discoideum (Slime mold) PE=3 SV=1	R	General function prediction only	Putative RNA-binding protein 19 [Crassostrea gigas]	187	7.95988	260	13.0162
c98999.graph_c0	--	--	--	K17542|4.82814e-23|lgi:LOTGIDRAFT_239407|hypothetical protein; K17542 SCY1-like protein 3 (A)	[R]	General function prediction only	--	--	R	General function prediction only	Protein-associating with the carboxyl-terminal domain of ezrin [Crassostrea gigas]	0	0	5	1.1773
c70029.graph_c0	--	--	Biological Process: cell cycle checkpoint (GO:0000075);; Biological Process: cellular response to DNA damage stimulus (GO:0006974);;	K10994|9.77923e-23|lgi:LOTGIDRAFT_232267|hypothetical protein; K10994 cell cycle checkpoint control protein RAD9A [EC:3.1.11.2] (A)	[DL]	--	Rad9	--	L	Replication, recombination and repair	Cell cycle checkpoint control protein RAD9A [Crassostrea gigas]	24	1.53359	37	2.78064
c65777.graph_c0	[E]	Amino acid transport and metabolism	--	K00108|6.9058e-112|nvi:100118063|glucose dehydrogenase [FAD, quinone]; K00108 choline dehydrogenase [EC:1.1.99.1] (A)	[R]	General function prediction only	GMC oxidoreductase;; GMC oxidoreductase	Glucose dehydrogenase [FAD, quinone] short protein (Precursor) GN=Gld OS=Drosophila melanogaster (Fruit fly) PE=3 SV=3	R	General function prediction only	Glucose dehydrogenase [acceptor] [Crassostrea gigas]	42	1.78788	116	5.80752
c39255.graph_c0	--	--	--	--	[R]	General function prediction only	Leucine Rich repeat;; Leucine Rich repeats (2 copies)	--	S	Function unknown	predicted protein [Nematostella vectensis]	0	0	6	1.56911
c71763.graph_c0	--	--	--	K00802|8.23264e-52|nve:NEMVE_v1g234527|hypothetical protein; K00802 spermine synthase [EC:2.5.1.22] (A)	[E]	Amino acid transport and metabolism	Spermine/spermidine synthase	--	E	Amino acid transport and metabolism	Spermine synthase [Crassostrea gigas]	28	0.987587	51	2.1156
c77012.graph_c0	--	--	--	K06560|2.33617e-38|dre:100537272|macrophage mannose receptor 1-like; K06560 mannose receptor, C type (A)	[TV]	--	Lectin C-type domain	Alpha-N-acetylgalactosamine-specific lectin {ECO:0000303|PubMed:11886841} (Precursor) OS=Patiria pectinifera (Starfish) PE=1 SV=1	V	Defense mechanisms	PREDICTED: macrophage mannose receptor 1-like [Saccoglossus kowalevskii]	111	6.99897	188	13.9416
c77088.graph_c0	--	--	--	--	--	--	--	--	--	--	Ankyrin repeat domain-containing protein 6 [Crassostrea gigas]	57	1.65444	171	5.83736
c63958.graph_c0	--	--	Biological Process: microtubule cytoskeleton organization (GO:0000226);; Cellular Component: microtubule cytoskeleton (GO:0015630);; Cellular Component: cytoskeletal part (GO:0044430);;	K16570|1.20893e-167|lgi:LOTGIDRAFT_167139|hypothetical protein; K16570 gamma-tubulin complex component 3 (A)	[Z]	Cytoskeleton	Spc97 / Spc98 family	Gamma-tubulin complex component 3 homolog GN=l(1)dd4 OS=Drosophila melanogaster (Fruit fly) PE=1 SV=2	Z	Cytoskeleton	Gamma-tubulin complex component 3 [Crassostrea gigas]	17	0.969952	18	1.20787
c57916.graph_c0	[A]	RNA processing and modification	Biological Process: dephosphorylation (GO:0016311);; Molecular Function: phosphatase activity (GO:0016791);; Biological Process: primary metabolic process (GO:0044238);; Biological Process: cellular macromolecule metabolic process (GO:0044260);;	K13917|4.10767e-60|lgi:LOTGIDRAFT_213204|hypothetical protein; K13917 mRNA-capping enzyme [EC:2.7.7.50 3.6.1.-] (A)	[A]	RNA processing and modification	mRNA capping enzyme, C-terminal domain;; mRNA capping enzyme, catalytic domain	mRNA guanylyltransferase GN=cel-1 OS=Caenorhabditis elegans PE=1 SV=2	A	RNA processing and modification	mRNA-capping enzyme [Crassostrea gigas]	23	1.33807	13	0.889488
c60695.graph_c0	--	--	--	--	--	--	Vitelline membrane outer layer protein I (VOMI)	--	R	General function prediction only	Vitelline membrane outer layer protein 1 [Crassostrea gigas]	6	0.491329	19	1.82987
c71311.graph_c0	--	--	--	--	--	--	--	--	--	--	hypothetical protein CGI_10015443 [Crassostrea gigas]	37	3.29109	38	3.97527
c100777.graph_c0	[R]	General function prediction only	--	--	--	--	Tetratricopeptide repeat;; Tetratricopeptide repeat;; Tetratricopeptide repeat;; Tetratricopeptide repeat;; TPR repeat;; Rapsyn N-terminal myristoylation and linker region;; Tetratricopeptide repeat	--	R	General function prediction only	Tetratricopeptide repeat protein 28 [Crassostrea gigas]	0	0	3	0.898157
c86541.graph_c0	--	--	--	--	--	--	--	--	S	Function unknown	--	6	1.60735	0	0
c73581.graph_c0	--	--	--	--	--	--	Chitin binding Peritrophin-A domain	--	R	General function prediction only	hypothetical protein CGI_10007200 [Crassostrea gigas]	27	1.33913	101	5.89148
c66159.graph_c0	--	--	--	--	--	--	--	--	S	Function unknown	PREDICTED: UPF0693 protein C10orf32 homolog isoform X1 [Aplysia californica]	41	2.78232	69	5.50703
c23855.graph_c0	[F]	Nucleotide transport and metabolism	Molecular Function: phosphorylase activity (GO:0004645);; Biological Process: pyrimidine nucleobase metabolic process (GO:0006206);; Biological Process: pyrimidine nucleoside metabolic process (GO:0006213);; Molecular Function: pyrimidine-nucleoside phosphorylase activity (GO:0016154);;	K00758|1.09077e-56|nle:100585237|TYMP; thymidine phosphorylase; K00758 thymidine phosphorylase [EC:2.4.2.4] (A)	--	--	Glycosyl transferase family, a/b domain	--	F	Nucleotide transport and metabolism	Thymidine phosphorylase [Crassostrea gigas]	4	0.618211	3	0.545309
c76875.graph_c0	--	--	--	--	[O]	Posttranslational modification, protein turnover, chaperones	Ubiquitin family	--	O	Posttranslational modification, protein turnover, chaperones	RanBP-type and C3HC4-type zinc finger-containing protein 1 [Crassostrea gigas]	119	4.48019	204	9.03284
c74750.graph_c1	--	--	--	--	[Q]	Secondary metabolites biosynthesis, transport and catabolism	Organic Anion Transporter Polypeptide (OATP) family;; Kazal-type serine protease inhibitor domain;; Organic Anion Transporter Polypeptide (OATP) family;; Major Facilitator Superfamily	--	Q	Secondary metabolites biosynthesis, transport and catabolism	Solute carrier organic anion transporter family member 4C1 [Crassostrea gigas]	393	5.58171	1403	23.4357
c30513.graph_c0	--	--	Molecular Function: ionotropic glutamate receptor activity (GO:0004970);; Molecular Function: extracellular-glutamate-gated ion channel activity (GO:0005234);; Cellular Component: plasma membrane (GO:0005886);; Biological Process: ion transport (GO:0006811);; Cellular Component: integral component of membrane (GO:0016021);; Cellular Component: cell junction (GO:0030054);; Biological Process: iono…	--	[PET]	--	--	Glutamate receptor 1 {ECO:0000312|WormBase:C06E1.4} (Precursor) OS=Caenorhabditis elegans PE=1 SV=2	T	Signal transduction mechanisms	Glutamate receptor 4 [Crassostrea gigas]	0	0	13	1.32328
c49826.graph_c0	--	--	--	K15117|1.0117e-50|tru:101073466|solute carrier family 25 member 35-like; K15117 solute carrier family 25, member 34/35 (A)	[C]	Energy production and conversion	Mitochondrial carrier protein	Mitochondrial substrate carrier family protein ucpA GN=ucpA OS=Dictyostelium discoideum (Slime mold) PE=3 SV=1	C	Energy production and conversion	Solute carrier family 25 member 35 [Crassostrea gigas]	1	0.130527	11	1.68865
c76152.graph_c0	--	--	Molecular Function: metal ion binding (GO:0046872);;	K13127|2.72595e-136|lgi:LOTGIDRAFT_185777|hypothetical protein; K13127 RING finger protein 113A (A)	[O]	Posttranslational modification, protein turnover, chaperones	Zinc finger C-x8-C-x5-C-x3-H type (and similar);; Zinc finger, C3HC4 type (RING finger);; Zinc finger, C3HC4 type (RING finger);; Zinc finger, C3HC4 type (RING finger)	RING finger protein 113 homolog GN=rnf-113 OS=Caenorhabditis elegans PE=2 SV=2	O	Posttranslational modification, protein turnover, chaperones	hypothetical protein LOTGIDRAFT_185777 [Lottia gigantea]	106	4.07327	72	3.25398
c70681.graph_c1	--	--	--	K11663|7.17549e-47|hro:HELRODRAFT_186049|hypothetical protein; K11663 zinc finger HIT domain-containing protein 1 (A)	[R]	General function prediction only	HIT zinc finger	Zinc finger HIT domain-containing protein 1 homolog GN=znhit1 OS=Dictyostelium discoideum (Slime mold) PE=3 SV=1	R	General function prediction only	Protein DPCD [Crassostrea gigas]	39	4.26854	64	8.23835
c68186.graph_c0	--	--	--	--	--	--	--	--	S	Function unknown	Uncharacterized protein C10orf67 [Crassostrea gigas]	80	5.06628	55	4.09644
c64013.graph_c0	--	--	--	--	--	--	--	--	--	--	hypothetical protein CGI_10007598 [Crassostrea gigas]	15	0.788652	27	1.66956
c41982.graph_c0	--	--	--	--	--	--	Ankyrin repeats (3 copies);; Ankyrin repeats (many copies);; Ankyrin repeats (many copies);; Ankyrin repeat;; Ankyrin repeat	--	--	--	--	23	1.60935	0	0
c72804.graph_c0	[M]	Cell wall/membrane/envelope biogenesis	--	--	[MW]	--	Fasciclin domain	--	W	Extracellular structures	Transforming growth factor-beta-induced protein ig-h3 [Crassostrea gigas]	0	0	107	8.8274
c13484.graph_c0	[C]	Energy production and conversion	Molecular Function: cytochrome-c oxidase activity (GO:0004129);; Cellular Component: mitochondrion (GO:0005739);; Cellular Component: integral component of membrane (GO:0016021);; Biological Process: aerobic electron transport chain (GO:0019646);;	K02262|6.37786e-96|cmk:9385350|COX3; cytochrome c oxidase subunit III; K02262 cytochrome c oxidase subunit 3 (A)	[C]	Energy production and conversion	--	Cytochrome c oxidase subunit 3 GN=COIII OS=Heterololigo bleekeri (Spear squid) PE=3 SV=1	C	Energy production and conversion	cytochrome c oxidase subunit III (mitochondrion) [Lunella aff. cinerea STW-2013]	18	1.41627	8	0.740299
c67605.graph_c0	--	--	--	--	--	--	--	--	--	--	hypothetical protein CGI_10021010 [Crassostrea gigas]	127	7.07393	153	10.0229
c45607.graph_c0	--	--	--	--	--	--	--	--	R	General function prediction only	hypothetical protein CGI_10019612 [Crassostrea gigas]	4	0.659909	4	0.77612
c74600.graph_c0	[R]	General function prediction only	Cellular Component: nucleus (GO:0005634);; Biological Process: regulation of transcription, DNA-templated (GO:0006355);;	--	[B]	Chromatin structure and dynamics	WD domain, G-beta repeat	Protein groucho GN=gro OS=Drosophila melanogaster (Fruit fly) PE=1 SV=3	B	Chromatin structure and dynamics	Transducin-like enhancer protein 4 [Crassostrea gigas]	312	5.97829	590	13.2959
c76900.graph_c0	--	--	--	--	--	--	Otopetrin	--	--	--	hypothetical protein CGI_10004871 [Crassostrea gigas]	87	2.2586	118	3.60285
c68126.graph_c0	[O]	Posttranslational modification, protein turnover, chaperones	Biological Process: protein peptidyl-prolyl isomerization (GO:0000413);; Molecular Function: peptidyl-prolyl cis-trans isomerase activity (GO:0003755);; Biological Process: protein folding (GO:0006457);;	K03768|2.29743e-60|hro:HELRODRAFT_186309|hypothetical protein; K03768 peptidyl-prolyl cis-trans isomerase B (cyclophilin B) [EC:5.2.1.8] (A)	[O]	Posttranslational modification, protein turnover, chaperones	Cyclophilin type peptidyl-prolyl cis-trans isomerase/CLD	Peptidyl-prolyl cis-trans isomerase B (Precursor) GN=CYP OS=Schistosoma mansoni (Blood fluke) PE=2 SV=1	O	Posttranslational modification, protein turnover, chaperones	cyclophilin B [Pinctada martensii]	3594	162.626	7815	415.898
c104946.graph_c0	--	--	--	K10350|3.93419e-22|lgi:LOTGIDRAFT_137121|hypothetical protein; K10350 Zyg-11 protein homolog (A)	--	--	--	--	S	Function unknown	PREDICTED: protein zyg-11 homolog B-like isoform X2 [Aplysia californica]	4	1.02753	0	0
c64907.graph_c0	--	--	--	--	--	--	--	--	--	--	hypothetical protein CGI_10016110 [Crassostrea gigas]	1	0.0502745	48	2.83814
c107996.graph_c0	[G]	Carbohydrate transport and metabolism	--	--	--	--	Transketolase, thiamine diphosphate binding domain	--	G	Carbohydrate transport and metabolism	--	3	0.811402	0	0
c74785.graph_c0	[Q]	Secondary metabolites biosynthesis, transport and catabolism	--	--	[Q]	Secondary metabolites biosynthesis, transport and catabolism	Cytochrome P450	Cytochrome P450 18a1 GN=Cyp18a1 OS=Drosophila melanogaster (Fruit fly) PE=2 SV=2	Q	Secondary metabolites biosynthesis, transport and catabolism	hypothetical protein LOTGIDRAFT_201270 [Lottia gigantea]	122	4.07564	235	9.23313
c18385.graph_c0	--	--	--	--	[R]	General function prediction only	--	Protein furry OS=Drosophila melanogaster (Fruit fly) PE=1 SV=2	R	General function prediction only	PREDICTED: LOW QUALITY PROTEIN: protein furry homolog [Aplysia californica]	2	0.410637	3	0.724426
c61011.graph_c0	--	--	--	--	--	--	Uncharacterised protein family, YAP/Alf4/glomulin	--	S	Function unknown	Neuron navigator 2 [Crassostrea gigas]	22	1.06787	28	1.59845
c76108.graph_c0	--	--	--	--	--	--	--	Selenoprotein M {ECO:0000312|EMBL:ADU25500.1} (Precursor) OS=Eriocheir sinensis (Chinese mitten crab) PE=2 SV=1	R	General function prediction only	selenoprotein M [Penaeus monodon]	440	15.6118	885	36.9308
c67591.graph_c0	--	--	--	--	[P]	Inorganic ion transport and metabolism	Copper/zinc superoxide dismutase (SODC)	Extracellular superoxide dismutase [Cu-Zn] (Precursor) OS=Dirofilaria immitis (Canine heartworm) PE=2 SV=1	R	General function prediction only	Superoxide dismutase [Cu-Zn] [Crassostrea gigas]	62	1.97842	193	7.24316
c52690.graph_c0	[O]	Posttranslational modification, protein turnover, chaperones	--	K09527|3.89185e-56|tgu:100220746|DNAJC7; DnaJ (Hsp40) homolog, subfamily C, member 7; K09527 DnaJ homolog subfamily C member 7 (A)	[O]	Posttranslational modification, protein turnover, chaperones	DnaJ domain;; Tetratricopeptide repeat	DnaJ homolog subfamily C member 7 homolog GN=dnajc7 OS=Dictyostelium discoideum (Slime mold) PE=1 SV=1	O	Posttranslational modification, protein turnover, chaperones	DnaJ-like protein subfamily C member 7 [Crassostrea gigas]	5	0.51707	13	1.58113
c12757.graph_c0	--	--	Molecular Function: transmembrane receptor protein tyrosine kinase activity (GO:0004714);; Molecular Function: ATP binding (GO:0005524);; Biological Process: protein phosphorylation (GO:0006468);; Biological Process: transmembrane receptor protein tyrosine kinase signaling pathway (GO:0007169);; Cellular Component: integral component of membrane (GO:0016021);;	K05122|1.21108e-18|lgi:LOTGIDRAFT_51609|hypothetical protein; K05122 receptor tyrosine kinase-like orphan receptor 1 [EC:2.7.10.1] (A)	[TU]	--	--	Tyrosine-protein kinase transmembrane receptor Ror (Precursor) GN=Ror OS=Drosophila melanogaster (Fruit fly) PE=1 SV=1	T	Signal transduction mechanisms	Tyrosine-protein kinase transmembrane receptor ROR1 [Crassostrea gigas]	4	0.558384	7	1.14925
c75990.graph_c0	[R]	General function prediction only	--	--	[S]	Function unknown	Tetratricopeptide repeat;; TPR repeat;; Tetratricopeptide repeat;; Tetratricopeptide repeat;; Tetratricopeptide repeat;; Tetratricopeptide repeat;; Tetratricopeptide repeat;; Tetratricopeptide repeat;; Tetratricopeptide repeat	ER membrane protein complex subunit 2 GN=emc2 OS=Dictyostelium discoideum (Slime mold) PE=3 SV=1	S	Function unknown	Tetratricopeptide repeat protein 35 [Crassostrea gigas]	359	15.2881	488	24.4413
c68780.graph_c0	--	--	--	K11291|2.9116e-44|lgi:LOTGIDRAFT_55307|hypothetical protein; K11291 nuclear autoantigenic sperm protein (A)	[BD]	--	SHNi-TPR;; Tetratricopeptide repeat;; TPR repeat;; Tetratricopeptide repeat;; Tetratricopeptide repeat	Protein HGV2 GN=HGV2 OS=Halocynthia roretzi (Sea squirt) PE=2 SV=1	D	Cell cycle control, cell division, chromosome partitioning	Nuclear autoantigenic sperm protein [Crassostrea gigas]	646	18.9875	869	30.0401
c15819.graph_c0	--	--	--	K17343|8.80335e-21|lgi:LOTGIDRAFT_235513|hypothetical protein; K17343 peripherin-2 (A)	[R]	General function prediction only	--	--	R	General function prediction only	hypothetical protein LOTGIDRAFT_235513 [Lottia gigantea]	4	0.718942	5	1.05694
c69122.graph_c0	--	--	--	--	[S]	Function unknown	SRR1	SRR1-like protein GN=CG7988 OS=Drosophila melanogaster (Fruit fly) PE=1 SV=1	S	Function unknown	SRR1-like protein, partial [Crassostrea gigas]	6	0.386647	21	1.59158
c77396.graph_c0	--	--	--	--	[R]	General function prediction only	MYND finger	Dauer abnormal formation protein 25 GN=daf-25 OS=Caenorhabditis elegans PE=1 SV=2	R	General function prediction only	Ankyrin repeat and MYND domain-containing protein 2 [Crassostrea gigas]	83	3.30552	97	4.54338
c68210.graph_c0	--	--	--	--	--	--	--	--	--	--	hypothetical protein LOTGIDRAFT_235791 [Lottia gigantea]	18	0.654154	301	12.8653
c73560.graph_c0	--	--	--	K13220|7.49574e-34|lgi:LOTGIDRAFT_239443|hypothetical protein; K13220 WW domain-binding protein 4 (A)	[A]	RNA processing and modification	U1 zinc finger;; WW domain;; U1 zinc finger	--	A	RNA processing and modification	WW domain-binding protein 4, partial [Crassostrea gigas]	124	4.58639	101	4.39355
c77407.graph_c0	[K]	Transcription	Molecular Function: DNA binding (GO:0003677);; Molecular Function: DNA-directed RNA polymerase activity (GO:0003899);; Cellular Component: DNA-directed RNA polymerase II, core complex (GO:0005665);; Biological Process: transcription from RNA polymerase II promoter (GO:0006366);;	K03006|0|isc:IscW_ISCW004607|DNA-directed RNA polymerase II largest subunit, putative (EC:2.7.7.6); K03006 DNA-directed RNA polymerase II subunit RPB1 [EC:2.7.7.6] (A)	[K]	Transcription	RNA polymerase Rpb1, domain 5;; RNA polymerase Rpb1, domain 7	DNA-directed RNA polymerase II subunit RPB1 GN=RpII215 OS=Drosophila melanogaster (Fruit fly) PE=3 SV=4	K	Transcription	DNA-directed RNA polymerase II subunit RPB1 [Crassostrea gigas]	42	2.82048	143	11.2942
c65322.graph_c0	--	--	--	K09228|2.98958e-09|pss:102462897|zinc finger protein 208-like; K09228 KRAB domain-containing zinc finger protein (A)	[R]	General function prediction only	C2H2 type zinc-finger (2 copies)	--	K	Transcription	PREDICTED: zinc finger protein Xfin-like [Strongylocentrotus purpuratus]	0	0	15	1.51753
c80462.graph_c0	[Z]	Cytoskeleton	Molecular Function: GTPase activity (GO:0003924);; Molecular Function: structural constituent of cytoskeleton (GO:0005200);; Molecular Function: GTP binding (GO:0005525);; Cellular Component: cytoplasm (GO:0005737);; Cellular Component: microtubule (GO:0005874);; Biological Process: GTP catabolic process (GO:0006184);; Biological Process: microtubule-based process (GO:0007017);; Biological Proces…	K07374|7.49286e-85|fch:102049384|tubulin alpha-1D chain-like; K07374 tubulin alpha (A)	[Z]	Cytoskeleton	Tubulin/FtsZ family, GTPase domain	Tubulin alpha chain OS=Lepidoglyphus destructor (Fodder mite) PE=1 SV=2	Z	Cytoskeleton	similar to Drosophila melanogaster alphaTub84B, partial [Drosophila yakuba]	5	0.65875	4	0.619805
c71076.graph_c0	--	--	--	--	[S]	Function unknown	Frag1/DRAM/Sfk1 family	--	S	Function unknown	DNA damage-regulated autophagy modulator protein 2 [Crassostrea gigas]	115	6.5635	100	6.71248
c73444.graph_c0	--	--	Biological Process: dephosphorylation (GO:0016311);; Molecular Function: phosphatase activity (GO:0016791);;	--	[T]	Signal transduction mechanisms	Protein-tyrosine phosphatase;; PDZ domain (Also known as DHR or GLGF)	Tyrosine-protein phosphatase 10D (Precursor) GN=Ptp10D OS=Drosophila melanogaster (Fruit fly) PE=1 SV=4	T	Signal transduction mechanisms	Tyrosine-protein phosphatase non-receptor type 13 [Crassostrea gigas]	66	4.22169	131	9.85504
c93558.graph_c0	[C]	Energy production and conversion	Biological Process: carbohydrate metabolic process (GO:0005975);; Molecular Function: malate dehydrogenase activity (GO:0016615);; Molecular Function: oxidoreductase activity, acting on the CH-OH group of donors, NAD or NADP as acceptor (GO:0016616);; Biological Process: cellular metabolic process (GO:0044237);; Biological Process: oxidation-reduction process (GO:0055114);;	K00025|1.74494e-28|cqu:CpipJ_CPIJ002460|malate dehydrogenase; K00025 malate dehydrogenase [EC:1.1.1.37] (A)	[C]	Energy production and conversion	lactate/malate dehydrogenase, NAD binding domain	Probable malate dehydrogenase 2, mitochondrial (Precursor) GN=mdhB OS=Dictyostelium discoideum (Slime mold) PE=1 SV=1	C	Energy production and conversion	malate dehydrogenase, putative [Ichthyophthirius multifiliis]	0	0	6	1.23287
c55274.graph_c0	--	--	--	--	--	--	--	--	--	--	hypothetical protein CGI_10027672 [Crassostrea gigas]	129	7.46493	113	7.69059
c38263.graph_c0	--	--	--	K14410|1.05216e-37|lgi:LOTGIDRAFT_139839|hypothetical protein; K14410 acid phosphatase [EC:3.1.3.2] (A)	[I]	Lipid transport and metabolism	Histidine phosphatase superfamily (branch 2)	Putative acid phosphatase 5 (Precursor) GN=pho-5 OS=Caenorhabditis elegans PE=1 SV=3	I	Lipid transport and metabolism	hypothetical protein LOTGIDRAFT_139839 [Lottia gigantea]	9	1.25949	2	0.329175
c58794.graph_c0	--	--	Biological Process: intracellular signal transduction (GO:0035556);;	K10345|3.09053e-101|lgi:LOTGIDRAFT_111900|hypothetical protein; K10345 SPRY domain-containing SOCS box protein 3 (A)	[R]	General function prediction only	SPRY domain;; SOCS box	Protein gustavus {ECO:0000312|EMBL:AAM68373.1} GN=gus OS=Drosophila melanogaster (Fruit fly) PE=1 SV=1	S	Function unknown	SPRY domain-containing SOCS box protein 3 [Crassostrea gigas]	9	0.682365	28	2.49676
c89845.graph_c0	--	--	--	K16949|1.80595e-08|clv:102090179|amine sulfotransferase-like; K16949 amine sulfotransferase [EC:2.8.2.3] (A)	--	--	Sulfotransferase domain	--	R	General function prediction only	Sulfotransferase family cytosolic 1B member 1 [Crassostrea gigas]	2	0.44297	3	0.781467
c75981.graph_c1	--	--	Molecular Function: peptidase activity (GO:0008233);;	K01369|6.28381e-87|myd:102768828|LGMN; legumain; K01369 legumain [EC:3.4.22.34] (A)	[O]	Posttranslational modification, protein turnover, chaperones	Peptidase C13 family	Hemoglobinase (Precursor) GN=HAEM OS=Schistosoma japonicum (Blood fluke) PE=2 SV=1	O	Posttranslational modification, protein turnover, chaperones	legumain [Haliotis discus discus]	16	1.17971	13	1.12731
c74360.graph_c0	--	--	--	--	[K]	Transcription	--	--	K	Transcription	General transcription factor 3C polypeptide 1 [Crassostrea gigas]	46	2.33382	95	5.66863
c49920.graph_c0	--	--	--	--	--	--	--	--	--	--	PREDICTED: pericentriolar material 1 protein-like isoform X5 [Aplysia californica]	7	0.630081	13	1.37622
c30076.graph_c0	--	--	Cellular Component: nuclear chromosome (GO:0000228);;	K06670|1.6854e-41|hro:HELRODRAFT_73104|hypothetical protein; K06670 cohesin complex subunit SCC1 (A)	[D]	Cell cycle control, cell division, chromosome partitioning	N terminus of Rad21 / Rec8 like protein	--	D	Cell cycle control, cell division, chromosome partitioning	hypothetical protein HELRODRAFT_73104 [Helobdella robusta]	0	0	4	1.19754
c98541.graph_c0	[R]	General function prediction only	--	K09228|2.27157e-34|hsa:728957|ZNF705D, ZNF705C; zinc finger protein 705D; K09228 KRAB domain-containing zinc finger protein (A)	[R]	General function prediction only	Zinc-finger double domain	B lymphocyte-induced maturation protein 1 homolog {ECO:0000312|WormBase:F25D7.3a} OS=Caenorhabditis elegans PE=1 SV=1	K	Transcription	PREDICTED: zinc finger protein 271-like [Acyrthosiphon pisum]	4	0.974151	0	0
c67801.graph_c0	[R]	General function prediction only	--	--	--	--	NADPH-dependent FMN reductase	--	R	General function prediction only	Uncharacterized protein yieF [Crassostrea gigas]	207	9.70688	584	32.2082
c75488.graph_c0	--	--	--	--	--	--	--	--	--	--	serine-rich matrix protein [Pinctada martensii]	67	3.18592	253	14.149
c77090.graph_c0	[GEPR]	--	--	--	[G]	Carbohydrate transport and metabolism	Major Facilitator Superfamily;; Sugar (and other) transporter	Protein spinster GN=spin OS=Drosophila melanogaster (Fruit fly) PE=1 SV=1	G	Carbohydrate transport and metabolism	spinster-like protein 2 [Crassostrea gigas]	183	5.23344	332	11.1666
c85609.graph_c0	--	--	--	--	--	--	--	--	--	--	Forkhead box protein O [Crassostrea gigas]	0	0	8	1.66976
c55256.graph_c0	[R]	General function prediction only	Molecular Function: nucleotide binding (GO:0000166);; Molecular Function: nucleic acid binding (GO:0003676);;	K13190|4.54536e-88|dpe:Dper_GL11478|GL11478 gene product from transcript GL11478-RA; K13190 RNA-binding protein 15 (A)	[R]	General function prediction only	SPOC domain;; RNA recognition motif. (a.k.a. RRM, RBD, or RNP domain);; RNA recognition motif (a.k.a. RRM, RBD, or RNP domain);; RNA recognition motif. (a.k.a. RRM, RBD, or RNP domain)	Protein split ends GN=spen OS=Drosophila melanogaster (Fruit fly) PE=1 SV=2	R	General function prediction only	hypothetical protein DAPPUDRAFT_330660 [Daphnia pulex]	14	0.47021	30	1.18503
c73636.graph_c1	--	--	--	--	--	--	--	--	--	--	hypothetical protein CGI_10012758 [Crassostrea gigas]	46	1.71787	208	9.13567
c23348.graph_c0	--	--	--	--	--	--	--	--	--	--	Hamartin [Crassostrea gigas]	7	0.766149	7	0.901069
c75967.graph_c0	--	--	Molecular Function: sequence-specific DNA binding transcription factor activity (GO:0003700);; Cellular Component: nucleus (GO:0005634);; Biological Process: regulation of transcription, DNA-templated (GO:0006355);; Molecular Function: sequence-specific DNA binding (GO:0043565);;	K09355|6.66191e-170|cmk:103189729|pre-B-cell leukemia transcription factor 2-like; K09355 pre-B-cell leukemia transcription factor 1 (A)	[K]	Transcription	PBC domain;; Homeobox domain;; Homeobox KN domain	Homeobox protein extradenticle OS=Anopheles gambiae (African malaria mosquito) PE=3 SV=2	K	Transcription	Homeobox protein extradenticle [Crassostrea gigas]	328	8.71472	453	14.1554
c77940.graph_c0	--	--	Molecular Function: organic cyclic compound binding (GO:0097159);; Molecular Function: heterocyclic compound binding (GO:1901363);;	K12822|3.98508e-95|lgi:LOTGIDRAFT_217154|hypothetical protein; K12822 RNA-binding protein 25 (A)	[A]	RNA processing and modification	PWI domain;; RNA recognition motif. (a.k.a. RRM, RBD, or RNP domain)	--	A	RNA processing and modification	RNA-binding protein 25 [Crassostrea gigas]	3890	63.4186	3813	73.1104
c16130.graph_c0	--	--	--	--	--	--	--	--	--	--	Spermatogenesis-associated protein 13 [Crassostrea gigas]	2	0.308259	7	1.2689
c44056.graph_c0	--	--	--	K09516|1.8024e-30|spu:581285|putative all-trans-retinol 13,14-reductase-like; K09516 all-trans-retinol 13,14-reductase [EC:1.3.99.23] (A)	[H]	Coenzyme transport and metabolism	--	--	H	Coenzyme transport and metabolism	Putative all-trans-retinol 13,14-reductase [Crassostrea gigas]	0	0	7	1.07709
c19505.graph_c0	--	--	--	--	[T]	Signal transduction mechanisms	Fibronectin type III domain	Neuroglian (Precursor) GN=Nrg OS=Drosophila melanogaster (Fruit fly) PE=1 SV=2	T	Signal transduction mechanisms	Neuroglian [Crassostrea gigas]	3	0.225029	11	0.970408
c69982.graph_c0	--	--	Molecular Function: catalytic activity (GO:0003824);;	K14076|6.6761e-59|lgi:LOTGIDRAFT_233162|hypothetical protein; K14076 pancreatic lipase-related protein 3 [EC:3.1.1.3] (A)	--	--	Lipase;; Lipase	Phospholipase A1 1 (Precursor; Fragment) OS=Dolichovespula maculata (Bald-faced hornet) PE=1 SV=1	R	General function prediction only	Pancreatic lipase-related protein 2 [Crassostrea gigas]	34	1.46234	107	5.41252
c42018.graph_c0	--	--	--	--	[S]	Function unknown	Ubiquitin family	--	O	Posttranslational modification, protein turnover, chaperones	Ubiquitin domain-containing protein 2 [Crassostrea gigas]	15	1.20724	24	2.27173
c75706.graph_c1	--	--	--	K16795|6.00437e-98|lgi:LOTGIDRAFT_145016|hypothetical protein; K16795 platelet-activating factor acetylhydrolase IB subunit beta/gamma [EC:3.1.1.47] (A)	[TV]	--	GDSL-like Lipase/Acylhydrolase family;; GDSL-like Lipase/Acylhydrolase family;; GDSL-like Lipase/Acylhydrolase	Platelet-activating factor acetylhydrolase IB subunit beta homolog GN=Paf-AHalpha OS=Drosophila melanogaster (Fruit fly) PE=1 SV=1	V	Defense mechanisms	Platelet-activating factor acetylhydrolase IB subunit beta [Crassostrea gigas]	110	7.71444	140	11.5474
c84446.graph_c0	--	--	--	--	--	--	--	--	S	Function unknown	hypothetical protein BRAFLDRAFT_67258 [Branchiostoma floridae]	2	0.115994	24	1.63705
c58099.graph_c0	[E]	Amino acid transport and metabolism	Molecular Function: transferase activity (GO:0016740);;	K00605|1.75169e-120|lgi:LOTGIDRAFT_134479|hypothetical protein; K00605 aminomethyltransferase [EC:2.1.2.10] (A)	[E]	Amino acid transport and metabolism	Aminomethyltransferase folate-binding domain	Aminomethyltransferase, mitochondrial (Precursor) GN=gcvT OS=Dictyostelium discoideum (Slime mold) PE=3 SV=1	E	Amino acid transport and metabolism	hypothetical protein LOTGIDRAFT_134479, partial [Lottia gigantea]	10	0.739254	12	1.04333
c86759.graph_c0	--	--	--	--	--	--	--	--	--	--	hypothetical protein CGI_10026010 [Crassostrea gigas]	0	0	8	1.48267
c53297.graph_c0	--	--	--	--	--	--	Domain of unknown function (DUF4457)	--	S	Function unknown	hypothetical protein CGI_10021771 [Crassostrea gigas]	10	0.617532	10	0.726281
c75726.graph_c1	[R]	General function prediction only	--	K14552|0|lgi:LOTGIDRAFT_236208|hypothetical protein; K14552 NET1-associated nuclear protein 1 (U3 small nucleolar RNA-associated protein 17) (A)	[R]	General function prediction only	WD domain, G-beta repeat	Lissencephaly-1 homolog {ECO:0000255|HAMAP-Rule:MF_03141} GN=lis1 OS=Dictyostelium discoideum (Slime mold) PE=1 SV=1	R	General function prediction only	WD repeat-containing protein 75 [Crassostrea gigas]	89	2.081	140	3.84995
c73831.graph_c0	--	--	--	K11810|5.62112e-48|lgi:LOTGIDRAFT_167154|hypothetical protein; K11810 MFS transporter, MCP family, solute carrier family 16 (monocarboxylic acid transporters), member 12 (A)	[G]	Carbohydrate transport and metabolism	Major Facilitator Superfamily	--	G	Carbohydrate transport and metabolism	Monocarboxylate transporter 12 [Crassostrea gigas]	68	2.74544	151	7.17008
c51477.graph_c0	--	--	--	--	--	--	--	--	--	--	hypothetical protein CGI_10013809 [Crassostrea gigas]	12	1.13843	5	0.557877
c77346.graph_c0	--	--	--	--	--	--	Retrotransposon gag protein	--	S	Function unknown	--	86	3.79743	41	2.12922
c68646.graph_c0	--	--	--	K14616|5.61454e-14|dse:Dsec_GM11359|GM11359 gene product from transcript GM11359-RA; K14616 cubilin (A)	[H]	Coenzyme transport and metabolism	CUB domain	Probable cubilin (Precursor) GN=ZC116.3 OS=Caenorhabditis elegans PE=1 SV=4	H	Coenzyme transport and metabolism	cubilin [Danaus plexippus]	227	12.9246	105	7.03112
c16252.graph_c0	--	--	Cellular Component: integral component of membrane (GO:0016021);;	K06890|9.3077e-34|lgi:LOTGIDRAFT_220842|hypothetical protein; K06890 (A)	[T]	Signal transduction mechanisms	--	--	T	Signal transduction mechanisms	hypothetical protein LOTGIDRAFT_220842 [Lottia gigantea]	9	1.38716	4	0.725087
c31048.graph_c0	--	--	--	--	--	--	--	--	--	--	26S proteasome non-ATPase regulatory subunit 10 [Crassostrea gigas]	18	3.36422	0	0
c61742.graph_c0	--	--	--	--	--	--	STAS domain	--	--	--	hypothetical protein LOTGIDRAFT_218854 [Lottia gigantea]	2	0.194662	16	1.83154
c50764.graph_c0	--	--	--	K04725|1.05399e-18|ola:101166883|E3 ubiquitin-protein ligase XIAP-like; K04725 E3 ubiquitin-protein ligase XIAP (A)	[DR]	--	Inhibitor of Apoptosis domain	Apoptosis 1 inhibitor GN=th OS=Drosophila melanogaster (Fruit fly) PE=1 SV=2	O	Posttranslational modification, protein turnover, chaperones	inhibitor of apoptosis protein [Penaeus monodon]	5	0.7231	10	1.70088
c115916.graph_c0	--	--	--	--	[R]	General function prediction only	Arrestin (or S-antigen), N-terminal domain	--	P	Inorganic ion transport and metabolism	Arrestin domain-containing protein 2 [Crassostrea gigas]	0	0	4	1.01791
c58427.graph_c0	--	--	--	--	[S]	Function unknown	Glutathione S-transferase, C-terminal domain	--	S	Function unknown	Ganglioside-induced differentiation-associated protein 1, partial [Stegodyphus mimosarum]	11	0.90077	9	0.86678
c98320.graph_c0	[R]	General function prediction only	--	--	[RT]	--	Haemolysin-III related	--	R	General function prediction only	--	0	0	4	1.12143
c37173.graph_c0	--	--	--	--	--	--	Acyl-ACP thioesterase	--	R	General function prediction only	hypothetical protein CGI_10005597 [Crassostrea gigas]	5	0.540935	5	0.636194
c59365.graph_c0	--	--	--	--	--	--	--	--	U	Intracellular trafficking, secretion, and vesicular transport	hypothetical protein LOTGIDRAFT_160876 [Lottia gigantea]	9	0.498341	20	1.30245
c46198.graph_c0	--	--	Molecular Function: transferase activity (GO:0016740);;	K03846|1.15281e-80|dre:393598|alg9, zgc:63820; ALG9, alpha-1,2-mannosyltransferase; K03846 alpha-1,2-mannosyltransferase [EC:2.4.1.259 2.4.1.261] (A)	[MU]	--	Alg9-like mannosyltransferase family	Putative glycosyltransferase C14A4.3 GN=C14A4.3 OS=Caenorhabditis elegans PE=1 SV=2	U	Intracellular trafficking, secretion, and vesicular transport	Alpha-1,2-mannosyltransferase ALG9 [Crassostrea gigas]	6	0.532403	13	1.35668
c67526.graph_c0	--	--	--	K12181|3.64876e-60|lgi:LOTGIDRAFT_225752|hypothetical protein; K12181 COP9 signalosome complex subunit 8 (A)	[OT]	--	COP9 signalosome, subunit CSN8;; SAC3/GANP/Nin1/mts3/eIF-3 p25 family	COP9 signalosome complex subunit 8 GN=csn8 OS=Dictyostelium discoideum (Slime mold) PE=1 SV=1	T	Signal transduction mechanisms	PREDICTED: COP9 signalosome complex subunit 8-like [Aplysia californica]	241	17.1522	448	37.4996
c92692.graph_c0	--	--	Cellular Component: anaphase-promoting complex (GO:0005680);;	K03348|3.08673e-20|ggo:101139015|anaphase-promoting complex subunit 1-like; K03348 anaphase-promoting complex subunit 1 (A)	[DO]	--	--	--	O	Posttranslational modification, protein turnover, chaperones	hypothetical protein BRAFLDRAFT_92999 [Branchiostoma floridae]	3	0.756823	2	0.593401
c71345.graph_c0	--	--	--	--	--	--	Protein of unknown function (DUF3105)	--	R	General function prediction only	PREDICTED: uncharacterized protein LOC101848562 isoform X3 [Aplysia californica]	21	1.11664	136	8.50504
c60703.graph_c0	--	--	--	--	--	--	Protein of unknown function (DUF1399)	--	S	Function unknown	hypothetical protein CGI_10016192 [Crassostrea gigas]	9	1.05924	3	0.415257
c70188.graph_c0	[R]	General function prediction only	Biological Process: biological regulation (GO:0065007);;	K04393|1.92827e-32|tgu:100227983|CDC42; cell division cycle 42; K04393 cell division control protein 42 (A)	[R]	General function prediction only	Ras family	Cdc42 homolog (Precursor) OS=Aedes aegypti (Yellowfever mosquito) PE=3 SV=1	R	General function prediction only	Rho-related GTP-binding protein RhoJ [Crassostrea gigas]	283	8.45802	452	15.8879
c97436.graph_c0	--	--	--	--	--	--	--	--	M	Cell wall/membrane/envelope biogenesis	--	4	1.08187	0	0
c57010.graph_c0	[P]	Inorganic ion transport and metabolism	Molecular Function: hydrolase activity (GO:0016787);;	K01077|6.74528e-60|cin:445594|ciap; endoderm-specific alkaline phosphatase; K01077 alkaline phosphatase [EC:3.1.3.1] (A)	[P]	Inorganic ion transport and metabolism	Alkaline phosphatase	Alkaline phosphatase 4 (Precursor) GN=Aph-4 OS=Drosophila melanogaster (Fruit fly) PE=2 SV=3	P	Inorganic ion transport and metabolism	alkaline phosphatase [Azumapecten farreri]	6	0.359471	42	2.95942
c63375.graph_c0	[F]	Nucleotide transport and metabolism	Biological Process: nucleoside metabolic process (GO:0009116);; Biological Process: phosphorylation (GO:0016310);; Molecular Function: S-methyl-5-thioadenosine phosphorylase activity (GO:0017061);; Biological Process: cellular metabolic compound salvage (GO:0043094);; Cellular Component: intracellular part (GO:0044424);; Biological Process: organonitrogen compound biosynthetic process (GO:1901566…	K00772|4.80137e-130|dre:393526|mtap, zgc:66012; methylthioadenosine phosphorylase (EC:2.4.2.28); K00772 5'-methylthioadenosine phosphorylase [EC:2.4.2.28] (A)	[F]	Nucleotide transport and metabolism	Phosphorylase superfamily	S-methyl-5&apos;-thioadenosine phosphorylase {ECO:0000255|HAMAP-Rule:MF_03155} GN=AGAP005129 OS=Anopheles gambiae (African malaria mosquito) PE=3 SV=4	F	Nucleotide transport and metabolism	S-methyl-5&apos;-thioadenosine phosphorylase [Crassostrea gigas]	54	2.98881	39	2.53872
c84478.graph_c0	--	--	--	K06820|4.80714e-09|aga:AgaP_AGAP011139|AGAP011139-PA; K06820 plexin A (A)	[T]	Signal transduction mechanisms	Plexin repeat	Plexin-B (Precursor) GN=plexB OS=Drosophila melanogaster (Fruit fly) PE=1 SV=2	T	Signal transduction mechanisms	AGAP011139-PA-like protein [Anopheles sinensis]	3	0.618211	2	0.48472
c67990.graph_c1	[TZDR]	--	Molecular Function: calcium ion binding (GO:0005509);;	--	[T]	Signal transduction mechanisms	EF-hand domain pair;; EF-hand domain;; EF hand;; EF hand;; EF-hand domain pair;; Secreted protein acidic and rich in cysteine Ca binding region	Neuronal calcium sensor 1 OS=Aplysia californica (California sea hare) PE=2 SV=2	P	Inorganic ion transport and metabolism	Kv channel-interacting protein 4 [Crassostrea gigas]	138	7.26892	160	9.91187
c95613.graph_c0	--	--	Molecular Function: nucleic acid binding (GO:0003676);; Biological Process: cellular macromolecule biosynthetic process (GO:0034645);; Biological Process: nucleic acid metabolic process (GO:0090304);;	--	[R]	General function prediction only	--	Endonuclease GN=pol OS=Drosophila melanogaster (Fruit fly) PE=3 SV=1	R	General function prediction only	Retrovirus-related Pol polyprotein from transposon 17.6, partial [Stegodyphus mimosarum]	0	0	7	1.13239
c83510.graph_c0	--	--	--	K04416|5.6461e-06|lgi:LOTGIDRAFT_162448|hypothetical protein; K04416 mitogen-activated protein kinase kinase kinase 1 [EC:2.7.11.25] (A)	--	--	--	--	--	--	Mitogen-activated protein kinase kinase kinase 1 [Crassostrea gigas]	3	0.540935	3	0.636194
c51327.graph_c0	--	--	Molecular Function: zinc ion binding (GO:0008270);;	--	--	--	--	--	O	Posttranslational modification, protein turnover, chaperones	PREDICTED: uncharacterized protein LOC101862840 [Aplysia californica]	2	0.203462	8	0.957168
c36173.graph_c0	--	--	Molecular Function: calcium ion binding (GO:0005509);; Molecular Function: protein binding (GO:0005515);; Biological Process: receptor-mediated endocytosis (GO:0006898);; Biological Process: mitotic spindle organization (GO:0007052);; Biological Process: embryo development ending in birth or egg hatching (GO:0009792);; Biological Process: cell migration (GO:0016477);; Molecular Function: 2-alkena…	K02183|7.79089e-09|tru:101064505|calmodulin-like; K02183 calmodulin (A)	[T]	Signal transduction mechanisms	--	Calmodulin GN=cmd-1 OS=Caenorhabditis elegans PE=1 SV=3	T	Signal transduction mechanisms	PREDICTED: calmodulin-like isoform X2 [Aplysia californica]	14	1.8359	0	0
c110847.graph_c0	--	--	--	--	--	--	--	--	--	--	Tripartite motif-containing protein 2 [Crassostrea gigas]	0	0	3	0.936286
c77323.graph_c0	--	--	--	K13128|3.06222e-70|lgi:LOTGIDRAFT_239373|hypothetical protein; K13128 zinc finger CCHC domain-containing protein 8 (A)	[S]	Function unknown	PSP	Zinc finger CCHC domain-containing protein 8 homolog GN=CG4622 OS=Drosophila melanogaster (Fruit fly) PE=1 SV=2	S	Function unknown	Zinc finger CCHC domain-containing protein 8 [Crassostrea gigas]	85	1.89907	300	7.88295
c37196.graph_c0	--	--	--	--	--	--	--	--	S	Function unknown	Uncharacterized protein CXorf22 [Crassostrea gigas]	8	1.33548	0	0
c55810.graph_c0	--	--	Biological Process: reproduction (GO:0000003);; Biological Process: multicellular organismal development (GO:0007275);; Biological Process: growth (GO:0040007);; Biological Process: single-organism developmental process (GO:0044767);; Biological Process: anatomical structure development (GO:0048856);;	K03963|2.0261e-21|cqu:CpipJ_CPIJ000198|hypothetical protein; K03963 NADH dehydrogenase (ubiquinone) 1 beta subcomplex subunit 7 (A)	[C]	Energy production and conversion	NADH-ubiquinone oxidoreductase B18 subunit (NDUFB7)	NADH dehydrogenase [ubiquinone] 1 beta subcomplex subunit 7 GN=D2030.4 OS=Caenorhabditis elegans PE=3 SV=1	C	Energy production and conversion	conserved hypothetical protein [Culex quinquefasciatus]	198	16.9028	271	27.2087
c55271.graph_c0	--	--	--	--	--	--	--	--	--	--	Pogo transposable element with ZNF domain [Crassostrea gigas]	13	0.886477	18	1.44358
c59726.graph_c0	[R]	General function prediction only	--	--	--	--	Ankyrin repeats (3 copies);; Ankyrin repeat;; Ankyrin repeats (many copies);; Ankyrin repeats (many copies);; Ankyrin repeat	Ankyrin repeat and KH domain-containing protein mask OS=Drosophila melanogaster (Fruit fly) PE=1 SV=2	R	General function prediction only	hypothetical protein LOTGIDRAFT_172407 [Lottia gigantea]	32	1.92951	54	3.82944
c70998.graph_c0	--	--	--	--	--	--	--	--	--	--	hypothetical protein CGI_10003184 [Crassostrea gigas]	9	0.398256	694	36.1181
c50449.graph_c0	--	--	--	--	--	--	--	--	--	--	hypothetical protein CGI_10009186 [Crassostrea gigas]	9	1.08651	3	0.42595
c72938.graph_c0	[C]	Energy production and conversion	--	K05614|5.8981e-140|dre:323439|slc1a3a, slc1a3, wu:fb98e05, wu:fd50b05, zgc:56661, zgc:77768; solute carrier family 1 (glial high affinity glutamate transporter), member 3a; K05614 solute carrier family 1 (glial high affinity glutamate transporter), member 3 (A)	[E]	Amino acid transport and metabolism	Sodium:dicarboxylate symporter family	Excitatory amino acid transporter GN=glt-1 OS=Caenorhabditis elegans PE=1 SV=2	P	Inorganic ion transport and metabolism	Excitatory amino acid transporter 1 [Crassostrea gigas]	1377	25.3248	2388	51.6526
c86985.graph_c0	--	--	Cellular Component: cell cortex (GO:0005938);; Biological Process: endocytosis (GO:0006897);; Biological Process: border follicle cell migration (GO:0007298);; Molecular Function: Ras GTPase binding (GO:0017016);; Molecular Function: protein kinase binding (GO:0019901);; Cellular Component: endocytic vesicle (GO:0030139);; Molecular Function: receptor tyrosine kinase binding (GO:0030971);;	--	--	--	SH2 domain	Protein sprint GN=spri OS=Drosophila melanogaster (Fruit fly) PE=2 SV=3	U	Intracellular trafficking, secretion, and vesicular transport	Protein sprint [Crassostrea gigas]	6	1.22743	0	0
c64939.graph_c0	--	--	--	--	--	--	--	--	--	--	hypothetical protein CGI_10004760 [Crassostrea gigas]	649	14.2788	565	14.6198
c75870.graph_c2	--	--	Molecular Function: phosphatidylserine binding (GO:0001786);; Molecular Function: phosphatidylinositol-4,5-bisphosphate binding (GO:0005546);; Molecular Function: phosphatidylinositol-3,4,5-trisphosphate binding (GO:0005547);; Cellular Component: actin filament (GO:0005884);; Biological Process: cell migration (GO:0016477);; Biological Process: chaeta development (GO:0022416);; Cellular Component…	--	[Z]	Cytoskeleton	Variant SH3 domain;; SH3 domain;; Variant SH3 domain	Drebrin-like protein GN=Abp1 OS=Drosophila melanogaster (Fruit fly) PE=1 SV=1	Z	Cytoskeleton	Drebrin-like protein [Crassostrea gigas]	24	1.1854	45	2.61404
c68387.graph_c0	--	--	--	K17495|1.66651e-26|aqu:100634147|CUB and sushi domain-containing protein 1-like; K17495 CUB and sushi domain-containing protein (A)	--	--	Sushi domain (SCR repeat)	Protein lev-9 (Precursor) GN=lev-9 OS=Caenorhabditis elegans PE=1 SV=3	V	Defense mechanisms	PREDICTED: CUB and sushi domain-containing protein 1-like [Amphimedon queenslandica]	57	3.04457	96	6.03069
c4953.graph_c0	--	--	--	--	--	--	--	--	L	Replication, recombination and repair	PREDICTED: uncharacterized protein LOC100379079 [Saccoglossus kowalevskii]	3	0.489193	3	0.575341
c70827.graph_c1	--	--	Biological Process: neurotransmitter secretion (GO:0007269);; Cellular Component: membrane (GO:0016020);;	--	[TU]	--	C2 domain	Synaptotagmin-1 GN=snt-1 OS=Caenorhabditis elegans PE=2 SV=1	U	Intracellular trafficking, secretion, and vesicular transport	synaptotagmin 18, partial [Lottia gigantea]	37	2.04682	65	4.22899
c66277.graph_c2	--	--	--	--	--	--	Caspase domain	--	--	--	--	105	10.0701	106	11.9562
c70648.graph_c0	[O]	Posttranslational modification, protein turnover, chaperones	Molecular Function: ATP binding (GO:0005524);; Molecular Function: microtubule-severing ATPase activity (GO:0008568);;	K14575|3.48498e-170|lcm:102352304|SPATA5; spermatogenesis associated 5; K14575 AAA family ATPase (A)	[O]	Posttranslational modification, protein turnover, chaperones	ATPase family associated with various cellular activities (AAA);; Holliday junction DNA helicase ruvB N-terminus;; AAA domain (dynein-related subfamily);; ATPase family associated with various cellular activities (AAA)	Transitional endoplasmic reticulum ATPase TER94 GN=TER94 OS=Drosophila melanogaster (Fruit fly) PE=1 SV=1	O	Posttranslational modification, protein turnover, chaperones	Spermatogenesis-associated protein 5 [Crassostrea gigas]	21	0.909596	47	2.39426
c98064.graph_c0	--	--	Molecular Function: binding (GO:0005488);;	K17599|1.05456e-27|apla:101804021|TMEM132C; transmembrane protein 132C; K17599 transmembrane protein 132 (A)	[T]	Signal transduction mechanisms	--	Putative vitellogenin receptor (Precursor) GN=yl OS=Drosophila melanogaster (Fruit fly) PE=1 SV=2	T	Signal transduction mechanisms	GI15893 [Drosophila mojavensis]	0	0	4	1.28474
c68061.graph_c0	--	--	--	--	--	--	C1q domain	--	--	--	hypothetical protein DAPPUDRAFT_319423 [Daphnia pulex]	59	4.07261	182	14.7753
c53982.graph_c0	--	--	--	--	[T]	Signal transduction mechanisms	Low-density lipoprotein receptor domain class A	Low-density lipoprotein receptor-related protein (Precursor) GN=lrp-1 OS=Caenorhabditis elegans PE=1 SV=1	--	--	hypothetical protein CGI_10022523 [Crassostrea gigas]	5	0.532547	20	2.50532
c54513.graph_c0	--	--	--	K18734|5.08711e-21|lgi:LOTGIDRAFT_228810|hypothetical protein; K18734 protein SMG8 (A)	[S]	Function unknown	Uncharacterized conserved protein (DUF2146)	Protein SMG8 GN=AAEL003157 OS=Aedes aegypti (Yellowfever mosquito) PE=3 SV=1	S	Function unknown	Protein smg8 [Crassostrea gigas]	4	0.318287	11	1.02943
c56809.graph_c0	--	--	--	--	--	--	--	--	--	--	hypothetical protein CGI_10012424 [Crassostrea gigas]	0	0	13	2.3492
c115531.graph_c0	--	--	--	--	--	--	--	--	S	Function unknown	PREDICTED: uncharacterized protein LOC100370495 [Saccoglossus kowalevskii]	3	0.792355	0	0
c92658.graph_c0	--	--	Biological Process: regulation of transcription, DNA-templated (GO:0006355);;	--	[KT]	--	P-loop containing NTP hydrolase pore-1	Protein strawberry notch OS=Drosophila melanogaster (Fruit fly) PE=1 SV=1	T	Signal transduction mechanisms	strawberry notch-like protein 1 [Crassostrea gigas]	2	0.33687	4	0.792386
c70463.graph_c0	--	--	--	--	[R]	General function prediction only	Reverse transcriptase (RNA-dependent DNA polymerase);; Uncharacterised conserved protein (DUF2373)	RNA-directed DNA polymerase from mobile element jockey GN=pol OS=Drosophila melanogaster (Fruit fly) PE=1 SV=1	R	General function prediction only	endonuclease/reverse transcriptase [Branchiostoma floridae]	359	14.5465	345	16.441
c67536.graph_c0	--	--	--	--	--	--	Dermatopontin	Hemagglutinin/amebocyte aggregation factor (Precursor) OS=Limulus polyphemus (Atlantic horseshoe crab) PE=1 SV=1	R	General function prediction only	Hemagglutinin/amebocyte aggregation factor [Crassostrea gigas]	0	0	136	14.8243
c23886.graph_c0	--	--	--	K16760|8.00968e-11|lgi:LOTGIDRAFT_238673|hypothetical protein; K16760 coiled-coil alpha-helical rod protein 1 (A)	--	--	Cartilage oligomeric matrix protein	--	--	--	Coiled-coil alpha-helical rod protein 1 [Crassostrea gigas]	0	0	8	1.77622
c80086.graph_c0	--	--	--	K03135|3.40012e-64|ggo:101144209|putative TAF11-like protein ENSP00000332601-like; K03135 transcription initiation factor TFIID subunit 11 (A)	[K]	Transcription	hTAFII28-like protein conserved region	--	K	Transcription	hTAFII28-like protein region [Trichuris suis]	10	0.901558	9	0.954292
c87179.graph_c0	--	--	--	--	--	--	FMRFamide related peptide family	FMRF-amide (Precursor) OS=Aplysia californica (California sea hare) PE=1 SV=3	T	Signal transduction mechanisms	neuropeptide FMRFamide precursor [Mytilus edulis]	0	0	12	1.52981
c75297.graph_c0	[Q]	Secondary metabolites biosynthesis, transport and catabolism	Molecular Function: signal transducer activity (GO:0004871);; Biological Process: signal transduction (GO:0007165);;	--	[I]	Lipid transport and metabolism	Phytanoyl-CoA dioxygenase (PhyH)	Probable phytanoyl-CoA dioxygenase GN=ZK550.6 OS=Caenorhabditis elegans PE=3 SV=2	R	General function prediction only	Ectoine hydroxylase [Crassostrea gigas]	126	5.29096	225	11.112
c93937.graph_c0	--	--	--	--	--	--	--	--	R	General function prediction only	WD repeat-containing protein C10orf79 [Crassostrea gigas]	4	0.76281	1	0.224285
c77374.graph_c2	--	--	--	--	--	--	--	--	R	General function prediction only	hypothetical protein CGI_10011626 [Crassostrea gigas]	13	0.762364	65	4.48309
c103103.graph_c0	--	--	Molecular Function: nucleotide binding (GO:0000166);; Molecular Function: phosphatidylinositol-4,5-bisphosphate 5-phosphatase activity (GO:0004439);; Biological Process: phosphatidylinositol dephosphorylation (GO:0046856);;	K01099|1.66157e-46|lgi:LOTGIDRAFT_135750|hypothetical protein; K01099 phosphatidylinositol-bisphosphatase [EC:3.1.3.36] (A)	[U]	Intracellular trafficking, secretion, and vesicular transport	SacI homology domain	Phosphatidylinositide phosphatase SAC1 GN=Sac1 OS=Drosophila melanogaster (Fruit fly) PE=2 SV=1	I	Lipid transport and metabolism	Synaptojanin-1 [Crassostrea gigas]	0	0	3	0.841071
c69841.graph_c0	--	--	--	--	--	--	NHL repeat;; Beta-propeller repeat	--	--	--	Tripartite motif-containing protein 56 [Crassostrea gigas]	25	1.05588	40	1.98691
c26044.graph_c0	--	--	--	--	--	--	--	Cathepsin L 2 (Precursor) GN=GSPATT00022898001 OS=Paramecium tetraurelia PE=3 SV=2	O	Posttranslational modification, protein turnover, chaperones	hypothetical protein [Paramecium tetraurelia strain d4-2]	2	0.412141	4	0.969439
c67933.graph_c0	[MG]	--	--	--	[G]	Carbohydrate transport and metabolism	NADH(P)-binding;; NmrA-like family	--	R	General function prediction only	hypothetical protein LOTGIDRAFT_113739 [Lottia gigantea]	27	1.97779	47	4.04911
c98362.graph_c0	--	--	Molecular Function: phosphoprotein phosphatase activity (GO:0004721);; Biological Process: metabolic process (GO:0008152);;	K17503|1.1503e-21|umr:103656954|PPM1H; protein phosphatase, Mg2+/Mn2+ dependent, 1H; K17503 protein phosphatase 1H [EC:3.1.3.16] (A)	[T]	Signal transduction mechanisms	--	--	T	Signal transduction mechanisms	Protein phosphatase 1H [Crassostrea gigas]	3	0.799866	0	0
c64164.graph_c0	--	--	--	--	--	--	--	--	R	General function prediction only	predicted protein [Nematostella vectensis]	8	0.765404	11	1.23777
c37058.graph_c0	--	--	--	--	--	--	--	--	--	--	hypothetical protein CGI_10027440 [Crassostrea gigas]	7	0.948917	2	0.318864
c54075.graph_c0	--	--	--	--	[R]	General function prediction only	Arrestin (or S-antigen), C-terminal domain;; Arrestin (or S-antigen), N-terminal domain	--	R	General function prediction only	hypothetical protein LOTGIDRAFT_93759, partial [Lottia gigantea]	22	1.11904	8	0.478584
c64559.graph_c0	--	--	--	K13122|1.1904e-50|lgi:LOTGIDRAFT_104723|hypothetical protein; K13122 protein FRG1 (A)	[Z]	Cytoskeleton	FRG1-like family;; Fascin domain;; Eukaryotic family of unknown function (DUF1754)	Protein FRG1 homolog GN=FRG1 OS=Drosophila melanogaster (Fruit fly) PE=2 SV=1	Z	Cytoskeleton	Protein FRG1 [Crassostrea gigas]	5	0.447196	15	1.57784
c74553.graph_c1	[R]	General function prediction only	--	--	[S]	Function unknown	WD domain, G-beta repeat;; Eukaryotic translation initiation factor eIF2A	Gastrulation defective protein 1 homolog GN=CG5543 OS=Drosophila melanogaster (Fruit fly) PE=2 SV=1	R	General function prediction only	WD repeat-containing protein 70 [Crassostrea gigas]	64	3.70704	198	13.4883
c57755.graph_c0	[KL]	--	Molecular Function: DNA binding (GO:0003677);; Molecular Function: chromatin binding (GO:0003682);; Molecular Function: helicase activity (GO:0004386);; Molecular Function: ATP binding (GO:0005524);;	K11320|8.34923e-71|lgi:LOTGIDRAFT_122039|hypothetical protein; K11320 E1A-binding protein p400 [EC:3.6.4.-] (A)	[R]	General function prediction only	SNF2 family N-terminal domain	Helicase domino GN=dom OS=Drosophila melanogaster (Fruit fly) PE=1 SV=2	L	Replication, recombination and repair	Helicase SRCAP [Crassostrea gigas]	0	0	15	2.37431
c76957.graph_c0	--	--	--	K15438|1.50391e-73|bfo:BRAFLDRAFT_115295|hypothetical protein; K15438 aminoacyl tRNA synthase complex-interacting multifunctional protein 2 (A)	--	--	Glutathione S-transferase, C-terminal domain	--	J	Translation, ribosomal structure and biogenesis	hypothetical protein BRAFLDRAFT_115295 [Branchiostoma floridae]	108	4.71689	231	11.8656
c42508.graph_c0	--	--	--	--	--	--	Zinc finger, C2H2 type	MOG interacting and ectopic P-granules protein 1 OS=Caenorhabditis briggsae PE=3 SV=2	R	General function prediction only	MOG interacting and ectopic P-granules protein 1 [Crassostrea gigas]	6	0.41315	10	0.809844
c66851.graph_c0	--	--	--	--	[S]	Function unknown	ARF7 effector protein C-terminus	--	S	Function unknown	Uncharacterized protein C11orf46-like protein [Crassostrea gigas]	42	2.65185	68	5.04957
c14270.graph_c0	--	--	--	--	[O]	Posttranslational modification, protein turnover, chaperones	B-box zinc finger	Probable RING finger protein 207 homolog GN=CBG23170 OS=Caenorhabditis briggsae PE=3 SV=3	O	Posttranslational modification, protein turnover, chaperones	hypothetical protein CGI_10008221 [Crassostrea gigas]	7	0.52159	10	0.876347
c55909.graph_c0	--	--	Molecular Function: serine-type endopeptidase inhibitor activity (GO:0004867);; Cellular Component: extracellular region (GO:0005576);; Molecular Function: ion channel inhibitor activity (GO:0008200);; Biological Process: negative regulation of peptidase activity (GO:0010466);; Cellular Component: nematocyst (GO:0042151);; Biological Process: modulation of sensory perception of pain in other orga…	--	[O]	Posttranslational modification, protein turnover, chaperones	Antistasin family;; Kunitz/Bovine pancreatic trypsin inhibitor domain	BPTI/Kunitz domain-containing protein 4 (Precursor) OS=Pinctada margaritifera (Black-lipped pearl oyster) PE=1 SV=1	R	General function prediction only	RecName: Full=BPTI/Kunitz domain-containing protein 4; AltName: Full=Nacre serine protease inhibitor 3; Short=NSPI3; Flags: Precursor [Pinctada margaritifera]	29	2.0836	574	48.5035
c99029.graph_c0	--	--	--	--	[I]	Lipid transport and metabolism	Lipase (class 3)	--	S	Function unknown	hypothetical protein [Paramecium tetraurelia strain d4-2]	4	0.90373	0	0
c60340.graph_c0	[O]	Posttranslational modification, protein turnover, chaperones	Molecular Function: ubiquitin-protein transferase activity (GO:0004842);; Biological Process: protein ubiquitination (GO:0016567);; Molecular Function: SUMO transferase activity (GO:0019789);;	K10577|2.05126e-98|hro:HELRODRAFT_71397|hypothetical protein; K10577 ubiquitin-conjugating enzyme E2 I [EC:6.3.2.19] (A)	[O]	Posttranslational modification, protein turnover, chaperones	Ubiquitin-conjugating enzyme	SUMO-conjugating enzyme UBC9 GN=ubc-9 OS=Caenorhabditis elegans PE=1 SV=1	O	Posttranslational modification, protein turnover, chaperones	PREDICTED: SUMO-conjugating enzyme UBC9-B-like isoform X1 [Aplysia californica]	162	5.99978	312	13.59
c86084.graph_c0	--	--	Cellular Component: proteasome complex (GO:0000502);;	--	[S]	Function unknown	Proteasome stabiliser	Proteasome-associated protein ECM29 homolog GN=CG8858 OS=Drosophila melanogaster (Fruit fly) PE=1 SV=1	S	Function unknown	Proteasome-associated protein ECM29-like protein [Crassostrea gigas]	5	0.876281	3	0.618357
c41745.graph_c0	--	--	Molecular Function: L-amino-acid oxidase activity (GO:0001716);; Cellular Component: extracellular region (GO:0005576);; Biological Process: defense response to bacterium (GO:0042742);; Biological Process: oxidation-reduction process (GO:0055114);;	K03334|1.55012e-11|ola:101160780|L-amino-acid oxidase-like; K03334 L-amino-acid oxidase [EC:1.4.3.2] (A)	[Q]	Secondary metabolites biosynthesis, transport and catabolism	--	L-amino-acid oxidase {ECO:0000303|PubMed:16155232} (Precursor) OS=Aplysia californica (California sea hare) PE=1 SV=1	R	General function prediction only	PREDICTED: L-amino-acid oxidase-like isoform X2 [Aplysia californica]	6	0.6405	6	0.753293
c77004.graph_c0	[J]	Translation, ribosomal structure and biogenesis	Molecular Function: nucleic acid binding (GO:0003676);; Molecular Function: asparagine-tRNA ligase activity (GO:0004816);; Molecular Function: ATP binding (GO:0005524);; Cellular Component: cytoplasm (GO:0005737);; Biological Process: DNA replication (GO:0006260);; Biological Process: DNA repair (GO:0006281);; Biological Process: asparaginyl-tRNA aminoacylation (GO:0006421);; Molecular Function: …	K01893|0|lgi:LOTGIDRAFT_200884|hypothetical protein; K01893 asparaginyl-tRNA synthetase [EC:6.1.1.22] (A)	[J]	Translation, ribosomal structure and biogenesis	tRNA synthetases class II (D, K and N);; OB-fold nucleic acid binding domain	Asparagine--tRNA ligase, cytoplasmic GN=nrs-1 OS=Caenorhabditis elegans PE=3 SV=1	J	Translation, ribosomal structure and biogenesis	Asparaginyl-tRNA synthetase, cytoplasmic [Crassostrea gigas]	214	6.23242	305	10.4469
c35681.graph_c0	--	--	--	K15254|4.33275e-27|cmk:103186112|helb; helicase (DNA) B; K15254 DNA helicase B [EC:3.6.4.12] (A)	--	--	UvrD-like helicase C-terminal domain;; Viral (Superfamily 1) RNA helicase	--	L	Replication, recombination and repair	DNA helicase B [Crassostrea gigas]	8	1.04909	5	0.771145
c65183.graph_c0	--	--	--	--	--	--	--	--	S	Function unknown	AT-hook-containing transcription factor [Crassostrea gigas]	20	1.20983	20	1.42289
c85298.graph_c0	--	--	--	--	--	--	--	--	--	--	Hemicentin-1 [Crassostrea gigas]	0	0	6	1.13424
c69963.graph_c0	[RTKL]	--	Molecular Function: nucleotide binding (GO:0000166);; Molecular Function: calmodulin-dependent protein kinase activity (GO:0004683);; Biological Process: protein phosphorylation (GO:0006468);; Molecular Function: ion binding (GO:0043167);;	K07359|0|lgi:LOTGIDRAFT_104050|hypothetical protein; K07359 calcium/calmodulin-dependent protein kinase kinase [EC:2.7.11.17] (A)	[T]	Signal transduction mechanisms	Protein kinase domain;; Protein tyrosine kinase;; Kinase-like	Probable serine/threonine-protein kinase DDB_G0279405 GN=DDB_G0279405 OS=Dictyostelium discoideum (Slime mold) PE=3 SV=1	T	Signal transduction mechanisms	Calcium/calmodulin-dependent protein kinase kinase 1 [Crassostrea gigas]	42	1.41825	41	1.62829
c72880.graph_c1	--	--	--	K11655|1.16278e-93|lgi:LOTGIDRAFT_159848|hypothetical protein; K11655 bromodomain adjacent to zinc finger domain protein 1A (A)	[B]	Chromatin structure and dynamics	DDT domain	--	B	Chromatin structure and dynamics	Bromodomain adjacent to zinc finger domain protein 1A [Crassostrea gigas]	268	12.4816	186	10.1881
c74042.graph_c1	--	--	--	K02310|1.71007e-29|lgi:LOTGIDRAFT_234417|hypothetical protein; K02310 DNA fragmentation factor, 45 kD, alpha subunit (A)	--	--	CIDE-N domain	--	S	Function unknown	DNA fragmentation factor subunit alpha, partial [Crassostrea gigas]	14	1.55961	18	2.35833
c76477.graph_c0	--	--	Cellular Component: proteasome activator complex (GO:0008537);;	K06698|1.93552e-100|lgi:LOTGIDRAFT_198754|hypothetical protein; K06698 proteasome activator subunit 3 (PA28 gamma) (A)	[O]	Posttranslational modification, protein turnover, chaperones	Proteasome activator pa28 beta subunit;; Proteasome activator pa28 alpha subunit	Proteasome activator 28 GN=psmE3 OS=Dictyostelium discoideum (Slime mold) PE=1 SV=1	O	Posttranslational modification, protein turnover, chaperones	Proteasome activator complex subunit 3 [Crassostrea gigas]	61	1.95643	123	4.63964
c77300.graph_c0	[R]	General function prediction only	--	K12495|2.08362e-172|lgi:LOTGIDRAFT_81977|hypothetical protein; K12495 IQ motif and SEC7 domain-containing protein (A)	[U]	Intracellular trafficking, secretion, and vesicular transport	Sec7 domain	Ankyrin repeat, PH and SEC7 domain containing protein secG GN=secG OS=Dictyostelium discoideum (Slime mold) PE=2 SV=1	U	Intracellular trafficking, secretion, and vesicular transport	IQ motif and SEC7 domain-containing protein 1, partial [Crassostrea gigas]	482	9.74932	1069	25.4302
c98511.graph_c0	--	--	--	--	--	--	Protein of unknown function (DUF229)	--	S	Function unknown	hypothetical protein AaeL_AAEL010828 [Aedes aegypti]	0	0	4	1.08466
c88566.graph_c0	--	--	--	--	--	--	--	--	--	--	Ankyrin repeat domain-containing protein 53 [Crassostrea gigas]	0	0	5	1.35582
c78238.graph_c1	--	--	--	K13168|1.81963e-20|lgi:LOTGIDRAFT_57060|hypothetical protein; K13168 splicing factor, arginine/serine-rich 16 (A)	[A]	RNA processing and modification	Alternative splicing regulator	--	A	RNA processing and modification	Splicing factor, arginine/serine-rich 16 [Crassostrea gigas]	104	17.5387	64	12.6938
c68385.graph_c0	--	--	--	--	--	--	Cadherin domain;; Domain of unknown function (DUF3472)	--	S	Function unknown	hypothetical protein CGI_10016048 [Crassostrea gigas]	48	1.0005	66	1.61795
c16647.graph_c0	--	--	--	--	[O]	Posttranslational modification, protein turnover, chaperones	Ring finger domain;; Zinc finger, C3HC4 type (RING finger);; Zinc finger, C3HC4 type (RING finger);; RING-H2 zinc finger;; zinc-RING finger domain;; Anaphase-promoting complex subunit 11 RING-H2 finger;; Zinc finger, C3HC4 type (RING finger)	E3 ubiquitin-protein ligase RNF181 homolog GN=CG7694 OS=Drosophila melanogaster (Fruit fly) PE=2 SV=1	O	Posttranslational modification, protein turnover, chaperones	PREDICTED: E3 ubiquitin-protein ligase RNF181-like [Aplysia californica]	71	5.11429	137	11.6063
c51846.graph_c0	--	--	--	K09516|5.2317e-87|lgi:LOTGIDRAFT_198008|hypothetical protein; K09516 all-trans-retinol 13,14-reductase [EC:1.3.99.23] (A)	[H]	Coenzyme transport and metabolism	--	--	H	Coenzyme transport and metabolism	Putative all-trans-retinol 13,14-reductase [Crassostrea gigas]	6	0.476756	24	2.24285
c63935.graph_c0	--	--	--	--	--	--	--	--	T	Signal transduction mechanisms	hypothetical protein BRAFLDRAFT_70615 [Branchiostoma floridae]	41	4.36168	39	4.87955
c64595.graph_c0	--	--	--	K11317|2.84898e-90|lgi:LOTGIDRAFT_225644|hypothetical protein; K11317 transcriptional adapter 1 (A)	--	--	Transcriptional regulator of RNA polII, SAGA, subunit	--	K	Transcription	hypothetical protein LOTGIDRAFT_225644 [Lottia gigantea]	22	0.822365	30	1.31889
c61907.graph_c0	--	--	--	K02431|1.18158e-53|lgi:LOTGIDRAFT_201494|hypothetical protein; K02431 L-fucose mutarotase [EC:5.1.3.29] (A)	--	--	RbsD / FucU transport protein family	--	R	General function prediction only	PREDICTED: fucose mutarotase-like isoform X1 [Aplysia californica]	36	2.46682	26	2.09533
c44787.graph_c0	[C]	Energy production and conversion	--	K05613|5.30328e-54|spu:592280|excitatory amino acid transporter 2-like; K05613 solute carrier family 1 (glial high affinity glutamate transporter), member 2 (A)	[E]	Amino acid transport and metabolism	Sodium:dicarboxylate symporter family	Excitatory amino acid transporter GN=GLT-1 OS=Onchocerca volvulus PE=2 SV=1	E	Amino acid transport and metabolism	Excitatory amino acid transporter 2 [Crassostrea gigas]	3	0.172216	19	1.28278
c77880.graph_c0	--	--	Molecular Function: sequence-specific DNA binding transcription factor activity (GO:0003700);; Biological Process: regulation of transcription, DNA-templated (GO:0006355);; Molecular Function: sequence-specific DNA binding (GO:0043565);;	--	--	--	--	--	K	Transcription	hypothetical protein LOTGIDRAFT_59424, partial [Lottia gigantea]	240	5.38231	628	16.5639
c54590.graph_c0	[I]	Lipid transport and metabolism	--	--	[I]	Lipid transport and metabolism	Enoyl-CoA hydratase/isomerase family	Uncharacterized protein B0272.4 GN=B0272.4 OS=Caenorhabditis elegans PE=3 SV=1	B	Chromatin structure and dynamics	Chromodomain Y-like protein 2 [Crassostrea gigas]	18	1.14681	8	0.599449
c15502.graph_c0	--	--	--	K10479|6.95136e-75|lgi:LOTGIDRAFT_92273|hypothetical protein; K10479 BTB/POZ domain-containing protein 7 (A)	[R]	General function prediction only	BTB And C-terminal Kelch	--	R	General function prediction only	hypothetical protein LOTGIDRAFT_92273, partial [Lottia gigantea]	11	1.1855	3	0.380254
c68893.graph_c0	--	--	--	K16484|7.25088e-42|lgi:LOTGIDRAFT_231452|hypothetical protein; K16484 rotatin (A)	--	--	Armadillo/beta-catenin-like repeat	--	R	General function prediction only	Rotatin [Crassostrea gigas]	13	1.45056	19	2.4934
c100400.graph_c0	--	--	--	--	--	--	--	--	S	Function unknown	PREDICTED: uncharacterized protein LOC100889850 [Strongylocentrotus purpuratus]	0	0	4	1.21962
c70396.graph_c2	--	--	Biological Process: lipid metabolic process (GO:0006629);; Biological Process: signal transduction (GO:0007165);; Molecular Function: phosphoric diester hydrolase activity (GO:0008081);; Molecular Function: ion binding (GO:0043167);;	K01116|5.6372e-65|gga:776273|1-phosphatidylinositol-4,5-bisphosphate phosphodiesterase gamma-1-like; K01116 phosphatidylinositol phospholipase C, gamma-1 [EC:3.1.4.11] (A)	[I]	Lipid transport and metabolism	Phosphatidylinositol-specific phospholipase C, Y domain	1-phosphatidylinositol 4,5-bisphosphate phosphodiesterase beta egl-8 OS=Caenorhabditis elegans PE=1 SV=1	I	Lipid transport and metabolism	1-phosphatidylinositol-4,5-bisphosphate phosphodiesterase gamma-1 [Crassostrea gigas]	2	0.161427	15	1.42391
c69688.graph_c0	--	--	--	--	--	--	--	--	--	--	hypothetical protein CGI_10023651 [Crassostrea gigas]	31	0.88392	82	2.74986
c24491.graph_c0	--	--	--	--	[H]	Coenzyme transport and metabolism	--	--	R	General function prediction only	--	1	0.135887	6	0.958902
c63549.graph_c0	--	--	Biological Process: morphogenesis of an epithelium (GO:0002009);; Biological Process: nematode larval development (GO:0002119);; Molecular Function: GTPase activity (GO:0003924);; Molecular Function: signal transducer activity (GO:0004871);; Molecular Function: GTP binding (GO:0005525);; Biological Process: GTP catabolic process (GO:0006184);; Biological Process: receptor-mediated endocytosis (GO…	K04633|1.83497e-14|ssc:100736677|GNAL; guanine nucleotide binding protein (G protein), alpha activating activity polypeptide, olfactory type; K04633 guanine nucleotide-binding protein G(olf) subunit alpha (A)	[T]	Signal transduction mechanisms	--	Guanine nucleotide-binding protein G(s) subunit alpha OS=Homarus americanus (American lobster) PE=2 SV=1	T	Signal transduction mechanisms	Guanine nucleotide-binding protein G(s) subunit alpha, partial [Stegodyphus mimosarum]	8	0.36383	27	1.44417
c80732.graph_c0	--	--	--	--	--	--	--	--	--	--	Nuclear respiratory factor 1 [Crassostrea gigas]	2	0.397577	8	1.87037
c38608.graph_c0	--	--	--	--	--	--	TMEM187 protein family	--	S	Function unknown	hypothetical protein CGI_10002109 [Crassostrea gigas]	4	0.654154	2	0.384676
c52127.graph_c0	--	--	--	--	[D]	Cell cycle control, cell division, chromosome partitioning	--	--	S	Function unknown	--	8	1.05647	9	1.39784
c37169.graph_c0	--	--	Molecular Function: transferase activity, transferring phosphorus-containing groups (GO:0016772);;	K08853|4.94396e-08|tca:660568|serine/threonine-protein kinase HSL1; K08853 AP2-associated kinase [EC:2.7.11.1] (A)	[T]	Signal transduction mechanisms	--	--	T	Signal transduction mechanisms	AP2-associated protein kinase 1 [Crassostrea gigas]	3	0.428354	8	1.34344
c65414.graph_c0	--	--	--	--	[B]	Chromatin structure and dynamics	Chromo (CHRromatin Organisation MOdifier) domain	Heterochromatin protein 1 GN=Su(var)205 OS=Drosophila melanogaster (Fruit fly) PE=1 SV=2	R	General function prediction only	Chromodomain Y-like protein 2 [Crassostrea gigas]	285	9.06861	388	14.5202
c77739.graph_c0	--	--	--	K17583|2.51691e-178|ola:101175357|nucleolar MIF4G domain-containing protein 1-like; K17583 nucleolar MIF4G domain-containing protein 1 (A)	[T]	Signal transduction mechanisms	MA3 domain;; MIF4G domain	Nucleolar MIF4G domain-containing protein 1 homolog GN=CG9004 OS=Drosophila melanogaster (Fruit fly) PE=2 SV=1	T	Signal transduction mechanisms	Nucleolar MIF4G domain-containing protein 1 [Crassostrea gigas]	78	1.96519	141	4.17804
c71806.graph_c0	--	--	--	K08366|6.72012e-28|lgi:LOTGIDRAFT_233804|hypothetical protein; K08366 cappuccino (A)	--	--	--	--	S	Function unknown	Protein cappuccino [Crassostrea gigas]	44	1.32939	59	2.0965
c76187.graph_c0	[R]	General function prediction only	Cellular Component: proteasome complex (GO:0000502);;	K03030|0|lgi:LOTGIDRAFT_195467|hypothetical protein; K03030 26S proteasome regulatory subunit N11 (A)	[O]	Posttranslational modification, protein turnover, chaperones	JAB1/Mov34/MPN/PAD-1 ubiquitin protease;; Maintenance of mitochondrial structure and function;; Prokaryotic homologs of the JAB domain	26S proteasome non-ATPase regulatory subunit 14 GN=Rpn11 OS=Drosophila melanogaster (Fruit fly) PE=1 SV=1	O	Posttranslational modification, protein turnover, chaperones	26S proteasome non-ATPase regulatory subunit 14 [Crassostrea gigas]	406	15.2226	641	28.2661
c71344.graph_c0	--	--	--	--	--	--	--	--	--	--	Paired box protein Pax-2-A [Crassostrea gigas]	19	1.6987	17	1.78754
c90295.graph_c0	[E]	Amino acid transport and metabolism	Molecular Function: transaminase activity (GO:0008483);;	K00814|5.22644e-36|api:100164899|alanine aminotransferase 2; K00814 alanine transaminase [EC:2.6.1.2] (A)	[E]	Amino acid transport and metabolism	--	--	E	Amino acid transport and metabolism	Alanine aminotransferase 2 [Crassostrea gigas]	4	0.792355	1	0.232973
c72481.graph_c0	--	--	--	--	--	--	--	--	S	Function unknown	PREDICTED: uncharacterized protein LOC100180926 [Ciona intestinalis]	6	0.198438	82	3.18957
c59508.graph_c0	--	--	--	K03962|5.74971e-23|hro:HELRODRAFT_185877|hypothetical protein; K03962 NADH dehydrogenase (ubiquinone) 1 beta subcomplex subunit 6 (A)	[C]	Energy production and conversion	NADH:ubiquinone oxidoreductase, NDUFB6/B17 subunit	--	C	Energy production and conversion	hypothetical protein HELRODRAFT_185877 [Helobdella robusta]	270	13.796	348	20.9129
c53007.graph_c0	--	--	Molecular Function: catalytic activity (GO:0003824);;	--	--	--	--	Temptin (Precursor) OS=Aplysia californica (California sea hare) PE=1 SV=1	R	General function prediction only	Temptin [Crassostrea gigas]	69	10.7231	25	4.56935
c44887.graph_c0	--	--	Cellular Component: endoplasmic reticulum (GO:0005783);; Biological Process: regulation of lipid storage (GO:0010883);; Biological Process: response to starvation (GO:0042594);; Biological Process: diacylglycerol metabolic process (GO:0046339);; Biological Process: phosphatidic acid metabolic process (GO:0046473);; Biological Process: regulation of lipid biosynthetic process (GO:0046890);; Biolog…	--	[S]	Function unknown	Putative adipose-regulatory protein (Seipin)	Seipin {ECO:0000303|PubMed:21533227} (Precursor) OS=Drosophila melanogaster (Fruit fly) PE=2 SV=1	S	Function unknown	hypothetical protein TcasGA2_TC010317 [Tribolium castaneum]	2	0.301647	6	1.0643
c17501.graph_c0	--	--	--	--	--	--	Ricin-type beta-trefoil lectin domain	--	--	--	PREDICTED: polypeptide N-acetylgalactosaminyltransferase 5-like [Aplysia californica]	17	0.901388	18	1.12248
c82038.graph_c0	--	--	--	--	[G]	Carbohydrate transport and metabolism	Protein of unknown function (DUF791)	--	G	Carbohydrate transport and metabolism	Major facilitator superfamily domain-containing protein 5 [Crassostrea gigas]	7	0.789179	6	0.795562
c69479.graph_c0	--	--	Cellular Component: condensed nuclear chromosome (GO:0000794);; Molecular Function: actin binding (GO:0003779);; Cellular Component: microtubule associated complex (GO:0005875);; Biological Process: sister chromatid cohesion (GO:0007062);; Biological Process: mitotic chromosome condensation (GO:0007076);; Biological Process: mesoderm development (GO:0007498);; Biological Process: myoblast fusion …	K14780|6.69883e-08|dwi:Dwil_GK25591|GK25591 gene product from transcript GK25591-RA; K14780 ATP-dependent RNA helicase DHX37/DHR1 [EC:3.6.4.13] (A)	[AJ]	--	--	Probable ATP-dependent RNA helicase kurz GN=kz OS=Drosophila melanogaster (Fruit fly) PE=1 SV=1	A	RNA processing and modification	Putative ATP-dependent RNA helicase DHX37 [Crassostrea gigas]	28	2.63412	8	0.88514
c48070.graph_c0	--	--	Cellular Component: nucleus (GO:0005634);; Biological Process: intracellular protein transport (GO:0006886);; Molecular Function: Ran GTPase binding (GO:0008536);;	K18460|2.10849e-34|lgi:LOTGIDRAFT_160865|hypothetical protein; K18460 exportin-7 (A)	[YU]	--	Importin-beta N-terminal domain	Ran-binding protein 16 GN=Ranbp16 OS=Drosophila melanogaster (Fruit fly) PE=2 SV=1	Y	Nuclear structure	Exportin-7 [Crassostrea gigas]	6	1.08535	10	2.12747
c46789.graph_c0	--	--	--	--	--	--	--	--	--	--	hypothetical protein CGI_10007581 [Crassostrea gigas]	14	0.740923	14	0.871401
c55939.graph_c0	--	--	--	--	--	--	--	--	--	--	hypothetical protein CGI_10024639 [Crassostrea gigas]	3	0.296091	28	3.25017
c78219.graph_c0	--	--	Molecular Function: nucleic acid binding (GO:0003676);;	--	--	--	RPEL repeat;; SAP domain	--	K	Transcription	MKL/myocardin-like protein 2 [Crassostrea gigas]	391	7.15599	803	17.2844
c35735.graph_c0	[Q]	Secondary metabolites biosynthesis, transport and catabolism	Molecular Function: catalytic activity (GO:0003824);; Molecular Function: metal ion binding (GO:0046872);;	--	[Q]	Secondary metabolites biosynthesis, transport and catabolism	Multicopper oxidase	--	Q	Secondary metabolites biosynthesis, transport and catabolism	L-ascorbate oxidase [Crassostrea gigas]	0	0	3	0.940723
c61152.graph_c0	--	--	--	K01025|1.07981e-32|lgi:LOTGIDRAFT_230366|hypothetical protein; K01025 [EC:2.8.2.-] (A)	[R]	General function prediction only	Sulfotransferase domain	--	R	General function prediction only	Sulfotransferase 1C4 [Crassostrea gigas]	3	0.261661	17	1.74386
c80551.graph_c0	[J]	Translation, ribosomal structure and biogenesis	Cellular Component: ribonucleoprotein complex (GO:0030529);;	K02920|4.85306e-16|aqu:100633350|60S ribosomal protein L36-like; K02920 large subunit ribosomal protein L36e (A)	[J]	Translation, ribosomal structure and biogenesis	Ribosomal protein L36e	60S ribosomal protein L36 GN=RPL36 OS=Tetrahymena thermophila (strain SB210) PE=1 SV=1	J	Translation, ribosomal structure and biogenesis	PREDICTED: 60S ribosomal protein L36-like [Amphimedon queenslandica]	3	0.551541	6	1.29734
c67606.graph_c0	--	--	--	--	--	--	Bacterial Ig-like domain (group 3);; Fibronectin type III domain	--	R	General function prediction only	hypothetical protein CGI_10027189 [Crassostrea gigas]	30	0.935541	43	1.57708
c84370.graph_c0	--	--	Biological Process: cell adhesion (GO:0007155);; Cellular Component: membrane (GO:0016020);; Molecular Function: metal ion binding (GO:0046872);;	--	--	--	--	Extracellular matrix protein 3 (Precursor) GN=ECM3 OS=Lytechinus variegatus (Green sea urchin) PE=1 SV=1	T	Signal transduction mechanisms	hypothetical protein LOTGIDRAFT_174476 [Lottia gigantea]	7	1.30398	0	0
c27256.graph_c0	[K]	Transcription	--	K18681|1.03918e-44|lgi:LOTGIDRAFT_127673|hypothetical protein; K18681 DIS3-like exonuclease 1 [EC:3.1.13.-] (A)	[J]	Translation, ribosomal structure and biogenesis	--	--	J	Translation, ribosomal structure and biogenesis	hypothetical protein LOTGIDRAFT_127673 [Lottia gigantea]	2	0.266622	7	1.09751
c67215.graph_c0	--	--	--	--	--	--	SOCS box	--	--	--	--	25	1.2294	55	3.18097
c58395.graph_c0	--	--	Biological Process: anterior/posterior axis specification, embryo (GO:0008595);; Biological Process: single-organism cellular process (GO:0044763);; Biological Process: regulation of cellular process (GO:0050794);;	--	--	--	Noggin	Protein trunk (Precursor) GN=trk OS=Drosophila melanogaster (Fruit fly) PE=3 SV=1	R	General function prediction only	hypothetical protein LOTGIDRAFT_234654 [Lottia gigantea]	78	3.55309	143	7.66112
c67987.graph_c0	--	--	--	K04253|3.41023e-46|lgi:LOTGIDRAFT_154374|hypothetical protein; K04253 visual pigment-like receptor peropsin (A)	[R]	General function prediction only	7 transmembrane receptor (rhodopsin family)	Rhodopsin, G0-coupled GN=SCOP2 OS=Mizuhopecten yessoensis (Japanese scallop) PE=1 SV=1	T	Signal transduction mechanisms	Visual pigment-like receptor peropsin [Crassostrea gigas]	6	0.268959	66	3.47955
c8975.graph_c0	--	--	Molecular Function: signal transducer activity (GO:0004871);; Molecular Function: binding (GO:0005488);; Cellular Component: plasma membrane (GO:0005886);; Biological Process: signal transduction (GO:0007165);; Cellular Component: membrane part (GO:0044425);; Biological Process: single-multicellular organism process (GO:0044707);;	K04605|1.65632e-11|tru:101065663|metabotropic glutamate receptor 3-like; K04605 metabotropic glutamate receptor 2/3 (A)	[PT]	--	Receptor family ligand binding region	Metabotropic glutamate receptor (Precursor) GN=mGluR OS=Drosophila melanogaster (Fruit fly) PE=1 SV=2	T	Signal transduction mechanisms	PREDICTED: metabotropic glutamate receptor 8-like [Saccoglossus kowalevskii]	0	0	4	1.07149
c47280.graph_c0	--	--	--	--	[R]	General function prediction only	Ankyrin repeats (3 copies);; Ankyrin repeat;; Ankyrin repeat;; Ankyrin repeats (many copies);; Ankyrin repeats (many copies);; SOCS box	Tankyrase OS=Drosophila melanogaster (Fruit fly) PE=1 SV=1	R	General function prediction only	Ankyrin-3 [Crassostrea gigas]	1	0.0726837	29	2.47902
c35876.graph_c0	--	--	--	K15213|3.61551e-14|lgi:LOTGIDRAFT_166003|hypothetical protein; K15213 TATA box-binding protein-associated factor RNA polymerase I subunit B (A)	--	--	--	--	K	Transcription	TATA box-binding protein-associated factor RNA polymerase I subunit B [Crassostrea gigas]	6	0.651628	9	1.14957
c31058.graph_c0	--	--	Molecular Function: 5'-nucleotidase activity (GO:0008253);;	--	[F]	Nucleotide transport and metabolism	5' nucleotidase family	5&apos;-nucleotidase domain-containing protein DDB_G0275467 GN=DDB_G0275467 OS=Dictyostelium discoideum (Slime mold) PE=3 SV=1	F	Nucleotide transport and metabolism	5&apos;-nucleotidase domain-containing protein 2, partial [Crassostrea gigas]	8	0.887688	7	0.91351
c54286.graph_c0	[F]	Nucleotide transport and metabolism	Molecular Function: uridine kinase activity (GO:0004849);; Molecular Function: ATP binding (GO:0005524);; Biological Process: phosphorylation (GO:0016310);; Molecular Function: phosphotransferase activity, alcohol group as acceptor (GO:0016773);; Biological Process: UMP salvage (GO:0044206);; Biological Process: CTP salvage (GO:0044211);;	K00876|5.31218e-68|dgr:Dgri_GH23520|GH23520 gene product from transcript GH23520-RA; K00876 uridine kinase [EC:2.7.1.48] (A)	[TZ]	--	Uracil phosphoribosyltransferase	Uracil phosphoribosyltransferase GN=uprt OS=Toxoplasma gondii PE=1 SV=1	F	Nucleotide transport and metabolism	Uridine-cytidine kinase-like 1 [Crassostrea gigas]	7	0.690878	7	0.812543
c77587.graph_c0	--	--	--	K13142|0|lgi:LOTGIDRAFT_236428|hypothetical protein; K13142 integrator complex subunit 5 (A)	--	--	Integrator complex subunit 5 C-terminus;; Integrator complex subunit 5 N-terminus	Integrator complex subunit 5-like protein GN=DDB_G0279251 OS=Dictyostelium discoideum (Slime mold) PE=3 SV=1	S	Function unknown	Integrator complex subunit 5 [Crassostrea gigas]	78	1.54523	159	3.70459
c108002.graph_c0	--	--	Molecular Function: binding (GO:0005488);;	K09185|1.32879e-10|nvi:100119978|Hr4, NR6A2; hormone receptor 4; K09185 nuclear receptor subfamily 6 group A (A)	--	--	--	--	K	Transcription	PREDICTED: hormone receptor 4-like isoform X2 [Microplitis demolitor]	0	0	3	0.837522
c15163.graph_c0	[O]	Posttranslational modification, protein turnover, chaperones	Biological Process: ubiquitin-dependent protein catabolic process (GO:0006511);; Cellular Component: cullin-RING ubiquitin ligase complex (GO:0031461);; Molecular Function: ubiquitin protein ligase binding (GO:0031625);;	K03870|5.98233e-76|lgi:LOTGIDRAFT_207667|hypothetical protein; K03870 cullin 2 (A)	[O]	Posttranslational modification, protein turnover, chaperones	Cullin family	Cullin homolog 1 GN=lin19 OS=Drosophila melanogaster (Fruit fly) PE=1 SV=2	O	Posttranslational modification, protein turnover, chaperones	Cullin-2 [Crassostrea gigas]	5	0.612824	6	0.864892
c87343.graph_c0	--	--	--	--	--	--	--	--	R	General function prediction only	P2X purinoceptor 7, partial [Crassostrea gigas]	1	0.159822	7	1.31577
c101178.graph_c0	--	--	Molecular Function: ion transmembrane transporter activity (GO:0015075);; Cellular Component: membrane (GO:0016020);; Biological Process: single-organism transport (GO:0044765);; Biological Process: organic substance transport (GO:0071702);;	K15273|4.68151e-08|xtr:100124906|slc35a4; solute carrier family 35, member A4; K15273 solute carrier family 35 (probable UDP-sugar transporter), member A4 (A)	--	--	--	--	P	Inorganic ion transport and metabolism	hypothetical protein BRAFLDRAFT_90054 [Branchiostoma floridae]	2	0.47275	2	0.556002
c68612.graph_c0	--	--	--	--	--	--	Triple QxxK/R motif-containing protein family	--	S	Function unknown	PREDICTED: triple QxxK/R motif-containing protein-like [Aplysia californica]	17	1.90893	16	2.11303
c56111.graph_c0	--	--	--	--	[Z]	Cytoskeleton	Calponin homology (CH) domain	--	Z	Cytoskeleton	Transgelin-2 [Crassostrea gigas]	1702	69.7188	4824	232.404
c79769.graph_c0	--	--	--	--	[A]	RNA processing and modification	Complex1_LYR-like;; Complex 1 protein (LYR family)	Protein bcn92 GN=bcn92 OS=Drosophila subobscura (Fruit fly) PE=3 SV=1	A	RNA processing and modification	PREDICTED: LYR motif-containing protein 4-like [Strongylocentrotus purpuratus]	8	2.14313	2	0.630135
c59117.graph_c0	--	--	--	K10661|4.50956e-10|lgi:LOTGIDRAFT_213986|hypothetical protein; K10661 E3 ubiquitin-protein ligase MARCH6 [EC:6.3.2.19] (A)	[A]	RNA processing and modification	--	--	O	Posttranslational modification, protein turnover, chaperones	E3 ubiquitin-protein ligase MARCH6 [Crassostrea gigas]	2	0.220185	9	1.16532
c76514.graph_c0	--	--	--	--	--	--	SEFIR domain	--	--	--	--	132	4.39913	332	13.013
c71756.graph_c0	--	--	--	--	--	--	Immunoglobulin I-set domain	CAVP-target protein OS=Branchiostoma lanceolatum (Common lancelet) PE=1 SV=1	--	--	--	65	5.9399	38	4.08408
c21959.graph_c0	--	--	--	--	[O]	Posttranslational modification, protein turnover, chaperones	--	--	O	Posttranslational modification, protein turnover, chaperones	Heat shock 70 kDa protein 12A [Crassostrea gigas]	2	0.297657	6	1.05023
c41465.graph_c0	--	--	--	--	--	--	--	--	--	--	hypothetical protein CGI_10019532 [Crassostrea gigas]	17	1.191	17	1.40074
c38751.graph_c0	--	--	Biological Process: apoptotic process (GO:0006915);; Molecular Function: cysteine-type peptidase activity (GO:0008234);; Biological Process: regulation of cellular process (GO:0050794);;	--	[D]	Cell cycle control, cell division, chromosome partitioning	Caspase domain	Caspase-1 subunit p12 (Precursor) OS=Spodoptera frugiperda (Fall armyworm) PE=1 SV=1	D	Cell cycle control, cell division, chromosome partitioning	Caspase-2 [Crassostrea gigas]	6	1.00759	6	1.18503
c77713.graph_c0	[C]	Energy production and conversion	Molecular Function: NADH dehydrogenase (ubiquinone) activity (GO:0008137);; Molecular Function: electron carrier activity (GO:0009055);; Cellular Component: membrane (GO:0016020);; Biological Process: ATP synthesis coupled electron transport (GO:0042773);; Molecular Function: iron-sulfur cluster binding (GO:0051536);;	K03934|0|lgi:LOTGIDRAFT_206956|hypothetical protein; K03934 NADH dehydrogenase (ubiquinone) Fe-S protein 1 [EC:1.6.5.3 1.6.99.3] (A)	[C]	Energy production and conversion	Molybdopterin oxidoreductase;; 2Fe-2S iron-sulfur cluster binding domain;; NADH-ubiquinone oxidoreductase-G iron-sulfur binding region;; Domain of unknown function (DUF1982);; 2Fe-2S iron-sulfur cluster binding domain	NADH-ubiquinone oxidoreductase 75 kDa subunit, mitochondrial (Precursor) GN=ND75 OS=Drosophila melanogaster (Fruit fly) PE=2 SV=3	C	Energy production and conversion	NADH-ubiquinone oxidoreductase 75 kDa subunit, mitochondrial [Crassostrea gigas]	380	8.07621	684	17.0972
c61342.graph_c0	--	--	--	--	--	--	DALR anticodon binding domain	--	J	Translation, ribosomal structure and biogenesis	PREDICTED: DALR anticodon-binding domain-containing protein 3-like [Saccoglossus kowalevskii]	7	0.632103	8	0.849621
c59113.graph_c0	--	--	--	--	[OPR]	--	Peptidase family M28	Glutamate carboxypeptidase 2 homolog GN=R57.1 OS=Caenorhabditis elegans PE=1 SV=2	P	Inorganic ion transport and metabolism	Glutamate carboxypeptidase 2 [Crassostrea gigas]	6	0.436102	22	1.88064
c75968.graph_c0	[R]	General function prediction only	Cellular Component: intracellular (GO:0005622);; Biological Process: RNA processing (GO:0006396);;	K12869|0|lgi:LOTGIDRAFT_210722|hypothetical protein; K12869 crooked neck (A)	[D]	Cell cycle control, cell division, chromosome partitioning	HAT (Half-A-TPR) repeat;; Tetratricopeptide repeat;; Tetratricopeptide repeat;; Tetratricopeptide repeat;; Mad3/BUB1 homology region 1;; Tetratricopeptide repeat	Protein crooked neck GN=crn OS=Drosophila melanogaster (Fruit fly) PE=2 SV=2	A	RNA processing and modification	Crooked neck-like protein 1 [Crassostrea gigas]	81	1.80683	264	6.92599
c73234.graph_c0	--	--	--	--	--	--	Alpha/beta hydrolase family;; Alpha/beta hydrolase family;; Putative esterase	--	R	General function prediction only	hypothetical protein CGI_10011811 [Crassostrea gigas]	23	0.907164	47	2.18022
c34289.graph_c0	--	--	--	--	--	--	zinc-binding in reverse transcriptase	--	--	--	Uncharacterized protein C3orf32 [Crassostrea gigas]	5	1.12514	0	0
c66392.graph_c0	--	--	--	--	--	--	--	--	--	--	hypothetical protein CGI_10024104 [Crassostrea gigas]	10	1.23915	12	1.74883
c76513.graph_c0	[R]	General function prediction only	--	--	[G]	Carbohydrate transport and metabolism	Calcineurin-like phosphoesterase;; Iron/zinc purple acid phosphatase-like protein C	--	G	Carbohydrate transport and metabolism	Iron/zinc purple acid phosphatase-like protein [Crassostrea gigas]	68	3.98343	171	11.7812
c66964.graph_c0	--	--	Cellular Component: nucleus (GO:0005634);; Biological Process: regulation of transcription, DNA-templated (GO:0006355);;	--	[B]	Chromatin structure and dynamics	Groucho/TLE N-terminal Q-rich domain;; Transketolase, thiamine diphosphate binding domain	Protein groucho GN=gro OS=Drosophila melanogaster (Fruit fly) PE=1 SV=3	B	Chromatin structure and dynamics	Transducin-like enhancer protein 4 [Crassostrea gigas]	44	2.39684	79	5.06127
c108362.graph_c0	--	--	--	K16061|3.01178e-08|clv:102090095|baculoviral IAP repeat-containing protein 7-B-like; K16061 baculoviral IAP repeat-containing protein 7/8 (A)	[DR]	--	Inhibitor of Apoptosis domain	Apoptosis 1 inhibitor GN=th OS=Drosophila melanogaster (Fruit fly) PE=1 SV=2	D	Cell cycle control, cell division, chromosome partitioning	Baculoviral IAP repeat-containing protein 7-B [Crassostrea gigas]	0	0	4	0.976594
c28406.graph_c0	--	--	Biological Process: ubiquitin-dependent protein catabolic process (GO:0006511);; Cellular Component: cullin-RING ubiquitin ligase complex (GO:0031461);; Molecular Function: ubiquitin protein ligase binding (GO:0031625);;	K03347|8.74739e-32|lgi:LOTGIDRAFT_215748|hypothetical protein; K03347 cullin 1 (A)	[D]	Cell cycle control, cell division, chromosome partitioning	Cullin family	Cullin homolog 1 GN=lin19 OS=Drosophila melanogaster (Fruit fly) PE=1 SV=2	D	Cell cycle control, cell division, chromosome partitioning	Cullin-1 [Crassostrea gigas]	0	0	3	0.827053
c71230.graph_c0	--	--	--	--	--	--	--	--	--	--	hypothetical protein CGI_10025681 [Crassostrea gigas]	67	2.52383	85	3.76572
c72807.graph_c0	--	--	--	--	--	--	Domain of unknown function (DUF3508)	--	S	Function unknown	hypothetical protein CGI_10027229 [Crassostrea gigas]	35	2.8737	49	4.73167
c74252.graph_c0	[O]	Posttranslational modification, protein turnover, chaperones	Molecular Function: serine-type endopeptidase activity (GO:0004252);; Biological Process: proteolysis (GO:0006508);;	K01360|0|lgi:LOTGIDRAFT_212426|hypothetical protein; K01360 proprotein convertase subtilisin/kexin type 2 [EC:3.4.21.94] (A)	[O]	Posttranslational modification, protein turnover, chaperones	Subtilase family;; Proprotein convertase P-domain	Furin-like protease 1, isoforms 1/1-X/2 (Precursor) GN=Fur1 OS=Drosophila melanogaster (Fruit fly) PE=2 SV=2	O	Posttranslational modification, protein turnover, chaperones	Neuroendocrine convertase 2 [Crassostrea gigas]	86	3.64797	261	13.0208
c48644.graph_c0	--	--	--	K09228|7.52786e-07|ecb:100061841|ZNF829; zinc finger protein 829; K09228 KRAB domain-containing zinc finger protein (A)	[R]	General function prediction only	Zinc-finger double domain;; Zinc finger, C2H2 type	Testis-specific zinc finger protein topi GN=topi OS=Drosophila melanogaster (Fruit fly) PE=1 SV=1	K	Transcription	KRAB-A domain-containing protein 2, partial [Stegodyphus mimosarum]	8	0.782709	5	0.575341
c90785.graph_c0	--	--	--	--	--	--	--	--	--	--	Atrial natriuretic peptide receptor B [Crassostrea gigas]	4	0.88594	0	0
c75243.graph_c1	[TZDR]	--	Molecular Function: calcium ion binding (GO:0005509);;	K02183|8.97398e-29|tru:101064505|calmodulin-like; K02183 calmodulin (A)	[T]	Signal transduction mechanisms	EF hand;; EF-hand domain pair;; EF-hand domain pair;; EF hand;; EF-hand domain;; Cytoskeletal-regulatory complex EF hand;; Secreted protein acidic and rich in cysteine Ca binding region;; Ca2+ insensitive EF hand	Calmodulin (Fragment) OS=Strongylocentrotus purpuratus (Purple sea urchin) PE=2 SV=1	T	Signal transduction mechanisms	PREDICTED: calmodulin-like, partial [Saccoglossus kowalevskii]	88	5.96462	107	8.5296
c20411.graph_c0	--	--	--	K14314|3.43897e-11|lgi:LOTGIDRAFT_236288|hypothetical protein; K14314 nuclear pore complex protein Nup210 (A)	--	--	--	--	--	--	hypothetical protein CGI_10012107 [Crassostrea gigas]	4	0.995703	0	0
c67232.graph_c0	--	--	--	--	[S]	Function unknown	--	Slo-interacting protein 1 GN=Slip1 OS=Drosophila melanogaster (Fruit fly) PE=1 SV=2	R	General function prediction only	PREDICTED: E3 ubiquitin-protein ligase PDZRN3-like [Aplysia californica]	30	1.02109	105	4.20316
c69717.graph_c0	[C]	Energy production and conversion	Biological Process: tricarboxylic acid cycle (GO:0006099);; Biological Process: malate metabolic process (GO:0006108);; Molecular Function: L-malate dehydrogenase activity (GO:0030060);; Biological Process: cellular carbohydrate metabolic process (GO:0044262);;	K00026|8.20297e-149|lgi:LOTGIDRAFT_225558|hypothetical protein; K00026 malate dehydrogenase [EC:1.1.1.37] (A)	[C]	Energy production and conversion	lactate/malate dehydrogenase, alpha/beta C-terminal domain;; lactate/malate dehydrogenase, NAD binding domain;; Tetrahydrofolate dehydrogenase/cyclohydrolase, NAD(P)-binding domain	Probable malate dehydrogenase, mitochondrial (Precursor) GN=mdh-2 OS=Caenorhabditis elegans PE=3 SV=1	C	Energy production and conversion	PREDICTED: malate dehydrogenase, mitochondrial-like isoform X2 [Aplysia californica]	909	23.5984	1083	33.0668
c55447.graph_c1	[S]	Function unknown	--	--	--	--	Protein of unknown function (DUF917)	--	S	Function unknown	Hydantoin utilization protein A [Crassostrea gigas]	17	0.893806	9	0.556521
c66259.graph_c0	--	--	--	--	--	--	PX domain	--	R	General function prediction only	hypothetical protein CGI_10002655 [Crassostrea gigas]	16	1.13365	64	5.33314
c80640.graph_c0	[R]	General function prediction only	--	--	--	--	Predicted aminopeptidase (DUF2265)	--	R	General function prediction only	--	10	2.23243	0	0
c57367.graph_c0	--	--	--	--	--	--	--	--	A	RNA processing and modification	putative RNA methyltransferase [Bombyx mori]	4	0.57848	8	1.3607
c76903.graph_c0	[RTKL]	--	Molecular Function: transferase activity, transferring phosphorus-containing groups (GO:0016772);; Biological Process: cellular metabolic process (GO:0044237);;	--	[T]	Signal transduction mechanisms	Protein kinase domain;; Protein tyrosine kinase	Probable serine/threonine-protein kinase DDB_G0284251 GN=DDB_G0284251 OS=Dictyostelium discoideum (Slime mold) PE=3 SV=1	T	Signal transduction mechanisms	Mitogen-activated protein kinase kinase kinase 2 [Crassostrea gigas]	78	1.8922	223	6.36241
c67733.graph_c0	--	--	Molecular Function: transferase activity (GO:0016740);;	K02332|0|lgi:LOTGIDRAFT_239325|hypothetical protein; K02332 DNA polymerase gamma 1 [EC:2.7.7.7] (A)	[L]	Replication, recombination and repair	DNA polymerase family A	DNA polymerase subunit gamma-1, mitochondrial (Precursor) GN=tam OS=Drosophila melanogaster (Fruit fly) PE=1 SV=2	L	Replication, recombination and repair	DNA polymerase subunit gamma-1 [Crassostrea gigas]	44	1.25232	171	5.72404
c83234.graph_c0	[R]	General function prediction only	--	K11293|4.77383e-28|lgi:LOTGIDRAFT_206663|hypothetical protein; K11293 protein HIRA/HIR1 (A)	[DK]	--	TUP1-like enhancer of split	Protein HIRA GN=hira OS=Dictyostelium discoideum (Slime mold) PE=3 SV=1	B	Chromatin structure and dynamics	hypothetical protein LOTGIDRAFT_206663 [Lottia gigantea]	4	0.563982	4	0.6633
c44427.graph_c0	--	--	--	--	--	--	--	--	S	Function unknown	predicted protein [Nematostella vectensis]	7	0.616276	9	0.93189
c36040.graph_c0	--	--	--	--	[T]	Signal transduction mechanisms	--	Cell death abnormality protein 1 {ECO:0000303|PubMed:11163239} (Precursor) OS=Caenorhabditis elegans PE=1 SV=1	T	Signal transduction mechanisms	Condensin-2 complex subunit D3 [Crassostrea gigas]	7	1.52047	0	0
c52814.graph_c1	--	--	--	--	[Z]	Cytoskeleton	Immunoglobulin I-set domain;; Immunoglobulin domain;; Immunoglobulin domain;; Immunoglobulin V-set domain;; Immunoglobulin domain	Titin GN=CG1915 OS=Drosophila melanogaster (Fruit fly) PE=1 SV=3	T	Signal transduction mechanisms	Titin [Crassostrea gigas]	0	0	16	2.00498
c74798.graph_c0	--	--	--	--	[R]	General function prediction only	Tetraspanin family	23 kDa integral membrane protein OS=Schistosoma japonicum (Blood fluke) PE=2 SV=1	S	Function unknown	Tetraspanin-11 [Crassostrea gigas]	38	1.35388	105	4.39977
c56384.graph_c0	--	--	--	--	--	--	zinc-binding in reverse transcriptase	--	--	--	--	3	0.445308	4	0.698303
c80043.graph_c0	--	--	--	--	--	--	--	--	--	--	hypothetical protein LOTGIDRAFT_115534 [Lottia gigantea]	5	0.913266	1	0.214819
c90481.graph_c0	--	--	--	--	[S]	Function unknown	SNARE associated Golgi protein	Transmembrane protein 41 homolog GN=DDB_G0275543 OS=Dictyostelium discoideum (Slime mold) PE=3 SV=2	S	Function unknown	Transmembrane protein 41A [Crassostrea gigas]	5	0.842174	2	0.396193
c85592.graph_c0	[K]	Transcription	--	--	--	--	Bacterial regulatory proteins, gntR family;; Crp-like helix-turn-helix domain;; Transcriptional regulator	--	K	Transcription	PREDICTED: uncharacterized HTH-type transcriptional regulator YdfH-like [Ceratitis capitata]	5	1.36547	0	0
c54322.graph_c0	[E]	Amino acid transport and metabolism	Biological Process: alcohol metabolic process (GO:0006066);; Molecular Function: choline dehydrogenase activity (GO:0008812);; Molecular Function: flavin adenine dinucleotide binding (GO:0050660);; Biological Process: oxidation-reduction process (GO:0055114);;	K00108|4.3634e-27|lgi:LOTGIDRAFT_133667|hypothetical protein; K00108 choline dehydrogenase [EC:1.1.99.1] (A)	[R]	General function prediction only	GMC oxidoreductase	Glucose dehydrogenase [FAD, quinone] short protein (Precursor) GN=Gld OS=Drosophila melanogaster (Fruit fly) PE=3 SV=3	R	General function prediction only	Glucose dehydrogenase [acceptor], partial [Crassostrea gigas]	3	0.517704	3	0.608873
c59290.graph_c0	--	--	--	--	[R]	General function prediction only	--	--	R	General function prediction only	Kanadaptin [Crassostrea gigas]	92	8.13784	83	8.63464
c79778.graph_c0	--	--	--	--	--	--	--	--	--	--	hypothetical protein CGI_10014645 [Crassostrea gigas]	6	1.21418	3	0.714002
c72731.graph_c2	--	--	--	K14443|2.29805e-42|tru:101063600|protein BTG1-like; K14443 protein Tob/BTG (A)	[TR]	--	BTG family	BTG family protein GN=btg OS=Dictyostelium discoideum (Slime mold) PE=3 SV=1	T	Signal transduction mechanisms	Protein BTG1 [Crassostrea gigas]	2443	93.051	3525	157.907
c69208.graph_c0	--	--	--	K17418|2.19192e-94|lgi:LOTGIDRAFT_228627|hypothetical protein; K17418 large subunit ribosomal protein L37 (A)	--	--	Mitochondrial 28S ribosomal protein S30 (PDCD9)	--	J	Translation, ribosomal structure and biogenesis	hypothetical protein LOTGIDRAFT_228627 [Lottia gigantea]	54	2.87584	111	6.95246
c37609.graph_c0	--	--	Molecular Function: binding (GO:0005488);; Molecular Function: hydrolase activity, acting on ester bonds (GO:0016788);;	--	--	--	--	--	R	General function prediction only	PREDICTED: uncharacterized protein LOC102810040 [Saccoglossus kowalevskii]	0	0	4	1.1262
c55656.graph_c0	--	--	Molecular Function: catalytic activity (GO:0003824);;	--	[R]	General function prediction only	Mib_herc2;; WWE domain	E3 ubiquitin-protein ligase mind-bomb GN=mib1 OS=Drosophila melanogaster (Fruit fly) PE=1 SV=3	--	--	E3 ubiquitin-protein ligase MIB2 [Crassostrea gigas]	13	0.814414	17	1.25255
c113362.graph_c0	--	--	--	--	--	--	OPT oligopeptide transporter protein	--	T	Signal transduction mechanisms	--	0	0	3	0.945203
c61250.graph_c0	--	--	--	--	[B]	Chromatin structure and dynamics	RING-like domain;; Nse1 non-SMC component of SMC5-6 complex	--	B	Chromatin structure and dynamics	Non-structural maintenance of chromosomes element 1-like protein [Crassostrea gigas]	6	0.688864	10	1.35029
c58323.graph_c0	[M]	Cell wall/membrane/envelope biogenesis	--	--	[MW]	--	Fasciclin domain	--	W	Extracellular structures	Periostin [Crassostrea gigas]	571	16.4648	348	11.8017
c92769.graph_c0	--	--	--	--	--	--	B-box zinc finger	--	--	--	E3 ubiquitin-protein ligase TRIM33 [Crassostrea gigas]	0	0	4	1.12143
c68640.graph_c0	--	--	--	--	--	--	--	--	--	--	PREDICTED: ankyrin repeat domain-containing protein 24-like isoform X1 [Aplysia californica]	46	2.9677	37	2.80743
c42690.graph_c0	--	--	--	--	--	--	Transcription cofactor vestigial-like protein 4	--	--	--	Transcription cofactor vestigial-like protein 4 [Crassostrea gigas]	12	1.00609	24	2.36653
c70953.graph_c0	--	--	Biological Process: regulation of transcription, DNA-templated (GO:0006355);; Cellular Component: H4/H2A histone acetyltransferase complex (GO:0043189);;	K11343|2.56564e-40|lgi:LOTGIDRAFT_213024|hypothetical protein; K11343 MRG-binding protein (A)	[S]	Function unknown	Chromatin modification-related protein EAF7	--	S	Function unknown	MRG-binding protein [Crassostrea gigas]	34	1.73886	40	2.40597
c66791.graph_c0	--	--	Molecular Function: sequence-specific DNA binding transcription factor activity (GO:0003700);; Cellular Component: nucleus (GO:0005634);; Biological Process: regulation of transcription, DNA-templated (GO:0006355);; Molecular Function: zinc ion binding (GO:0008270);;	--	[K]	Transcription	SAM domain (Sterile alpha motif);; SAM domain (Sterile alpha motif)	Polyhomeotic-proximal chromatin protein GN=ph-p OS=Drosophila melanogaster (Fruit fly) PE=1 SV=2	K	Transcription	PREDICTED: lethal(3)malignant brain tumor-like protein 3-like [Saccoglossus kowalevskii]	13	0.424706	32	1.22953
c60798.graph_c0	--	--	--	--	[O]	Posttranslational modification, protein turnover, chaperones	--	--	S	Function unknown	Heat shock 70 kDa protein 12B [Crassostrea gigas]	13	1.08508	11	1.07983
c75164.graph_c0	--	--	Molecular Function: nucleotide binding (GO:0000166);; Molecular Function: protein tyrosine kinase activity (GO:0004713);; Biological Process: phosphorylation (GO:0016310);;	K04361|1.52324e-56|lgi:LOTGIDRAFT_224000|hypothetical protein; K04361 epidermal growth factor receptor [EC:2.7.10.1] (A)	[T]	Signal transduction mechanisms	Receptor L domain;; Furin-like cysteine rich region	Epidermal growth factor receptor (Precursor) GN=Egfr OS=Drosophila melanogaster (Fruit fly) PE=1 SV=3	T	Signal transduction mechanisms	epidermal growth factor receptor [Crassostrea angulata]	203	8.89217	582	29.9833
c35888.graph_c0	[J]	Translation, ribosomal structure and biogenesis	Molecular Function: structural constituent of ribosome (GO:0003735);; Cellular Component: ribosome (GO:0005840);; Biological Process: translation (GO:0006412);; Molecular Function: metal ion binding (GO:0046872);;	K02978|1.14306e-52|hro:HELRODRAFT_156474|hypothetical protein; K02978 small subunit ribosomal protein S27e (A)	[J]	Translation, ribosomal structure and biogenesis	Ribosomal protein S27	40S ribosomal protein S27 GN=RPS27 OS=Homarus americanus (American lobster) PE=3 SV=2	J	Translation, ribosomal structure and biogenesis	PREDICTED: 40S ribosomal protein S27-like isoform X2 [Aplysia californica]	21	3.10079	14	2.43123
c14476.graph_c0	--	--	--	--	[R]	General function prediction only	EF hand;; EF-hand domain pair;; EF-hand domain pair;; EF-hand domain;; EF hand	--	R	General function prediction only	hypothetical protein LOTGIDRAFT_113682 [Lottia gigantea]	4	0.650372	2	0.382452
c78293.graph_c1	--	--	--	K15712|1.33645e-33|lcm:102348236|E3 ubiquitin-protein ligase TTC3-like; K15712 E3 ubiquitin-protein ligase TTC3 [EC:6.3.2.19] (A)	--	--	Ring finger domain;; RING-H2 zinc finger;; Zinc finger, C3HC4 type (RING finger);; Zinc finger, C3HC4 type (RING finger);; Zinc finger, C3HC4 type (RING finger);; Anaphase-promoting complex subunit 11 RING-H2 finger	E3 ubiquitin-protein ligase hrd-1 (Precursor) GN=sel-11 OS=Caenorhabditis elegans PE=3 SV=1	O	Posttranslational modification, protein turnover, chaperones	ATP-binding cassette sub-family G member 1 [Crassostrea gigas]	533	10.9844	622	15.0759
c43329.graph_c0	--	--	--	K04605|4.2468e-13|lgi:LOTGIDRAFT_103681|hypothetical protein; K04605 metabotropic glutamate receptor 2/3 (A)	--	--	Receptor family ligand binding region	--	T	Signal transduction mechanisms	PREDICTED: uncharacterized protein LOC101850490 [Aplysia californica]	13	0.769835	15	1.0447
c109931.graph_c0	[J]	Translation, ribosomal structure and biogenesis	Molecular Function: translation initiation factor activity (GO:0003743);; Molecular Function: translation elongation factor activity (GO:0003746);; Biological Process: translational initiation (GO:0006413);; Biological Process: translational frameshifting (GO:0006452);; Biological Process: peptidyl-lysine modification to peptidyl-hypusine (GO:0008612);; Molecular Function: ribosome binding (GO:00…	K03263|1.97062e-33|nve:NEMVE_v1g176002|hypothetical protein; K03263 translation initiation factor 5A (A)	[J]	Translation, ribosomal structure and biogenesis	Eukaryotic elongation factor 5A hypusine, DNA-binding OB fold	Eukaryotic translation initiation factor 5A GN=eIF-5A OS=Spodoptera frugiperda (Fall armyworm) PE=2 SV=1	J	Translation, ribosomal structure and biogenesis	predicted protein [Nematostella vectensis]	0	0	3	0.86678
c67054.graph_c0	--	--	--	--	--	--	Avidin family	--	--	--	--	399	26.2534	168	13.0007
c62658.graph_c0	[K]	Transcription	Molecular Function: DNA binding (GO:0003677);; Molecular Function: DNA-directed RNA polymerase activity (GO:0003899);; Cellular Component: nucleus (GO:0005634);; Biological Process: transcription, DNA-templated (GO:0006351);; Molecular Function: ribonucleoside binding (GO:0032549);;	K03002|5.73003e-75|bfo:BRAFLDRAFT_223894|hypothetical protein; K03002 DNA-directed RNA polymerase I subunit RPA2 [EC:2.7.7.6] (A)	[K]	Transcription	RNA polymerase Rpb2, domain 6	DNA-directed RNA polymerase I subunit rpa2 GN=polr1b OS=Dictyostelium discoideum (Slime mold) PE=3 SV=1	K	Transcription	hypothetical protein BRAFLDRAFT_223894 [Branchiostoma floridae]	4	0.436102	7	0.897577
c72407.graph_c0	--	--	--	--	--	--	P21-Rho-binding domain	CDC42 small effector protein homolog GN=Spec2 OS=Drosophila melanogaster (Fruit fly) PE=1 SV=2	Z	Cytoskeleton	hypothetical protein LOTGIDRAFT_131039 [Lottia gigantea]	32	2.31556	51	4.34031
c31458.graph_c0	--	--	--	--	--	--	C1q domain	--	R	General function prediction only	Complement C1q tumor necrosis factor-related protein 3 [Crassostrea gigas]	32	3.60768	9	1.19334
c76920.graph_c0	[P]	Inorganic ion transport and metabolism	--	K14445|4.91469e-143|lgi:LOTGIDRAFT_133716|hypothetical protein; K14445 solute carrier family 13 (sodium-dependent dicarboxylate transporter), member 2/3/5 (A)	[P]	Inorganic ion transport and metabolism	Sodium:sulfate symporter transmembrane region;; Citrate transporter	Sodium-dependent low-affinity dicarboxylate transporter 1 GN=nac-1 OS=Caenorhabditis elegans PE=2 SV=3	P	Inorganic ion transport and metabolism	Solute carrier family 13 member 2 [Crassostrea gigas]	537	15.1878	299	9.9457
c93839.graph_c0	--	--	Molecular Function: hydrolase activity, hydrolyzing O-glycosyl compounds (GO:0004553);; Biological Process: carbohydrate metabolic process (GO:0005975);;	K01228|6.86139e-55|lgi:LOTGIDRAFT_214385|hypothetical protein; K01228 mannosyl-oligosaccharide glucosidase [EC:3.2.1.106] (A)	[G]	Carbohydrate transport and metabolism	Mannosyl oligosaccharide glucosidase	Probable mannosyl-oligosaccharide glucosidase GN=F13H10.4 OS=Caenorhabditis elegans PE=1 SV=2	G	Carbohydrate transport and metabolism	Mannosyl-oligosaccharide glucosidase [Crassostrea gigas]	0	0	7	1.06716
c5754.graph_c0	--	--	--	K13868|1.45217e-20|lgi:LOTGIDRAFT_225086|hypothetical protein; K13868 solute carrier family 7 (L-type amino acid transporter), member 9 (A)	[E]	Amino acid transport and metabolism	--	--	E	Amino acid transport and metabolism	B(0,+)-type amino acid transporter 1 [Crassostrea gigas]	2	0.464936	3	0.820218
c78896.graph_c0	--	--	Molecular Function: ubiquitin-protein transferase activity (GO:0004842);; Molecular Function: zinc ion binding (GO:0008270);; Biological Process: protein ubiquitination (GO:0016567);;	K10691|4.1727e-56|lgi:LOTGIDRAFT_156120|hypothetical protein; K10691 E3 ubiquitin-protein ligase UBR4 [EC:6.3.2.19] (A)	[T]	Signal transduction mechanisms	--	Protein purity of essence OS=Drosophila melanogaster (Fruit fly) PE=1 SV=1	O	Posttranslational modification, protein turnover, chaperones	E3 ubiquitin-protein ligase UBR4 [Crassostrea gigas]	18	2.90152	2	0.379165
c38063.graph_c0	--	--	Cellular Component: membrane (GO:0016020);;	--	[R]	General function prediction only	--	Stromal cell-derived factor 2-like protein (Precursor) GN=DDB_G0284847 OS=Dictyostelium discoideum (Slime mold) PE=3 SV=1	R	General function prediction only	PREDICTED: stromal cell-derived factor 2-like [Aplysia californica]	0	0	13	2.97624
c55255.graph_c0	[P]	Inorganic ion transport and metabolism	Molecular Function: catalytic activity (GO:0003824);;	K18222|8.51216e-40|mdo:100010082|ARSE; arylsulfatase E (chondrodysplasia punctata 1); K18222 arylsulfatase E [EC:3.1.6.-] (A)	[R]	General function prediction only	Sulfatase;; Type I phosphodiesterase / nucleotide pyrophosphatase	Arylsulfatase (Precursor) OS=Strongylocentrotus purpuratus (Purple sea urchin) PE=2 SV=1	R	General function prediction only	hypothetical protein CAPTEDRAFT_155395 [Capitella teleta]	5	0.78135	10	1.83789
c111085.graph_c0	--	--	--	--	--	--	--	--	R	General function prediction only	hypothetical protein CGI_10006073, partial [Crassostrea gigas]	3	0.80752	0	0
c73803.graph_c0	--	--	--	--	--	--	--	--	--	--	FH2 domain-containing protein 1 [Crassostrea gigas]	128	3.03961	339	9.46787
c26921.graph_c0	--	--	--	--	--	--	Leucine rich repeat;; Leucine Rich repeats (2 copies);; Leucine Rich Repeat;; Leucine Rich repeat;; Leucine rich repeat	--	--	--	--	6	1.47399	0	0
c77045.graph_c0	[R]	General function prediction only	--	--	[T]	Signal transduction mechanisms	Ankyrin repeats (3 copies);; Ankyrin repeat;; Ankyrin repeats (many copies);; Ankyrin repeats (many copies);; Ankyrin repeat;; F5/8 type C domain	Alpha-latrocrustotoxin-Lt1a (Precursor; Fragment) OS=Latrodectus tredecimguttatus (Mediterranean black widow spider) PE=2 SV=2	R	General function prediction only	Ankyrin-2 [Crassostrea gigas]	151	12.5574	170	16.6271
c85272.graph_c0	--	--	--	--	--	--	Death domain	--	--	--	hypothetical protein LOTGIDRAFT_233367 [Lottia gigantea]	5	1.36547	0	0
c46692.graph_c0	[R]	General function prediction only	--	--	[R]	General function prediction only	C2H2-type zinc finger;; Zinc-finger double domain;; Zinc finger, C2H2 type	Chorion transcription factor Cf2 GN=Cf2 OS=Drosophila melanogaster (Fruit fly) PE=2 SV=3	R	General function prediction only	Zinc finger protein ZFAT [Crassostrea gigas]	10	1.05946	8	0.996824
c69306.graph_c0	--	--	--	--	[R]	General function prediction only	--	--	R	General function prediction only	furry-like protein [Crassostrea gigas]	97	3.57392	51	2.20998
c70266.graph_c0	[J]	Translation, ribosomal structure and biogenesis	Molecular Function: nucleotide binding (GO:0000166);; Molecular Function: aminoacyl-tRNA ligase activity (GO:0004812);; Biological Process: tRNA aminoacylation for protein translation (GO:0006418);; Molecular Function: ion binding (GO:0043167);;	K01889|1.57917e-142|lgi:LOTGIDRAFT_138971|hypothetical protein; K01889 phenylalanyl-tRNA synthetase alpha chain [EC:6.1.1.20] (A)	[J]	Translation, ribosomal structure and biogenesis	tRNA synthetases class II core domain (F);; Ferredoxin-fold anticodon binding domain	Probable phenylalanine--tRNA ligase, mitochondrial (Precursor) GN=Aats-phe OS=Drosophila melanogaster (Fruit fly) PE=2 SV=3	J	Translation, ribosomal structure and biogenesis	Phenylalanyl-tRNA synthetase, mitochondrial [Crassostrea gigas]	26	0.769026	63	2.19156
c73429.graph_c0	--	--	--	K01142|1.48793e-44|bfo:BRAFLDRAFT_199990|hypothetical protein; K01142 exodeoxyribonuclease III [EC:3.1.11.2] (A)	--	--	Endonuclease/Exonuclease/phosphatase family;; Endonuclease-reverse transcriptase	--	R	General function prediction only	hypothetical protein BRAFLDRAFT_199990 [Branchiostoma floridae]	60	2.71774	114	6.07304
c66785.graph_c0	--	--	--	--	[BT]	--	Cupin-like domain	JmjC domain-containing protein C GN=jcdC OS=Dictyostelium discoideum (Slime mold) PE=3 SV=2	T	Signal transduction mechanisms	JmjC domain-containing protein 5 [Crassostrea gigas]	107	4.17038	257	11.7807
c18168.graph_c0	[Q]	Secondary metabolites biosynthesis, transport and catabolism	Molecular Function: binding (GO:0005488);; Biological Process: RNA modification (GO:0009451);; Molecular Function: oxidoreductase activity (GO:0016491);; Molecular Function: transferase activity, transferring acyl groups (GO:0016746);;	--	[I]	Lipid transport and metabolism	Beta-ketoacyl synthase, C-terminal domain	Probable polyketide synthase 16 GN=pks16 OS=Dictyostelium discoideum (Slime mold) PE=2 SV=1	I	Lipid transport and metabolism	PREDICTED: uncharacterized protein LOC101859645 [Aplysia californica]	2	0.337881	4	0.794765
c64514.graph_c0	--	--	--	--	--	--	ShK domain-like	--	--	--	hypothetical protein LOTGIDRAFT_163475 [Lottia gigantea]	0	0	64	5.05915
c35344.graph_c0	--	--	Molecular Function: signal transducer activity (GO:0004871);; Biological Process: signal transduction (GO:0007165);;	K02432|1.59671e-09|myb:102255722|FZD1; frizzled family receptor 1; K02432 frizzled 1/7 (A)	[T]	Signal transduction mechanisms	Fz domain	--	T	Signal transduction mechanisms	fz domain protein [Trichuris suis]	4	0.745129	5	1.09543
c87740.graph_c0	--	--	--	K04372|1.67609e-09|mcf:102129375|MKNK1; MAP kinase interacting serine/threonine kinase 1; K04372 MAP kinase interacting serine/threonine kinase [EC:2.7.11.1] (A)	[T]	Signal transduction mechanisms	Putative binding domain	--	S	Function unknown	--	5	1.32059	0	0
c65949.graph_c0	--	--	--	K15603|2.28956e-47|ola:101158544|transcription factor 4-like; K15603 transcription factor 4/12 (A)	[K]	Transcription	Helix-loop-helix DNA-binding domain	Protein daughterless GN=da OS=Drosophila melanogaster (Fruit fly) PE=1 SV=1	K	Transcription	Transcription factor 12 [Crassostrea gigas]	43	1.16245	96	3.05227
c54185.graph_c0	--	--	--	K18270|3.65154e-72|lgi:LOTGIDRAFT_211630|hypothetical protein; K18270 Rab3 GTPase-activating protein catalytic subunit (A)	[S]	Function unknown	--	Rab3 GTPase-activating protein catalytic subunit GN=CG31935 OS=Drosophila melanogaster (Fruit fly) PE=1 SV=2	T	Signal transduction mechanisms	hypothetical protein LOTGIDRAFT_211630 [Lottia gigantea]	1	0.0826097	17	1.65168
c93330.graph_c0	--	--	--	--	--	--	--	--	--	--	hypothetical protein LOTGIDRAFT_155770 [Lottia gigantea]	2	0.421402	2	0.495612
c77351.graph_c0	[R]	General function prediction only	--	--	[R]	General function prediction only	Ankyrin repeats (3 copies);; Ankyrin repeat;; Ankyrin repeats (many copies);; Ankyrin repeats (many copies);; Ankyrin repeat	Ankyrin repeat, PH and SEC7 domain containing protein secG GN=secG OS=Dictyostelium discoideum (Slime mold) PE=2 SV=1	R	General function prediction only	Ankyrin repeat domain-containing protein 50, partial [Stegodyphus mimosarum]	94	1.76389	403	8.89393
c39590.graph_c0	[L]	Replication, recombination and repair	--	--	--	--	DDE superfamily endonuclease	Transposable element Tcb2 transposase OS=Caenorhabditis briggsae PE=3 SV=1	S	Function unknown	hypothetical protein ANCDUO_18959 [Ancylostoma duodenale]	25	0.989051	39	1.81463
c72246.graph_c0	--	--	--	K03850|6.6419e-105|lgi:LOTGIDRAFT_223840|hypothetical protein; K03850 alpha-1,2-glucosyltransferase [EC:2.4.1.256] (A)	[OKIT]	--	DIE2/ALG10 family	Putative Dol-P-Glc:Glc(2)Man(9)GlcNAc(2)-PP-Dol alpha-1,2-glucosyltransferase {ECO:0000250|UniProtKB:P50076} GN=Alg10 OS=Drosophila melanogaster (Fruit fly) PE=2 SV=1	G	Carbohydrate transport and metabolism	hypothetical protein LOTGIDRAFT_223840 [Lottia gigantea]	52	5.0563	34	3.88825
c61539.graph_c0	--	--	--	--	--	--	--	--	--	--	hypothetical protein CGI_10028166 [Crassostrea gigas]	24	1.54659	70	5.30526
c71592.graph_c0	--	--	--	--	--	--	--	--	--	--	hypothetical protein CGI_10026945 [Crassostrea gigas]	166	6.28356	366	16.2939
c113885.graph_c0	--	--	--	--	--	--	Phosphorylase superfamily	--	--	--	--	3	0.792355	0	0
c76363.graph_c0	--	--	--	--	--	--	--	--	--	--	hypothetical protein CGI_10021277 [Crassostrea gigas]	43	2.24118	126	7.72366
c74332.graph_c0	[RTKL]	--	Molecular Function: kinase activity (GO:0016301);;	K05099|7.32159e-112|lgi:LOTGIDRAFT_55278|hypothetical protein; K05099 proto-oncogene tyrosine-protein kinase Met [EC:2.7.10.1] (A)	[T]	Signal transduction mechanisms	Protein tyrosine kinase;; Protein kinase domain	Insulin-like receptor beta chain (Precursor) GN=InR OS=Aedes aegypti (Yellowfever mosquito) PE=2 SV=2	T	Signal transduction mechanisms	Hepatocyte growth factor receptor [Crassostrea gigas]	56	2.05238	122	5.25865
c52548.graph_c0	--	--	--	K14429|1.22342e-08|phu:Phum_PHUM278640|cation chloride cotransporter, putative; K14429 solute carrier family 12 (potassium/chloride transporters), member 9 (A)	--	--	--	--	P	Inorganic ion transport and metabolism	Solute carrier family 12 member 9 [Crassostrea gigas]	8	0.8319	3	0.3669
c40014.graph_c0	--	--	--	--	--	--	Retinol binding protein receptor	--	S	Function unknown	hypothetical protein CGI_10002728 [Crassostrea gigas]	9	0.744581	10	0.973003
c76840.graph_c0	--	--	Molecular Function: phosphoric diester hydrolase activity (GO:0008081);;	K18283|8.25261e-168|lgi:LOTGIDRAFT_191781|hypothetical protein; K18283 cGMP-dependent 3',5'-cyclic phosphodiesterase [EC:3.1.4.17] (A)	[T]	Signal transduction mechanisms	3'5'-cyclic nucleotide phosphodiesterase	Probable 3&apos;,5&apos;-cyclic phosphodiesterase pde-2 GN=pde-2 OS=Caenorhabditis elegans PE=3 SV=4	T	Signal transduction mechanisms	cGMP-dependent 3&apos;,5&apos;-cyclic phosphodiesterase [Crassostrea gigas]	155	3.41646	307	7.95844
c84849.graph_c0	--	--	--	--	--	--	--	--	S	Function unknown	--	6	1.35017	1	0.264657
c23337.graph_c0	--	--	--	--	[Z]	Cytoskeleton	--	--	Z	Cytoskeleton	Dynein alpha chain, flagellar outer arm [Crassostrea gigas]	0	0	10	1.51406
c25669.graph_c0	--	--	--	--	--	--	7 transmembrane receptor (rhodopsin family)	--	--	--	Cholecystokinin receptor type A [Crassostrea gigas]	5	0.375048	9	0.793971
c24431.graph_c0	--	--	--	K11860|8.90415e-06|aga:AgaP_AGAP010345|AGAP010345-PA; K11860 OTU domain-containing protein 7 [EC:3.4.19.12] (A)	--	--	--	--	--	--	OTU domain-containing protein 7B [Crassostrea gigas]	7	1.43723	1	0.241475
c26609.graph_c0	--	--	Molecular Function: transferase activity, transferring acyl groups (GO:0016746);; Biological Process: single-organism cellular process (GO:0044763);;	--	[R]	General function prediction only	BRO1-like domain	--	R	General function prediction only	Rhophilin-2-B [Crassostrea gigas]	1	0.163538	7	1.34636
c58676.graph_c0	--	--	Molecular Function: transferase activity, transferring phosphorus-containing groups (GO:0016772);; Molecular Function: organic cyclic compound binding (GO:0097159);; Molecular Function: heterocyclic compound binding (GO:1901363);;	K06642|4.53662e-22|lgi:LOTGIDRAFT_143667|hypothetical protein; K06642 DNA-dependent protein kinase catalytic subunit [EC:2.7.11.1] (A)	[L]	Replication, recombination and repair	FATC domain	DNA-dependent protein kinase catalytic subunit GN=dnapkcs OS=Dictyostelium discoideum (Slime mold) PE=3 SV=2	L	Replication, recombination and repair	hypothetical protein LOTGIDRAFT_143667, partial [Lottia gigantea]	0	0	10	1.41377
c64738.graph_c0	[L]	Replication, recombination and repair	Molecular Function: DNA binding (GO:0003677);; Cellular Component: nucleus (GO:0005634);; Biological Process: regulation of DNA replication (GO:0006275);; Molecular Function: DNA polymerase processivity factor activity (GO:0030337);; Cellular Component: PCNA complex (GO:0043626);;	K04802|5.63641e-154|hro:HELRODRAFT_185039|hypothetical protein; K04802 proliferating cell nuclear antigen (A)	[L]	Replication, recombination and repair	Proliferating cell nuclear antigen, C-terminal domain;; Proliferating cell nuclear antigen, N-terminal domain;; Rad9;; Repair protein Rad1/Rec1/Rad17	Proliferating cell nuclear antigen GN=PCNA OS=Sarcophaga crassipalpis PE=3 SV=1	L	Replication, recombination and repair	PREDICTED: proliferating cell nuclear antigen-like [Aplysia californica]	142	5.22126	289	12.4977
c62150.graph_c0	--	--	--	--	--	--	--	--	R	General function prediction only	PREDICTED: uncharacterized protein LOC101856202 [Aplysia californica]	15	0.879019	29	1.99871
c77142.graph_c0	--	--	--	--	--	--	Caspase recruitment domain	--	--	--	--	229	6.35505	378	12.3373
c58071.graph_c0	--	--	--	--	[YU]	--	--	--	U	Intracellular trafficking, secretion, and vesicular transport	Importin-4 [Crassostrea gigas]	8	0.736592	5	0.541442
c68713.graph_c0	--	--	--	K13141|8.297e-35|lgi:LOTGIDRAFT_220695|hypothetical protein; K13141 integrator complex subunit 4 (A)	[S]	Function unknown	--	--	S	Function unknown	Integrator complex subunit 4 [Crassostrea gigas]	12	0.796093	26	2.02862
c52042.graph_c0	--	--	Cellular Component: axonemal dynein complex (GO:0005858);; Biological Process: microtubule-based movement (GO:0007018);; Biological Process: mushroom body development (GO:0016319);; Molecular Function: ATPase activity, coupled (GO:0042623);; Biological Process: dendrite morphogenesis (GO:0048813);;	K10419|9.74494e-39|xtr:549149|dynlrb2, dncl2a, dncl2b, dnlc2b; dynein, light chain, roadblock-type 2; K10419 dynein light chain roadblock-type (A)	[DN]	--	Roadblock/LC7 domain	--	Z	Cytoskeleton	hypothetical protein LOTGIDRAFT_150404 [Lottia gigantea]	127	11.1826	155	16.0515
c74537.graph_c0	[R]	General function prediction only	--	K12600|1.15883e-112|lgi:LOTGIDRAFT_230642|hypothetical protein; K12600 superkiller protein 3 (A)	[A]	RNA processing and modification	TPR repeat;; Tetratricopeptide repeat;; Tetratricopeptide repeat;; Tetratricopeptide repeat;; Tetratricopeptide repeat;; Tetratricopeptide repeat;; Tetratricopeptide repeat	UDP-N-acetylglucosamine--peptide N-acetylglucosaminyltransferase GN=ogt-1 OS=Caenorhabditis elegans PE=1 SV=2	A	RNA processing and modification	hypothetical protein LOTGIDRAFT_230642 [Lottia gigantea]	57	3.85333	103	8.18923
c54026.graph_c0	--	--	Biological Process: metabolic process (GO:0008152);;	K00476|1.31257e-48|lgi:LOTGIDRAFT_144765|hypothetical protein; K00476 aspartate beta-hydroxylase [EC:1.14.11.16] (A)	[O]	Posttranslational modification, protein turnover, chaperones	Aspartyl/Asparaginyl beta-hydroxylase	--	O	Posttranslational modification, protein turnover, chaperones	Aspartyl/asparaginyl beta-hydroxylase [Crassostrea gigas]	5	0.632103	6	0.892102
c57821.graph_c0	--	--	Molecular Function: gap junction channel activity (GO:0005243);; Biological Process: cell communication by electrical coupling (GO:0010644);; Cellular Component: synapse (GO:0045202);;	--	--	--	Innexin	Innexin-6 GN=inx-6 OS=Caenorhabditis elegans PE=2 SV=1	P	Inorganic ion transport and metabolism	innexin 1 [Hirudo medicinalis]	12	1.86195	15	2.7373
c86920.graph_c0	--	--	--	K17705|6.41121e-07|lgi:LOTGIDRAFT_174957|hypothetical protein; K17705 Krev interaction trapped protein 1 (A)	--	--	--	--	--	--	PREDICTED: krev interaction trapped protein 1-like [Aplysia californica]	6	1.46123	0	0
c96284.graph_c0	--	--	--	--	--	--	--	--	--	--	hypothetical protein CGI_10021012 [Crassostrea gigas]	0	0	3	0.936286
c98935.graph_c0	[T]	Signal transduction mechanisms	Biological Process: signal transduction (GO:0007165);;	--	[T]	Signal transduction mechanisms	Histidine kinase-, DNA gyrase B-, and HSP90-like ATPase	Hybrid signal transduction histidine kinase J GN=dhkJ OS=Dictyostelium discoideum (Slime mold) PE=3 SV=2	T	Signal transduction mechanisms	ATPase [Trichomonas vaginalis G3]	4	1.09237	0	0
c77771.graph_c0	[I]	Lipid transport and metabolism	Molecular Function: acetyl-CoA carboxylase activity (GO:0003989);; Molecular Function: biotin carboxylase activity (GO:0004075);; Molecular Function: propionyl-CoA carboxylase activity (GO:0004658);; Molecular Function: ATP binding (GO:0005524);; Biological Process: fatty acid biosynthetic process (GO:0006633);; Molecular Function: metal ion binding (GO:0046872);;	K11262|0|lgi:LOTGIDRAFT_199489|hypothetical protein; K11262 acetyl-CoA carboxylase / biotin carboxylase [EC:6.4.1.2 6.3.4.14] (A)	[I]	Lipid transport and metabolism	Carboxyl transferase domain	Biotin carboxylase GN=accA OS=Dictyostelium discoideum (Slime mold) PE=3 SV=1	I	Lipid transport and metabolism	hypothetical protein LOTGIDRAFT_199489 [Lottia gigantea]	82	3.18337	212	9.67954
c71067.graph_c1	--	--	--	--	--	--	--	--	R	General function prediction only	PREDICTED: uncharacterized protein LOC101861734 [Aplysia californica]	54	2.09944	86	3.93236
c60771.graph_c0	--	--	Molecular Function: structural constituent of ribosome (GO:0003735);; Cellular Component: ribosome (GO:0005840);; Biological Process: translation (GO:0006412);;	--	[JO]	--	Ribosomal protein S30;; Ubiquitin family	40S ribosomal protein S30 GN=RPS30 OS=Plasmodium falciparum (isolate 3D7) PE=1 SV=1	J	Translation, ribosomal structure and biogenesis	ribosomal protein S30 [Argopecten irradians]	13156	1022.26	21418	1957.33
c93039.graph_c0	--	--	--	--	[R]	General function prediction only	Reverse transcriptase (RNA-dependent DNA polymerase)	Probable RNA-directed DNA polymerase from transposon X-element GN=X-element\ORF2 OS=Drosophila melanogaster (Fruit fly) PE=3 SV=1	R	General function prediction only	PREDICTED: RNA-directed DNA polymerase from mobile element jockey-like, partial [Saccoglossus kowalevskii]	0	0	4	1.07584
c35586.graph_c0	--	--	--	K11723|9.0842e-62|lgi:LOTGIDRAFT_238111|hypothetical protein; K11723 bromodomain-containing protein 7/9 (A)	[K]	Transcription	Domain of unknown function (DUF3512)	--	K	Transcription	hypothetical protein LOTGIDRAFT_238111 [Lottia gigantea]	5	0.643675	9	1.36265
c74003.graph_c0	--	--	--	--	--	--	--	--	--	--	hypothetical protein CGI_10023449 [Crassostrea gigas]	2	0.231036	7	0.951026
c82940.graph_c0	[S]	Function unknown	--	--	--	--	--	--	--	--	DUF3672 and DUF1983 and Phage-tail 3 domain conta ining protein [Trichuris trichiura]	9	1.99337	1	0.260489
c61274.graph_c0	--	--	--	--	--	--	--	--	--	--	hypothetical protein CGI_10014990 [Crassostrea gigas]	1	0.100102	11	1.29503
c66018.graph_c0	[C]	Energy production and conversion	Molecular Function: voltage-gated potassium channel activity (GO:0005249);; Cellular Component: cytoplasm (GO:0005737);; Biological Process: potassium ion transport (GO:0006813);; Cellular Component: integral component of membrane (GO:0016021);; Biological Process: transmembrane transport (GO:0055085);;	K04883|0|bfo:BRAFLDRAFT_67317|hypothetical protein; K04883 potassium voltage-gated channel Shaker-related subfamily A, beta member 2 (A)	[C]	Energy production and conversion	Aldo/keto reductase family	Aldo-keto reductase (Fragment) OS=Babesia bovis PE=2 SV=1	P	Inorganic ion transport and metabolism	Voltage-gated potassium channel subunit beta-2 [Crassostrea gigas]	17	0.572678	85	3.36764
c66428.graph_c0	[R]	General function prediction only	Molecular Function: catalytic activity (GO:0003824);; Molecular Function: binding (GO:0005488);;	--	--	--	Putative cyclase	--	R	General function prediction only	Kynurenine formamidase [Crassostrea gigas]	83	4.52456	134	8.59109
c93944.graph_c0	[T]	Signal transduction mechanisms	Molecular Function: transferase activity, transferring phosphorus-containing groups (GO:0016772);; Molecular Function: metal ion binding (GO:0046872);;	K10644|1.71576e-20|spu:594514|E3 ubiquitin-protein ligase CHFR-like; K10644 E3 ubiquitin-protein ligase CHFR [EC:6.3.2.19] (A)	[O]	Posttranslational modification, protein turnover, chaperones	FHA domain	--	O	Posttranslational modification, protein turnover, chaperones	PREDICTED: E3 ubiquitin-protein ligase CHFR-like [Aplysia californica]	1	0.213095	3	0.751866
c59139.graph_c0	--	--	--	--	[U]	Intracellular trafficking, secretion, and vesicular transport	--	--	U	Intracellular trafficking, secretion, and vesicular transport	--	12	1.114	7	0.764273
c103695.graph_c0	--	--	--	--	--	--	--	--	--	--	PREDICTED: uncharacterized protein LOC102806496, partial [Saccoglossus kowalevskii]	0	0	4	1.07149
c89059.graph_c0	[RTKL]	--	Biological Process: cellular process (GO:0009987);; Molecular Function: kinase activity (GO:0016301);; Biological Process: growth (GO:0040007);; Biological Process: single-multicellular organism process (GO:0044707);; Biological Process: regulation of biological process (GO:0050789);;	--	[T]	Signal transduction mechanisms	Protein kinase domain;; Protein tyrosine kinase	Glycogen synthase kinase-3 {ECO:0000250|UniProtKB:Q9U2Q9} GN=gsk-3 OS=Caenorhabditis briggsae PE=3 SV=1	T	Signal transduction mechanisms	PREDICTED: casein kinase I homolog HRR25-like [Ciona intestinalis]	10	0.745129	6	0.525808
c98276.graph_c0	--	--	--	--	--	--	--	--	--	--	Tenascin-X [Crassostrea gigas]	4	0.945499	0	0
c31010.graph_c0	[E]	Amino acid transport and metabolism	Molecular Function: glutamate-ammonia ligase activity (GO:0004356);; Biological Process: glutamine biosynthetic process (GO:0006542);;	K01915|1.25623e-99|lgi:LOTGIDRAFT_230064|hypothetical protein; K01915 glutamine synthetase [EC:6.3.1.2] (A)	[E]	Amino acid transport and metabolism	Glutamine synthetase, catalytic domain	Glutamine synthetase 2 cytoplasmic GN=Gs2 OS=Drosophila melanogaster (Fruit fly) PE=2 SV=3	E	Amino acid transport and metabolism	Glutamine synthetase [Crassostrea gigas]	6	0.668402	35	4.58564
c42812.graph_c0	--	--	--	--	[T]	Signal transduction mechanisms	T-complex protein 11	--	T	Signal transduction mechanisms	T-complex protein 11-like protein 1 [Crassostrea gigas]	10	0.93606	5	0.550451
c45258.graph_c0	--	--	--	--	--	--	--	--	S	Function unknown	hypothetical protein CGI_10013809 [Crassostrea gigas]	9	1.08419	5	0.708396
c85932.graph_c0	--	--	--	--	--	--	--	--	K	Transcription	--	7	1.70476	0	0
c46009.graph_c0	--	--	--	--	--	--	--	--	--	--	hypothetical protein LOTGIDRAFT_165884 [Lottia gigantea]	6	1.15994	1	0.227368
c58792.graph_c0	--	--	--	--	--	--	--	--	S	Function unknown	hypothetical protein LOTGIDRAFT_229223 [Lottia gigantea]	9	0.652468	19	1.62
c102828.graph_c0	--	--	--	K07426|3.08384e-07|bfo:BRAFLDRAFT_58592|hypothetical protein; K07426 cytochrome P450, family 4, subfamily B, polypeptide 1 [EC:1.14.14.1] (A)	[QI]	--	--	--	Q	Secondary metabolites biosynthesis, transport and catabolism	hypothetical protein BRAFLDRAFT_58592 [Branchiostoma floridae]	0	0	3	0.914713
c67220.graph_c0	[L]	Replication, recombination and repair	Molecular Function: organic cyclic compound binding (GO:0097159);; Molecular Function: heterocyclic compound binding (GO:1901363);;	K11269|5.53724e-103|lgi:LOTGIDRAFT_230720|hypothetical protein; K11269 chromosome transmission fidelity protein 18 (A)	[DL]	--	ATPase family associated with various cellular activities (AAA);; AAA domain (dynein-related subfamily);; AAA domain;; Holliday junction DNA helicase ruvB N-terminus;; AAA domain;; Part of AAA domain;; Rad17 cell cycle checkpoint protein	Replication factor C subunit 1 GN=Gnf1 OS=Drosophila melanogaster (Fruit fly) PE=1 SV=2	L	Replication, recombination and repair	hypothetical protein LOTGIDRAFT_230720 [Lottia gigantea]	16	0.541912	70	2.78838
c76757.graph_c2	--	--	Biological Process: negative regulation of transcription from RNA polymerase II promoter (GO:0000122);; Biological Process: mitotic cell cycle (GO:0000278);; Molecular Function: transcription regulatory region sequence-specific DNA binding (GO:0000976);; Molecular Function: sequence-specific DNA binding transcription factor activity (GO:0003700);; Cellular Component: nucleus (GO:0005634);; Biolog…	--	[K]	Transcription	Homeobox domain;; Homeobox KN domain	Homeobox protein cut GN=ct OS=Drosophila melanogaster (Fruit fly) PE=1 SV=1	K	Transcription	Protein CASP [Crassostrea gigas]	1	0.159822	5	0.939833
c48509.graph_c0	--	--	--	K07422|3.87679e-26|bfo:BRAFLDRAFT_233353|hypothetical protein; K07422 cytochrome P450, family 2, subfamily U, polypeptide 1 (A)	[Q]	Secondary metabolites biosynthesis, transport and catabolism	Cytochrome P450	Cytochrome P450 18a1 GN=Cyp18a1 OS=Drosophila melanogaster (Fruit fly) PE=2 SV=2	Q	Secondary metabolites biosynthesis, transport and catabolism	Cytochrome P450 2C8 [Crassostrea gigas]	1	0.115281	12	1.62699
c32982.graph_c0	[E]	Amino acid transport and metabolism	--	K14429|2.25337e-64|lgi:LOTGIDRAFT_207292|hypothetical protein; K14429 solute carrier family 12 (potassium/chloride transporters), member 9 (A)	[E]	Amino acid transport and metabolism	Amino acid permease;; Amino acid permease	Bumetanide-sensitive sodium-(potassium)-chloride cotransporter OS=Manduca sexta (Tobacco hawkmoth) PE=2 SV=1	E	Amino acid transport and metabolism	PREDICTED: solute carrier family 12 member 9-like [Aplysia californica]	13	1.16086	6	0.630135
c77204.graph_c0	--	--	--	--	[R]	General function prediction only	Trafficking protein particle complex subunit 10, TRAPPC10	Trafficking protein particle complex subunit 10 GN=SIDL OS=Drosophila melanogaster (Fruit fly) PE=1 SV=1	U	Intracellular trafficking, secretion, and vesicular transport	hypothetical protein LOTGIDRAFT_154413 [Lottia gigantea]	66	1.88697	108	3.63154
c14438.graph_c0	[C]	Energy production and conversion	Biological Process: metabolic process (GO:0008152);; Molecular Function: transferase activity, transferring phosphorus-containing groups (GO:0016772);;	--	[G]	Carbohydrate transport and metabolism	FGGY family of carbohydrate kinases, C-terminal domain	--	G	Carbohydrate transport and metabolism	hypothetical protein LOTGIDRAFT_206429 [Lottia gigantea]	9	1.06593	5	0.696465
c68599.graph_c0	--	--	--	--	[S]	Function unknown	Transmembrane protein 231	--	S	Function unknown	UPF0513 transmembrane protein [Crassostrea gigas]	2	0.252258	30	4.45021
c68980.graph_c0	--	--	--	--	[R]	General function prediction only	WD domain, G-beta repeat	--	R	General function prediction only	WD repeat-containing protein 6 [Crassostrea gigas]	28	1.08039	57	2.58667
c69775.graph_c0	--	--	--	K11997|1.84089e-18|bfo:BRAFLDRAFT_255103|hypothetical protein (A)	--	--	NHL repeat	--	S	Function unknown	hypothetical protein CGI_10003688 [Crassostrea gigas]	32	1.19109	50	2.18881
c76420.graph_c0	[O]	Posttranslational modification, protein turnover, chaperones	--	--	--	--	ATPase family associated with various cellular activities (AAA)	Katanin p60 ATPase-containing subunit A1 {ECO:0000255|HAMAP-Rule:MF_03023} OS=Strongylocentrotus purpuratus (Purple sea urchin) PE=1 SV=1	O	Posttranslational modification, protein turnover, chaperones	IQ and AAA domain-containing protein 1 [Crassostrea gigas]	802	13.5392	511	10.1458
c65330.graph_c0	--	--	--	K12189|1.54137e-39|bfo:BRAFLDRAFT_59235|hypothetical protein; K12189 ESCRT-II complex subunit VPS25 (A)	[S]	Function unknown	ESCRT-II complex subunit	Vacuolar protein-sorting-associated protein 25 GN=vps25 OS=Dictyostelium discoideum (Slime mold) PE=1 SV=1	U	Intracellular trafficking, secretion, and vesicular transport	hypothetical protein BRAFLDRAFT_59235 [Branchiostoma floridae]	20	1.96704	10	1.15672
c55324.graph_c0	--	--	--	K16817|9.82903e-30|lgi:LOTGIDRAFT_162789|hypothetical protein; K16817 HRAS-like suppressor 3 [EC:3.1.1.32 3.1.1.4] (A)	--	--	Lecithin retinol acyltransferase	--	I	Lipid transport and metabolism	PREDICTED: HRAS-like suppressor 3-like isoform X1 [Aplysia californica]	69	3.09796	47	2.48182
c69494.graph_c0	--	--	--	K13708|0|lgi:LOTGIDRAFT_232874|hypothetical protein; K13708 dedicator of cytokinesis protein 1 (A)	[T]	Signal transduction mechanisms	Dedicator of cytokinesis	--	T	Signal transduction mechanisms	hypothetical protein LOTGIDRAFT_232874 [Lottia gigantea]	34	0.945967	60	1.96333
c77719.graph_c0	[I]	Lipid transport and metabolism	Biological Process: metabolic process (GO:0008152);; Molecular Function: oxidoreductase activity, acting on the CH-CH group of donors (GO:0016627);;	--	[I]	Lipid transport and metabolism	Acyl-CoA dehydrogenase, C-terminal domain;; Acyl-CoA dehydrogenase, middle domain	--	I	Lipid transport and metabolism	Protein aidB [Crassostrea gigas]	74	2.89703	46	2.11799
c72827.graph_c0	--	--	Molecular Function: ion channel activity (GO:0005216);; Biological Process: ion transport (GO:0006811);; Cellular Component: integral component of membrane (GO:0016021);; Biological Process: transmembrane transport (GO:0055085);;	--	[PT]	--	Ion transport protein	Sodium channel protein 60E OS=Drosophila melanogaster (Fruit fly) PE=2 SV=5	P	Inorganic ion transport and metabolism	Sodium leak channel non-selective protein [Crassostrea gigas]	5	0.252501	72	4.27632
c61749.graph_c0	--	--	--	--	--	--	B-box zinc finger;; NHL repeat	--	--	--	Tripartite motif-containing protein 2 [Crassostrea gigas]	29	1.10908	43	1.9341
c73614.graph_c0	--	--	--	K05619|1.75329e-125|lgi:LOTGIDRAFT_231723|hypothetical protein; K05619 transglutaminase 1 [EC:2.3.2.13] (A)	--	--	Transglutaminase-like superfamily;; Transglutaminase family, C-terminal ig like domain	Annulin OS=Schistocerca americana (American grasshopper) PE=2 SV=1	O	Posttranslational modification, protein turnover, chaperones	hypothetical protein LOTGIDRAFT_231723 [Lottia gigantea]	30	1.0715	142	5.9649
c68409.graph_c0	--	--	--	--	--	--	C1q domain	--	R	General function prediction only	Complement C1q subcomponent subunit B [Crassostrea gigas]	25	1.92135	16	1.44621
c88605.graph_c0	--	--	--	K07424|9.12578e-14|mgp:678669|CYP3A37; cytochrome P450 3A37; K07424 cytochrome P450, family 3, subfamily A [EC:1.14.14.1] (A)	[Q]	Secondary metabolites biosynthesis, transport and catabolism	Cytochrome P450	Putative cytochrome P450 CYP13A4 GN=cyp-13A4 OS=Caenorhabditis elegans PE=3 SV=1	Q	Secondary metabolites biosynthesis, transport and catabolism	cytochrome P450 [Hyriopsis cumingii]	0	0	5	1.05357
c48505.graph_c0	[R]	General function prediction only	Molecular Function: kinase activity (GO:0016301);; Biological Process: phosphorylation (GO:0016310);;	K08869|7.95231e-76|lgi:LOTGIDRAFT_121554|hypothetical protein; K08869 aarF domain-containing kinase (A)	[R]	General function prediction only	--	Probable serine/threonine-protein kinase abkB GN=abkB OS=Dictyostelium discoideum (Slime mold) PE=3 SV=1	R	General function prediction only	hypothetical protein CGI_10018020 [Crassostrea gigas]	5	0.306078	13	0.935946
c17684.graph_c0	--	--	--	--	--	--	--	--	--	--	Putative helicase with zinc finger domain [Crassostrea gigas]	13	1.28531	11	1.2791
c78116.graph_c1	--	--	--	--	--	--	--	--	S	Function unknown	hypothetical protein CGI_10011811 [Crassostrea gigas]	49	4.5148	63	6.82697
c74127.graph_c0	--	--	--	K16729|9.74439e-118|bfo:BRAFLDRAFT_125901|hypothetical protein; K16729 cysteine and histidine-rich domain-containing protein 1 (A)	[R]	General function prediction only	CHORD;; CS domain	Cysteine and histidine-rich domain-containing protein GN=CHORD OS=Drosophila melanogaster (Fruit fly) PE=1 SV=1	R	General function prediction only	Cysteine and histidine-rich domain-containing protein 1 [Crassostrea gigas]	104	3.79845	130	5.5842
c73672.graph_c0	--	--	Molecular Function: nucleotide binding (GO:0000166);; Molecular Function: DNA-directed RNA polymerase activity (GO:0003899);; Biological Process: transcription, DNA-templated (GO:0006351);;	--	[K]	Transcription	RNA polymerase Rpb4	--	K	Transcription	DNA-directed RNA polymerase III subunit RPC9 [Crassostrea gigas]	62	2.71324	92	4.7351
c86502.graph_c0	--	--	--	--	--	--	--	--	--	--	Complement C3 [Crassostrea gigas]	5	1.28441	0	0
c21142.graph_c0	--	--	--	K16498|6.49047e-17|lgi:LOTGIDRAFT_139034|hypothetical protein; K16498 protocadherin delta 1 (A)	[S]	Function unknown	Cadherin domain	Cadherin-related tumor suppressor (Precursor) GN=ft OS=Drosophila melanogaster (Fruit fly) PE=1 SV=3	S	Function unknown	Protocadherin-9 [Crassostrea gigas]	1	0.200919	3	0.708902
c62590.graph_c0	--	--	--	K16605|9.18649e-55|cmy:102938110|TPGS2; tubulin polyglutamylase complex subunit 2; K16605 tubulin polyglutamylase complex subunit 2 (A)	--	--	--	--	S	Function unknown	Tubulin polyglutamylase complex subunit 2, partial [Crassostrea gigas]	3	0.273093	17	1.82005
[truncated: 20,442 more rows]
