# Supplementary material for: Comparative transcriptomic and proteomic analysis of yellow shell and black shell pearl oysters, Pinctada fucata martensii
Source: BMC Genomics. 2019 Jun 8;20:469. doi: 10.1186/s12864-019-5807-x (PMC6555990; doi:10.1186/s12864-019-5807-x)
Supplement: Supplementary file 2 — All differential unigenes compared T02 (Y) with T01 (B). There are 10,557 differential unigenes including 612 significant differentially expressed genes (DEGs). (XLS 5782 kb) [file 12864_2019_5807_MOESM2_ESM.xls]

## Sheet: Additional file 2.1 All_Databas
GeneID	T01_count	T01_TPM	T02_count	T02_TPM	FDR	log2FC	regulated	Significant	COG_class	COG_class_annotation	GO_annotation	KEGG_annotation	KOG_class	KOG_class_annotation	Pfam_annotation	Swissprot_annotation	eggNOG_class	eggNOG_class_annotation	nr_annotation
c74173.graph_c0	2564	34.0231	17546	273.828	0.000214013	2.0456	up	up	--	--	--	K06236|2.63422e-34|lgi:LOTGIDRAFT_194209|hypothetical protein; K06236 collagen, type I/II/III/V/XI/XXIV/XXVII, alpha (A)	[W]	Extracellular structures	Collagen triple helix repeat (20 copies);; Fibrillar collagen C-terminal domain;; Collagen triple helix repeat (20 copies)	Collagen EMF1-alpha (Precursor; Fragment) GN=COLF1 OS=Ephydatia muelleri (Mueller&apos;s freshwater sponge) PE=3 SV=2	W	Extracellular structures	Collagen alpha-2(I) chain [Crassostrea gigas]
c76357.graph_c1	1568	28.5751	13736	294.406	1.05e-06	2.40143	up	up	--	--	--	K06236|4.1507e-31|lgi:LOTGIDRAFT_194221|hypothetical protein; K06236 collagen, type I/II/III/V/XI/XXIV/XXVII, alpha (A)	[W]	Extracellular structures	Collagen triple helix repeat (20 copies);; Fibrillar collagen C-terminal domain	Collagen alpha chain (Fragment) OS=Acropora millepora (Staghorn coral) PE=1 SV=1	W	Extracellular structures	Collagen alpha-2(I) chain [Crassostrea gigas]
c59963.graph_c0	746	33.0588	5907	307.865	3.62e-06	2.25452	up	up	--	--	Molecular Function: sequence-specific DNA binding transcription factor activity (GO:0003700);; Biological Process: regulation of transcription, DNA-templated (GO:0006355);; Molecular Function: sequence-specific DNA binding (GO:0043565);;	--	[K]	Transcription	Basic region leucine zipper;; bZIP transcription factor	CCAAT/enhancer-binding protein GN=slbo OS=Drosophila melanogaster (Fruit fly) PE=1 SV=3	K	Transcription	CCAAT/enhancer-binding protein delta [Crassostrea gigas]
c62280.graph_c0	672	52.1446	11432	1043.3	2.08e-13	3.35723	up	up	--	--	Cellular Component: proteinaceous extracellular matrix (GO:0005578);;	--	--	--	--	N16.3 matrix protein (Precursor) OS=Pinctada fucata (Pearl oyster) PE=1 SV=1	--	--	nacre protein [Pinctada fucata]
c56260.graph_c0	587	40.2229	6914	557.198	8.17e-10	2.82659	up	up	--	--	--	--	--	--	Vitelline membrane outer layer protein I (VOMI)	--	R	General function prediction only	Vitelline membrane outer layer protein 1 [Crassostrea gigas]
c78216.graph_c0	580	7.98566	5685	92.0573	4.06e-08	2.5616	up	up	[RTKL]	--	Molecular Function: protein kinase activity (GO:0004672);;	K00907|1.74391e-165|lgi:LOTGIDRAFT_141651|hypothetical protein; K00907 myosin-light-chain kinase [EC:2.7.11.18] (A)	[Z]	Cytoskeleton	Protein kinase domain;; Immunoglobulin I-set domain;; Protein tyrosine kinase;; Immunoglobulin domain;; Immunoglobulin domain;; Immunoglobulin domain;; Immunoglobulin V-set domain;; Fibronectin type III domain;; Natural killer cell receptor 2B4;; Immunoglobulin I-set domain;; Immunoglobulin domain;; Immunoglobulin domain;; Immunoglobulin domain;; Immunoglobulin V-set domain;; CD80-like C2-set imm…	Twitchin {ECO:0000303|PubMed:7190524} OS=Caenorhabditis elegans PE=1 SV=3	Z	Cytoskeleton	Myosin light chain kinase, smooth muscle [Crassostrea gigas]
c62096.graph_c0	493	18.8801	5731	258.126	9.64e-10	2.80706	up	up	--	--	--	--	--	--	--	--	--	--	hypothetical protein CGI_10023461 [Crassostrea gigas]
c70362.graph_c0	319	16.4983	2361	143.612	6.97e-06	2.15427	up	up	--	--	--	--	--	--	--	--	--	--	nacre protein [Pinctada fucata]
c76402.graph_c0	284	9.39042	2011	78.2031	1.48e-05	2.0899	up	up	--	--	Biological Process: reproduction (GO:0000003);; Biological Process: nematode larval development (GO:0002119);; Cellular Component: basement membrane (GO:0005604);; Biological Process: receptor-mediated endocytosis (GO:0006898);; Biological Process: muscle organ development (GO:0007517);; Biological Process: determination of adult lifespan (GO:0008340);; Biological Process: embryo development endi…	K06237|9.8266e-126|lgi:LOTGIDRAFT_188217|hypothetical protein; K06237 collagen, type IV, alpha (A)	[W]	Extracellular structures	Collagen triple helix repeat (20 copies);; C-terminal tandem repeated domain in type 4 procollagen;; Collagen triple helix repeat (20 copies)	Collagen alpha-2(IV) chain (Precursor) OS=Ascaris suum (Pig roundworm) PE=2 SV=1	W	Extracellular structures	Collagen alpha-1(IV) chain [Crassostrea gigas]
c70614.graph_c0	271	6.71026	2759	80.3464	1.24e-08	2.61292	up	up	[M]	Cell wall/membrane/envelope biogenesis	--	K01446|8.7717e-35|mze:101473884|peptidoglycan-recognition protein SC2-like; K01446 N-acetylmuramoyl-L-alanine amidase [EC:3.5.1.28] (A)	--	--	N-acetylmuramoyl-L-alanine amidase	Peptidoglycan-recognition protein SC2 (Precursor) GN=PGRP-SC2 OS=Drosophila melanogaster (Fruit fly) PE=2 SV=1	T	Signal transduction mechanisms	Peptidoglycan-recognition protein SC2 [Crassostrea gigas]
c74762.graph_c0	257	9.66586	1940	85.8132	4.43e-06	2.18146	up	up	--	--	--	--	--	--	--	Asparagine-rich protein (Precursor) OS=Pinctada maxima (Silver-lipped pearl oyster) PE=1 SV=1	--	--	--
c73638.graph_c0	245	2.88107	1838	25.4201	4.9e-06	2.17223	up	up	--	--	Cellular Component: extracellular region (GO:0005576);;	K06237|1.02029e-138|loa:LOAG_03919|procollagen; K06237 collagen, type IV, alpha (A)	[W]	Extracellular structures	Collagen triple helix repeat (20 copies);; C-terminal tandem repeated domain in type 4 procollagen	Collagen alpha-2(IV) chain (Precursor) OS=Ascaris suum (Pig roundworm) PE=2 SV=1	W	Extracellular structures	Collagen alpha-1(IV) chain [Crassostrea gigas]
c63337.graph_c0	177	9.97748	2334	154.737	5.02e-11	2.9823	up	up	--	--	--	K06530|3.13683e-32|bfo:BRAFLDRAFT_120995|hypothetical protein; K06530 CD109 antigen (A)	[O]	Posttranslational modification, protein turnover, chaperones	A-macroglobulin receptor;; A-macroglobulin complement component	--	O	Posttranslational modification, protein turnover, chaperones	hypothetical protein CGI_10004826 [Crassostrea gigas]
c72711.graph_c0	174	7.08304	1943	93.0225	1.83e-09	2.74253	up	up	--	--	Cellular Component: extracellular region (GO:0005576);;	--	--	--	--	Methionine-rich nacre protein {ECO:0000303|PubMed:21590302} (Precursor) OS=Pinctada maxima (Silver-lipped pearl oyster) PE=1 SV=1	--	--	MRNP protein [Pinctada martensii]
c65295.graph_c1	159	8.42269	1284	79.9952	1.23e-06	2.27474	up	up	[O]	Posttranslational modification, protein turnover, chaperones	Biological Process: protein peptidyl-prolyl isomerization (GO:0000413);; Molecular Function: peptidyl-prolyl cis-trans isomerase activity (GO:0003755);; Biological Process: protein folding (GO:0006457);;	K03768|3.8359e-57|hro:HELRODRAFT_186309|hypothetical protein; K03768 peptidyl-prolyl cis-trans isomerase B (cyclophilin B) [EC:5.2.1.8] (A)	[O]	Posttranslational modification, protein turnover, chaperones	Cyclophilin type peptidyl-prolyl cis-trans isomerase/CLD	Peptidyl-prolyl cis-trans isomerase B (Precursor) OS=Schistosoma japonicum (Blood fluke) PE=2 SV=1	O	Posttranslational modification, protein turnover, chaperones	Peptidyl-prolyl cis-trans isomerase B [Crassostrea gigas]
c67115.graph_c0	154	11.8241	1303	117.662	5.11e-07	2.34157	up	up	--	--	--	--	--	--	Interferon-induced 6-16 family	--	--	--	--
c64360.graph_c0	152	10.7446	1689	140.418	2.16e-09	2.73398	up	up	--	--	Molecular Function: metalloendopeptidase activity (GO:0004222);; Molecular Function: serine-type endopeptidase inhibitor activity (GO:0004867);; Cellular Component: proteinaceous extracellular matrix (GO:0005578);; Biological Process: cell-cell signaling (GO:0007267);; Biological Process: metabolic process (GO:0008152);; Molecular Function: zinc ion binding (GO:0008270);;	--	[O]	Posttranslational modification, protein turnover, chaperones	Kunitz/Bovine pancreatic trypsin inhibitor domain;; Antistasin family	BPTI/Kunitz domain-containing protein 4 (Precursor) OS=Pinctada margaritifera (Black-lipped pearl oyster) PE=1 SV=1	O	Posttranslational modification, protein turnover, chaperones	RecName: Full=BPTI/Kunitz domain-containing protein 4; AltName: Full=Nacre serine protease inhibitor 3; Short=NSPI3; Flags: Precursor [Pinctada margaritifera]
c76357.graph_c0	135	3.99933	1210	42.1583	1.78e-07	2.42303	up	up	--	--	--	K06236|8.13733e-15|lgi:LOTGIDRAFT_194221|hypothetical protein; K06236 collagen, type I/II/III/V/XI/XXIV/XXVII, alpha (A)	[W]	Extracellular structures	Collagen triple helix repeat (20 copies)	Collagen alpha-2(IV) chain (Precursor) OS=Ascaris suum (Pig roundworm) PE=2 SV=1	W	Extracellular structures	Collagen alpha-2(I) chain [Crassostrea gigas]
c66410.graph_c0	133	12.4695	3494	385.271	0	3.97235	up	up	--	--	--	--	[R]	General function prediction only	Fibrinogen beta and gamma chains, C-terminal globular domain	Techylectin-5B (Precursor) OS=Tachypleus tridentatus (Japanese horseshoe crab) PE=1 SV=1	S	Function unknown	hypothetical protein BRAFLDRAFT_59661 [Branchiostoma floridae]
c73204.graph_c0	128	2.9665	1073	29.2469	6.63e-07	2.32602	up	up	--	--	Molecular Function: DNA binding (GO:0003677);;	--	[K]	Transcription	--	--	K	Transcription	hypothetical protein CGI_10013436 [Crassostrea gigas]
c63432.graph_c0	123	7.46455	1673	119.41	3.32e-11	3.02249	up	up	--	--	Molecular Function: serine-type endopeptidase inhibitor activity (GO:0004867);; Cellular Component: extracellular region (GO:0005576);;	K06238|1.94127e-18|lcm:102362500|COL6A3; collagen, type VI, alpha 3; K06238 collagen, type VI, alpha (A)	[O]	Posttranslational modification, protein turnover, chaperones	Kunitz/Bovine pancreatic trypsin inhibitor domain	BPTI/Kunitz domain-containing protein 5 (Precursor) OS=Pinctada margaritifera (Black-lipped pearl oyster) PE=1 SV=1	W	Extracellular structures	RecName: Full=BPTI/Kunitz domain-containing protein 5; AltName: Full=Nacre serine protease inhibitor 5; Flags: Precursor [Pinctada margaritifera]
c67120.graph_c0	117	4.68343	1129	53.1517	4.64e-08	2.52738	up	up	[O]	Posttranslational modification, protein turnover, chaperones	--	--	[E]	Amino acid transport and metabolism	Peptidase family M13;; Peptidase family M13	Neprilysin-11 GN=nep-11 OS=Caenorhabditis elegans PE=1 SV=2	O	Posttranslational modification, protein turnover, chaperones	neprilysin [Culex quinquefasciatus]
c78363.graph_c0	114	7.27959	1812	136.083	1.12e-12	3.24578	up	up	--	--	--	--	--	--	--	--	M	Cell wall/membrane/envelope biogenesis	clam ADP-ribosylating protein CARP-1 [Meretrix lamarckii]
c74253.graph_c0	105	3.16221	1568	55.5383	5.12e-12	3.15452	up	up	--	--	--	K01315|2.42054e-41|bfo:BRAFLDRAFT_204883|hypothetical protein; K01315 plasminogen [EC:3.4.21.7] (A)	--	--	Kringle domain;; Thrombospondin type 1 domain	Coadhesin {ECO:0000303|PubMed:23765379} (Fragment) OS=Acropora millepora (Staghorn coral) PE=1 SV=1	--	--	Plasminogen [Crassostrea gigas]
c77996.graph_c0	90	2.58352	677	22.8561	6.36e-06	2.16485	up	up	[HC]	--	Biological Process: response to stimulus (GO:0050896);;	K13411|0|lgi:LOTGIDRAFT_235056|hypothetical protein; K13411 dual oxidase [EC:1.6.3.1 1.11.1.-] (A)	[PQ]	--	Animal haem peroxidase;; Ferric reductase NAD binding domain;; FAD-binding domain;; Ferric reductase like transmembrane component;; EF hand;; EF-hand domain pair;; EF-hand domain;; EF-hand domain pair;; Oxidoreductase NAD-binding domain	Dual oxidase 1 (Precursor) GN=bli-3 OS=Caenorhabditis elegans PE=1 SV=2	Q	Secondary metabolites biosynthesis, transport and catabolism	Dual oxidase [Crassostrea gigas]
c73467.graph_c0	88	2.5905	1638	56.7101	4.61e-14	3.46848	up	up	--	--	--	K05030|1.9295e-62|lgi:LOTGIDRAFT_238844|hypothetical protein; K05030 calcium-activated chloride channel regulator 4 (A)	--	--	Domain of unknown function (DUF1973);; von Willebrand factor type A domain;; Protein of unknown function (DUF1194)	--	W	Extracellular structures	Neurogenic locus notch-like protein 2 [Crassostrea gigas]
c73393.graph_c0	76	2.15137	886	29.4972	1.84e-09	2.79154	up	up	--	--	--	--	[R]	General function prediction only	Papain family cysteine protease	Uncharacterized peptidase C1-like protein F26E4.3 (Precursor) GN=F26E4.3 OS=Caenorhabditis elegans PE=1 SV=3	R	General function prediction only	hypothetical protein LOTGIDRAFT_118077 [Lottia gigantea]
c77748.graph_c2	67	1.97645	1338	46.4208	1.78e-14	3.56316	up	up	--	--	--	--	--	--	Insulin growth factor-like family	Galaxin {ECO:0000312|EMBL:ADI50283.1} (Precursor) OS=Acropora millepora (Staghorn coral) PE=1 SV=1	R	General function prediction only	PREDICTED: uncharacterized protein LOC100892964 [Strongylocentrotus purpuratus]
c56380.graph_c0	65	4.84976	937	82.2226	2.97e-11	3.09309	up	up	--	--	--	--	--	--	F5/8 type C domain	--	--	--	F-type lectin 1 [Pinctada fucata]
c66798.graph_c1	65	2.8457	809	41.6551	6.72e-10	2.88176	up	up	--	--	--	--	--	--	--	--	--	--	hypothetical protein CGI_10016777 [Crassostrea gigas]
c73374.graph_c0	64	0.803316	10072	148.685	0	6.53779	up	up	--	--	--	K06530|3.01695e-125|lcm:102358009|CD109; CD109 molecule; K06530 CD109 antigen (A)	[O]	Posttranslational modification, protein turnover, chaperones	A-macroglobulin complement component;; Alpha-2-macroglobulin family N-terminal region;; Alpha-2-macroglobulin family;; Alpha-macro-globulin thiol-ester bond-forming region;; MG2 domain;; A-macroglobulin receptor;; Prenyltransferase-like;; Prenyltransferase-like;; Prenyltransferase and squalene oxidase repeat	--	O	Posttranslational modification, protein turnover, chaperones	hypothetical protein X777_09067 [Cerapachys biroi]
c51826.graph_c0	59	2.37423	448	21.2028	9.86e-06	2.16908	up	up	--	--	--	--	--	--	WAP-type (Whey Acidic Protein) 'four-disulfide core'	--	W	Extracellular structures	--
c60072.graph_c0	59	2.30777	1066	49.0392	2.62e-13	3.41527	up	up	--	--	--	--	--	--	--	Protein DDB_G0287365 (Precursor) GN=DDB_G0287365 OS=Dictyostelium discoideum (Slime mold) PE=3 SV=1	S	Function unknown	hypothetical protein LOTGIDRAFT_228687 [Lottia gigantea]
c70708.graph_c0	59	2.20397	512	22.4941	9.49e-07	2.36077	up	up	--	--	--	--	--	--	--	--	S	Function unknown	hypothetical protein CGI_10011402 [Crassostrea gigas]
c76104.graph_c1	59	1.87684	490	18.3323	2.08e-06	2.29771	up	up	[S]	Function unknown	--	--	[S]	Function unknown	ShK domain-like;; Cysteine-rich secretory protein family	SCP domain-containing protein 2 (Precursor) OS=Lottia gigantea (Giant owl limpet) PE=1 SV=1	S	Function unknown	Peptidase inhibitor 16 [Crassostrea gigas]
c67407.graph_c0	57	2.24139	500	23.1237	8.41e-07	2.37526	up	up	--	--	Molecular Function: catalytic activity (GO:0003824);;	K14616|3.40927e-16|lgi:LOTGIDRAFT_71188|hypothetical protein; K14616 cubilin (A)	--	--	CUB domain	Dorsal-ventral patterning protein tolloid (Precursor) GN=tld OS=Drosophila melanogaster (Fruit fly) PE=2 SV=2	O	Posttranslational modification, protein turnover, chaperones	Cubilin [Crassostrea gigas]
c77824.graph_c0	57	1.12736	533	12.3983	2.6e-07	2.46704	up	up	[T]	Signal transduction mechanisms	Molecular Function: hydrolase activity (GO:0016787);;	--	[T]	Signal transduction mechanisms	Protein-tyrosine phosphatase;; Dual specificity phosphatase, catalytic domain;; Tyrosine phosphatase family;; Protocadherin	Tyrosine-protein phosphatase Lar (Precursor) GN=Lar OS=Drosophila melanogaster (Fruit fly) PE=1 SV=2	T	Signal transduction mechanisms	Receptor-type tyrosine-protein phosphatase mu [Crassostrea gigas]
c52174.graph_c0	54	4.02369	372	32.6001	5.75e-05	2.02702	up	up	--	--	--	--	--	--	--	Shematrin-like protein 3 (Precursor) OS=Pinctada maxima (Silver-lipped pearl oyster) PE=1 SV=1	--	--	shematrin-3 [Pinctada fucata]
c62112.graph_c0	50	1.46732	6869	237.08	0	6.33304	up	up	--	--	--	--	[TW]	--	Protein of unknown function (DUF272)	--	W	Extracellular structures	hypothetical protein LOTGIDRAFT_230689 [Lottia gigantea]
c73291.graph_c0	49	3.73686	349	31.3026	4.08e-05	2.07191	up	up	--	--	--	--	--	--	PMP-22/EMP/MP20/Claudin tight junction;; PMP-22/EMP/MP20/Claudin family;; Amastin surface glycoprotein	--	--	--	--
c74669.graph_c0	49	1.70793	362	14.8398	2.26e-05	2.12432	up	up	--	--	--	--	--	--	STOP protein	--	S	Function unknown	hypothetical protein CGI_10020939 [Crassostrea gigas]
c76532.graph_c0	47	0.941292	326	7.67872	6.76e-05	2.03261	up	up	--	--	--	--	[R]	General function prediction only	Reverse transcriptase (RNA-dependent DNA polymerase);; Endonuclease/Exonuclease/phosphatase family;; Endonuclease-reverse transcriptase	Endonuclease (Fragment) OS=Popillia japonica (Japanese beetle) PE=3 SV=1	R	General function prediction only	pol-like protein [Ciona intestinalis]
c69835.graph_c0	46	3.39816	598	51.9555	7.58e-10	2.93319	up	up	--	--	--	--	--	--	--	--	--	--	hypothetical protein LOTGIDRAFT_237783 [Lottia gigantea]
c78072.graph_c1	46	0.842667	428	9.22119	4.92e-07	2.45294	up	up	--	--	Molecular Function: catalytic activity (GO:0003824);; Biological Process: cell communication (GO:0007154);;	K16495|9.67982e-69|nve:NEMVE_v1g30053|hypothetical protein; K16495 protocadherin gamma subfamily A (A)	[S]	Function unknown	Cadherin domain	Protocadherin-like wing polarity protein stan (Precursor) GN=stan OS=Drosophila melanogaster (Fruit fly) PE=1 SV=4	T	Signal transduction mechanisms	Protocadherin Fat 4 [Crassostrea gigas]
c77297.graph_c0	45	2.9205	319	24.3489	5.27e-05	2.06235	up	up	--	--	--	--	--	--	Phytanoyl-CoA dioxygenase (PhyH)	--	S	Function unknown	hypothetical protein CGI_10008799 [Crassostrea gigas]
c75489.graph_c0	45	1.95178	346	17.6498	1.42e-05	2.17873	up	up	--	--	--	--	--	--	--	--	--	--	hypothetical protein CGI_10020540 [Crassostrea gigas]
c74568.graph_c0	45	1.86936	311	15.1944	7.85e-05	2.02599	up	up	--	--	Molecular Function: nucleotide binding (GO:0000166);; Cellular Component: intracellular part (GO:0044424);;	K05692|2.95624e-165|lgi:LOTGIDRAFT_227913|hypothetical protein; K05692 actin beta/gamma 1 (A)	[Z]	Cytoskeleton	Actin	Actin-2 OS=Schistosoma mansoni (Blood fluke) PE=2 SV=1	Z	Cytoskeleton	actin [Monosiga brevicollis]
c77734.graph_c0	43	0.66403	338	6.13876	1.1e-05	2.20872	up	up	--	--	--	K04437|1.05802e-152|lgi:LOTGIDRAFT_229996|hypothetical protein; K04437 filamin (A)	[Z]	Cytoskeleton	Filamin/ABP280 repeat	Filamin-A GN=cher OS=Drosophila melanogaster (Fruit fly) PE=1 SV=2	Z	Cytoskeleton	Filamin-C [Crassostrea gigas]
c61883.graph_c0	42	3.66895	398	40.8903	4.61e-07	2.47577	up	up	--	--	--	--	--	--	Tissue inhibitor of metalloproteinase	Uncharacterized shell protein 1 (Precursor) OS=Pinctada margaritifera (Black-lipped pearl oyster) PE=1 SV=1	--	--	RecName: Full=Uncharacterized shell protein 1; AltName: Full=Prism tissue inhibitor metalloproteinase protein 1; Flags: Precursor [Pinctada margaritifera]
c61538.graph_c0	42	1.27422	1053	37.5722	5.55e-16	3.87407	up	up	[P]	Inorganic ion transport and metabolism	Cellular Component: extracellular region (GO:0005576);; Molecular Function: lyase activity (GO:0016829);;	K01672|5.40488e-12|bacu:103019020|CA7; carbonic anhydrase VII; K01672 carbonic anhydrase [EC:4.2.1.1] (A)	[R]	General function prediction only	Eukaryotic-type carbonic anhydrase	N66 matrix protein (Precursor) OS=Pinctada maxima (Silver-lipped pearl oyster) PE=1 SV=1	R	General function prediction only	N45 protein [Pinctada maxima]
c46410.graph_c0	41	5.16006	323	47.8099	1.21e-05	2.21013	up	up	--	--	--	--	--	--	--	--	--	--	hypothetical protein CGI_10026350 [Crassostrea gigas]
c50108.graph_c0	41	2.07237	284	16.8829	9.34e-05	2.02594	up	up	[TZDR]	--	Cellular Component: spindle pole (GO:0000922);; Molecular Function: calmodulin-dependent protein kinase activity (GO:0004683);; Molecular Function: calcium ion binding (GO:0005509);; Biological Process: detection of calcium ion (GO:0005513);; Molecular Function: calmodulin binding (GO:0005516);; Molecular Function: ATP binding (GO:0005524);; Cellular Component: centriole (GO:0005814);; Cellular C…	K02183|4.01947e-89|pbi:103052604|CALM3; calmodulin 3 (phosphorylase kinase, delta); K02183 calmodulin (A)	[T]	Signal transduction mechanisms	EF hand;; EF-hand domain pair;; EF-hand domain pair;; EF-hand domain;; EF hand;; EF-hand domain;; Cytoskeletal-regulatory complex EF hand;; Secreted protein acidic and rich in cysteine Ca binding region;; Uncharacterised protein family (UPF0154);; Ca2+ insensitive EF hand	Calmodulin OS=Strongylocentrotus intermedius (Sea urchin) PE=2 SV=3	T	Signal transduction mechanisms	calmodulin, partial [Paracyclopina nana]
c70326.graph_c0	41	1.39623	336	13.4573	6.25e-06	2.26665	up	up	--	--	Cellular Component: nucleus (GO:0005634);; Biological Process: regulation of transcription, DNA-templated (GO:0006355);;	K15152|1.23664e-50|lgi:LOTGIDRAFT_191328|hypothetical protein; K15152 mediator of RNA polymerase II transcription subunit 21 (A)	[K]	Transcription	Subunit 21 of Mediator complex	Mediator of RNA polymerase II transcription subunit 21 GN=MED21 OS=Aedes aegypti (Yellowfever mosquito) PE=3 SV=1	K	Transcription	hypothetical protein LOTGIDRAFT_191328 [Lottia gigantea]
c74246.graph_c0	40	1.47974	299	13.0089	3.02e-05	2.13399	up	up	--	--	--	--	[GO]	--	WSC domain;; von Willebrand factor type A domain;; von Willebrand factor type A domain	Xylosyltransferase oxt GN=oxt OS=Drosophila melanogaster (Fruit fly) PE=2 SV=1	O	Posttranslational modification, protein turnover, chaperones	Putative fungistatic metabolite [Crassostrea gigas]
c62805.graph_c0	39	1.57391	834	39.5846	2.98e-14	3.64177	up	up	--	--	--	--	--	--	--	--	R	General function prediction only	hypothetical protein LOTGIDRAFT_238695 [Lottia gigantea]
c68187.graph_c0	39	0.684993	1157	23.9001	0	4.11289	up	up	--	--	--	--	--	--	Chitin binding Peritrophin-A domain	Shell matrix protein (Fragment) OS=Mytilus californianus (California mussel) PE=1 SV=1	R	General function prediction only	RecName: Full=Shell matrix protein, partial [Mytilus californianus]
c77105.graph_c1	36	1.59438	326	16.9805	1.69e-06	2.4042	up	up	[O]	Posttranslational modification, protein turnover, chaperones	--	K09624|3.37712e-97|cmk:103177398|prss12; protease, serine, 12 (neurotrypsin, motopsin); K09624 protease, serine, 12 (neurotrypsin, motopsin) [EC:3.4.21.-] (A)	[E]	Amino acid transport and metabolism	Trypsin;; Scavenger receptor cysteine-rich domain;; Scavenger receptor cysteine-rich domain	Trypsin-1 OS=Astacus astacus (Noble crayfish) PE=1 SV=1	O	Posttranslational modification, protein turnover, chaperones	Neurotrypsin [Crassostrea gigas]
c78397.graph_c0	35	3.20684	357	38.4701	2.24e-07	2.5734	up	up	--	--	--	K06254|4.0375e-14|lgi:LOTGIDRAFT_210962|hypothetical protein; K06254 agrin (A)	[R]	General function prediction only	Kazal-type serine protease inhibitor domain;; Kazal-type serine protease inhibitor domain	Serine protease inhibitor dipetalogastin (Precursor; Fragment) OS=Dipetalogaster maximus (Blood-sucking bug) PE=1 SV=2	O	Posttranslational modification, protein turnover, chaperones	serine protease inhibitor dipetalogastin precursor [Neospora caninum Liverpool]
c70769.graph_c0	34	1.27284	233	10.2588	0.00017521	2.00304	up	up	--	--	--	--	[R]	General function prediction only	Secreted protein acidic and rich in cysteine Ca binding region;; Thyroglobulin type-1 repeat;; EF hand;; EF-hand domain pair;; EF-hand domain	--	R	General function prediction only	PREDICTED: SPARC-related modular calcium-binding protein 1-like isoform X3 [Saccoglossus kowalevskii]
c75234.graph_c0	34	1.16352	261	10.5046	3.11e-05	2.16519	up	up	--	--	Biological Process: axon guidance (GO:0007411);; Molecular Function: phosphatase activity (GO:0016791);;	K06777|1.14763e-14|lgi:LOTGIDRAFT_128794|hypothetical protein; K06777 receptor-type tyrosine-protein phosphatase delta [EC:3.1.3.48] (A)	[T]	Signal transduction mechanisms	Fibronectin type III domain	Fibronectin type III domain-containing protein 2 (Precursor) OS=Pinctada margaritifera (Black-lipped pearl oyster) PE=1 SV=1	T	Signal transduction mechanisms	RecName: Full=Fibronectin type III domain-containing protein 2; Flags: Precursor [Pinctada margaritifera]
c67799.graph_c1	33	1.55876	231	12.8329	0.000138855	2.03202	up	up	--	--	--	--	--	--	--	--	--	--	hypothetical protein CGI_10006417 [Crassostrea gigas]
c56018.graph_c0	32	4.59243	256	43.2093	1.95e-05	2.22134	up	up	--	--	--	--	--	--	--	Uncharacterized shell protein 12 (Precursor) OS=Pinctada margaritifera (Black-lipped pearl oyster) PE=1 SV=1	--	--	RecName: Full=Uncharacterized shell protein 12; AltName: Full=Nacre uncharacterized shell protein 20; Flags: Precursor [Pinctada margaritifera]
c73041.graph_c0	31	0.76156	240	6.93424	3.62e-05	2.17292	up	up	--	--	Molecular Function: catalytic activity (GO:0003824);;	--	[E]	Amino acid transport and metabolism	Trypsin	Venom peptide isomerase heavy chain OS=Agelenopsis aperta (North American funnel-web spider) PE=1 SV=1	O	Posttranslational modification, protein turnover, chaperones	Plasma kallikrein [Crassostrea gigas]
c76925.graph_c0	31	0.502989	271	5.17143	5.12e-06	2.34655	up	up	--	--	Cellular Component: basal lamina (GO:0005605);; Biological Process: gonad development (GO:0008406);; Biological Process: cell migration (GO:0016477);; Biological Process: basement membrane assembly (GO:0070831);;	K05636|0|lgi:LOTGIDRAFT_209765|hypothetical protein; K05636 laminin, beta 1 (A)	[W]	Extracellular structures	Laminin EGF-like (Domains III and V)	Laminin subunit beta-1 (Precursor) GN=LanB1 OS=Drosophila melanogaster (Fruit fly) PE=1 SV=4	W	Extracellular structures	hypothetical protein LOTGIDRAFT_209765 [Lottia gigantea]
c73051.graph_c0	30	3.45164	478	64.6811	7.16e-11	3.20496	up	up	--	--	--	--	--	--	--	--	--	--	PREDICTED: uncharacterized protein LOC101854711 [Aplysia californica]
c68789.graph_c0	30	1.26789	223	11.0844	7.49e-05	2.11318	up	up	[IQR]	--	--	--	[Q]	Secondary metabolites biosynthesis, transport and catabolism	short chain dehydrogenase;; KR domain	WW domain-containing oxidoreductase GN=Wwox OS=Drosophila melanogaster (Fruit fly) PE=2 SV=1	Q	Secondary metabolites biosynthesis, transport and catabolism	hypothetical protein LOTGIDRAFT_208859 [Lottia gigantea]
c52119.graph_c0	29	3.1254	247	31.3076	9.98e-06	2.30579	up	up	--	--	--	--	--	--	Tissue inhibitor of metalloproteinase	NTR domain-containing protein (Precursor) OS=Pinctada margaritifera (Black-lipped pearl oyster) PE=1 SV=1	--	--	RecName: Full=NTR domain-containing protein; AltName: Full=Prism tissue inhibitor metalloproteinase protein 2; Flags: Precursor [Pinctada margaritifera]
c55909.graph_c0	29	2.0836	574	48.5035	8.26e-13	3.51443	up	up	--	--	Molecular Function: serine-type endopeptidase inhibitor activity (GO:0004867);; Cellular Component: extracellular region (GO:0005576);; Molecular Function: ion channel inhibitor activity (GO:0008200);; Biological Process: negative regulation of peptidase activity (GO:0010466);; Cellular Component: nematocyst (GO:0042151);; Biological Process: modulation of sensory perception of pain in other orga…	--	[O]	Posttranslational modification, protein turnover, chaperones	Antistasin family;; Kunitz/Bovine pancreatic trypsin inhibitor domain	BPTI/Kunitz domain-containing protein 4 (Precursor) OS=Pinctada margaritifera (Black-lipped pearl oyster) PE=1 SV=1	R	General function prediction only	RecName: Full=BPTI/Kunitz domain-containing protein 4; AltName: Full=Nacre serine protease inhibitor 3; Short=NSPI3; Flags: Precursor [Pinctada margaritifera]
c70236.graph_c0	29	1.61376	229	14.9872	3.31e-05	2.19771	up	up	[LKJ]	--	Molecular Function: translation initiation factor activity (GO:0003743);; Molecular Function: ATP binding (GO:0005524);; Biological Process: translational initiation (GO:0006413);; Molecular Function: ATP-dependent helicase activity (GO:0008026);;	K03257|7.25566e-114|bfo:BRAFLDRAFT_238703|hypothetical protein; K03257 translation initiation factor 4A (A)	[J]	Translation, ribosomal structure and biogenesis	DEAD/DEAH box helicase;; Helicase conserved C-terminal domain	Eukaryotic initiation factor 4A GN=eIF-4a OS=Drosophila melanogaster (Fruit fly) PE=1 SV=3	J	Translation, ribosomal structure and biogenesis	eukaryotic initiation factor 4A [Callinectes sapidus]
c68074.graph_c0	29	1.39522	209	11.826	0.00013193	2.06729	up	up	--	--	Molecular Function: G-protein coupled receptor activity (GO:0004930);; Cellular Component: integral component of plasma membrane (GO:0005887);; Biological Process: G-protein coupled glutamate receptor signaling pathway (GO:0007216);; Biological Process: neuromuscular junction development (GO:0007528);; Molecular Function: glutamate receptor activity (GO:0008066);; Molecular Function: cholesterol …	--	[PT]	--	--	Metabotropic glutamate receptor (Precursor) GN=mGluR OS=Drosophila melanogaster (Fruit fly) PE=1 SV=2	T	Signal transduction mechanisms	hypothetical protein CGI_10023812 [Crassostrea gigas]
c64073.graph_c0	29	1.09715	1584	70.4802	0	4.97506	up	up	--	--	--	K08606|9.81709e-47|lgi:LOTGIDRAFT_194410|hypothetical protein; K08606 meprin B [EC:3.4.24.63] (A)	[O]	Posttranslational modification, protein turnover, chaperones	MAM domain;; Astacin (Peptidase family M12A)	MAM and LDL-receptor class A domain-containing protein 2 (Fragment) OS=Acropora millepora (Staghorn coral) PE=1 SV=1	S	Function unknown	Astacin [Crassostrea gigas]
c75300.graph_c0	28	0.873656	201	7.37604	0.00015591	2.05982	up	up	[P]	Inorganic ion transport and metabolism	Molecular Function: catalytic activity (GO:0003824);;	--	[R]	General function prediction only	Sulfatase	Arylsulfatase (Precursor) OS=Hemicentrotus pulcherrimus (Sea urchin) PE=1 SV=1	R	General function prediction only	Arylsulfatase B [Crassostrea gigas]
c56420.graph_c0	27	5.73187	375	93.6286	2.02e-09	3.00148	up	up	--	--	--	--	--	--	--	--	--	--	shematrin-3 [Pinctada fucata]
c70507.graph_c1	27	1.04918	264	12.0653	1.32e-06	2.49896	up	up	--	--	--	--	--	--	--	--	R	General function prediction only	hypothetical protein CGI_10023461 [Crassostrea gigas]
c76687.graph_c0	27	0.543095	189	4.47115	0.000250965	2.02194	up	up	--	--	--	--	--	--	Fibronectin type III domain;; Miro-like protein	Probable serine/threonine-protein kinase pats1 GN=pats1 OS=Dictyostelium discoideum (Slime mold) PE=3 SV=1	S	Function unknown	Serine/threonine-protein phosphatase 6 regulatory ankyrin repeat subunit A [Crassostrea gigas]
c65316.graph_c0	26	1.50948	352	24.0349	4.07e-09	2.9624	up	up	--	--	--	--	--	--	--	Short-chain collagen C4 (Fragment) OS=Ephydatia muelleri (Mueller&apos;s freshwater sponge) PE=2 SV=1	R	General function prediction only	hypothetical protein BRAFLDRAFT_85672 [Branchiostoma floridae]
c73856.graph_c0	26	0.633747	212	6.07748	2.97e-05	2.2373	up	up	--	--	Biological Process: cell fate commitment (GO:0045165);;	--	[T]	Signal transduction mechanisms	Mab-21 protein	Protein mab-21 GN=mab-21 OS=Anopheles gambiae (African malaria mosquito) PE=3 SV=3	T	Signal transduction mechanisms	Protein mab-21-like 2-B [Crassostrea gigas]
c77728.graph_c0	25	1.11668	181	9.50847	0.000199373	2.06553	up	up	[O]	Posttranslational modification, protein turnover, chaperones	--	K10595|4.77407e-124|lgi:LOTGIDRAFT_218809|hypothetical protein; K10595 E3 ubiquitin-protein ligase HERC2 [EC:6.3.2.19] (A)	[S]	Function unknown	HECT-domain (ubiquitin-transferase)	Probable E3 ubiquitin-protein ligase HERC2 GN=HERC2 OS=Drosophila melanogaster (Fruit fly) PE=1 SV=3	O	Posttranslational modification, protein turnover, chaperones	Putative E3 ubiquitin-protein ligase HERC2 [Crassostrea gigas]
c77222.graph_c0	25	0.322798	267	4.05459	4.01e-07	2.62031	up	up	[BK]	--	--	K11798|4.81047e-180|lgi:LOTGIDRAFT_140025|hypothetical protein; K11798 bromodomain and WD repeat domain containing protein 1/3 (A)	[R]	General function prediction only	Bromodomain	Bromodomain and WD repeat-containing DDB_G0285837 GN=DDB_G0285837 OS=Dictyostelium discoideum (Slime mold) PE=3 SV=1	R	General function prediction only	Bromodomain and WD repeat-containing protein 1 [Crassostrea gigas]
c67509.graph_c0	23	1.41981	169	12.2697	0.000215644	2.08136	up	up	--	--	Molecular Function: catalytic activity (GO:0003824);;	--	[E]	Amino acid transport and metabolism	Copper type II ascorbate-dependent monooxygenase, C-terminal domain;; Copper type II ascorbate-dependent monooxygenase, N-terminal domain	MOXD1 homolog 1 (Precursor) GN=CG5235 OS=Drosophila melanogaster (Fruit fly) PE=2 SV=2	E	Amino acid transport and metabolism	Dopamine beta-hydroxylase, partial [Crassostrea gigas]
c71495.graph_c0	23	1.12214	204	11.7056	1.29e-05	2.34945	up	up	[L]	Replication, recombination and repair	--	--	[L]	Replication, recombination and repair	Helicase conserved C-terminal domain	Probable Werner syndrome ATP-dependent helicase homolog 1 GN=wrn-1 OS=Caenorhabditis elegans PE=3 SV=2	L	Replication, recombination and repair	putative RecQ family DNA helicase protein [Platynereis dumerilii]
c71150.graph_c0	23	1.08664	170	9.44608	0.000198401	2.08975	up	up	--	--	Molecular Function: calcium ion binding (GO:0005509);; Cellular Component: extracellular region (GO:0005576);; Biological Process: cell adhesion (GO:0007155);;	K04659|1.14937e-44|lgi:LOTGIDRAFT_189289|hypothetical protein; K04659 thrombospondin 2/3/4/5 (A)	--	--	Thrombospondin C-terminal region	--	W	Extracellular structures	Thrombospondin-3 [Crassostrea gigas]
c76962.graph_c0	23	0.916429	310	14.5271	8.63e-09	2.94742	up	up	[S]	Function unknown	--	--	--	--	Sulfatase-modifying factor enzyme 1;; DinB superfamily	--	S	Function unknown	hypothetical protein CGI_10019932 [Crassostrea gigas]
c73650.graph_c0	23	0.896194	187	8.5696	4.94e-05	2.22544	up	up	--	--	--	K04239|1.22479e-101|lgi:LOTGIDRAFT_171228|hypothetical protein; K04239 hypocretin (orexin) receptor 2 (A)	[R]	General function prediction only	7 transmembrane receptor (rhodopsin family);; Serpentine type 7TM GPCR chemoreceptor Srsx;; Serpentine type 7TM GPCR chemoreceptor Srw;; Serpentine type 7TM GPCR chemoreceptor Srx	Neuropeptide Y receptor GN=RYa-R OS=Drosophila melanogaster (Fruit fly) PE=2 SV=2	R	General function prediction only	Orexin receptor type 2 [Crassostrea gigas]
c61562.graph_c0	23	0.714082	993	36.2589	0	4.61934	up	up	--	--	Molecular Function: hydrolase activity (GO:0016787);;	--	--	--	Glycosyl hydrolase family 10;; Carbohydrate binding domain	--	G	Carbohydrate transport and metabolism	Exoglucanase xynX [Crassostrea gigas]
c78366.graph_c0	22	1.50934	2057	165.975	0	5.72849	up	up	--	--	--	--	--	--	--	Short-chain collagen C4 (Fragment) OS=Ephydatia muelleri (Mueller&apos;s freshwater sponge) PE=2 SV=1	--	--	Short-chain collagen C4 [Crassostrea gigas]
c69644.graph_c0	21	1.22298	219	15	1.4e-06	2.57382	up	up	--	--	--	--	[TV]	--	Lectin C-type domain	Perlucin OS=Haliotis laevigata (Abalone) PE=1 SV=3	R	General function prediction only	Low affinity immunoglobulin epsilon Fc receptor [Crassostrea gigas]
c73774.graph_c1	21	0.880815	190	9.37268	1.4e-05	2.37127	up	up	--	--	--	--	--	--	NACHT domain	--	R	General function prediction only	hypothetical protein BRAFLDRAFT_96740 [Branchiostoma floridae]
c74573.graph_c0	21	0.446253	831	20.7686	0	4.48623	up	up	[I]	Lipid transport and metabolism	--	--	[R]	General function prediction only	Acyltransferase family	Nose resistant to fluoxetine protein 6 (Precursor) GN=nrf-6 OS=Caenorhabditis elegans PE=1 SV=3	R	General function prediction only	Nose resistant to fluoxetine protein 6 [Crassostrea gigas]
c63123.graph_c0	20	1.34748	160	12.6782	0.000109473	2.19246	up	up	[M]	Cell wall/membrane/envelope biogenesis	--	--	--	--	Cell Wall Hydrolase	--	M	Cell wall/membrane/envelope biogenesis	Spore cortex-lytic enzyme [Crassostrea gigas]
c76320.graph_c0	20	1.28115	345	25.9917	1.6e-10	3.28955	up	up	--	--	--	--	--	--	--	--	K	Transcription	DNA-directed RNA polymerase II subunit RPB1 [Crassostrea gigas]
c74352.graph_c0	20	1.25066	396	29.1239	9.22e-12	3.48718	up	up	--	--	--	K17341|1.72078e-45|fch:102054808|HMCN1; hemicentin 1; K17341 hemicentin (A)	[RP]	--	Thrombospondin type 1 domain	Coadhesin {ECO:0000303|PubMed:23765379} (Fragment) OS=Acropora millepora (Staghorn coral) PE=1 SV=1	T	Signal transduction mechanisms	Hemicentin-1 [Crassostrea gigas]
c73993.graph_c0	20	1.06154	157	9.80053	0.00014343	2.16556	up	up	[L]	Replication, recombination and repair	Molecular Function: catalytic activity (GO:0003824);;	K01669|0|lgi:LOTGIDRAFT_224047|hypothetical protein; K01669 deoxyribodipyrimidine photo-lyase [EC:4.1.99.3] (A)	[LT]	--	FAD binding domain of DNA photolyase;; DNA photolyase	Cryptochrome-1 OS=Aedes aegypti (Yellowfever mosquito) PE=3 SV=1	T	Signal transduction mechanisms	Eukaryotic translation initiation factor 2-alpha kinase 4 [Crassostrea gigas]
c70137.graph_c1	20	0.907287	168	8.96332	5.38e-05	2.26184	up	up	--	--	--	--	--	--	Mab-21 protein	--	T	Signal transduction mechanisms	Uncharacterized protein C3orf59-like protein [Crassostrea gigas]
c61552.graph_c0	20	0.768541	993	44.8778	0	4.80826	up	up	--	--	--	K06530|5.88352e-72|pss:102447014|CD109; CD109 molecule; K06530 CD109 antigen (A)	[O]	Posttranslational modification, protein turnover, chaperones	A-macroglobulin complement component;; Alpha-2-macroglobulin family;; Alpha-macro-globulin thiol-ester bond-forming region;; Prenyltransferase-like;; Prenyltransferase-like	--	O	Posttranslational modification, protein turnover, chaperones	hypothetical protein CGI_10023765 [Crassostrea gigas]
c71651.graph_c0	20	0.664704	238	9.30294	1.86e-07	2.75837	up	up	--	--	--	K06249|0|lgi:LOTGIDRAFT_228850|hypothetical protein; K06249 reelin [EC:3.4.21.-] (A)	--	--	--	--	T	Signal transduction mechanisms	hypothetical protein LOTGIDRAFT_228850 [Lottia gigantea]
c21229.graph_c0	19	2.19949	145	19.7416	0.000260912	2.12154	up	up	--	--	--	--	--	--	--	NTR domain-containing protein (Precursor) OS=Pinctada margaritifera (Black-lipped pearl oyster) PE=1 SV=1	--	--	RecName: Full=NTR domain-containing protein; AltName: Full=Prism tissue inhibitor metalloproteinase protein 2; Flags: Precursor [Pinctada margaritifera]
c75902.graph_c0	19	1.16019	156	11.2033	9.33e-05	2.22538	up	up	--	--	--	--	[O]	Posttranslational modification, protein turnover, chaperones	Metallo-peptidase family M12B Reprolysin-like;; Metallo-peptidase family M12;; Reprolysin (M12B) family zinc metalloprotease;; Metallo-peptidase family M12B Reprolysin-like	ADAM family mig-17 (Precursor) GN=mig-17 OS=Caenorhabditis elegans PE=1 SV=3	O	Posttranslational modification, protein turnover, chaperones	TBC1 domain family member 4 [Crassostrea gigas]
c72366.graph_c0	19	0.650697	158	6.36396	7.76e-05	2.24348	up	up	--	--	--	K05619|0|lgi:LOTGIDRAFT_122446|hypothetical protein; K05619 transglutaminase 1 [EC:2.3.2.13] (A)	--	--	Transglutaminase family;; Transglutaminase family, C-terminal ig like domain;; Transglutaminase-like superfamily	Hemocyte protein-glutamine gamma-glutamyltransferase OS=Tachypleus tridentatus (Japanese horseshoe crab) PE=1 SV=1	O	Posttranslational modification, protein turnover, chaperones	Protein-glutamine gamma-glutamyltransferase K [Crassostrea gigas]
c75353.graph_c1	19	0.553145	228	7.80666	2.14e-07	2.76597	up	up	--	--	--	K11728|4.69501e-10|loa:LOAG_10716|hypothetical protein; K11728 nucleosome-remodeling factor subunit BPTF (A)	[B]	Chromatin structure and dynamics	PHD-finger	Nucleosome-remodeling factor subunit NURF301 GN=E(bx) OS=Drosophila melanogaster (Fruit fly) PE=1 SV=2	R	General function prediction only	Protein Bm3641, isoform g [Brugia malayi]
c61018.graph_c0	18	1.95992	200	25.6118	1.08e-06	2.65139	up	up	--	--	--	--	--	--	EF hand;; EF-hand domain pair;; EF-hand domain;; EF hand	--	--	--	--
c68533.graph_c0	18	1.09762	156	11.1879	5.39e-05	2.29774	up	up	[D]	Cell cycle control, cell division, chromosome partitioning	Molecular Function: catalytic activity (GO:0003824);; Molecular Function: ATP binding (GO:0005524);; Biological Process: tRNA processing (GO:0008033);; Molecular Function: pyridoxal phosphate binding (GO:0030170);;	--	[R]	General function prediction only	PP-loop family	Cytoplasmic tRNA 2-thiolation protein 1 {ECO:0000255|HAMAP-Rule:MF_03053} OS=Caenorhabditis elegans PE=1 SV=1	R	General function prediction only	tRNA 2-thiocytidine biosynthesis protein ttcA [Crassostrea gigas]
c59711.graph_c0	18	0.984091	137	8.80904	0.000335875	2.11338	up	up	--	--	--	--	--	--	--	--	--	--	hypothetical protein LOTGIDRAFT_239234, partial [Lottia gigantea]
c67008.graph_c0	18	0.857021	139	7.78356	0.000275945	2.13393	up	up	--	--	Biological Process: primary metabolic process (GO:0044238);; Biological Process: cellular macromolecule metabolic process (GO:0044260);;	--	--	--	--	--	D	Cell cycle control, cell division, chromosome partitioning	PREDICTED: uncharacterized protein LOC100888299 [Strongylocentrotus purpuratus]
c68210.graph_c0	18	0.654154	301	12.8653	6.13e-10	3.23543	up	up	--	--	--	--	--	--	--	--	--	--	hypothetical protein LOTGIDRAFT_235791 [Lottia gigantea]
c75974.graph_c1	18	0.631315	135	5.56868	0.000409198	2.09253	up	up	--	--	--	--	[O]	Posttranslational modification, protein turnover, chaperones	Hsp70 protein	--	O	Posttranslational modification, protein turnover, chaperones	Heat shock 70 kDa protein 12A [Crassostrea gigas]
c70643.graph_c0	18	0.457725	256	7.65627	1.37e-08	3.0038	up	up	--	--	--	--	[R]	General function prediction only	Reverse transcriptase (RNA-dependent DNA polymerase);; Endonuclease-reverse transcriptase	Endonuclease GN=pol OS=Drosophila melanogaster (Fruit fly) PE=3 SV=1	R	General function prediction only	pol-like protein [Ciona intestinalis]
c70219.graph_c0	17	1.13513	123	9.65935	0.000819348	2.03686	up	up	[E]	Amino acid transport and metabolism	--	K03334|7.00044e-24|pbi:103060575|L-amino-acid oxidase-like; K03334 L-amino-acid oxidase [EC:1.4.3.2] (A)	[Q]	Secondary metabolites biosynthesis, transport and catabolism	Flavin containing amine oxidoreductase;; NAD(P)-binding Rossmann-like domain;; FAD dependent oxidoreductase;; FAD binding domain;; Thi4 family;; Pyridine nucleotide-disulphide oxidoreductase;; Pyridine nucleotide-disulphide oxidoreductase;; HI0933-like protein;; FAD binding domain;; Glucose inhibited division protein A	Aplysianin-A (Precursor) OS=Aplysia kurodai (Kuroda&apos;s sea hare) PE=1 SV=1	E	Amino acid transport and metabolism	hypothetical protein TRIADDRAFT_54930 [Trichoplax adhaerens]
c75793.graph_c1	17	0.891482	125	7.70936	0.000665755	2.05969	up	up	--	--	Biological Process: single-organism cellular process (GO:0044763);;	K08451|1.96405e-30|lgi:LOTGIDRAFT_218330|hypothetical protein; K08451 G protein-coupled receptor 64 (A)	[T]	Signal transduction mechanisms	7 transmembrane receptor (Secretin family)	Latrophilin-like protein LAT-2 {ECO:0000312|EMBL:CCD61661.1, ECO:0000312|WormBase:B0286.2b} (Precursor) OS=Caenorhabditis elegans PE=2 SV=1	T	Signal transduction mechanisms	hypothetical protein CGI_10001342 [Crassostrea gigas]
c62334.graph_c0	17	0.591471	127	5.19676	0.000541462	2.08216	up	up	--	--	Molecular Function: binding (GO:0005488);;	--	--	--	Integrase core domain	--	R	General function prediction only	PREDICTED: uncharacterized protein LOC100893279 [Strongylocentrotus purpuratus]
c70665.graph_c0	16	1.3243	192	18.6902	5.86e-07	2.74981	up	up	--	--	--	K06530|8.82888e-46|lgi:LOTGIDRAFT_158717|hypothetical protein; K06530 CD109 antigen (A)	[O]	Posttranslational modification, protein turnover, chaperones	A-macroglobulin receptor;; A-macroglobulin complement component	--	O	Posttranslational modification, protein turnover, chaperones	thioester-containing protein-D [Azumapecten farreri]
c69614.graph_c1	16	0.460417	160	5.41497	1.12e-05	2.49032	up	up	--	--	--	K08000|1.5207e-107|lgi:LOTGIDRAFT_122269|hypothetical protein; K08000 matrix metalloproteinase-21 [EC:3.4.24.-] (A)	[OW]	--	Hemopexin	--	O	Posttranslational modification, protein turnover, chaperones	Matrix metalloproteinase-21 [Crassostrea gigas]
c73606.graph_c0	16	0.413705	1023	31.1094	0	5.14896	up	up	--	--	--	--	--	--	Common central domain of tyrosinase	Tyrosinase-like protein 2 (Precursor) OS=Pinctada margaritifera (Black-lipped pearl oyster) PE=1 SV=1	G	Carbohydrate transport and metabolism	Putative tyrosinase-like protein tyr-3 [Crassostrea gigas]
c64868.graph_c0	15	0.903788	115	8.14926	0.000649467	2.10735	up	up	--	--	--	--	--	--	Chitin binding Peritrophin-A domain	Probable chitinase 3 (Precursor) GN=Cht3 OS=Drosophila melanogaster (Fruit fly) PE=2 SV=2	R	General function prediction only	hypothetical protein LOTGIDRAFT_232881 [Lottia gigantea]
c71326.graph_c1	15	0.86546	495	33.5897	1.33e-15	4.19041	up	up	--	--	--	--	--	--	MAM domain	MAM and LDL-receptor class A domain-containing protein 1 (Fragment) OS=Acropora millepora (Staghorn coral) PE=1 SV=1	R	General function prediction only	hypothetical protein CGI_10007705 [Crassostrea gigas]
c74237.graph_c0	15	0.774139	152	9.22606	1.29e-05	2.50262	up	up	--	--	--	--	--	--	Inter-alpha-trypsin inhibitor heavy chain C-terminus	--	--	--	Inter-alpha-trypsin inhibitor heavy chain H3 [Crassostrea gigas]
c77742.graph_c0	15	0.506521	266	10.5641	7.36e-10	3.30037	up	up	--	--	--	--	--	--	--	--	S	Function unknown	TPA: TPA_exp: polyprotein [Lytechinus variegatus]
c77048.graph_c0	15	0.389427	264	8.06091	8.52e-10	3.28958	up	up	--	--	--	K04977|3.00434e-118|lgi:LOTGIDRAFT_161660|hypothetical protein; K04977 transient receptor potential cation channel subfamily M member 2 (A)	[PT]	--	Ion transport protein	Transient receptor potential cation channel trpm GN=Trpm OS=Drosophila melanogaster (Fruit fly) PE=1 SV=1	P	Inorganic ion transport and metabolism	Transient receptor potential cation channel subfamily M member 8 [Crassostrea gigas]
c74533.graph_c0	15	0.381664	124	3.7107	0.000241158	2.21392	up	up	--	--	--	--	[R]	General function prediction only	Fibrinogen beta and gamma chains, C-terminal globular domain	Fibrinogen-like protein A (Precursor) OS=Parastichopus parvimensis (Warty sea cucumber) PE=2 SV=1	R	General function prediction only	hypothetical protein CAPTEDRAFT_153615 [Capitella teleta]
c65760.graph_c0	14	1.0146	122	10.3985	0.000163267	2.28143	up	up	--	--	--	--	--	--	--	--	--	--	hypothetical protein CGI_10019055 [Crassostrea gigas]
c61550.graph_c0	14	0.562427	1195	56.4614	0	5.54838	up	up	--	--	--	--	[TW]	--	--	--	--	--	hypothetical protein LOTGIDRAFT_230689 [Lottia gigantea]
c74096.graph_c0	14	0.430146	134	4.84214	4.36e-05	2.4143	up	up	--	--	--	--	--	--	NACHT domain	--	R	General function prediction only	hypothetical protein BRAFLDRAFT_84232 [Branchiostoma floridae]
c71300.graph_c0	14	0.365844	1063	32.6698	0	5.37987	up	up	--	--	--	--	--	--	Endonuclease-reverse transcriptase;; Endonuclease/Exonuclease/phosphatase family	--	R	General function prediction only	PREDICTED: RNA-directed DNA polymerase from mobile element jockey-like [Saccoglossus kowalevskii]
c47340.graph_c0	13	1.73304	128	20.0688	4.32e-05	2.44598	up	up	--	--	--	--	--	--	--	--	S	Function unknown	predicted protein [Nematostella vectensis]
c70965.graph_c0	13	0.720933	105	6.84835	0.000629724	2.166	up	up	--	--	--	K10062|1.32174e-13|rno:361289|Colec12; collectin sub-family member 12; K10062 collectin sub-family member 12 (A)	--	--	PAN domain;; Sushi domain (SCR repeat)	Perlucin OS=Haliotis laevigata (Abalone) PE=1 SV=3	W	Extracellular structures	hypothetical protein CGI_10027257 [Crassostrea gigas]
c58030.graph_c0	13	0.712117	123	7.92424	7.61e-05	2.38957	up	up	[P]	Inorganic ion transport and metabolism	Biological Process: cation transport (GO:0006812);; Molecular Function: cation transmembrane transporter activity (GO:0008324);; Cellular Component: integral component of membrane (GO:0016021);; Biological Process: transmembrane transport (GO:0055085);;	K14688|1.03702e-25|lgi:LOTGIDRAFT_103819|hypothetical protein; K14688 solute carrier family 30 (zinc transporter), member 1 (A)	[P]	Inorganic ion transport and metabolism	Cation efflux family	--	P	Inorganic ion transport and metabolism	Zinc transporter 1 [Crassostrea gigas]
c64214.graph_c0	12	1.25248	149	18.2903	2.07e-06	2.76493	up	up	--	--	--	--	--	--	C1q domain	--	--	--	putative C1q domain containing protein MgC1q52 [Mytilus galloprovincialis]
c55923.graph_c0	12	0.924776	415	37.6139	4.22e-15	4.22806	up	up	--	--	--	--	--	--	--	--	--	--	hypothetical protein CGI_10017835 [Crassostrea gigas]
c66826.graph_c0	12	0.842805	725	59.8865	0	5.02939	up	up	--	--	--	--	--	--	--	--	--	--	hypothetical protein CGI_10016230 [Crassostrea gigas]
c76797.graph_c0	12	0.609597	212	12.6661	4.63e-09	3.2669	up	up	--	--	--	--	--	--	--	--	--	--	proline-rich matrix protein [Pinctada martensii]
c71924.graph_c0	12	0.554317	108	5.8674	0.000228882	2.30927	up	up	--	--	Molecular Function: oxidoreductase activity (GO:0016491);;	--	[TU]	--	EF-hand domain pair;; EF hand;; EF hand;; EF-hand domain;; EF-hand domain pair;; Secreted protein acidic and rich in cysteine Ca binding region	16 kDa calcium-binding protein OS=Schistosoma mansoni (Blood fluke) PE=2 SV=1	U	Intracellular trafficking, secretion, and vesicular transport	Calumenin [Crassostrea gigas]
c67120.graph_c1	11	0.821818	138	12.1257	3.15e-06	2.76763	up	up	--	--	--	--	[E]	Amino acid transport and metabolism	Peptidase family M13	Neprilysin-1 (Precursor) OS=Trittame loki (Brush-footed trapdoor spider) PE=1 SV=1	E	Amino acid transport and metabolism	PREDICTED: membrane metallo-endopeptidase-like 1 isoform X1 [Nasonia vitripennis]
c69137.graph_c0	11	0.76443	103	8.41836	0.000214259	2.35393	up	up	--	--	--	K04437|7.00646e-19|lgi:LOTGIDRAFT_231196|hypothetical protein; K04437 filamin (A)	[Z]	Cytoskeleton	Filamin/ABP280 repeat	Filamin-A GN=cher OS=Drosophila melanogaster (Fruit fly) PE=1 SV=2	Z	Cytoskeleton	Filamin-C [Crassostrea gigas]
c63886.graph_c0	11	0.584215	419	26.1721	1.22e-15	4.35334	up	up	--	--	--	K17341|5.3445e-35|lcm:102350103|HMCN1; hemicentin 1; K17341 hemicentin (A)	[RP]	--	Thrombospondin type 1 domain	Coadhesin {ECO:0000303|PubMed:23765379} (Fragment) OS=Acropora millepora (Staghorn coral) PE=1 SV=1	T	Signal transduction mechanisms	Hemicentin-1 [Crassostrea gigas]
c66990.graph_c0	11	0.536712	119	6.82874	2.92e-05	2.55784	up	up	--	--	--	--	[R]	General function prediction only	Fibrinogen beta and gamma chains, C-terminal globular domain	Fibrinogen-like protein A (Precursor) OS=Parastichopus parvimensis (Warty sea cucumber) PE=2 SV=1	R	General function prediction only	Fibrinogen C domain-containing protein 1 [Crassostrea gigas]
c66362.graph_c0	11	0.412278	108	4.76065	0.0001136	2.4208	up	up	--	--	--	K18273|4.4394e-18|ola:101166341|IgGFc-binding protein-like; K18273 alpha-tectorin (A)	[WV]	--	EGF domain;; Trypsin Inhibitor like cysteine rich domain	--	W	Extracellular structures	Zonadhesin [Crassostrea gigas]
c75439.graph_c0	11	0.321303	93	3.19485	0.000786657	2.2101	up	up	--	--	--	--	--	--	--	--	S	Function unknown	Coiled-coil domain-containing protein 84 [Crassostrea gigas]
c72730.graph_c0	10	0.728475	89	7.62517	0.000675824	2.26917	up	up	--	--	--	--	--	--	Serpentine type 7TM GPCR chemoreceptor Srw;; 7 transmembrane receptor (rhodopsin family)	FMRFamide receptor OS=Drosophila melanogaster (Fruit fly) PE=2 SV=1	T	Signal transduction mechanisms	FMRFamide receptor [Crassostrea gigas]
c50507.graph_c0	10	0.715741	141	11.8692	9.69e-07	2.919	up	up	--	--	--	--	--	--	--	Short-chain collagen C4 (Fragment) OS=Ephydatia muelleri (Mueller&apos;s freshwater sponge) PE=2 SV=1	--	--	hypothetical protein BRAFLDRAFT_67696 [Branchiostoma floridae]
c51925.graph_c0	10	0.696253	564	46.1839	0	4.90085	up	up	--	--	--	K06563|4.96255e-18|ecb:100629660|CD209 antigen-like protein 2-like; K06563 CD209 antigen (A)	--	--	Lectin C-type domain	Perlucin-like protein {ECO:0000303|PubMed:21643827} (Precursor) OS=Mytilus galloprovincialis (Mediterranean mussel) PE=1 SV=1	R	General function prediction only	Aggrecan core protein [Crassostrea gigas]
c75012.graph_c0	10	0.616855	93	6.74701	0.00039059	2.33097	up	up	--	--	--	--	--	--	Reeler domain	Putative defense protein 1 (Precursor) OS=Lonomia obliqua (Moth) PE=2 SV=1	R	General function prediction only	Putative ferric-chelate reductase 1 [Crassostrea gigas]
c69945.graph_c0	10	0.590459	235	16.3194	9.87e-11	3.64632	up	up	--	--	--	K13912|2.73354e-42|aqu:100633732|deleted in malignant brain tumors 1 protein-like; K13912 deleted in malignant brain tumors 1 protein (A)	--	--	Scavenger receptor cysteine-rich domain;; Scavenger receptor cysteine-rich domain;; MAM domain;; Human growth factor-like EGF	Scavenger receptor cysteine-rich domain superfamily protein {ECO:0000312|EMBL:BAK39578.1} (Precursor) OS=Patiria pectinifera (Starfish) PE=1 SV=1	O	Posttranslational modification, protein turnover, chaperones	Lysyl oxidase-like protein 2 [Crassostrea gigas]
c69543.graph_c0	10	0.524044	87	5.36207	0.000891382	2.23725	up	up	--	--	--	--	--	--	SPATIAL	--	--	--	40S ribosomal protein S19 [Crassostrea gigas]
c62254.graph_c0	9	0.810467	164	17.3693	3.02e-08	3.26556	up	up	--	--	--	--	--	--	Fibronectin type III domain	--	T	Signal transduction mechanisms	nephrin [Echinococcus multilocularis]
c62751.graph_c0	9	0.647461	1103	93.3237	0	5.99748	up	up	[P]	Inorganic ion transport and metabolism	Biological Process: iron ion transport (GO:0006826);; Biological Process: cellular iron ion homeostasis (GO:0006879);; Molecular Function: ferric iron binding (GO:0008199);; Molecular Function: oxidoreductase activity (GO:0016491);; Biological Process: oxidation-reduction process (GO:0055114);;	K00522|2.70316e-98|lgi:LOTGIDRAFT_183389|hypothetical protein; K00522 ferritin heavy chain [EC:1.16.3.2] (A)	[P]	Inorganic ion transport and metabolism	Ferritin-like domain	Soma ferritin OS=Lymnaea stagnalis (Great pond snail) PE=2 SV=2	P	Inorganic ion transport and metabolism	soma ferritin [Crassostrea gigas]
c58178.graph_c0	9	0.600198	95	7.4511	0.000138168	2.49284	up	up	--	--	--	--	--	--	--	--	--	--	hypothetical protein CGI_10000740 [Crassostrea gigas]
c70998.graph_c0	9	0.398256	694	36.1181	0	5.33089	up	up	--	--	--	--	--	--	--	--	--	--	hypothetical protein CGI_10003184 [Crassostrea gigas]
c66753.graph_c0	9	0.356892	126	5.87637	2.37e-06	2.89153	up	up	--	--	--	--	--	--	--	--	G	Carbohydrate transport and metabolism	Glucans biosynthesis glucosyltransferase H [Crassostrea gigas]
c75815.graph_c0	9	0.356816	125	5.8285	2.68e-06	2.88025	up	up	--	--	Molecular Function: transferase activity (GO:0016740);;	--	[Z]	Cytoskeleton	Immunoglobulin I-set domain;; Immunoglobulin domain;; Immunoglobulin domain;; Immunoglobulin V-set domain;; Immunoglobulin domain;; CD80-like C2-set immunoglobulin domain	Titin GN=CG1915 OS=Drosophila melanogaster (Fruit fly) PE=1 SV=3	T	Signal transduction mechanisms	Myopalladin [Crassostrea gigas]
c71170.graph_c0	9	0.327911	117	5.01354	7.34e-06	2.78668	up	up	[Q]	Secondary metabolites biosynthesis, transport and catabolism	Molecular Function: binding (GO:0005488);;	K11182|1.02139e-160|lgi:LOTGIDRAFT_118238|hypothetical protein; K11182 diamine oxidase [EC:1.4.3.22] (A)	[Q]	Secondary metabolites biosynthesis, transport and catabolism	Copper amine oxidase, enzyme domain	Putative amine oxidase [copper-containing] (Precursor) OS=Pinctada margaritifera (Black-lipped pearl oyster) PE=1 SV=1	Q	Secondary metabolites biosynthesis, transport and catabolism	Amiloride-sensitive amine oxidase [copper-containing] [Crassostrea gigas]
c50786.graph_c0	9	0.318037	90	3.74044	0.000278928	2.4168	up	up	--	--	--	--	--	--	Interferon-inducible GTPase (IIGP);; 50S ribosome-binding GTPase;; Protein of unknown function, DUF258	--	R	General function prediction only	hypothetical protein BRAFLDRAFT_187962 [Branchiostoma floridae]
c72360.graph_c0	9	0.301378	2097	82.5871	0	6.92289	up	up	--	--	--	--	--	--	--	--	--	--	hypothetical protein CGI_10018742 [Crassostrea gigas]
c64143.graph_c0	9	0.281913	522	19.2304	0	4.92163	up	up	--	--	--	--	--	--	DDE superfamily endonuclease;; Helix-turn-helix of DDE superfamily endonuclease	--	S	Function unknown	PREDICTED: uncharacterized protein LOC100373789 [Saccoglossus kowalevskii]
c67627.graph_c0	9	0.185124	99	2.39498	7.95e-05	2.55091	up	up	--	--	Molecular Function: hydrolase activity (GO:0016787);;	K04398|1.39597e-46|mdo:100617599|CASP8; caspase 8, apoptosis-related cysteine peptidase; K04398 caspase 8 [EC:3.4.22.61] (A)	[D]	Cell cycle control, cell division, chromosome partitioning	Caspase domain	Caspase-1 subunit p12 (Precursor) OS=Spodoptera frugiperda (Fall armyworm) PE=1 SV=1	D	Cell cycle control, cell division, chromosome partitioning	caspase-8 [Tubifex tubifex]
c31431.graph_c0	8	0.857253	119	14.9972	2.28e-06	2.95587	up	up	--	--	--	--	--	--	--	--	--	--	hypothetical protein CGI_10005552 [Crassostrea gigas]
c45260.graph_c0	8	0.742669	284	31.0077	2.27e-13	4.1942	up	up	--	--	--	--	--	--	Tissue inhibitor of metalloproteinase	NTR domain-containing protein (Precursor) OS=Pinctada margaritifera (Black-lipped pearl oyster) PE=1 SV=1	--	--	RecName: Full=NTR domain-containing protein; AltName: Full=Prism tissue inhibitor metalloproteinase protein 2; Flags: Precursor [Pinctada margaritifera]
c73154.graph_c0	8	0.620444	119	10.8544	2.28e-06	2.95587	up	up	--	--	--	--	[WV]	--	--	Hemocytin (Precursor) OS=Bombyx mori (Silk moth) PE=2 SV=1	W	Extracellular structures	PREDICTED: uncharacterized protein LOC101849435 [Aplysia californica]
c71578.graph_c0	8	0.610811	355	31.8779	1.67e-15	4.51372	up	up	--	--	--	--	--	--	Ependymin	--	R	General function prediction only	Mammalian ependymin-related protein 1 [Crassostrea gigas]
c70754.graph_c0	8	0.45096	123	8.15451	1.36e-06	3.00264	up	up	--	--	--	K06530|1.4687e-09|loa:LOAG_11279|hypothetical protein; K06530 CD109 antigen (A)	[O]	Posttranslational modification, protein turnover, chaperones	--	--	O	Posttranslational modification, protein turnover, chaperones	A-macroglobulin complement component family protein, variant [Loa loa]
c78426.graph_c0	8	0.444721	310	20.2677	3.44e-14	4.31957	up	up	--	--	--	--	--	--	--	--	--	--	hypothetical protein CGI_10020058 [Crassostrea gigas]
c63334.graph_c0	8	0.38698	93	5.29086	7.99e-05	2.60813	up	up	--	--	--	K05398|2.91215e-24|ssc:396607|TLR1; toll-like receptor 1; K05398 toll-like receptor 1 (A)	[T]	Signal transduction mechanisms	TIR domain;; TIR domain	Protein toll (Precursor) GN=Tl OS=Drosophila melanogaster (Fruit fly) PE=1 SV=1	T	Signal transduction mechanisms	Toll-like receptor 6 [Crassostrea gigas]
c73547.graph_c0	8	0.270602	155	6.16621	2.95e-08	3.33056	up	up	--	--	--	K13289|6.69522e-30|ssc:100156798|CTSA; cathepsin A (EC:3.4.16.5); K13289 cathepsin A (carboxypeptidase C) [EC:3.4.16.5] (A)	[OE]	--	Serine carboxypeptidase	Uncharacterized serine carboxypeptidase K10B2.2 (Precursor) GN=K10B2.2 OS=Caenorhabditis elegans PE=3 SV=1	O	Posttranslational modification, protein turnover, chaperones	hypothetical protein CAPTEDRAFT_150430 [Capitella teleta]
c69960.graph_c0	7	0.779417	138	18.0716	7.49e-08	3.32716	up	up	--	--	--	K02599|1.40077e-12|xma:102234173|neurogenic locus notch protein homolog; K02599 Notch (A)	[T]	Signal transduction mechanisms	EGF-like domain;; EGF-like domain;; Antistasin family;; Human growth factor-like EGF	Fibropellin-1 (Precursor) GN=EGF1 OS=Strongylocentrotus purpuratus (Purple sea urchin) PE=1 SV=2	T	Signal transduction mechanisms	hypothetical protein DAPPUDRAFT_233379 [Daphnia pulex]
c63097.graph_c0	7	0.760233	147	18.7763	2.54e-08	3.4168	up	up	--	--	--	--	--	--	--	--	--	--	Collagen alpha-5(VI) chain [Crassostrea gigas]
c31503.graph_c0	7	0.593073	73	7.27408	0.00072155	2.43016	up	up	--	--	--	--	--	--	F5/8 type C domain	--	R	General function prediction only	F-type lectin [Pinctada martensii]
c66433.graph_c0	7	0.531086	94	8.38764	2.79e-05	2.78467	up	up	--	--	Molecular Function: serine-type peptidase activity (GO:0008236);;	K09628|5.73318e-61|cmy:102930321|serine protease 27-like; K09628 protease, serine 27 [EC:3.4.21.-] (A)	[E]	Amino acid transport and metabolism	Trypsin;; Domain of unknown function (DUF1986)	Mite allergen Der p 3 (Precursor) GN=DERP3 OS=Dermatophagoides pteronyssinus (European house dust mite) PE=1 SV=1	O	Posttranslational modification, protein turnover, chaperones	Transmembrane protease, serine 3 [Crassostrea gigas]
c57414.graph_c0	7	0.526823	78	6.90409	0.000323768	2.5228	up	up	[L]	Replication, recombination and repair	Molecular Function: binding (GO:0005488);; Biological Process: cellular macromolecule metabolic process (GO:0044260);; Biological Process: nucleic acid metabolic process (GO:0090304);;	--	[R]	General function prediction only	Reverse transcriptase (RNA-dependent DNA polymerase);; Retroviral aspartyl protease	Endonuclease GN=POL OS=Drosophila melanogaster (Fruit fly) PE=3 SV=1	S	Function unknown	PREDICTED: uncharacterized protein K02A2.6-like [Strongylocentrotus purpuratus]
c57304.graph_c1	7	0.445148	117	8.75059	1.1e-06	3.0934	up	up	[P]	Inorganic ion transport and metabolism	--	--	--	--	Dyp-type peroxidase family	--	S	Function unknown	hypothetical protein TRIADDRAFT_20245 [Trichoplax adhaerens]
c71362.graph_c0	7	0.414964	110	7.66919	2.84e-06	3.00623	up	up	--	--	--	--	[R]	General function prediction only	Tissue inhibitor of metalloproteinase	--	R	General function prediction only	Metalloproteinase inhibitor 4 [Crassostrea gigas]
c50320.graph_c0	7	0.383212	126	8.11254	3.37e-07	3.19825	up	up	--	--	--	--	--	--	HTH-like domain	--	S	Function unknown	predicted protein [Nematostella vectensis]
c70492.graph_c0	7	0.361514	140	8.50354	5.87e-08	3.34756	up	up	--	--	--	--	--	--	Calcium-binding EGF domain	63 kDa sperm flagellar membrane protein (Precursor) OS=Strongylocentrotus purpuratus (Purple sea urchin) PE=2 SV=1	T	Signal transduction mechanisms	hypothetical protein CAPTEDRAFT_196568 [Capitella teleta]
c61080.graph_c0	7	0.346613	399	23.2362	0	4.84272	up	up	--	--	Molecular Function: peroxidase activity (GO:0004601);; Cellular Component: extracellular region (GO:0005576);; Biological Process: response to oxidative stress (GO:0006979);; Molecular Function: heme binding (GO:0020037);; Biological Process: oxidation-reduction process (GO:0055114);;	--	[R]	General function prediction only	Animal haem peroxidase	Peroxidase-like protein (Precursor) OS=Pinctada margaritifera (Black-lipped pearl oyster) PE=1 SV=1	R	General function prediction only	RecName: Full=Peroxidase-like protein; Flags: Precursor [Pinctada margaritifera]
c65358.graph_c0	7	0.249351	180	7.54104	6.54e-10	3.70474	up	up	--	--	--	K10270|3.09752e-13|dwi:Dwil_GK24976|GK24976 gene product from transcript GK24976-RA; K10270 F-box and leucine-rich repeat protein 4 (A)	[R]	General function prediction only	--	Laminin subunit gamma-1 (Precursor) GN=LanB2 OS=Drosophila melanogaster (Fruit fly) PE=2 SV=2	R	General function prediction only	hypothetical protein CAPTEDRAFT_188992 [Capitella teleta]
c62612.graph_c0	7	0.239365	108	4.34341	3.75e-06	2.98033	up	up	--	--	Molecular Function: binding (GO:0005488);;	--	--	--	YqaJ-like viral recombinase domain;; Herpesvirus alkaline exonuclease;; PHD-finger;; PHD-finger	--	R	General function prediction only	hypothetical protein BRAFLDRAFT_119491 [Branchiostoma floridae]
c44288.graph_c0	6	1.23191	108	26.0793	1.31e-06	3.16221	up	up	--	--	--	--	--	--	--	--	--	--	hypothetical protein CGI_10021497 [Crassostrea gigas]
c54934.graph_c0	6	0.553422	98	10.6311	5.63e-06	3.02521	up	up	--	--	--	--	--	--	WAP-type (Whey Acidic Protein) 'four-disulfide core'	--	--	--	WAP four-disulfide core domain protein 2 [Zootermopsis nevadensis]
c63839.graph_c0	6	0.426191	288	24.0597	1.31e-14	4.55759	up	up	--	--	--	K03098|9.05701e-16|lgi:LOTGIDRAFT_156771|hypothetical protein; K03098 apolipoprotein D and lipocalin family protein (A)	--	--	Lipocalin / cytosolic fatty-acid binding protein family	--	M	Cell wall/membrane/envelope biogenesis	Plexin-A2 [Crassostrea gigas]
c66965.graph_c0	6	0.404728	74	5.87069	0.000250069	2.63105	up	up	--	--	--	--	--	--	CXCXC repeat	--	--	--	Vascular endothelial growth factor D [Crassostrea gigas]
c75905.graph_c2	6	0.373149	77	5.63206	0.000151965	2.68663	up	up	--	--	--	K11504|7.33324e-27|spu:588857|centromere protein L-like; K11504 centromere protein L (A)	--	--	Kinetochore complex Sim4 subunit Fta1	--	S	Function unknown	Centromere protein L [Crassostrea gigas]
c62932.graph_c0	6	0.343032	199	13.3808	2.79e-11	4.02959	up	up	--	--	Molecular Function: catalytic activity (GO:0003824);;	--	[E]	Amino acid transport and metabolism	Trypsin;; Domain of unknown function (DUF316)	Trypsin-7 (Precursor) GN=TRYP7 OS=Anopheles gambiae (African malaria mosquito) PE=2 SV=2	O	Posttranslational modification, protein turnover, chaperones	PREDICTED: trypsin-1-like, partial [Acyrthosiphon pisum]
c75495.graph_c0	6	0.315792	107	6.62335	1.51e-06	3.14908	up	up	[R]	General function prediction only	--	--	[R]	General function prediction only	Ankyrin repeat;; Ankyrin repeats (3 copies);; Ankyrin repeats (many copies);; Ankyrin repeats (many copies);; Ankyrin repeat	Tonsoku-like protein GN=CG7457 OS=Drosophila melanogaster (Fruit fly) PE=1 SV=1	L	Replication, recombination and repair	hypothetical protein CAPTEDRAFT_87351, partial [Capitella teleta]
c67987.graph_c0	6	0.268959	66	3.47955	0.000976351	2.47146	up	up	--	--	--	K04253|3.41023e-46|lgi:LOTGIDRAFT_154374|hypothetical protein; K04253 visual pigment-like receptor peropsin (A)	[R]	General function prediction only	7 transmembrane receptor (rhodopsin family)	Rhodopsin, G0-coupled GN=SCOP2 OS=Mizuhopecten yessoensis (Japanese scallop) PE=1 SV=1	T	Signal transduction mechanisms	Visual pigment-like receptor peropsin [Crassostrea gigas]
c70550.graph_c0	6	0.266622	90	4.70362	1.9e-05	2.90541	up	up	--	--	--	--	--	--	--	--	S	Function unknown	hypothetical protein CGI_10011206 [Crassostrea gigas]
c72481.graph_c0	6	0.198438	82	3.18957	6.73e-05	2.77474	up	up	--	--	--	--	--	--	--	--	S	Function unknown	PREDICTED: uncharacterized protein LOC100180926 [Ciona intestinalis]
c76676.graph_c0	5	0.705844	393	65.2494	0	5.21103	up	up	--	--	--	--	--	--	--	--	--	--	Cytochrome P450 2A1 [Crassostrea gigas]
c67465.graph_c0	5	0.576099	63	8.53714	0.000651925	2.6149	up	up	--	--	--	K10059|2.46574e-18|mze:101483464|C-type lectin domain family 4 member E-like; K10059 C-type lectin domain family 4 member E (A)	[TV]	--	Lectin C-type domain	Perlucin OS=Haliotis laevigata (Abalone) PE=1 SV=3	V	Defense mechanisms	C-type lectin-1 [Crassostrea gigas]
c55686.graph_c0	5	0.559584	142	18.6908	4.2e-09	3.75773	up	up	--	--	--	--	--	--	EF-hand domain pair;; EF hand;; EF-hand domain	--	--	--	ELAV-like protein 2 [Crassostrea gigas]
c67698.graph_c0	5	0.49779	74	8.66468	9.19e-05	2.83922	up	up	--	--	--	--	--	--	Mab-21 protein	--	--	--	--
c16676.graph_c0	5	0.421087	124	12.282	4.36e-08	3.56564	up	up	--	--	--	--	--	--	C1q domain	--	R	General function prediction only	Heavy metal-binding protein HIP [Crassostrea gigas]
c71598.graph_c0	5	0.377565	113	10.0356	2.01e-07	3.43428	up	up	--	--	--	--	--	--	--	--	S	Function unknown	--
c66721.graph_c0	5	0.373554	76	6.67793	6.51e-05	2.8765	up	up	--	--	Cellular Component: chromosome (GO:0005694);; Biological Process: DNA packaging (GO:0006323);; Biological Process: multicellular organismal process (GO:0032501);; Biological Process: developmental process (GO:0032502);; Biological Process: chromosome organization (GO:0051276);;	--	[B]	Chromatin structure and dynamics	linker histone H1 and H5 family	Sperm-specific protein PHI-2B OS=Mytilus californianus (California mussel) PE=1 SV=2	B	Chromatin structure and dynamics	RecName: Full=Sperm-specific protein PHI-2B; AltName: Full=PL-II*; AltName: Full=Sperm-specific linker histone H1-like protein [Mytilus californianus]
c71617.graph_c0	5	0.304402	142	10.1674	4.2e-09	3.75773	up	up	[E]	Amino acid transport and metabolism	--	K00544|3.47999e-49|lgi:LOTGIDRAFT_230320|hypothetical protein; K00544 betaine-homocysteine S-methyltransferase [EC:2.1.1.5] (A)	[E]	Amino acid transport and metabolism	Homocysteine S-methyltransferase	--	E	Amino acid transport and metabolism	Betaine--homocysteine S-methyltransferase 2 [Crassostrea gigas]
c66587.graph_c0	5	0.30311	92	6.55938	4.68e-06	3.14447	up	up	--	--	--	--	--	--	--	--	--	--	hypothetical protein LOTGIDRAFT_236400 [Lottia gigantea]
c71684.graph_c0	5	0.290585	70	4.7846	0.000185021	2.76162	up	up	--	--	--	--	[GO]	--	Sulfotransferase domain	WSCD family member CG9164 GN=CG9164 OS=Drosophila melanogaster (Fruit fly) PE=2 SV=1	O	Posttranslational modification, protein turnover, chaperones	hypothetical protein LOTGIDRAFT_102906 [Lottia gigantea]
c72827.graph_c0	5	0.252501	72	4.27632	0.000130154	2.80094	up	up	--	--	Molecular Function: ion channel activity (GO:0005216);; Biological Process: ion transport (GO:0006811);; Cellular Component: integral component of membrane (GO:0016021);; Biological Process: transmembrane transport (GO:0055085);;	--	[PT]	--	Ion transport protein	Sodium channel protein 60E OS=Drosophila melanogaster (Fruit fly) PE=2 SV=5	P	Inorganic ion transport and metabolism	Sodium leak channel non-selective protein [Crassostrea gigas]
c66158.graph_c0	5	0.20929	71	3.49528	0.000155112	2.78142	up	up	[Q]	Secondary metabolites biosynthesis, transport and catabolism	--	K11182|2.96524e-52|acs:100557987|aoc1; amine oxidase, copper containing 1; K11182 diamine oxidase [EC:1.4.3.22] (A)	[Q]	Secondary metabolites biosynthesis, transport and catabolism	Copper amine oxidase, enzyme domain	Putative amine oxidase [copper-containing] (Precursor) OS=Pinctada margaritifera (Black-lipped pearl oyster) PE=1 SV=1	Q	Secondary metabolites biosynthesis, transport and catabolism	Amiloride-sensitive amine oxidase [copper-containing] [Crassostrea gigas]
c50774.graph_c0	5	0.184208	83	3.59635	2e-05	2.9999	up	up	[C]	Energy production and conversion	Molecular Function: cytochrome-c oxidase activity (GO:0004129);; Molecular Function: iron ion binding (GO:0005506);; Cellular Component: mitochondrial inner membrane (GO:0005743);; Biological Process: oxidative phosphorylation (GO:0006119);; Molecular Function: electron carrier activity (GO:0009055);; Biological Process: aerobic respiration (GO:0009060);; Cellular Component: integral component of…	K02256|0|dme:COX1|cytochrome c oxidase subunit I; K02256 cytochrome c oxidase subunit 1 [EC:1.9.3.1] (A)	[C]	Energy production and conversion	--	Cytochrome c oxidase subunit 1 GN=COI OS=Lumbricus terrestris (Common earthworm) PE=3 SV=1	C	Energy production and conversion	cytochrome c oxidase subunit I [Pista cristata]
c69773.graph_c0	5	0.156329	115	4.22876	1.51e-07	3.45907	up	up	--	--	--	--	--	--	--	--	--	--	hypothetical protein CGI_10002954 [Crassostrea gigas]
c71349.graph_c0	5	0.138907	67	2.18914	0.000315716	2.70056	up	up	--	--	--	--	--	--	--	--	T	Signal transduction mechanisms	PREDICTED: uncharacterized protein LOC101848762 [Aplysia californica]
c78893.graph_c0	5	0.120775	87	2.47157	1.04e-05	3.06595	up	up	--	--	--	--	--	--	DDE superfamily endonuclease	Transposable element Tcb2 transposase OS=Caenorhabditis briggsae PE=3 SV=1	S	Function unknown	Transposable element Tcb2 transposase [Crassostrea gigas]
c16581.graph_c0	4	0.430422	372	47.0785	0	5.37565	up	up	--	--	Molecular Function: hydrolase activity, hydrolyzing O-glycosyl compounds (GO:0004553);;	K06252|1.30937e-06|acs:100552187|tenascin-X-like; K06252 tenascin (A)	[TW]	--	EGF-like domain	--	W	Extracellular structures	hypothetical protein [Monosiga brevicollis MX1]
c77094.graph_c1	4	0.401371	268	31.6276	3.22e-15	4.90615	up	up	--	--	--	--	--	--	--	--	--	--	hypothetical protein CGI_10006105 [Crassostrea gigas]
c60634.graph_c0	4	0.373188	62	6.80307	0.000276319	2.83602	up	up	--	--	--	--	--	--	--	--	R	General function prediction only	hypothetical protein LOTGIDRAFT_236529 [Lottia gigantea]
c68125.graph_c0	4	0.317389	71	6.62575	5.13e-05	3.02476	up	up	--	--	--	--	--	--	C1q domain	--	R	General function prediction only	putative C1q domain containing protein MgC1q87 [Mytilus galloprovincialis]
c69639.graph_c1	4	0.30302	61	5.43483	0.00033492	2.81344	up	up	--	--	Molecular Function: signal transducer activity (GO:0004871);;	--	[T]	Signal transduction mechanisms	7 transmembrane receptor (Secretin family);; Slime mold cyclic AMP receptor	Diuretic hormone receptor OS=Manduca sexta (Tobacco hawkmoth) PE=2 SV=1	T	Signal transduction mechanisms	hypothetical protein CGI_10009358 [Crassostrea gigas]
c68748.graph_c0	4	0.293469	81	6.98927	8.71e-06	3.20905	up	up	--	--	Cellular Component: extracellular region (GO:0005576);;	K03989|2.76119e-22|bfo:BRAFLDRAFT_129974|hypothetical protein; K03989 complement component 4 (A)	[O]	Posttranslational modification, protein turnover, chaperones	A-macroglobulin receptor;; UNC-6/NTR/C345C module	--	O	Posttranslational modification, protein turnover, chaperones	complement component 3, partial [Crassostrea ariakensis]
c66931.graph_c0	4	0.278825	85	6.96845	4.41e-06	3.27665	up	up	[P]	Inorganic ion transport and metabolism	--	--	[R]	General function prediction only	Sulfatase	--	R	General function prediction only	hypothetical protein LOTGIDRAFT_182753, partial [Lottia gigantea]
c64118.graph_c0	4	0.260891	351	26.9247	0	5.29237	up	up	--	--	--	--	--	--	GCC2 and GCC3;; Thrombospondin type 1 domain	Coadhesin {ECO:0000303|PubMed:23765379} (Fragment) OS=Acropora millepora (Staghorn coral) PE=1 SV=1	T	Signal transduction mechanisms	Sushi, von Willebrand factor type A, EGF and pentraxin domain-containing protein 1 [Crassostrea gigas]
c66626.graph_c0	4	0.192992	71	4.02887	5.13e-05	3.02476	up	up	--	--	--	K01315|9.24035e-55|shr:100928828|plasminogen-like; K01315 plasminogen [EC:3.4.21.7] (A)	--	--	Kringle domain;; EGF-like domain	Tyrosine-protein kinase transmembrane receptor Ror2 (Precursor) GN=Nrk OS=Drosophila melanogaster (Fruit fly) PE=1 SV=2	O	Posttranslational modification, protein turnover, chaperones	Plasminogen [Crassostrea gigas]
c69127.graph_c0	4	0.178704	59	3.10006	0.000493619	2.76718	up	up	[F]	Nucleotide transport and metabolism	Molecular Function: dUTP diphosphatase activity (GO:0004170);; Biological Process: dUTP metabolic process (GO:0046080);;	K01520|1.49676e-53|bfo:BRAFLDRAFT_62279|hypothetical protein; K01520 dUTP pyrophosphatase [EC:3.6.1.23] (A)	[F]	Nucleotide transport and metabolism	dUTPase	Deoxyuridine 5&apos;-triphosphate nucleotidohydrolase GN=dut OS=Dictyostelium discoideum (Slime mold) PE=3 SV=1	F	Nucleotide transport and metabolism	hypothetical protein BRAFLDRAFT_62279 [Branchiostoma floridae]
c68962.graph_c1	4	0.169449	62	3.08899	0.000276319	2.83602	up	up	[Q]	Secondary metabolites biosynthesis, transport and catabolism	Molecular Function: binding (GO:0005488);; Molecular Function: oxidoreductase activity (GO:0016491);;	--	[Q]	Secondary metabolites biosynthesis, transport and catabolism	Cytochrome P450	Cytochrome P450 2L1 GN=CYP2L1 OS=Panulirus argus (Caribbean spiny lobster) PE=1 SV=1	Q	Secondary metabolites biosynthesis, transport and catabolism	CYP356A1 [Crassostrea gigas]
c64439.graph_c0	4	0.139769	100	4.10958	3.88e-07	3.50518	up	up	--	--	Biological Process: transport (GO:0006810);; Molecular Function: symporter activity (GO:0015293);; Cellular Component: membrane (GO:0016020);;	K05039|4.50925e-147|pbi:103056234|SLC6A6; solute carrier family 6 (neurotransmitter transporter), member 6; K05039 solute carrier family 6 (neurotransmitter transporter, GABA) member 6/8/11/12/13 (A)	[T]	Signal transduction mechanisms	Sodium:neurotransmitter symporter family	Sodium- and chloride-dependent GABA transporter ine OS=Drosophila melanogaster (Fruit fly) PE=1 SV=1	P	Inorganic ion transport and metabolism	Sodium- and chloride-dependent GABA transporter 2 [Crassostrea gigas]
c48753.graph_c0	4	0.101961	59	1.76878	0.000493619	2.76718	up	up	--	--	--	--	--	--	Transposase IS4	--	S	Function unknown	PREDICTED: piggyBac transposable element-derived protein 3-like [Hydra vulgaris]
c55044.graph_c0	4	0.0815617	171	4.10079	3.29e-11	4.26513	up	up	--	--	Molecular Function: binding (GO:0005488);;	--	--	--	Pao retrotransposon peptidase;; Integrase core domain	--	R	General function prediction only	PREDICTED: uncharacterized protein LOC102802789 [Saccoglossus kowalevskii]
c30446.graph_c0	3	0.546187	52	11.1344	0.000658689	2.88541	up	up	--	--	Molecular Function: serine-type endopeptidase inhibitor activity (GO:0004867);; Cellular Component: extracellular region (GO:0005576);; Biological Process: metabolic process (GO:0008152);; Biological Process: envenomation resulting in negative regulation of voltage-gated potassium channel activity in other organism (GO:0044562);;	K15619|2.2926e-10|shr:100933182|SPINT1; serine peptidase inhibitor, Kunitz type 1; K15619 Kunitz-type protease inhibitor 1 (A)	[O]	Posttranslational modification, protein turnover, chaperones	Kunitz/Bovine pancreatic trypsin inhibitor domain	BPTI/Kunitz domain-containing protein 4 (Precursor) OS=Pinctada margaritifera (Black-lipped pearl oyster) PE=1 SV=1	O	Posttranslational modification, protein turnover, chaperones	RecName: Full=BPTI/Kunitz domain-containing protein 4; AltName: Full=Nacre serine protease inhibitor 3; Short=NSPI3; Flags: Precursor [Pinctada margaritifera]
c65726.graph_c0	3	0.27959	72	7.89183	1.21e-05	3.33718	up	up	--	--	--	--	[R]	General function prediction only	Kazal-type serine protease inhibitor domain;; Kazal-type serine protease inhibitor domain	Serine protease inhibitor dipetalogastin (Precursor; Fragment) OS=Dipetalogaster maximus (Blood-sucking bug) PE=1 SV=2	O	Posttranslational modification, protein turnover, chaperones	Agrin [Crassostrea gigas]
c64758.graph_c0	3	0.263706	84	8.68405	1.37e-06	3.55293	up	up	--	--	--	--	--	--	EF-hand domain pair;; EF-hand domain;; EF hand;; Ssu72-like protein	--	--	--	--
c61785.graph_c0	3	0.233432	62	5.67383	8.38e-05	3.12891	up	up	--	--	--	--	[R]	General function prediction only	Thyroglobulin type-1 repeat	Equistatin OS=Actinia equina (Beadlet anemone) PE=1 SV=1	S	Function unknown	hypothetical protein LOTGIDRAFT_238761 [Lottia gigantea]
c59829.graph_c0	3	0.232468	59	5.37698	0.000153523	3.06008	up	up	--	--	--	K16451|2.96688e-06|mdo:103101715|TIMP1; TIMP metallopeptidase inhibitor 1; K16451 metallopeptidase inhibitor 1 (A)	--	--	Tissue inhibitor of metalloproteinase;; UNC-6/NTR/C345C module	--	--	--	PREDICTED: ADAMTS-like protein 5-like [Saccoglossus kowalevskii]
c59031.graph_c0	3	0.202607	52	4.1303	0.000658689	2.88541	up	up	--	--	--	--	--	--	--	--	M	Cell wall/membrane/envelope biogenesis	clam ADP-ribosylating protein CARP-1 [Meretrix lamarckii]
c62821.graph_c0	3	0.199966	55	4.31165	0.000350138	2.96287	up	up	--	--	--	--	--	--	Macin	Neuromacin-like protein (Precursor) OS=Aplysia californica (California sea hare) PE=3 SV=1	--	--	Mytimacin-5 [Mytilus galloprovincialis]
c47692.graph_c0	3	0.179209	54	3.79382	0.000431675	2.93751	up	up	--	--	--	K10104|3.78632e-37|spu:581954|ficolin-1-like; K10104 ficolin (A)	[R]	General function prediction only	Fibrinogen beta and gamma chains, C-terminal globular domain	Techylectin-5B (Precursor) OS=Tachypleus tridentatus (Japanese horseshoe crab) PE=1 SV=1	R	General function prediction only	Tenascin [Crassostrea gigas]
c58326.graph_c0	3	0.152064	105	6.25951	4.32e-08	3.86686	up	up	--	--	--	K10270|5.38169e-14|dpe:Dper_GL13001|GL13001 gene product from transcript GL13001-RA; K10270 F-box and leucine-rich repeat protein 4 (A)	[R]	General function prediction only	--	--	J	Translation, ribosomal structure and biogenesis	F-box/LRR-repeat protein 4 [Crassostrea gigas]
c29297.graph_c0	3	0.145117	194	11.0369	5.41e-13	4.73772	up	up	--	--	--	--	--	--	Lectin C-type domain	Perlucin OS=Haliotis laevigata (Abalone) PE=1 SV=3	V	Defense mechanisms	predicted protein [Nematostella vectensis]
c56066.graph_c0	3	0.140289	80	4.39984	2.79e-06	3.48454	up	up	--	--	--	--	--	--	--	--	S	Function unknown	Transmembrane protein 2 [Crassostrea gigas]
c63527.graph_c0	3	0.127183	155	7.7283	4.45e-11	4.41834	up	up	--	--	--	--	--	--	--	--	--	--	hypothetical protein CGI_10002763 [Crassostrea gigas]
c52931.graph_c0	3	0.116636	51	2.33198	0.000815242	2.85864	up	up	--	--	--	--	--	--	von Willebrand factor type C domain	Putative epidermal cell surface receptor (Precursor) GN=sas OS=Drosophila melanogaster (Fruit fly) PE=2 SV=2	S	Function unknown	Putative epidermal cell surface receptor [Crassostrea gigas]
c68089.graph_c0	3	0.0984665	54	2.08452	0.000431675	2.93751	up	up	--	--	--	--	--	--	--	--	--	--	PREDICTED: mucin-5AC-like [Aplysia californica]
c48793.graph_c0	3	0.0982945	91	3.50666	4.15e-07	3.66534	up	up	--	--	--	--	[O]	Posttranslational modification, protein turnover, chaperones	Hsp70 protein	--	O	Posttranslational modification, protein turnover, chaperones	Heat shock 70 kDa protein 12B [Crassostrea gigas]
c46453.graph_c0	2	0.46842	98	26.9946	2.66e-08	4.13752	up	up	--	--	--	--	--	--	Fibrinogen beta and gamma chains, C-terminal globular domain	--	R	General function prediction only	Tenascin [Crassostrea gigas]
c78544.graph_c0	2	0.243538	47	6.73099	0.000561893	3.1142	up	up	--	--	--	--	--	--	--	--	--	--	predicted protein [Nematostella vectensis]
c45401.graph_c0	2	0.234894	181	25.0015	3.58e-13	5.00682	up	up	--	--	--	--	--	--	--	Serine protease inhibitor Cvsi-1 (Precursor) OS=Crassostrea virginica (Eastern oyster) PE=1 SV=1	--	--	--
c61813.graph_c0	2	0.216745	55	7.01014	9.32e-05	3.33078	up	up	--	--	--	--	--	--	--	--	--	--	hypothetical protein CGI_10009086 [Crassostrea gigas]
c62633.graph_c0	2	0.192332	50	5.65506	0.000283033	3.19927	up	up	--	--	--	--	--	--	--	--	S	Function unknown	hypothetical protein BRAFLDRAFT_97038 [Branchiostoma floridae]
c69120.graph_c0	2	0.178176	45	4.71494	0.000894793	3.05456	up	up	--	--	--	--	--	--	--	--	--	--	hypothetical protein CGI_10009635 [Crassostrea gigas]
c61371.graph_c0	2	0.175256	181	18.6538	3.58e-13	5.00682	up	up	--	--	--	--	--	--	H-type lectin domain	--	--	--	ATP synthase subunits region ORF 7 [Crassostrea gigas]
c59775.graph_c0	2	0.157143	133	12.2903	1.36e-10	4.56902	up	up	--	--	--	--	[T]	Signal transduction mechanisms	Low-density lipoprotein receptor repeat class B;; SMP-30/Gluconolaconase/LRE-like region;; Arylesterase	Low-density lipoprotein receptor-related protein (Precursor) GN=lrp-1 OS=Caenorhabditis elegans PE=1 SV=1	T	Signal transduction mechanisms	Low-density lipoprotein receptor-related protein 6 [Crassostrea gigas]
c67794.graph_c0	2	0.150242	172	15.1962	9.96e-13	4.93422	up	up	--	--	Biological Process: proteolysis (GO:0006508);; Molecular Function: cysteine-type peptidase activity (GO:0008234);;	K01365|2.66109e-165|lgi:LOTGIDRAFT_204652|hypothetical protein; K01365 cathepsin L [EC:3.4.22.15] (A)	[O]	Posttranslational modification, protein turnover, chaperones	Papain family cysteine protease;; Cathepsin propeptide inhibitor domain (I29);; Peptidase C1-like family	Cathepsin L light chain (Precursor) OS=Sarcophaga peregrina (Flesh fly) PE=1 SV=1	O	Posttranslational modification, protein turnover, chaperones	cathepsin L2 cysteine protease [Pinctada fucata]
c74660.graph_c0	2	0.14809	89	7.75052	1.23e-07	4.00201	up	up	[P]	Inorganic ion transport and metabolism	--	K14718|6.87555e-64|xma:102221370|zinc transporter ZIP12-like; K14718 solute carrier family 39 (zinc transporter), member 12 (A)	[P]	Inorganic ion transport and metabolism	ZIP Zinc transporter	Zinc transporter foi (Precursor) OS=Drosophila melanogaster (Fruit fly) PE=1 SV=3	P	Inorganic ion transport and metabolism	hypothetical protein BRAFLDRAFT_97943 [Branchiostoma floridae]
c65294.graph_c0	2	0.13556	46	3.66693	0.000708491	3.08469	up	up	[F]	Nucleotide transport and metabolism	--	K11536|1.49926e-41|hro:HELRODRAFT_93209|hypothetical protein; K11536 pyrimidine nucleoside transport protein (A)	[FP]	--	Na+ dependent nucleoside transporter C-terminus	--	F	Nucleotide transport and metabolism	Solute carrier family 28 member 3, partial [Crassostrea gigas]
c63677.graph_c0	2	0.132347	110	8.56092	3.89e-09	4.30042	up	up	--	--	--	--	--	--	PAN domain	--	--	--	--
c40473.graph_c0	2	0.130376	50	3.83338	0.000283033	3.19927	up	up	--	--	--	K04870|6.434e-06|bfo:BRAFLDRAFT_69202|hypothetical protein; K04870 voltage-dependent calcium channel gamma-5 (A)	--	--	PMP-22/EMP/MP20/Claudin tight junction	--	--	--	PREDICTED: voltage-dependent calcium channel gamma-5 subunit-like [Aplysia californica]
c65177.graph_c0	2	0.125574	48	3.54451	0.000446353	3.14311	up	up	--	--	--	--	[R]	General function prediction only	FAD dependent oxidoreductase	Putative L-amino-acid oxidase GN=DDB_G0291301 OS=Dictyostelium discoideum (Slime mold) PE=1 SV=1	R	General function prediction only	Monomeric sarcosine oxidase [Crassostrea gigas]
c27052.graph_c0	2	0.121769	71	5.08405	3.42e-06	3.68556	up	up	--	--	Molecular Function: tachykinin receptor activity (GO:0004995);; Cellular Component: plasma membrane (GO:0005886);; Biological Process: tachykinin receptor signaling pathway (GO:0007217);; Cellular Component: integral component of membrane (GO:0016021);;	K04225|6.52763e-22|lgi:LOTGIDRAFT_107384|hypothetical protein; K04225 tachykinin-like receptor (A)	[T]	Signal transduction mechanisms	--	Tachykinin-like peptides receptor 99D GN=TkR99D OS=Drosophila melanogaster (Fruit fly) PE=2 SV=2	T	Signal transduction mechanisms	Tachykinin-like peptide receptor 99D [Crassostrea gigas]
c78223.graph_c1	2	0.110048	71	4.59469	3.42e-06	3.68556	up	up	[Q]	Secondary metabolites biosynthesis, transport and catabolism	Molecular Function: fatty acid synthase activity (GO:0004312);;	--	[I]	Lipid transport and metabolism	Thioesterase domain	--	I	Lipid transport and metabolism	Fatty acid synthase [Crassostrea gigas]
c66773.graph_c0	2	0.0973308	76	4.3499	1.3e-06	3.78064	up	up	--	--	--	--	--	--	--	Aplysianin-A (Precursor) OS=Aplysia kurodai (Kuroda&apos;s sea hare) PE=1 SV=1	R	General function prediction only	Aplysianin-A [Crassostrea gigas]
c66696.graph_c0	2	0.0904457	49	2.60615	0.000355147	3.17146	up	up	--	--	--	--	--	--	zinc-binding in reverse transcriptase	--	R	General function prediction only	hypothetical protein CGI_10005164 [Crassostrea gigas]
c59306.graph_c0	2	0.088594	51	2.65699	0.000225924	3.22655	up	up	[F]	Nucleotide transport and metabolism	--	--	[F]	Nucleotide transport and metabolism	Guanylate kinase	Guanylate kinase GN=guk1 OS=Dictyostelium discoideum (Slime mold) PE=3 SV=1	S	Function unknown	Leucine-rich repeat and guanylate kinase domain-containing protein [Crassostrea gigas]
c73003.graph_c0	2	0.0864166	57	2.89659	6.04e-05	3.3802	up	up	--	--	--	K18152|4.00666e-61|lgi:LOTGIDRAFT_150043|hypothetical protein; K18152 ADP-ribosyl cyclase 2 [EC:3.2.2.6 2.4.99.20] (A)	--	--	ADP-ribosyl cyclase	ADP-ribosyl cyclase/cyclic ADP-ribose hydrolase (Precursor) OS=Aplysia kurodai (Kuroda&apos;s sea hare) PE=1 SV=1	T	Signal transduction mechanisms	hypothetical protein LOTGIDRAFT_150043 [Lottia gigantea]
c29270.graph_c0	2	0.0823678	164	7.94358	2.55e-12	4.86647	up	up	--	--	--	K05692|4.17961e-104|pale:102884158|ACTG1; actin, gamma 1; K05692 actin beta/gamma 1 (A)	[Z]	Cytoskeleton	Actin	Actin, cytoskeletal 1 (Precursor) OS=Lytechinus pictus (Painted sea urchin) PE=2 SV=1	Z	Cytoskeleton	beta-actin [Patiria pectinifera]
c66733.graph_c0	2	0.0747604	58	2.54985	4.87e-05	3.40429	up	up	[R]	General function prediction only	Biological Process: phagocytosis (GO:0006909);; Biological Process: mitotic G2 DNA damage checkpoint (GO:0007095);; Molecular Function: transferase activity, transferring acyl groups (GO:0016746);; Biological Process: positive regulation of JAK-STAT cascade (GO:0046427);;	K11798|0|lgi:LOTGIDRAFT_140025|hypothetical protein; K11798 bromodomain and WD repeat domain containing protein 1/3 (A)	[R]	General function prediction only	WD domain, G-beta repeat	Bromodomain and WD repeat-containing DDB_G0285837 GN=DDB_G0285837 OS=Dictyostelium discoideum (Slime mold) PE=3 SV=1	R	General function prediction only	Bromodomain and WD repeat-containing protein 1 [Crassostrea gigas]
c65919.graph_c0	2	0.0732039	69	2.97029	5.06e-06	3.6457	up	up	--	--	--	--	--	--	--	--	T	Signal transduction mechanisms	hypothetical protein LOTGIDRAFT_166440 [Lottia gigantea]
c42567.graph_c0	2	0.0687111	215	8.68721	1.02e-14	5.25219	up	up	--	--	--	--	--	--	ABC transporter;; Type II/IV secretion system protein	--	--	--	--
c78436.graph_c0	1	0.157143	126	23.2868	5.11e-11	4.98751	up	up	--	--	--	--	--	--	--	--	--	--	hypothetical protein CGI_10002163 [Crassostrea gigas]
c78413.graph_c0	1	0.15627	63	11.5787	3.26e-06	4.01413	up	up	--	--	--	--	--	--	--	--	R	General function prediction only	hypothetical protein CGI_10020058 [Crassostrea gigas]
c60837.graph_c0	1	0.15257	130	23.327	2.87e-11	5.03178	up	up	--	--	--	--	--	--	--	--	--	--	hypothetical protein CGI_10001249 [Crassostrea gigas]
c46501.graph_c0	1	0.14727	87	15.0688	2.86e-08	4.46517	up	up	--	--	--	--	--	--	--	--	--	--	hypothetical protein CGI_10012107 [Crassostrea gigas]
c57583.graph_c0	1	0.11794	72	9.98705	5.02e-07	4.20016	up	up	--	--	--	--	--	--	Alpha-2-macroglobulin family N-terminal region	--	--	--	hypothetical protein CGI_10021995, partial [Crassostrea gigas]
c60963.graph_c0	1	0.11794	48	6.65803	9.88e-05	3.63819	up	up	--	--	--	--	--	--	--	Protein DDB_G0287365 (Precursor) GN=DDB_G0287365 OS=Dictyostelium discoideum (Slime mold) PE=3 SV=1	S	Function unknown	Transmembrane protein 2 [Crassostrea gigas]
c53828.graph_c0	1	0.102847	58	7.01558	9.72e-06	3.89937	up	up	--	--	--	--	--	--	Kazal-type serine protease inhibitor domain;; Kazal-type serine protease inhibitor domain	Serine protease inhibitor dipetalogastin (Precursor; Fragment) OS=Dipetalogaster maximus (Blood-sucking bug) PE=1 SV=2	--	--	PREDICTED: serine protease inhibitor dipetalogastin-like [Ceratitis capitata]
c27450.graph_c0	1	0.0862841	49	4.97246	7.77e-05	3.66654	up	up	--	--	--	--	--	--	FMRFamide related peptide family	FMRF-amide (Precursor) OS=Aplysia californica (California sea hare) PE=1 SV=3	--	--	neuropeptide FMRFamide precursor [Mytilus edulis]
c52179.graph_c0	1	0.0842174	54	5.3486	2.4e-05	3.8005	up	up	[C]	Energy production and conversion	Molecular Function: cytochrome-c oxidase activity (GO:0004129);; Molecular Function: copper ion binding (GO:0005507);; Cellular Component: mitochondrial inner membrane (GO:0005743);; Cellular Component: integral component of membrane (GO:0016021);; Biological Process: electron transport chain (GO:0022900);; Cellular Component: respiratory chain (GO:0070469);;	K02261|1.29867e-97|mde:20358596|COX2, COII; TAA stop codon is completed by the addition of 3' A residues to the mRNA; K02261 cytochrome c oxidase subunit 2 (A)	[C]	Energy production and conversion	Cytochrome C oxidase subunit II, transmembrane domain	Cytochrome c oxidase subunit 2 GN=mt:CoII OS=Drosophila ambigua (Fruit fly) PE=3 SV=1	C	Energy production and conversion	cytochrome c oxidase subunit II [Pista cristata]
c67518.graph_c0	1	0.0796844	40	3.74868	0.000725834	3.38878	up	up	--	--	--	--	--	--	von Willebrand factor type C domain	--	--	--	--
c65066.graph_c0	1	0.07558	40	3.55559	0.000725834	3.38878	up	up	--	--	Molecular Function: G-protein coupled receptor activity (GO:0004930);; Biological Process: signal transduction (GO:0007165);; Cellular Component: membrane (GO:0016020);;	K04137|7.25454e-35|bfo:BRAFLDRAFT_232832|hypothetical protein; K04137 adrenergic receptor alpha-1D (A)	[T]	Signal transduction mechanisms	7 transmembrane receptor (rhodopsin family)	5-hydroxytryptamine receptor 1 GN=5-HT7 OS=Drosophila melanogaster (Fruit fly) PE=2 SV=1	T	Signal transduction mechanisms	Tyramine receptor ser-2 [Crassostrea gigas]
c66073.graph_c0	1	0.0629275	39	2.88636	0.00094019	3.35434	up	up	--	--	--	--	--	--	Collagen triple helix repeat (20 copies)	Collagen alpha-2(IV) chain (Precursor) OS=Ascaris suum (Pig roundworm) PE=2 SV=1	S	Function unknown	--
c70393.graph_c0	1	0.0617532	48	3.48615	9.88e-05	3.63819	up	up	--	--	Biological Process: proteolysis (GO:0006508);; Molecular Function: cysteine-type peptidase activity (GO:0008234);;	--	[O]	Posttranslational modification, protein turnover, chaperones	Papain family cysteine protease;; Papain family cysteine protease;; Cathepsin propeptide inhibitor domain (I29)	Cathepsin L light chain (Precursor) GN=Cp1 OS=Drosophila melanogaster (Fruit fly) PE=2 SV=2	O	Posttranslational modification, protein turnover, chaperones	cathepsin L1 cysteine protease [Pinctada fucata]
c27667.graph_c1	1	0.0566538	61	4.06447	5.02e-06	3.96931	up	up	--	--	--	--	--	--	Ankyrin repeats (many copies);; Ankyrin repeats (3 copies);; Ankyrin repeat;; Ankyrin repeat;; Ankyrin repeats (many copies)	--	R	General function prediction only	hypothetical protein [Trichomonas vaginalis G3]
c43988.graph_c0	1	0.0557554	57	3.73772	1.22e-05	3.87528	up	up	--	--	--	--	--	--	--	--	S	Function unknown	hypothetical protein LOTGIDRAFT_167841 [Lottia gigantea]
c70555.graph_c0	1	0.0554258	57	3.71563	1.22e-05	3.87528	up	up	[S]	Function unknown	--	--	--	--	Trm112p-like protein	--	S	Function unknown	PREDICTED: protein preY, mitochondrial-like [Strongylocentrotus purpuratus]
c66321.graph_c0	1	0.0513296	398	24.0268	0	6.62839	up	up	--	--	--	--	--	--	Bacterial regulatory helix-turn-helix proteins, AraC family	--	--	--	hypothetical protein CGI_10017982 [Crassostrea gigas]
c64907.graph_c0	1	0.0502745	48	2.83814	9.88e-05	3.63819	up	up	--	--	--	--	--	--	--	--	--	--	hypothetical protein CGI_10016110 [Crassostrea gigas]
c69042.graph_c0	1	0.0500064	115	6.76345	2.65e-10	4.85829	up	up	--	--	--	--	--	--	Inter-alpha-trypsin inhibitor heavy chain C-terminus	--	R	General function prediction only	Inter-alpha-trypsin inhibitor heavy chain H3 [Crassostrea gigas]
c67104.graph_c0	1	0.0499549	1244	73.0876	0	8.26666	up	up	--	--	--	--	--	--	ShK domain-like	--	--	--	hypothetical protein CGI_10012364 [Crassostrea gigas]
c69635.graph_c0	1	0.0428594	81	4.08297	8.69e-08	4.36493	up	up	--	--	--	--	--	--	--	--	--	--	Collagen alpha-4(VI) chain [Crassostrea gigas]
c56583.graph_c0	1	0.0322761	89	3.37844	1.99e-08	4.49709	up	up	[E]	Amino acid transport and metabolism	--	K18592|7.04734e-165|lgi:LOTGIDRAFT_182132|hypothetical protein; K18592 gamma-glutamyltranspeptidase / glutathione hydrolase / leukotriene-C4 hydrolase [EC:2.3.2.2 3.4.19.13 3.4.19.14] (A)	[E]	Amino acid transport and metabolism	Gamma-glutamyltranspeptidase	--	E	Amino acid transport and metabolism	Gamma-glutamyltranspeptidase 1, partial [Crassostrea gigas]
c78392.graph_c0	0	0	602	41.4905	0	7.9822	up	up	--	--	--	K10104|1.32457e-52|bfo:BRAFLDRAFT_86061|hypothetical protein; K10104 ficolin (A)	[R]	General function prediction only	Fibrinogen beta and gamma chains, C-terminal globular domain	Fibrinogen-like protein A (Precursor) OS=Parastichopus parvimensis (Warty sea cucumber) PE=2 SV=1	R	General function prediction only	Angiopoietin-4 [Crassostrea gigas]
c73009.graph_c0	0	0	148	8.75877	2.22e-13	5.97543	up	up	--	--	--	--	--	--	ShK domain-like	--	--	--	Collagen alpha-4(VI) chain [Crassostrea gigas]
c68696.graph_c0	0	0	61	5.79405	6.6e-07	4.72905	up	up	--	--	--	--	--	--	Lectin C-type domain	--	--	--	Neurocan core protein [Crassostrea gigas]
c81317.graph_c0	0	0	36	2.22193	0.000370764	4.00553	up	up	--	--	--	--	--	--	--	--	--	--	Uncharacterized protein C3orf59 [Crassostrea gigas]
c72804.graph_c0	0	0	107	8.8274	9.44e-11	5.5162	up	up	[M]	Cell wall/membrane/envelope biogenesis	--	--	[MW]	--	Fasciclin domain	--	W	Extracellular structures	Transforming growth factor-beta-induced protein ig-h3 [Crassostrea gigas]
c67536.graph_c0	0	0	136	14.8243	1.14e-12	5.85546	up	up	--	--	--	--	--	--	Dermatopontin	Hemagglutinin/amebocyte aggregation factor (Precursor) OS=Limulus polyphemus (Atlantic horseshoe crab) PE=1 SV=1	R	General function prediction only	Hemagglutinin/amebocyte aggregation factor [Crassostrea gigas]
c64514.graph_c0	0	0	64	5.05915	3.37e-07	4.79576	up	up	--	--	--	--	--	--	ShK domain-like	--	--	--	hypothetical protein LOTGIDRAFT_163475 [Lottia gigantea]
c56578.graph_c0	0	0	36	2.43052	0.000370764	4.00553	up	up	--	--	Molecular Function: binding (GO:0005488);;	--	--	--	Integrase core domain	--	R	General function prediction only	PREDICTED: uncharacterized protein LOC100893279 [Strongylocentrotus purpuratus]
c29765.graph_c0	0	0	92	6.63163	1.26e-09	5.30343	up	up	--	--	--	--	--	--	AIG1 family;; 50S ribosome-binding GTPase;; Septin	--	R	General function prediction only	GTPase IMAP family member 7 [Crassostrea gigas]
c12751.graph_c0	0	0	37	1.91705	0.000279404	4.04263	up	up	--	--	--	--	--	--	Endonuclease-reverse transcriptase;; Endonuclease/Exonuclease/phosphatase family	--	--	--	hypothetical protein CAPTEDRAFT_187704 [Capitella teleta]
c37203.graph_c0	0	0	36	3.92511	0.000370764	4.00553	up	up	--	--	--	--	--	--	TerD domain;; Ubiquitin family	--	O	Posttranslational modification, protein turnover, chaperones	predicted protein [Nematostella vectensis]
c62680.graph_c0	0	0	181	22.3845	3.89e-15	6.26164	up	up	--	--	--	--	--	--	EF hand;; EF hand;; EF-hand domain pair;; EF-hand domain pair;; EF-hand domain	Insoluble matrix shell protein 5 {ECO:0000303|PubMed:21221694} (Precursor) OS=Venerupis philippinarum (Japanese littleneck clam) PE=1 SV=1	--	--	hypothetical protein CGI_10015749 [Crassostrea gigas]
c78716.graph_c0	0	0	56	3.41808	2.1e-06	4.61052	up	up	--	--	--	--	--	--	--	--	--	--	Tripartite motif-containing protein 3 [Crassostrea gigas]
c64447.graph_c0	0	0	43	6.38794	5.42e-05	4.24717	up	up	--	--	--	--	--	--	--	--	--	--	hypothetical protein CGI_10009190 [Crassostrea gigas]
c64047.graph_c0	0	0	57	4.04652	1.66e-06	4.63502	up	up	[G]	Carbohydrate transport and metabolism	--	K12373|3.27265e-37|nve:NEMVE_v1g241973|hypothetical protein; K12373 hexosaminidase [EC:3.2.1.52] (A)	--	--	CUB domain;; Glycosyl hydrolase family 20, catalytic domain	Suppressor of lurcher protein 1 (Precursor) GN=sol-1 OS=Caenorhabditis elegans PE=1 SV=3	G	Carbohydrate transport and metabolism	N,N&apos;-diacetylchitobiase [Crassostrea gigas]
c62407.graph_c0	0	0	85	6.90904	4.6e-09	5.19226	up	up	--	--	--	--	--	--	Lipase;; PLAT/LH2 domain	Phospholipase A1 OS=Vespula squamosa (Southern yellow jacket) PE=1 SV=1	G	Carbohydrate transport and metabolism	hypothetical protein LOTGIDRAFT_216931 [Lottia gigantea]
c50039.graph_c0	0	0	206	17.0373	2.22e-16	6.44601	up	up	--	--	--	--	--	--	--	--	--	--	nacre protein [Pinctada fucata]
c65042.graph_c0	0	0	103	5.65295	1.84e-10	5.46246	up	up	--	--	--	--	[O]	Posttranslational modification, protein turnover, chaperones	Astacin (Peptidase family M12A);; CUB domain;; MAM domain	Blastula protease 10 (Precursor) GN=BP10 OS=Paracentrotus lividus (Common sea urchin) PE=2 SV=1	O	Posttranslational modification, protein turnover, chaperones	Blastula protease 10 [Crassostrea gigas]
c60295.graph_c0	0	0	50	2.75914	8.97e-06	4.45409	up	up	--	--	--	--	--	--	--	--	--	--	Phosphatidylinositol-4-phosphate 5-kinase type-1 alpha [Crassostrea gigas]
c59634.graph_c0	0	0	144	11.0787	3.79e-13	5.93654	up	up	--	--	--	--	--	--	--	--	--	--	hypothetical protein CGI_10005552 [Crassostrea gigas]
c16639.graph_c0	0	0	90	15.9219	1.81e-09	5.27253	up	up	--	--	--	K05759|5.87604e-11|aqu:100633966|profilin-like; K05759 profilin (A)	--	--	Profilin	Profilin OS=Suberites domuncula (Sponge) PE=2 SV=1	S	Function unknown	RecName: Full=Profilin [Suberites domuncula]
c78408.graph_c0	0	0	423	35.7439	0	7.47551	up	up	--	--	--	--	--	--	LBP / BPI / CETP family, N-terminal domain	--	V	Defense mechanisms	lipopolysaccharide binding protein-like protein [Lymnaea stagnalis]
c25989.graph_c1	0	0	73	4.91337	4.93e-08	4.97917	up	up	--	--	Molecular Function: transferase activity (GO:0016740);;	--	[T]	Signal transduction mechanisms	GCC2 and GCC3	--	T	Signal transduction mechanisms	Sushi repeat-containing protein SRPX2 [Crassostrea gigas]
c46678.graph_c0	0	0	37	4.38723	0.000279404	4.04263	up	up	--	--	Molecular Function: serine-type endopeptidase activity (GO:0004252);; Biological Process: proteolysis (GO:0006508);;	K08664|4.97605e-26|pbi:103064069|prostasin-like; K08664 protease, serine, 8 (prostasin) [EC:3.4.21.-] (A)	[E]	Amino acid transport and metabolism	Trypsin	CUB and peptidase domain-containing protein 1 {ECO:0000303|PubMed:23765379} (Precursor; Fragment) OS=Acropora millepora (Staghorn coral) PE=1 SV=1	O	Posttranslational modification, protein turnover, chaperones	trypsin-like serine protease [Pinctada fucata]
c67620.graph_c0	0	0	50	6.84604	8.97e-06	4.45409	up	up	--	--	--	--	--	--	Ependymin	--	R	General function prediction only	Mammalian ependymin-related protein 1 [Crassostrea gigas]
c66475.graph_c0	0	0	155	13.1988	8.89e-14	6.04107	up	up	--	--	--	--	--	--	--	--	--	--	hypothetical protein CGI_10021554 [Crassostrea gigas]
c63405.graph_c0	0	0	43	6.14484	5.42e-05	4.24717	up	up	--	--	--	--	[WV]	--	Antistasin family	Antistasin (Precursor) OS=Hydra vulgaris (Hydra) PE=2 SV=1	--	--	Iron/zinc purple acid phosphatase-like protein [Crassostrea gigas]
c63310.graph_c0	0	0	137	10.2424	9.94e-13	5.86585	up	up	--	--	--	--	--	--	ShK domain-like	--	--	--	hypothetical protein CGI_10005171 [Crassostrea gigas]
c67205.graph_c0	0	0	67	6.66617	1.75e-07	4.85953	up	up	[G]	Carbohydrate transport and metabolism	Molecular Function: hydrolase activity, hydrolyzing O-glycosyl compounds (GO:0004553);; Biological Process: metabolic process (GO:0008152);;	--	--	--	Glycosyl hydrolases family 16	Beta-1,3-glucan-binding protein {ECO:0000312|EMBL:AAM21213.1} (Precursor) OS=Penaeus monodon (Giant tiger prawn) PE=2 SV=1	S	Function unknown	Beta-1,3-glucan-binding protein 1 [Crassostrea gigas]
c46720.graph_c0	0	0	239	19.6927	0	6.65809	up	up	--	--	--	--	--	--	Immunoglobulin I-set domain;; Immunoglobulin domain;; Kunitz/Bovine pancreatic trypsin inhibitor domain	--	--	--	Papilin [Crassostrea gigas]
c42381.graph_c0	0	0	45	1.75244	3.2e-05	4.30938	up	up	--	--	--	K04596|4.22819e-18|cge:100766156|Bai1; brain-specific angiogenesis inhibitor 1; K04596 brain-specific angiogenesis inhibitor 1 (A)	--	--	Thrombospondin type 1 domain;; AntA/AntB antirepressor	Coadhesin {ECO:0000303|PubMed:23765379} (Fragment) OS=Acropora millepora (Staghorn coral) PE=1 SV=1	W	Extracellular structures	PREDICTED: hemicentin-1 [Strongylocentrotus purpuratus]
c32860.graph_c0	0	0	42	2.17782	7.08e-05	4.21503	up	up	--	--	--	--	--	--	Lecithin retinol acyltransferase	--	I	Lipid transport and metabolism	hypothetical protein CGI_10019747 [Crassostrea gigas]
c77094.graph_c0	0	0	61	7.29511	6.6e-07	4.72905	up	up	--	--	--	--	--	--	ShK domain-like	Putative epidermal cell surface receptor (Precursor) GN=sas OS=Drosophila melanogaster (Fruit fly) PE=2 SV=2	--	--	Collagen alpha-4(VI) chain [Crassostrea gigas]
c69418.graph_c0	0	0	68	10.4876	1.41e-07	4.88017	up	up	--	--	--	--	--	--	Chitin binding Peritrophin-A domain	--	--	--	hypothetical protein CGI_10010092 [Crassostrea gigas]
c73904.graph_c0	0	0	298	13.6773	0	6.97356	up	up	--	--	--	--	--	--	EGF-like domain	--	--	--	Collagen alpha-5(VI) chain [Crassostrea gigas]
c72628.graph_c1	0	0	46	3.06193	2.47e-05	4.33951	up	up	--	--	--	--	--	--	--	Selenoprotein BthD (Precursor) GN=BthD OS=Drosophila melanogaster (Fruit fly) PE=1 SV=5	S	Function unknown	Selenoprotein H [Crassostrea gigas]
c62537.graph_c0	0	0	63	2.27282	4.21e-07	4.77387	up	up	[T]	Signal transduction mechanisms	Molecular Function: guanylate cyclase activity (GO:0004383);; Molecular Function: protein kinase activity (GO:0004672);; Molecular Function: ATP binding (GO:0005524);; Biological Process: cGMP biosynthetic process (GO:0006182);; Biological Process: protein phosphorylation (GO:0006468);; Biological Process: intracellular signal transduction (GO:0035556);;	--	[T]	Signal transduction mechanisms	Adenylate and Guanylate cyclase catalytic domain	Guanylate cyclase 32E (Precursor) GN=Gyc32E OS=Drosophila melanogaster (Fruit fly) PE=1 SV=4	T	Signal transduction mechanisms	Atrial natriuretic peptide receptor A [Crassostrea gigas]
c63514.graph_c0	0	0	46	3.22069	2.47e-05	4.33951	up	up	--	--	--	--	--	--	Lipase	Phospholipase A1 (Precursor) OS=Vespula vulgaris (Yellow jacket) PE=1 SV=1	R	General function prediction only	Pancreatic lipase-related protein 1 [Crassostrea gigas]
c67425.graph_c1	0	0	53	11.8071	4.3e-06	4.53442	up	up	--	--	--	--	--	--	Fasciclin domain	--	M	Cell wall/membrane/envelope biogenesis	Transforming growth factor-beta-induced protein ig-h3 [Crassostrea gigas]
c65247.graph_c0	0	0	97	4.4912	5.17e-10	5.3779	up	up	--	--	--	--	--	--	G8 domain	Protein DDB_G0287365 (Precursor) GN=DDB_G0287365 OS=Dictyostelium discoideum (Slime mold) PE=3 SV=1	S	Function unknown	hypothetical protein LOTGIDRAFT_168965 [Lottia gigantea]
c66193.graph_c0	0	0	44	4.78364	4.16e-05	4.27861	up	up	--	--	--	--	--	--	--	--	S	Function unknown	PREDICTED: uncharacterized protein LOC102801802 [Saccoglossus kowalevskii]
c63641.graph_c0	0	0	48	5.24939	1.48e-05	4.39794	up	up	--	--	--	K06560|5.65394e-11|asn:102380882|PLA2R1; phospholipase A2 receptor 1, 180kDa; K06560 mannose receptor, C type (A)	--	--	Lectin C-type domain	--	--	--	hypothetical protein BRAFLDRAFT_222643 [Branchiostoma floridae]
c58448.graph_c0	0	0	37	2.27516	0.000279404	4.04263	up	up	--	--	--	--	--	--	--	--	S	Function unknown	hypothetical protein CGI_10019373 [Crassostrea gigas]
c72287.graph_c0	0	0	94	7.79378	8.78e-10	5.33368	up	up	--	--	--	K12383|1.29146e-26|lgi:LOTGIDRAFT_201161|hypothetical protein; K12383 ganglioside GM2 activator (A)	--	--	ML domain	--	R	General function prediction only	hypothetical protein LOTGIDRAFT_201161 [Lottia gigantea]
c67425.graph_c0	0	0	39	3.70748	0.000160018	4.11408	up	up	[M]	Cell wall/membrane/envelope biogenesis	--	--	[MW]	--	Fasciclin domain	Heme ligase GN=HDP OS=Plasmodium falciparum (isolate 3D7) PE=1 SV=1	W	Extracellular structures	Transforming growth factor-beta-induced protein ig-h3 [Crassostrea gigas]
c56684.graph_c0	0	0	34	2.09849	0.000658573	3.92834	up	up	--	--	--	--	--	--	--	--	O	Posttranslational modification, protein turnover, chaperones	hypothetical protein CGI_10005453 [Crassostrea gigas]
c40946.graph_c0	0	0	69	3.47173	1.14e-07	4.90052	up	up	--	--	--	--	--	--	NHL repeat	--	--	--	Tripartite motif-containing protein 3 [Crassostrea gigas]
c64807.graph_c0	0	0	42	2.359	7.08e-05	4.21503	up	up	--	--	--	--	[S]	Function unknown	--	--	R	General function prediction only	Tetratricopeptide repeat protein 17 [Crassostrea gigas]
c61054.graph_c0	0	0	49	2.88182	1.15e-05	4.42629	up	up	--	--	--	--	--	--	--	--	--	--	hypothetical protein LOTGIDRAFT_230689 [Lottia gigantea]
c51249.graph_c0	0	0	38	2.52942	0.000211153	4.0788	up	up	--	--	--	--	--	--	Jacalin-like lectin domain	--	--	--	jacalin-related lectin [Pteria penguin]
c32617.graph_c0	0	0	45	2.08064	3.2e-05	4.30938	up	up	[L]	Replication, recombination and repair	--	--	--	--	DDE superfamily endonuclease	Transposable element Tcb2 transposase OS=Caenorhabditis briggsae PE=3 SV=1	S	Function unknown	Transposable element Tcb2 transposase [Crassostrea gigas]
c69828.graph_c0	0	0	54	6.96465	3.38e-06	4.56024	up	up	--	--	--	--	--	--	Group XII secretory phospholipase A2 precursor (PLA2G12);; Prokaryotic phospholipase A2	Conodipine-M alpha chain OS=Conus magus (Magus cone) PE=1 SV=2	R	General function prediction only	hypothetical protein CGI_10025563 [Crassostrea gigas]
c63258.graph_c0	0	0	113	12.059	3.57e-11	5.59324	up	up	--	--	--	--	--	--	Ependymin	--	R	General function prediction only	Mammalian ependymin-related protein 1 [Crassostrea gigas]
c58835.graph_c0	0	0	106	17.232	1.11e-10	5.50296	up	up	--	--	--	K06560|1.73024e-06|bfo:BRAFLDRAFT_66146|hypothetical protein; K06560 mannose receptor, C type (A)	--	--	Galactose binding lectin domain	--	S	Function unknown	hypothetical protein [Pinctada fucata]
c41299.graph_c0	0	0	54	4.01446	3.38e-06	4.56024	up	up	--	--	--	--	--	--	Archaeal ATPase;; Type II/IV secretion system protein;; RNA helicase;; Uncharacterized conserved protein (DUF2075);; Mig-14	--	--	--	--
c65938.graph_c0	0	0	39	2.1794	0.000160018	4.11408	up	up	--	--	Molecular Function: nucleotide binding (GO:0000166);; Biological Process: mitotic cytokinesis (GO:0000281);; Biological Process: nematode larval development (GO:0002119);; Cellular Component: actin filament (GO:0005884);; Cellular Component: cell cortex (GO:0005938);; Biological Process: receptor-mediated endocytosis (GO:0006898);; Biological Process: cytokinesis, initiation of separation (GO:000…	K05692|1.03531e-113|mcc:713687|ACTG1; actin, gamma 1; K05692 actin beta/gamma 1 (A)	[Z]	Cytoskeleton	Actin	Actin-1 (Precursor) GN=act-1a OS=Onchocerca volvulus PE=3 SV=1	Z	Cytoskeleton	beta-actin [Tachypleus tridentatus]
c71452.graph_c0	0	0	121	8.07043	1.03e-11	5.68995	up	up	--	--	--	--	--	--	--	--	--	--	hypothetical protein CGI_10019787 [Crassostrea gigas]
c72875.graph_c0	0	0	127	17.6902	4.18e-12	5.75845	up	up	--	--	--	--	--	--	--	--	--	--	hypothetical protein CGI_10017068 [Crassostrea gigas]
c65805.graph_c0	0	0	63	6.27763	4.21e-07	4.77387	up	up	--	--	--	--	--	--	Thyroglobulin type-1 repeat	--	--	--	hypothetical protein CGI_10026131 [Crassostrea gigas]
c47803.graph_c0	0	0	43	2.23317	5.42e-05	4.24717	up	up	--	--	--	K04194|7.02797e-18|lgi:LOTGIDRAFT_171870|hypothetical protein; K04194 cholecystokinin A receptor (A)	[R]	General function prediction only	7 transmembrane receptor (rhodopsin family);; Serpentine type 7TM GPCR chemoreceptor Srw	--	T	Signal transduction mechanisms	Rhodopsin, GQ-coupled [Crassostrea gigas]
c64333.graph_c0	0	0	68	5.35615	1.41e-07	4.88017	up	up	--	--	--	--	--	--	--	--	--	--	hypothetical protein CGI_10005552 [Crassostrea gigas]
c39567.graph_c0	0	0	36	2.64951	0.000370764	4.00553	up	up	[QR]	--	--	--	[IR]	--	Methyltransferase domain;; Methyltransferase domain;; Methyltransferase domain;; Methyltransferase domain;; Methyltransferase domain;; Methyltransferase small domain;; ubiE/COQ5 methyltransferase family;; Methyltransferase domain;; Ribosomal protein L11 methyltransferase (PrmA);; Methyltransferase domain;; Putative methyltransferase;; Tellurite resistance protein TehB;; Protein-L-isoaspartate(D-a…	--	I	Lipid transport and metabolism	AdoMet-MTases-like protein, partial [Crassostrea ariakensis]
c72083.graph_c0	0	0	136	9.98528	1.14e-12	5.85546	up	up	--	--	Molecular Function: carbohydrate binding (GO:0030246);;	K06560|1.17608e-14|lgi:LOTGIDRAFT_161348|hypothetical protein; K06560 mannose receptor, C type (A)	[TV]	--	Lectin C-type domain	Lectin BRA-3 (Precursor) OS=Megabalanus rosa (Acorn barnacle) PE=1 SV=2	R	General function prediction only	C-type lectin 1 [Pinctada fucata]
c66197.graph_c0	0	0	54	8.63011	3.38e-06	4.56024	up	up	--	--	--	--	--	--	--	--	R	General function prediction only	hypothetical protein CGI_10017548 [Crassostrea gigas]
c65433.graph_c0	0	0	60	3.89966	8.28e-07	4.70611	up	up	--	--	--	--	[R]	General function prediction only	Leucine rich repeat;; Leucine Rich repeats (2 copies);; Leucine Rich Repeat	--	T	Signal transduction mechanisms	Leucine-rich repeats and immunoglobulin-like domains protein 3 [Crassostrea gigas]
c34619.graph_c0	0	0	53	2.06277	4.3e-06	4.53442	up	up	--	--	--	--	--	--	--	--	S	Function unknown	hypothetical protein LOTGIDRAFT_234835 [Lottia gigantea]
c53100.graph_c0	0	0	72	6.90409	6.07e-08	4.95991	up	up	--	--	--	--	--	--	AIG1 family;; 50S ribosome-binding GTPase	--	--	--	--
c61691.graph_c0	0	0	68	4.8745	1.41e-07	4.88017	up	up	--	--	--	--	[R]	General function prediction only	--	--	R	General function prediction only	Adipocyte plasma membrane-associated protein [Crassostrea gigas]
c67675.graph_c0	0	0	52	2.45753	5.48e-06	4.50814	up	up	[L]	Replication, recombination and repair	Molecular Function: DNA binding (GO:0003677);; Molecular Function: DNA helicase activity (GO:0003678);; Molecular Function: ATP binding (GO:0005524);; Cellular Component: nucleus (GO:0005634);; Biological Process: DNA replication initiation (GO:0006270);; Biological Process: DNA duplex unwinding (GO:0032508);; Cellular Component: MCM complex (GO:0042555);;	K02542|9.4976e-162|lgi:LOTGIDRAFT_206985|hypothetical protein; K02542 DNA replication licensing factor MCM6 [EC:3.6.4.12] (A)	[L]	Replication, recombination and repair	MCM2/3/5 family	DNA replication licensing factor Mcm6 OS=Anopheles gambiae (African malaria mosquito) PE=3 SV=3	L	Replication, recombination and repair	Zygotic DNA replication licensing factor mcm6-B [Crassostrea gigas]
c57817.graph_c0	0	0	37	3.51735	0.000279404	4.04263	up	up	--	--	Molecular Function: nucleic acid binding (GO:0003676);; Biological Process: DNA metabolic process (GO:0006259);;	--	--	--	--	--	R	General function prediction only	hypothetical protein CGI_10014508 [Crassostrea gigas]
c17252.graph_c0	0	0	37	5.1866	0.000279404	4.04263	up	up	--	--	--	--	--	--	--	--	R	General function prediction only	von Willebrand factor C domain-containing protein 2-like protein [Crassostrea gigas]
c13517.graph_c0	0	0	38	3.68657	0.000211153	4.0788	up	up	--	--	--	--	--	--	PHR domain	--	--	--	--
c62459.graph_c0	0	0	51	2.90144	7.01e-06	4.48137	up	up	--	--	--	K05692|2.071e-123|shr:100923807|actin, cytoplasmic type 5-like; K05692 actin beta/gamma 1 (A)	[Z]	Cytoskeleton	Actin	Actin-1 (Precursor) OS=Saccoglossus kowalevskii (Acorn worm) PE=2 SV=1	Z	Cytoskeleton	actin-1, putative [Acanthamoeba castellanii str. Neff]
c61569.graph_c0	0	0	61	5.79496	6.6e-07	4.72905	up	up	--	--	--	--	--	--	Lipase	--	R	General function prediction only	Pancreatic lipase-related protein 1 [Crassostrea gigas]
c62381.graph_c0	0	0	55	4.87747	2.66e-06	4.5856	up	up	[G]	Carbohydrate transport and metabolism	Molecular Function: hydrolase activity, hydrolyzing O-glycosyl compounds (GO:0004553);; Biological Process: carbohydrate metabolic process (GO:0005975);;	--	--	--	Glycosyl hydrolases family 16	Beta-1,3-glucan-binding protein {ECO:0000312|EMBL:AAM21213.1} (Precursor) OS=Penaeus monodon (Giant tiger prawn) PE=2 SV=1	S	Function unknown	lipopolysaccharide and beta-1,3-glucan-binding protein [Pinctada fucata]
c78744.graph_c0	0	0	54	5.62656	3.38e-06	4.56024	up	up	--	--	--	--	--	--	Thrombospondin type 1 domain	--	--	--	predicted protein [Nematostella vectensis]
c64668.graph_c0	0	0	41	3.00413	9.27e-05	4.18216	up	up	--	--	--	--	--	--	--	--	--	--	hypothetical protein CGI_10005733 [Crassostrea gigas]
c54125.graph_c0	0	0	36	5.22349	0.000370764	4.00553	up	up	--	--	--	--	[O]	Posttranslational modification, protein turnover, chaperones	--	--	O	Posttranslational modification, protein turnover, chaperones	thioester-containing protein [Euphaedusa tau]
c58233.graph_c0	0	0	85	7.00177	4.6e-09	5.19226	up	up	--	--	--	--	--	--	--	--	--	--	Transient receptor potential cation channel subfamily M member 2 [Crassostrea gigas]
c42917.graph_c0	0	0	38	3.48716	0.000211153	4.0788	up	up	--	--	--	--	--	--	--	--	--	--	hypothetical protein BRAFLDRAFT_67697 [Branchiostoma floridae]
c62170.graph_c0	0	0	378	28.9804	0	7.3142	up	up	--	--	--	--	--	--	Chitin binding Peritrophin-A domain	--	--	--	hypothetical protein CGI_10013214 [Crassostrea gigas]
c45741.graph_c1	0	0	927	146.382	0	8.60301	up	up	--	--	--	--	--	--	--	--	--	--	hypothetical protein CGI_10002163 [Crassostrea gigas]
c61132.graph_c0	0	0	41	5.38529	9.27e-05	4.18216	up	up	[M]	Cell wall/membrane/envelope biogenesis	--	K01446|2.2039e-41|xtr:548492|pglyrp1, pglyrp, pgrp, pgrp-s, pgrps, tag7, tnfsf3l; peptidoglycan recognition protein 1; K01446 N-acetylmuramoyl-L-alanine amidase [EC:3.5.1.28] (A)	--	--	N-acetylmuramoyl-L-alanine amidase	Peptidoglycan-recognition protein SC2 (Precursor) GN=PGRP-SC2 OS=Drosophila simulans (Fruit fly) PE=3 SV=1	T	Signal transduction mechanisms	Peptidoglycan-recognition protein SC2, partial [Crassostrea gigas]
c33901.graph_c0	0	0	40	4.34869	0.000121598	4.14852	up	up	--	--	--	--	[T]	Signal transduction mechanisms	GCC2 and GCC3	--	T	Signal transduction mechanisms	Sushi, von Willebrand factor type A, EGF and pentraxin domain-containing protein 1 [Crassostrea gigas]
c59410.graph_c0	0	0	38	4.13526	0.000211153	4.0788	up	up	--	--	--	--	[T]	Signal transduction mechanisms	EGF-like domain;; Eukaryotic metallothionein	Fibropellin-3 (Precursor) GN=EGF3 OS=Strongylocentrotus purpuratus (Purple sea urchin) PE=1 SV=1	T	Signal transduction mechanisms	hypothetical protein CAPTEDRAFT_202300 [Capitella teleta]
c60471.graph_c0	0	0	42	6.66402	7.08e-05	4.21503	up	up	--	--	--	--	--	--	EF hand;; EF-hand domain pair;; EF-hand domain;; EF hand;; Secreted protein acidic and rich in cysteine Ca binding region	--	--	--	hypothetical protein CGI_10000440 [Crassostrea gigas]
c48736.graph_c0	0	0	48	6.13105	1.48e-05	4.39794	up	up	--	--	--	--	--	--	C1q domain	--	W	Extracellular structures	putative C1q domain containing protein MgC1q32 [Mytilus galloprovincialis]
c68436.graph_c0	0	0	68	5.59612	1.41e-07	4.88017	up	up	--	--	--	--	--	--	--	--	--	--	PREDICTED: RNA-directed DNA polymerase from mobile element jockey-like [Saccoglossus kowalevskii]
c57982.graph_c0	0	0	35	2.82064	0.000493417	3.96745	up	up	--	--	--	--	--	--	C1q domain	Heavy metal-binding protein HIP OS=Mytilus edulis (Blue mussel) PE=1 SV=1	T	Signal transduction mechanisms	Complement C1q-like protein 4 [Crassostrea gigas]
c47680.graph_c0	0	0	60	3.00291	8.28e-07	4.70611	up	up	--	--	--	--	--	--	--	--	D	Cell cycle control, cell division, chromosome partitioning	PREDICTED: uncharacterized protein LOC100379079 [Saccoglossus kowalevskii]
c67013.graph_c0	0	0	151	16.1718	1.49e-13	6.00393	up	up	--	--	--	K08606|8.99317e-113|lgi:LOTGIDRAFT_194410|hypothetical protein; K08606 meprin B [EC:3.4.24.63] (A)	[O]	Posttranslational modification, protein turnover, chaperones	Astacin (Peptidase family M12A);; MAM domain	Zinc metalloproteinase nas-13 (Precursor) GN=nas-13 OS=Caenorhabditis elegans PE=2 SV=5	O	Posttranslational modification, protein turnover, chaperones	Meprin A subunit beta [Crassostrea gigas]
c44840.graph_c0	0	0	43	7.23934	5.42e-05	4.24717	up	up	--	--	--	--	--	--	--	--	--	--	hypothetical protein CGI_10009192 [Crassostrea gigas]
c13431.graph_c0	0	0	67	3.18463	1.75e-07	4.85953	up	up	--	--	--	--	--	--	--	--	R	General function prediction only	PREDICTED: hypothetical protein LOC100635698 [Amphimedon queenslandica]
c59860.graph_c0	0	0	96	5.95292	6.16e-10	5.36331	up	up	--	--	Molecular Function: hydrolase activity, hydrolyzing O-glycosyl compounds (GO:0004553);; Biological Process: carbohydrate metabolic process (GO:0005975);; Molecular Function: polysaccharide binding (GO:0030247);;	--	--	--	Glycosyl hydrolase family 9	Endoglucanase (Precursor) GN=celA OS=Dictyostelium discoideum (Slime mold) PE=2 SV=1	R	General function prediction only	endoglucanase [Mizuhopecten yessoensis]
c64206.graph_c0	0	0	35	3.65716	0.000493417	3.96745	up	up	--	--	--	--	--	--	--	--	--	--	hypothetical protein CGI_10027798 [Crassostrea gigas]
c45812.graph_c0	0	0	95	22.7739	7.35e-10	5.34857	up	up	--	--	--	--	--	--	Fibrinogen beta and gamma chains, C-terminal globular domain	--	R	General function prediction only	Tenascin [Crassostrea gigas]
c28783.graph_c0	0	0	66	8.64926	2.17e-07	4.83858	up	up	--	--	--	--	--	--	--	--	--	--	hypothetical protein CGI_10013165 [Crassostrea gigas]
c49185.graph_c0	0	0	63	5.59509	4.21e-07	4.77387	up	up	--	--	--	--	[W]	Extracellular structures	von Willebrand factor type A domain;; von Willebrand factor type A domain	--	T	Signal transduction mechanisms	Collagen alpha-6(VI) chain [Crassostrea gigas]
c45188.graph_c0	0	0	303	41.2505	0	6.99738	up	up	--	--	--	--	--	--	--	--	--	--	hypothetical protein CGI_10009190 [Crassostrea gigas]
c58921.graph_c0	0	0	54	2.76752	3.38e-06	4.56024	up	up	--	--	--	--	--	--	CST, telomere maintenance, complex subunit CTC1	--	S	Function unknown	Serine/threonine-protein kinase 32B [Crassostrea gigas]
c39269.graph_c0	0	0	51	2.62189	7.01e-06	4.48137	up	up	--	--	--	--	[R]	General function prediction only	Fibrinogen beta and gamma chains, C-terminal globular domain	Techylectin-5B (Precursor) OS=Tachypleus tridentatus (Japanese horseshoe crab) PE=1 SV=1	R	General function prediction only	Fibrinogen C domain-containing protein 1 [Crassostrea gigas]
c52807.graph_c0	0	0	184	22.927	2.78e-15	6.28505	up	up	--	--	--	--	--	--	Tissue inhibitor of metalloproteinase	--	--	--	--
c66493.graph_c0	0	0	60	4.31975	8.28e-07	4.70611	up	up	[QR]	--	--	--	[R]	General function prediction only	Methyltransferase domain;; Methyltransferase domain;; Methyltransferase domain;; Methyltransferase domain;; ubiE/COQ5 methyltransferase family;; Methyltransferase domain;; Methyltransferase small domain	--	R	General function prediction only	Williams-Beuren syndrome chromosomal region 27 protein [Crassostrea gigas]
c57402.graph_c0	0	0	69	12.2724	1.14e-07	4.90052	up	up	--	--	--	--	--	--	--	Serine protease inhibitor Cvsi-1 (Precursor) OS=Crassostrea virginica (Eastern oyster) PE=1 SV=1	--	--	RecName: Full=Serine protease inhibitor Cvsi-1; Flags: Precursor [Crassostrea virginica]
c28447.graph_c0	0	0	46	5.38149	2.47e-05	4.33951	up	up	--	--	--	--	--	--	Interferon-induced transmembrane protein	--	S	Function unknown	Proline-rich transmembrane protein 1 [Crassostrea gigas]
c59591.graph_c0	0	0	157	11.7909	6.89e-14	6.05928	up	up	--	--	--	K00504|5.72197e-32|cbr:CBG22199|Hypothetical protein CBG22199; K00504 peptidylglycine monooxygenase [EC:1.14.17.3] (A)	[O]	Posttranslational modification, protein turnover, chaperones	Copper type II ascorbate-dependent monooxygenase, C-terminal domain;; Copper type II ascorbate-dependent monooxygenase, N-terminal domain	Probable peptidylglycine alpha-hydroxylating monooxygenase Y71G12B.4 (Precursor) GN=Y71G12B.4 OS=Caenorhabditis elegans PE=1 SV=1	O	Posttranslational modification, protein turnover, chaperones	Copper type II domain containing protein [Haemonchus contortus]
c62287.graph_c0	0	0	124	9.78329	6.53e-12	5.72461	up	up	--	--	--	--	[T]	Signal transduction mechanisms	Glutathione S-transferase, C-terminal domain;; Glutathione S-transferase, C-terminal domain;; Glutathione S-transferase, C-terminal domain	Failed axon connections GN=fax OS=Drosophila melanogaster (Fruit fly) PE=1 SV=1	T	Signal transduction mechanisms	Protein Bm6893, isoform b [Brugia malayi]
c54989.graph_c0	0	0	60	8.20523	8.28e-07	4.70611	up	up	--	--	--	--	[TV]	--	Lectin C-type domain	Perlucin-like protein {ECO:0000303|PubMed:21643827} (Precursor) OS=Mytilus galloprovincialis (Mediterranean mussel) PE=1 SV=1	V	Defense mechanisms	Perlucin, partial [Crassostrea gigas]
c79490.graph_c0	0	0	34	2.2746	0.000658573	3.92834	up	up	--	--	--	--	[WT]	--	EGF-like domain;; Thrombospondin type 1 domain;; Human growth factor-like EGF	Coadhesin {ECO:0000303|PubMed:23765379} (Fragment) OS=Acropora millepora (Staghorn coral) PE=1 SV=1	T	Signal transduction mechanisms	Sushi repeat-containing protein SRPX2 [Crassostrea gigas]
c67517.graph_c0	0	0	136	21.6301	1.14e-12	5.85546	up	up	--	--	--	--	--	--	--	--	--	--	hypothetical protein CGI_10004321 [Crassostrea gigas]
c16554.graph_c0	1352014	15133.4	956126	12586.8	0.998774	-1.22829	down	no	[C]	Energy production and conversion	Molecular Function: cytochrome-c oxidase activity (GO:0004129);; Molecular Function: iron ion binding (GO:0005506);; Cellular Component: mitochondrial inner membrane (GO:0005743);; Biological Process: oxidative phosphorylation (GO:0006119);; Molecular Function: electron carrier activity (GO:0009055);; Biological Process: aerobic respiration (GO:0009060);; Cellular Component: integral component of…	K02256|2.671e-170|spu:2652718|COX1; cytochrome c oxidase subunit I; K02256 cytochrome c oxidase subunit 1 [EC:1.9.3.1] (A)	[C]	Energy production and conversion	Cytochrome C and Quinol oxidase polypeptide I;; Cytochrome C oxidase subunit II, periplasmic domain;; Cytochrome C and Quinol oxidase polypeptide I;; NADH-Ubiquinone/plastoquinone (complex I), various chains	Cytochrome c oxidase subunit 1 GN=COI OS=Paracentrotus lividus (Common sea urchin) PE=3 SV=1	C	Energy production and conversion	cytochrome c oxidase subunit I [Pinctada fucata]
c28023.graph_c0	503367	3859.09	321789	2901.46	0.975599	-1.37394	down	no	[C]	Energy production and conversion	Cellular Component: mitochondrion (GO:0005739);; Molecular Function: electron carrier activity (GO:0009055);; Cellular Component: integral component of membrane (GO:0016021);; Molecular Function: oxidoreductase activity (GO:0016491);; Biological Process: respiratory electron transport chain (GO:0022904);; Molecular Function: metal ion binding (GO:0046872);; Cellular Component: respiratory chain (…	K00412|8.47471e-93|ola:805442|CYTB; cytochrome b; K00412 ubiquinol-cytochrome c reductase cytochrome b subunit (A)	[C]	Energy production and conversion	Cytochrome b(N-terminal)/b6/petB	Cytochrome b GN=MT-CYB OS=Mytilus edulis (Blue mussel) PE=3 SV=2	C	Energy production and conversion	cytochrome b [Pinctada fucata]
c45943.graph_c1	492880	5334.37	301089	3832.5	0.943671	-1.43949	down	no	[C]	Energy production and conversion	Molecular Function: cytochrome-c oxidase activity (GO:0004129);; Cellular Component: mitochondrion (GO:0005739);; Cellular Component: integral component of membrane (GO:0016021);; Biological Process: aerobic electron transport chain (GO:0019646);;	K03878|6.67249e-52|aag:ND1|NADH dehydrogenase subunit 1; K03878 NADH-ubiquinone oxidoreductase chain 1 [EC:1.6.5.3] (A)	[C]	Energy production and conversion	ATP synthase A chain;; NADH-Ubiquinone/plastoquinone (complex I), various chains;; Cytochrome c oxidase subunit III;; NADH dehydrogenase	NADH-ubiquinone oxidoreductase chain 1 GN=ND1 OS=Lumbricus terrestris (Common earthworm) PE=3 SV=1	C	Energy production and conversion	NADH dehydrogenase subunit 4 (mitochondrion) [Pinctada margaritifera]
c60178.graph_c0	338681	2724.23	271558	2568.98	0.998908	-1.04711	down	no	--	--	--	--	--	--	--	--	S	Function unknown	hypothetical protein OXYTRI_13058 [Oxytricha trifallax]
c52407.graph_c0	79034	5350.46	45123	3592.69	0.297415	-1.53701	down	no	--	--	--	--	--	--	--	--	--	--	glycine-rich protein [Pinctada fucata]
c69166.graph_c0	70450	4576.58	101063	7721.42	0.999941	-0.207866	down	no	[P]	Inorganic ion transport and metabolism	Molecular Function: ferroxidase activity (GO:0004322);; Cellular Component: cytoplasm (GO:0005737);; Biological Process: iron ion transport (GO:0006826);; Biological Process: cellular iron ion homeostasis (GO:0006879);; Molecular Function: ferric iron binding (GO:0008199);; Biological Process: oxidation-reduction process (GO:0055114);;	K00522|9.59942e-100|lgi:LOTGIDRAFT_183389|hypothetical protein; K00522 ferritin heavy chain [EC:1.16.3.2] (A)	[P]	Inorganic ion transport and metabolism	Ferritin-like domain	Soma ferritin OS=Lymnaea stagnalis (Great pond snail) PE=2 SV=2	P	Inorganic ion transport and metabolism	ferritin-like protein [Pinctada fucata]
c75761.graph_c0	60036	2240.79	116644	5120.32	0.999936	0.229753	up	no	[Z]	Cytoskeleton	Molecular Function: ATP binding (GO:0005524);; Cellular Component: cytoplasm (GO:0005737);; Cellular Component: cytoskeleton (GO:0005856);;	K05692|0|tsp:Tsp_00055|actin-5C; K05692 actin beta/gamma 1 (A)	[Z]	Cytoskeleton	Actin	Actin, adductor muscle (Precursor) OS=Placopecten magellanicus (Sea scallop) PE=2 SV=1	Z	Cytoskeleton	Actin [Trichuris suis]
c78345.graph_c0	55380	7400.3	31708	4983.22	0.22129	-1.5329	down	no	--	--	--	--	--	--	--	--	--	--	glycine-rich protein [Pinctada fucata]
c65013.graph_c0	52196	2778.05	48676	3046.93	0.998177	-0.829152	down	no	[J]	Translation, ribosomal structure and biogenesis	Molecular Function: structural constituent of ribosome (GO:0003735);; Cellular Component: ribosome (GO:0005840);; Biological Process: translational elongation (GO:0006414);;	K02942|4.31775e-27|bmor:778451|RpP1; ribosomal protein P1; K02942 large subunit ribosomal protein LP1 (A)	[J]	Translation, ribosomal structure and biogenesis	60s Acidic ribosomal protein	60S acidic ribosomal protein P1 GN=RpLP1 OS=Drosophila melanogaster (Fruit fly) PE=1 SV=2	J	Translation, ribosomal structure and biogenesis	ribosomal protein P1 [Ostrea edulis]
c28022.graph_c0	49531	5652.08	51871	6961.47	0.999391	-0.661833	down	no	[J]	Translation, ribosomal structure and biogenesis	Molecular Function: structural constituent of ribosome (GO:0003735);; Cellular Component: ribosome (GO:0005840);; Biological Process: translational elongation (GO:0006414);;	K02943|1.08129e-23|lgi:LOTGIDRAFT_121932|hypothetical protein; K02943 large subunit ribosomal protein LP2 (A)	[J]	Translation, ribosomal structure and biogenesis	60s Acidic ribosomal protein	60S acidic ribosomal protein P2 OS=Branchiostoma floridae (Florida lancelet) PE=3 SV=1	J	Translation, ribosomal structure and biogenesis	ribosomal protein [Mytilus galloprovincialis]
c69196.graph_c0	47026	2403.87	124034	7456.9	0.99962	0.670735	up	no	--	--	--	--	--	--	--	--	R	General function prediction only	basic protein N23 [Pinctada fucata]
c78346.graph_c0	36245	3426.96	47841	5319.94	0.99981	-0.327974	down	no	[J]	Translation, ribosomal structure and biogenesis	Molecular Function: structural constituent of ribosome (GO:0003735);; Cellular Component: ribosome (GO:0005840);; Biological Process: translation (GO:0006412);;	K02979|5.92406e-25|lgi:LOTGIDRAFT_150772|hypothetical protein; K02979 small subunit ribosomal protein S28e (A)	[J]	Translation, ribosomal structure and biogenesis	Ribosomal protein S28e	40S ribosomal protein S28 GN=RpS28b OS=Drosophila melanogaster (Fruit fly) PE=1 SV=2	J	Translation, ribosomal structure and biogenesis	40S ribosomal protein S28 [Crassostrea gigas]
c67235.graph_c0	33303	696.74	67463	1659.96	0.999846	0.289979	up	no	[J]	Translation, ribosomal structure and biogenesis	Molecular Function: translation elongation factor activity (GO:0003746);; Molecular Function: GTPase activity (GO:0003924);; Molecular Function: GTP binding (GO:0005525);; Cellular Component: cytoplasm (GO:0005737);; Biological Process: GTP catabolic process (GO:0006184);; Biological Process: translational elongation (GO:0006414);;	K03231|0|tad:TRIADDRAFT_36635|elongation factor 1 alpha; K03231 elongation factor 1-alpha (A)	[J]	Translation, ribosomal structure and biogenesis	Elongation factor Tu GTP binding domain;; Elongation factor Tu C-terminal domain;; Elongation factor Tu domain 2	Elongation factor 1-alpha 1 GN=Ef1alpha48D OS=Drosophila melanogaster (Fruit fly) PE=1 SV=2	J	Translation, ribosomal structure and biogenesis	elongation factor 1 alpha [Trichoplax adhaerens]
c16560.graph_c0	32994	4161.77	41975	6227	0.999743	-0.381108	down	no	[J]	Translation, ribosomal structure and biogenesis	Molecular Function: structural constituent of ribosome (GO:0003735);; Cellular Component: ribosome (GO:0005840);; Biological Process: translation (GO:0006412);;	K02918|3.67514e-53|pss:102459686|RPL35; ribosomal protein L35; K02918 large subunit ribosomal protein L35e (A)	[J]	Translation, ribosomal structure and biogenesis	Ribosomal L29 protein	60S ribosomal protein L35 GN=rpl-35 OS=Caenorhabditis elegans PE=3 SV=1	J	Translation, ribosomal structure and biogenesis	putative ribosomal protein L35 [Sipunculus nudus]
c63368.graph_c0	32272	1632.67	61211	3642.07	0.999864	0.195046	up	no	[J]	Translation, ribosomal structure and biogenesis	Biological Process: ribosomal small subunit assembly (GO:0000028);; Molecular Function: structural constituent of ribosome (GO:0003735);; Biological Process: translation (GO:0006412);; Cellular Component: cytosolic small ribosomal subunit (GO:0022627);;	K02998|1.83295e-130|pbi:103066378|40S ribosomal protein SA-like; K02998 small subunit ribosomal protein SAe (A)	[J]	Translation, ribosomal structure and biogenesis	Ribosomal protein S2	40S ribosomal protein SA {ECO:0000255|HAMAP-Rule:MF_03015} OS=Pinctada fucata (Pearl oyster) PE=2 SV=1	J	Translation, ribosomal structure and biogenesis	RecName: Full=40S ribosomal protein SA [Pinctada fucata]
c56228.graph_c0	31940	2096.68	57158	4412.85	0.999872	0.111132	up	no	[J]	Translation, ribosomal structure and biogenesis	Molecular Function: structural constituent of ribosome (GO:0003735);; Cellular Component: ribosome (GO:0005840);; Biological Process: translation (GO:0006412);;	K02991|5.5083e-104|tru:101070606|40S ribosomal protein S6-like; K02991 small subunit ribosomal protein S6e (A)	[J]	Translation, ribosomal structure and biogenesis	Ribosomal protein S6e	40S ribosomal protein S6 GN=RPS6 OS=Aplysia californica (California sea hare) PE=2 SV=1	J	Translation, ribosomal structure and biogenesis	ribosomal protein S6 [Pinctada maxima]
c28021.graph_c0	31763	2948.68	51655	5639.79	0.999872	-0.026892	down	no	[J]	Translation, ribosomal structure and biogenesis	Molecular Function: structural constituent of ribosome (GO:0003735);; Cellular Component: ribosome (GO:0005840);; Biological Process: translation (GO:0006412);;	K02951|4.25656e-80|lgi:LOTGIDRAFT_150191|hypothetical protein; K02951 small subunit ribosomal protein S12e (A)	[J]	Translation, ribosomal structure and biogenesis	Ribosomal protein L7Ae/L30e/S12e/Gadd45 family	40S ribosomal protein S12 GN=RpS12 OS=Drosophila melanogaster (Fruit fly) PE=1 SV=2	J	Translation, ribosomal structure and biogenesis	ribosomal protein S12 [Pinctada maxima]
c45950.graph_c0	28538	2350.61	44410	4302.13	0.999845	-0.090449	down	no	[J]	Translation, ribosomal structure and biogenesis	Molecular Function: structural constituent of ribosome (GO:0003735);; Cellular Component: ribosome (GO:0005840);; Biological Process: translation (GO:0006412);; Molecular Function: metal ion binding (GO:0046872);;	K02978|1.42251e-49|hro:HELRODRAFT_156474|hypothetical protein; K02978 small subunit ribosomal protein S27e (A)	[J]	Translation, ribosomal structure and biogenesis	Ribosomal protein S27	40S ribosomal protein S27 GN=RPS27 OS=Homarus americanus (American lobster) PE=3 SV=2	J	Translation, ribosomal structure and biogenesis	PREDICTED: 40S ribosomal protein S27-like isoform X2 [Aplysia californica]
c45949.graph_c0	28282	1226.73	39159	1997.63	0.999786	-0.25898	down	no	[J]	Translation, ribosomal structure and biogenesis	Molecular Function: structural constituent of ribosome (GO:0003735);; Cellular Component: ribosome (GO:0005840);; Biological Process: translation (GO:0006412);;	K02955|1.04985e-83|pbi:103052131|RPS14; ribosomal protein S14; K02955 small subunit ribosomal protein S14e (A)	[J]	Translation, ribosomal structure and biogenesis	Ribosomal protein S11	40S ribosomal protein S14 OS=Aedes aegypti (Yellowfever mosquito) PE=2 SV=1	J	Translation, ribosomal structure and biogenesis	40S ribosomal protein S14 [Crassostrea gigas]
c67224.graph_c0	27458	524.52	55482	1246.49	0.999804	0.286326	up	no	[J]	Translation, ribosomal structure and biogenesis	Molecular Function: translation elongation factor activity (GO:0003746);; Molecular Function: GTPase activity (GO:0003924);; Molecular Function: GTP binding (GO:0005525);; Biological Process: GTP catabolic process (GO:0006184);; Biological Process: translational elongation (GO:0006414);;	K03234|0|hro:HELRODRAFT_185027|hypothetical protein; K03234 elongation factor 2 (A)	[J]	Translation, ribosomal structure and biogenesis	Elongation factor Tu GTP binding domain;; Elongation factor G, domain IV;; Elongation factor G C-terminus;; Elongation Factor G, domain II;; Elongation factor Tu domain 2;; 50S ribosome-binding GTPase	Elongation factor 2 GN=EF2 OS=Drosophila melanogaster (Fruit fly) PE=1 SV=4	J	Translation, ribosomal structure and biogenesis	hypothetical protein CGI_10017178 [Crassostrea gigas]
c69255.graph_c0	27174	1670.75	45419	3284.28	0.999846	0.0126142	up	no	[J]	Translation, ribosomal structure and biogenesis	Molecular Function: structural constituent of ribosome (GO:0003735);; Cellular Component: ribosome (GO:0005840);; Biological Process: translation (GO:0006412);; Molecular Function: rRNA binding (GO:0019843);;	K02987|2.21314e-152|mde:101900576|40S ribosomal protein S4-like; K02987 small subunit ribosomal protein S4e (A)	[J]	Translation, ribosomal structure and biogenesis	Ribosomal family S4e;; RS4NT (NUC023) domain;; S4 domain;; KOW motif	40S ribosomal protein S4 GN=RpS4 OS=Ixodes scapularis (Black-legged tick) PE=2 SV=1	J	Translation, ribosomal structure and biogenesis	ribosomal protein S4 [Argopecten irradians]
c60184.graph_c0	26105	1666.96	45587	3423.64	0.999837	0.0758381	up	no	[J]	Translation, ribosomal structure and biogenesis	Molecular Function: RNA binding (GO:0003723);; Molecular Function: structural constituent of ribosome (GO:0003735);; Biological Process: translation (GO:0006412);; Cellular Component: large ribosomal subunit (GO:0015934);;	K02938|1.02217e-153|spu:591341|60S ribosomal protein L8-like; K02938 large subunit ribosomal protein L8e (A)	[J]	Translation, ribosomal structure and biogenesis	Ribosomal Proteins L2, C-terminal domain;; Ribosomal Proteins L2, RNA binding domain	60S ribosomal protein L8 GN=RpL8 OS=Drosophila melanogaster (Fruit fly) PE=1 SV=1	J	Translation, ribosomal structure and biogenesis	ribosomal protein L [Argopecten irradians]
c56225.graph_c0	25103	1557.03	45548	3322.65	0.999824	0.131067	up	no	[J]	Translation, ribosomal structure and biogenesis	Cellular Component: ribosome (GO:0005840);; Biological Process: ribosome biogenesis (GO:0042254);;	K02936|4.84161e-119|xtr:447981|rpl7a, surf3, trup; ribosomal protein L7a; K02936 large subunit ribosomal protein L7Ae (A)	[J]	Translation, ribosomal structure and biogenesis	Ribosomal protein L7Ae/L30e/S12e/Gadd45 family	60S ribosomal protein L7a GN=RpL7A OS=Drosophila melanogaster (Fruit fly) PE=1 SV=2	J	Translation, ribosomal structure and biogenesis	ribosomal protein rpl7a [Arenicola marina]
c16557.graph_c0	25084	2611.95	33919	4153.89	0.999725	-0.293109	down	no	[J]	Translation, ribosomal structure and biogenesis	Molecular Function: nucleotide binding (GO:0000166);; Molecular Function: structural constituent of ribosome (GO:0003735);; Cellular Component: ribosome (GO:0005840);; Biological Process: translation (GO:0006412);;	K02974|8.32511e-42|tca:655928|40S ribosomal protein S24; K02974 small subunit ribosomal protein S24e (A)	[J]	Translation, ribosomal structure and biogenesis	Ribosomal protein S24e	40S ribosomal protein S24 GN=RpS24 OS=Spodoptera frugiperda (Fall armyworm) PE=2 SV=1	J	Translation, ribosomal structure and biogenesis	40S ribosomal protein S24 [Crassostrea gigas]
c69245.graph_c0	24374	1171.98	48557	2745.93	0.999781	0.265868	up	no	--	--	--	--	[DZ]	--	Translationally controlled tumour protein	Translationally-controlled tumor protein homolog GN=Tctp OS=Plutella xylostella (Diamondback moth) PE=2 SV=1	Z	Cytoskeleton	PREDICTED: translationally-controlled tumor protein homolog [Tribolium castaneum]
c78347.graph_c0	24315	2260.98	27700	3029.34	0.999234	-0.540376	down	no	[J]	Translation, ribosomal structure and biogenesis	Cellular Component: ribosome (GO:0005840);;	K02947|1.98741e-67|bfo:BRAFLDRAFT_125059|hypothetical protein; K02947 small subunit ribosomal protein S10e (A)	[J]	Translation, ribosomal structure and biogenesis	Plectin/S10 domain	40S ribosomal protein S10 GN=RPS10 OS=Lumbricus rubellus (Humus earthworm) PE=2 SV=1	J	Translation, ribosomal structure and biogenesis	ribosomal protein S10 [Crassostrea gigas]
c28019.graph_c0	23578	2255.84	35254	3966.93	0.999785	-0.148099	down	no	[O]	Posttranslational modification, protein turnover, chaperones	Molecular Function: structural constituent of ribosome (GO:0003735);; Cellular Component: microtubule associated complex (GO:0005875);; Biological Process: translation (GO:0006412);; Cellular Component: cytosolic small ribosomal subunit (GO:0022627);;	K02977|3.10662e-76|mcf:102142514|RPS27A; ribosomal protein S27a; K02977 small subunit ribosomal protein S27Ae (A)	[J]	Translation, ribosomal structure and biogenesis	Ubiquitin family;; Ribosomal protein S27a;; Ubiquitin-2 like Rad60 SUMO-like;; Ubiquitin-like domain	40S ribosomal protein S27a (Precursor) GN=RpS27A OS=Drosophila melanogaster (Fruit fly) PE=1 SV=2	J	Translation, ribosomal structure and biogenesis	PREDICTED: ubiquitin-40S ribosomal protein S27a-like [Saccoglossus kowalevskii]
c63462.graph_c0	22415	1427.72	11688	875.567	0.0126535	-1.66769	down	no	--	--	--	--	--	--	--	Mantle protein {ECO:0000250|UniProtKB:P86948} (Precursor) OS=Pinctada margaritifera (Black-lipped pearl oyster) PE=1 SV=1	--	--	mantle protein 10 [Pinctada fucata]
c28013.graph_c0	22174	1643.54	36286	3163.16	0.999797	-0.0179089	down	no	[J]	Translation, ribosomal structure and biogenesis	Molecular Function: structural constituent of ribosome (GO:0003735);; Cellular Component: ribosome (GO:0005840);; Biological Process: translation (GO:0006412);;	K02866|1.28488e-131|api:100166592|Rpl10, Qm; ribosomal protein L10 (EC:3.6.5.3); K02866 large subunit ribosomal protein L10e (A)	[J]	Translation, ribosomal structure and biogenesis	Ribosomal protein L16p/L10e	60S ribosomal protein L10 GN=RpL10 OS=Drosophila melanogaster (Fruit fly) PE=1 SV=1	J	Translation, ribosomal structure and biogenesis	putative tumor suppressor QM protein [Pinctada martensii]
c45956.graph_c0	22158	1303.92	49363	3416.39	0.999629	0.427124	up	no	[J]	Translation, ribosomal structure and biogenesis	Molecular Function: RNA binding (GO:0003723);; Molecular Function: structural constituent of ribosome (GO:0003735);; Biological Process: translation (GO:0006412);; Cellular Component: small ribosomal subunit (GO:0015935);;	K02981|2.24367e-142|asn:102380639|RPS2; ribosomal protein S2; K02981 small subunit ribosomal protein S2e (A)	[J]	Translation, ribosomal structure and biogenesis	Ribosomal protein S5, N-terminal domain;; Ribosomal protein S5, C-terminal domain	40S ribosomal protein S2 GN=RPS2 OS=Urechis caupo (Innkeeper worm) PE=2 SV=1	J	Translation, ribosomal structure and biogenesis	PREDICTED: 40S ribosomal protein S2-like [Aplysia californica]
c69912.graph_c0	21898	1263.51	37312	2532.02	0.999797	0.0403839	up	no	[K]	Transcription	Molecular Function: calcium-transporting ATPase activity (GO:0005388);;	K03626|1.03167e-78|isc:IscW_ISCW012592|transcription factor containing NAC and TS-N domains, putative (EC:3.6.3.8); K03626 nascent polypeptide-associated complex subunit alpha (A)	[K]	Transcription	NAC domain;; UBA/TS-N domain	Nascent polypeptide-associated complex subunit alpha GN=Nacalpha OS=Drosophila melanogaster (Fruit fly) PE=1 SV=2	K	Transcription	transcription factor containing NAC and TS-N domains, putative [Ixodes scapularis]
c65057.graph_c0	21785	1377.04	38272	2845.21	0.999794	0.0844947	up	no	[J]	Translation, ribosomal structure and biogenesis	Molecular Function: structural constituent of ribosome (GO:0003735);; Biological Process: translation (GO:0006412);; Cellular Component: cytosolic small ribosomal subunit (GO:0022627);;	K02984|3.81727e-144|bfo:BRAFLDRAFT_69722|hypothetical protein; K02984 small subunit ribosomal protein S3Ae (A)	[J]	Translation, ribosomal structure and biogenesis	Ribosomal S3Ae family	40S ribosomal protein S3a {ECO:0000255|HAMAP-Rule:MF_03122} OS=Aplysia californica (California sea hare) PE=3 SV=2	J	Translation, ribosomal structure and biogenesis	40S ribosomal protein S3a [Crassostrea gigas]
c45947.graph_c0	21542	2118.69	27941	3231.98	0.999596	-0.353196	down	no	[J]	Translation, ribosomal structure and biogenesis	Molecular Function: structural constituent of ribosome (GO:0003735);; Cellular Component: ribosome (GO:0005840);; Biological Process: translation (GO:0006412);;	K02900|7.35943e-72|hro:HELRODRAFT_186501|hypothetical protein; K02900 large subunit ribosomal protein L27Ae (A)	[J]	Translation, ribosomal structure and biogenesis	Ribosomal protein L18e/L15	60S ribosomal protein L27a GN=rpl-27a OS=Oscheius tipulae PE=3 SV=1	J	Translation, ribosomal structure and biogenesis	ribosomal protein L22 [Argopecten irradians]
c60623.graph_c0	21192	915.67	33464	1700.55	0.999777	-0.0693591	down	no	[J]	Translation, ribosomal structure and biogenesis	Molecular Function: structural constituent of ribosome (GO:0003735);; Cellular Component: ribosome (GO:0005840);; Biological Process: translation (GO:0006412);;	K02925|0|tca:660560|60S ribosomal protein L3; K02925 large subunit ribosomal protein L3e (A)	[J]	Translation, ribosomal structure and biogenesis	Ribosomal protein L3	60S ribosomal protein L3 GN=RpL3 OS=Drosophila melanogaster (Fruit fly) PE=1 SV=3	J	Translation, ribosomal structure and biogenesis	60S ribosomal protein L3, partial [Crassostrea gigas]
c78344.graph_c0	21071	5339.62	13106	3906.07	0.291727	-1.41332	down	no	--	--	--	--	--	--	--	--	--	--	glycine-rich shell matrix protein [Pinctada fucata]
c67223.graph_c0	20465	772.169	29209	1296.17	0.999707	-0.215183	down	no	[O]	Posttranslational modification, protein turnover, chaperones	Biological Process: translation (GO:0006412);; Molecular Function: transferase activity (GO:0016740);;	K03233|7.14061e-180|lgi:LOTGIDRAFT_189800|hypothetical protein; K03233 elongation factor 1-gamma (A)	[O]	Posttranslational modification, protein turnover, chaperones	Elongation factor 1 gamma, conserved domain;; Glutathione S-transferase, C-terminal domain;; Glutathione S-transferase, N-terminal domain;; Glutathione S-transferase, C-terminal domain;; Glutathione S-transferase, C-terminal domain;; Glutathione S-transferase, N-terminal domain	Elongation factor 1-gamma OS=Artemia salina (Brine shrimp) PE=1 SV=3	J	Translation, ribosomal structure and biogenesis	hypothetical protein LOTGIDRAFT_189800 [Lottia gigantea]
c16550.graph_c0	20135	1353.33	33011	2609.49	0.999771	-0.0152116	down	no	[J]	Translation, ribosomal structure and biogenesis	Cellular Component: ribosome (GO:0005840);;	K02937|5.63912e-107|nvi:100122272|60S ribosomal protein L7; K02937 large subunit ribosomal protein L7e (A)	[J]	Translation, ribosomal structure and biogenesis	Ribosomal L30 N-terminal domain;; Ribosomal protein L30p/L7e	60S ribosomal protein L7 GN=rpl-7 OS=Caenorhabditis elegans PE=3 SV=1	J	Translation, ribosomal structure and biogenesis	ribosomal protein L7 [Crassostrea gigas]
c28020.graph_c0	20110	2412.22	29578	4172.72	0.999726	-0.17183	down	no	[J]	Translation, ribosomal structure and biogenesis	Molecular Function: structural constituent of ribosome (GO:0003735);; Cellular Component: ribosome (GO:0005840);; Biological Process: translation (GO:0006412);;	K02976|1.56392e-50|lgi:LOTGIDRAFT_138823|hypothetical protein; K02976 small subunit ribosomal protein S26e (A)	[J]	Translation, ribosomal structure and biogenesis	Ribosomal protein S26e	40S ribosomal protein S26 GN=RPS26 OS=Octopus vulgaris (Common octopus) PE=2 SV=1	J	Translation, ribosomal structure and biogenesis	40S ribosomal protein S26 [Crassostrea gigas]
c52406.graph_c0	20109	2938.38	26329	4524.77	0.999579	-0.339615	down	no	[J]	Translation, ribosomal structure and biogenesis	Molecular Function: RNA binding (GO:0003723);; Molecular Function: structural constituent of ribosome (GO:0003735);; Biological Process: translation (GO:0006412);; Cellular Component: small ribosomal subunit (GO:0015935);; Molecular Function: metal ion binding (GO:0046872);;	K02980|3.49057e-27|bmy:Bm1_56775|40S ribosomal protein S29; K02980 small subunit ribosomal protein S29e (A)	[J]	Translation, ribosomal structure and biogenesis	Ribosomal protein S14p/S29e	40S ribosomal protein S29 GN=RpS29 OS=Ixodes scapularis (Black-legged tick) PE=3 SV=1	J	Translation, ribosomal structure and biogenesis	40S ribosomal protein S29, partial [Stegodyphus mimosarum]
c66541.graph_c0	19318	1445.18	32338	2845.24	0.999761	0.0148295	up	no	[J]	Translation, ribosomal structure and biogenesis	Molecular Function: structural constituent of ribosome (GO:0003735);; Cellular Component: ribosome (GO:0005840);; Biological Process: translation (GO:0006412);;	K02868|1.4647e-106|xma:102233850|60S ribosomal protein L11-like; K02868 large subunit ribosomal protein L11e (A)	[J]	Translation, ribosomal structure and biogenesis	ribosomal L5P family C-terminus;; Ribosomal protein L5	60S ribosomal protein L11 GN=RpL11 OS=Drosophila melanogaster (Fruit fly) PE=1 SV=2	J	Translation, ribosomal structure and biogenesis	60S ribosomal protein [Phragmatopoma lapidosa]
c73531.graph_c0	18635	436.087	35151	967.445	0.999726	0.187083	up	no	[O]	Posttranslational modification, protein turnover, chaperones	Molecular Function: ATP binding (GO:0005524);; Biological Process: response to stress (GO:0006950);;	--	[O]	Posttranslational modification, protein turnover, chaperones	Hsp70 protein;; MreB/Mbl protein;; NAD-specific glutamate dehydrogenase	Heat shock 70 kDa protein cognate 4 OS=Manduca sexta (Tobacco hawkmoth) PE=2 SV=1	O	Posttranslational modification, protein turnover, chaperones	heat shock protein 70 [Pinctada fucata]
c52399.graph_c0	18615	1511.15	32103	3065.04	0.999749	0.057784	up	no	[J]	Translation, ribosomal structure and biogenesis	Molecular Function: structural constituent of ribosome (GO:0003735);; Cellular Component: ribosome (GO:0005840);; Biological Process: translation (GO:0006412);;	K02870|2.28464e-94|bfo:BRAFLDRAFT_125332|hypothetical protein; K02870 large subunit ribosomal protein L12e (A)	[J]	Translation, ribosomal structure and biogenesis	Ribosomal protein L11, N-terminal domain;; Ribosomal protein L11, RNA binding domain	60S ribosomal protein L12 GN=rpl-12 OS=Caenorhabditis elegans PE=3 SV=1	J	Translation, ribosomal structure and biogenesis	ribosomal protein L12 [Argopecten irradians]
c60761.graph_c0	18505	1149.05	34931	2550.97	0.999723	0.188125	up	no	[J]	Translation, ribosomal structure and biogenesis	Molecular Function: structural constituent of ribosome (GO:0003735);; Cellular Component: ribosome (GO:0005840);; Biological Process: translation (GO:0006412);;	K02877|2.32101e-105|pss:102449401|RPL15; ribosomal protein L15; K02877 large subunit ribosomal protein L15e (A)	[J]	Translation, ribosomal structure and biogenesis	Ribosomal L15	60S ribosomal protein L15 GN=RPL15 OS=Hydra vulgaris (Hydra) PE=2 SV=2	J	Translation, ribosomal structure and biogenesis	ribosomal protein L15 [Lepidochitona cinerea]
c45948.graph_c0	18272	1886.11	25457	3090.54	0.999632	-0.250005	down	no	[J]	Translation, ribosomal structure and biogenesis	Molecular Function: RNA binding (GO:0003723);; Molecular Function: structural constituent of ribosome (GO:0003735);; Biological Process: translation (GO:0006412);; Cellular Component: small ribosomal subunit (GO:0015935);;	K02969|7.87891e-70|fch:102056624|RPS20; ribosomal protein S20; K02969 small subunit ribosomal protein S20e (A)	[J]	Translation, ribosomal structure and biogenesis	Ribosomal protein S10p/S20e	40S ribosomal protein S20 GN=RpS20 OS=Drosophila melanogaster (Fruit fly) PE=1 SV=1	J	Translation, ribosomal structure and biogenesis	putative 40S ribosomal protein RPS20 [Phoronis muelleri]
c52400.graph_c0	18146	1320.63	34295	2935.45	0.999716	0.189878	up	no	[J]	Translation, ribosomal structure and biogenesis	Molecular Function: structural constituent of ribosome (GO:0003735);; Biological Process: translation (GO:0006412);; Cellular Component: large ribosomal subunit (GO:0015934);;	K02872|1.49812e-77|lgi:LOTGIDRAFT_183721|hypothetical protein; K02872 large subunit ribosomal protein L13Ae (A)	[J]	Translation, ribosomal structure and biogenesis	Ribosomal protein L13	60S ribosomal protein L13a GN=RpL13A OS=Spodoptera frugiperda (Fall armyworm) PE=2 SV=1	J	Translation, ribosomal structure and biogenesis	60S ribosomal protein L13a [Crassostrea gigas]
c63615.graph_c0	18036	1312.62	32050	2743.29	0.999735	0.100983	up	no	[J]	Translation, ribosomal structure and biogenesis	Molecular Function: structural constituent of ribosome (GO:0003735);; Cellular Component: ribosome (GO:0005840);; Biological Process: translation (GO:0006412);;	K02995|1.46773e-100|hro:HELRODRAFT_193555|hypothetical protein; K02995 small subunit ribosomal protein S8e (A)	[J]	Translation, ribosomal structure and biogenesis	Ribosomal protein S8e	40S ribosomal protein S8 GN=RpS8 OS=Spodoptera frugiperda (Fall armyworm) PE=2 SV=1	J	Translation, ribosomal structure and biogenesis	ribosomal protein S8 [Crassostrea gigas]
c68414.graph_c0	17670	833.248	35267	1955.92	0.999667	0.268543	up	no	[R]	General function prediction only	Molecular Function: kinase activity (GO:0016301);; Biological Process: phosphorylation (GO:0016310);;	K14753|0|mze:101479006|guanine nucleotide-binding protein subunit beta-2-like 1-like; K14753 guanine nucleotide-binding protein subunit beta-2-like 1 protein (A)	[T]	Signal transduction mechanisms	WD domain, G-beta repeat;; Eukaryotic translation initiation factor eIF2A	Guanine nucleotide-binding protein subunit beta-2-like 1 OS=Biomphalaria glabrata (Bloodfluke planorb) PE=2 SV=1	T	Signal transduction mechanisms	receptor for activated C-kinase [Pinctada fucata]
c45945.graph_c0	17635	2041.35	27148	3695.94	0.999706	-0.106041	down	no	[J]	Translation, ribosomal structure and biogenesis	Molecular Function: structural constituent of ribosome (GO:0003735);; Cellular Component: ribosome (GO:0005840);; Biological Process: translation (GO:0006412);;	K02924|7.08383e-24|hro:HELRODRAFT_71783|hypothetical protein; K02924 large subunit ribosomal protein L39e (A)	[J]	Translation, ribosomal structure and biogenesis	Ribosomal L39 protein	60S ribosomal protein L39 GN=RpL39 OS=Spodoptera frugiperda (Fall armyworm) PE=3 SV=1	J	Translation, ribosomal structure and biogenesis	ribosomal protein L39, partial [Ostrea edulis]
c66534.graph_c0	17466	950.279	30471	1949.8	0.999727	0.0744275	up	no	[J]	Translation, ribosomal structure and biogenesis	Molecular Function: structural constituent of ribosome (GO:0003735);; Cellular Component: ribosome (GO:0005840);; Biological Process: translation (GO:0006412);; Molecular Function: 5S rRNA binding (GO:0008097);;	K02932|7.80382e-149|cin:100186763|60S ribosomal protein L5; K02932 large subunit ribosomal protein L5e (A)	[J]	Translation, ribosomal structure and biogenesis	Ribosomal L18p/L5e family;; Ribosomal L18 C-terminal region	60S ribosomal protein L5 GN=RPL5 OS=Styela clava (Sea squirt) PE=3 SV=3	J	Translation, ribosomal structure and biogenesis	60S ribosomal protein L5 [Crassostrea gigas]
c69215.graph_c1	17163	1724.18	23408	2765.66	0.999568	-0.280728	down	no	[J]	Translation, ribosomal structure and biogenesis	Molecular Function: structural constituent of ribosome (GO:0003735);; Cellular Component: ribosome (GO:0005840);; Biological Process: translational elongation (GO:0006414);; Biological Process: ribosome biogenesis (GO:0042254);;	K02941|3.83236e-52|lgi:LOTGIDRAFT_237709|hypothetical protein; K02941 large subunit ribosomal protein LP0 (A)	[J]	Translation, ribosomal structure and biogenesis	60s Acidic ribosomal protein	60S acidic ribosomal protein P0 GN=RpLP0 OS=Ceratitis capitata (Mediterranean fruit fly) PE=3 SV=1	J	Translation, ribosomal structure and biogenesis	60S acidic ribosomal protein P0 [Crassostrea gigas]
c16562.graph_c0	16860	1824.03	23384	2975.35	0.999586	-0.256513	down	no	[J]	Translation, ribosomal structure and biogenesis	Molecular Function: structural constituent of ribosome (GO:0003735);; Cellular Component: ribosome (GO:0005840);; Biological Process: translation (GO:0006412);;	K02912|9.70373e-73|hro:HELRODRAFT_115955|hypothetical protein; K02912 large subunit ribosomal protein L32e (A)	[J]	Translation, ribosomal structure and biogenesis	Ribosomal protein L32	60S ribosomal protein L32 GN=RpL32 OS=Drosophila yakuba (Fruit fly) PE=2 SV=1	J	Translation, ribosomal structure and biogenesis	ribosomal protein [Pinctada fucata]
c75080.graph_c1	16708	772.892	27848	1515.07	0.999711	0.00857984	up	no	[Z]	Cytoskeleton	Molecular Function: GTPase activity (GO:0003924);; Molecular Function: structural constituent of cytoskeleton (GO:0005200);; Molecular Function: GTP binding (GO:0005525);; Cellular Component: cytoplasm (GO:0005737);; Cellular Component: microtubule (GO:0005874);; Biological Process: GTP catabolic process (GO:0006184);; Biological Process: microtubule-based process (GO:0007017);; Biological Proces…	K07375|0|hro:HELRODRAFT_186143|hypothetical protein; K07375 tubulin beta (A)	[Z]	Cytoskeleton	Tubulin/FtsZ family, GTPase domain;; Tubulin C-terminal domain;; Misato Segment II tubulin-like domain	Tubulin beta chain OS=Paracentrotus lividus (Common sea urchin) PE=2 SV=1	Z	Cytoskeleton	hypothetical protein HELRODRAFT_186143 [Helobdella robusta]
c45952.graph_c0	16572	1135.56	24612	1983.48	0.999657	-0.157825	down	no	[J]	Translation, ribosomal structure and biogenesis	Molecular Function: structural constituent of ribosome (GO:0003735);; Cellular Component: ribosome (GO:0005840);; Biological Process: translation (GO:0006412);; Molecular Function: rRNA binding (GO:0019843);;	K02964|2.6189e-92|cin:100182116|40S ribosomal protein S18; K02964 small subunit ribosomal protein S18e (A)	[J]	Translation, ribosomal structure and biogenesis	Ribosomal protein S13/S18	40S ribosomal protein S18 GN=RPS18 OS=Argopecten irradians (Bay scallop) PE=2 SV=1	J	Translation, ribosomal structure and biogenesis	ribosomal protein S18 [Crassostrea gigas]
c60109.graph_c0	16516	1086.72	32688	2529.56	0.999645	0.256422	up	no	[J]	Translation, ribosomal structure and biogenesis	Molecular Function: structural constituent of ribosome (GO:0003735);; Cellular Component: ribosome (GO:0005840);; Biological Process: translation (GO:0006412);;	K02885|5.58121e-84|hro:HELRODRAFT_185136|hypothetical protein; K02885 large subunit ribosomal protein L19e (A)	[J]	Translation, ribosomal structure and biogenesis	Ribosomal protein L19e	60S ribosomal protein L19 GN=RpL19 OS=Drosophila melanogaster (Fruit fly) PE=1 SV=2	J	Translation, ribosomal structure and biogenesis	ribosomal protein L19 [Argopecten irradians]
c56224.graph_c0	16488	1491.27	25357	2697.31	0.999679	-0.107477	down	no	[J]	Translation, ribosomal structure and biogenesis	Molecular Function: nucleotide binding (GO:0000166);; Molecular Function: structural constituent of ribosome (GO:0003735);; Cellular Component: ribosome (GO:0005840);; Biological Process: translation (GO:0006412);;	K02893|2.26111e-72|cin:100176316|60S ribosomal protein L23a-like; K02893 large subunit ribosomal protein L23Ae (A)	[J]	Translation, ribosomal structure and biogenesis	Ribosomal protein L23;; Ribosomal protein L23, N-terminal domain	60S ribosomal protein L23a 2 GN=rpl-25.2 OS=Caenorhabditis elegans PE=3 SV=1	J	Translation, ribosomal structure and biogenesis	60S ribosomal protein L23a [Crassostrea gigas]
c69634.graph_c0	16267	1059.19	28238	2162.44	0.999701	0.0672298	up	no	[J]	Translation, ribosomal structure and biogenesis	Molecular Function: RNA binding (GO:0003723);; Molecular Function: structural constituent of ribosome (GO:0003735);; Biological Process: translation (GO:0006412);; Cellular Component: small ribosomal subunit (GO:0015935);;	K02985|1.89204e-155|hro:HELRODRAFT_175017|hypothetical protein; K02985 small subunit ribosomal protein S3e (A)	[J]	Translation, ribosomal structure and biogenesis	Ribosomal protein S3, C-terminal domain;; KH domain	40S ribosomal protein S3 GN=RpS3 OS=Manduca sexta (Tobacco hawkmoth) PE=2 SV=1	J	Translation, ribosomal structure and biogenesis	hypothetical protein CAPTEDRAFT_171942 [Capitella teleta]
c66539.graph_c0	16146	1185.81	28271	2441.94	0.999697	0.0796851	up	no	[J]	Translation, ribosomal structure and biogenesis	Molecular Function: structural constituent of ribosome (GO:0003735);; Cellular Component: ribosome (GO:0005840);; Biological Process: translation (GO:0006412);;	K02934|2.34652e-101|hro:HELRODRAFT_75097|hypothetical protein; K02934 large subunit ribosomal protein L6e (A)	[J]	Translation, ribosomal structure and biogenesis	Ribosomal protein L6e	60S ribosomal protein L6 GN=rpl-6 OS=Caenorhabditis elegans PE=1 SV=1	J	Translation, ribosomal structure and biogenesis	60S ribosomal protein L6 [Crassostrea gigas]
c60490.graph_c0	16060	1104.51	23798	1924.91	0.99964	-0.16107	down	no	[J]	Translation, ribosomal structure and biogenesis	Biological Process: mitotic spindle elongation (GO:0000022);; Molecular Function: structural constituent of ribosome (GO:0003735);; Biological Process: translation (GO:0006412);; Cellular Component: cytosolic small ribosomal subunit (GO:0022627);;	K02960|6.82159e-86|xtr:496563|rps16; ribosomal protein S16; K02960 small subunit ribosomal protein S16e (A)	[J]	Translation, ribosomal structure and biogenesis	Ribosomal protein S9/S16	40S ribosomal protein S16 GN=RpS16 OS=Drosophila melanogaster (Fruit fly) PE=1 SV=1	J	Translation, ribosomal structure and biogenesis	40S ribosomal protein S16 [Crassostrea gigas]
c73794.graph_c0	15872	1042.61	19181	1481.86	0.999113	-0.455211	down	no	[Z]	Cytoskeleton	Molecular Function: GTPase activity (GO:0003924);; Molecular Function: structural constituent of cytoskeleton (GO:0005200);; Molecular Function: GTP binding (GO:0005525);; Cellular Component: cytoplasm (GO:0005737);; Cellular Component: microtubule (GO:0005874);; Biological Process: GTP catabolic process (GO:0006184);; Biological Process: microtubule-based process (GO:0007017);; Biological Proces…	K07374|4.65866e-133|phd:102326017|tubulin alpha-3 chain-like; K07374 tubulin alpha (A)	[Z]	Cytoskeleton	Tubulin C-terminal domain	Tubulin alpha-1 chain OS=Aplysia californica (California sea hare) PE=2 SV=1	Z	Cytoskeleton	tubulin alpha, partial [Crassostrea ariakensis]
c16548.graph_c0	15747	1107.35	27700	2290.94	0.999687	0.0863472	up	no	[J]	Translation, ribosomal structure and biogenesis	Molecular Function: structural constituent of ribosome (GO:0003735);; Cellular Component: ribosome (GO:0005840);; Biological Process: translation (GO:0006412);;	--	[J]	Translation, ribosomal structure and biogenesis	Ribosomal protein L18e/L15	60S ribosomal protein L18 GN=RpL18 OS=Timarcha balearica PE=2 SV=1	J	Translation, ribosomal structure and biogenesis	60S ribosomal protein L18, partial [Crassostrea gigas]
c28017.graph_c0	15725	1992.44	26729	3983.12	0.999689	0.0368884	up	no	[J]	Translation, ribosomal structure and biogenesis	Molecular Function: structural constituent of ribosome (GO:0003735);; Biological Process: translation (GO:0006412);; Cellular Component: cytosolic small ribosomal subunit (GO:0022627);;	K02975|9.24374e-35|lgi:LOTGIDRAFT_186676|hypothetical protein; K02975 small subunit ribosomal protein S25e (A)	[J]	Translation, ribosomal structure and biogenesis	S25 ribosomal protein	40S ribosomal protein S25 GN=RPS25 OS=Branchiostoma belcheri (Amphioxus) PE=2 SV=1	J	Translation, ribosomal structure and biogenesis	putative ribosomal protein S25 [Crassostrea gigas]
c75350.graph_c0	15109	163.975	14651	187.005	0.994146	-0.772766	down	no	--	--	Molecular Function: cytoskeletal protein binding (GO:0008092);; Cellular Component: intracellular part (GO:0044424);;	K06107|3.96768e-150|lgi:LOTGIDRAFT_118406|hypothetical protein; K06107 erythrocyte membrane protein band 4.1 (A)	[R]	General function prediction only	4.1 protein C-terminal domain (CTD);; FERM C-terminal PH-like domain;; FERM N-terminal domain;; FERM central domain;; FERM adjacent (FA)	Protein 4.1 homolog GN=cora OS=Drosophila melanogaster (Fruit fly) PE=1 SV=1	R	General function prediction only	Band 4.1-like protein 3 [Crassostrea gigas]
c56221.graph_c0	14628	1215.55	28242	2760.13	0.999609	0.220635	up	no	--	--	Molecular Function: structural constituent of ribosome (GO:0003735);; Cellular Component: ribosome (GO:0005840);; Biological Process: translation (GO:0006412);;	K02993|1.38575e-97|cmk:103185969|rps7; ribosomal protein S7; K02993 small subunit ribosomal protein S7e (A)	[J]	Translation, ribosomal structure and biogenesis	Ribosomal protein S7e	40S ribosomal protein S7 GN=RpS7 OS=Spodoptera frugiperda (Fall armyworm) PE=2 SV=1	J	Translation, ribosomal structure and biogenesis	ribosomal protein S7 [Ostrea edulis]
c78348.graph_c0	14149	1519.05	19132	2415.75	0.999427	-0.293133	down	no	[J]	Translation, ribosomal structure and biogenesis	Molecular Function: structural constituent of ribosome (GO:0003735);; Cellular Component: ribosome (GO:0005840);; Biological Process: translation (GO:0006412);;	K02915|3.15296e-53|nve:NEMVE_v1g237122|hypothetical protein; K02915 large subunit ribosomal protein L34e (A)	[J]	Translation, ribosomal structure and biogenesis	Ribosomal protein L34e	60S ribosomal protein L34 GN=RpL34 OS=Aedes albopictus (Asian tiger mosquito) PE=2 SV=2	J	Translation, ribosomal structure and biogenesis	putative 60S ribosomal protein RPL34 [Phoronis muelleri]
c63950.graph_c0	14124	811.621	22710	1534.82	0.999632	-0.0432706	down	no	[J]	Translation, ribosomal structure and biogenesis	Biological Process: mitotic spindle elongation (GO:0000022);; Cellular Component: nuclear chromosome (GO:0000228);; Molecular Function: RNA binding (GO:0003723);; Molecular Function: structural constituent of ribosome (GO:0003735);; Cellular Component: nucleolus (GO:0005730);; Biological Process: translation (GO:0006412);; Cellular Component: cytosolic small ribosomal subunit (GO:0022627);;	K02989|1.40266e-129|tru:101061501|40S ribosomal protein S5-like; K02989 small subunit ribosomal protein S5e (A)	[J]	Translation, ribosomal structure and biogenesis	Ribosomal protein S7p/S5e	40S ribosomal protein S5a GN=RpS5a OS=Drosophila melanogaster (Fruit fly) PE=1 SV=1	J	Translation, ribosomal structure and biogenesis	ribosomal protein S5 [Crassostrea gigas]
c52401.graph_c0	14080	1173.48	18318	1795.55	0.999313	-0.348799	down	no	[J]	Translation, ribosomal structure and biogenesis	Molecular Function: structural constituent of ribosome (GO:0003735);; Cellular Component: ribosome (GO:0005840);; Biological Process: translation (GO:0006412);;	K02908|5.7365e-64|tca:659206|60S ribosomal protein L30; K02908 large subunit ribosomal protein L30e (A)	[J]	Translation, ribosomal structure and biogenesis	Ribosomal protein L7Ae/L30e/S12e/Gadd45 family	60S ribosomal protein L30 GN=RpL30 OS=Spodoptera frugiperda (Fall armyworm) PE=3 SV=1	J	Translation, ribosomal structure and biogenesis	ribosomal protein L30 [Argopecten irradians]
c16551.graph_c0	14053	1025.4	30458	2613.79	0.999408	0.387454	up	no	[J]	Translation, ribosomal structure and biogenesis	Molecular Function: RNA binding (GO:0003723);; Molecular Function: structural constituent of ribosome (GO:0003735);; Biological Process: translation (GO:0006412);; Cellular Component: large ribosomal subunit (GO:0015934);;	K02865|4.75367e-101|lgi:LOTGIDRAFT_230263|hypothetical protein; K02865 large subunit ribosomal protein L10Ae (A)	[J]	Translation, ribosomal structure and biogenesis	Ribosomal protein L1p/L10e family	60S ribosomal protein L10a-2 GN=RpL10Ab OS=Drosophila melanogaster (Fruit fly) PE=1 SV=2	J	Translation, ribosomal structure and biogenesis	PREDICTED: 60S ribosomal protein L10a-2-like [Aplysia californica]
c16558.graph_c0	13867	1826.98	12634	1957.65	0.987157	-0.862675	down	no	--	--	--	--	--	--	--	--	--	--	shematrin-1 [Pinctada fucata]
c56222.graph_c0	13608	1122.5	22725	2204.67	0.999624	0.01137	up	no	[J]	Translation, ribosomal structure and biogenesis	Molecular Function: structural constituent of ribosome (GO:0003735);; Cellular Component: ribosome (GO:0005840);; Biological Process: translation (GO:0006412);; Molecular Function: rRNA binding (GO:0019843);;	K02940|7.13784e-93|ame:551107|RpL9, GB15648; ribosomal protein L9; K02940 large subunit ribosomal protein L9e (A)	[J]	Translation, ribosomal structure and biogenesis	Ribosomal protein L6	60S ribosomal protein L9 GN=RpL9 OS=Spodoptera frugiperda (Fall armyworm) PE=2 SV=1	J	Translation, ribosomal structure and biogenesis	ribosomal protein L9 [Ostrea edulis]
c16576.graph_c0	13431	1334.97	18649	2180.03	0.999447	-0.254893	down	no	[J]	Translation, ribosomal structure and biogenesis	Biological Process: mitotic spindle elongation (GO:0000022);; Molecular Function: structural constituent of ribosome (GO:0003735);; Biological Process: translation (GO:0006412);; Cellular Component: cytosolic small ribosomal subunit (GO:0022627);;	K02957|2.07388e-82|mze:101465216|40S ribosomal protein S15a-like; K02957 small subunit ribosomal protein S15Ae (A)	[J]	Translation, ribosomal structure and biogenesis	Ribosomal protein S8	40S ribosomal protein S15a GN=RpS15Aa OS=Drosophila yakuba (Fruit fly) PE=2 SV=3	J	Translation, ribosomal structure and biogenesis	40S ribosomal protein [Phragmatopoma lapidosa]
c60771.graph_c0	13156	1022.26	21418	1957.33	0.999602	-0.0253484	down	no	--	--	Molecular Function: structural constituent of ribosome (GO:0003735);; Cellular Component: ribosome (GO:0005840);; Biological Process: translation (GO:0006412);;	--	[JO]	--	Ribosomal protein S30;; Ubiquitin family	40S ribosomal protein S30 GN=RPS30 OS=Plasmodium falciparum (isolate 3D7) PE=1 SV=1	J	Translation, ribosomal structure and biogenesis	ribosomal protein S30 [Argopecten irradians]
c64958.graph_c0	13095	588.169	23095	1220	0.999602	0.0901008	up	no	[R]	General function prediction only	--	K03102|8.42502e-56|lgi:LOTGIDRAFT_56504|hypothetical protein; K03102 squid (A)	[R]	General function prediction only	RNA recognition motif. (a.k.a. RRM, RBD, or RNP domain);; RNA recognition motif (a.k.a. RRM, RBD, or RNP domain);; RNA recognition motif. (a.k.a. RRM, RBD, or RNP domain);; RNA binding motif	RNA-binding protein squid GN=sqd OS=Drosophila melanogaster (Fruit fly) PE=1 SV=3	A	RNA processing and modification	Heterogeneous nuclear ribonucleoprotein A/B [Crassostrea gigas]
c16556.graph_c0	12821	2066.69	16410	3111.05	0.99916	-0.37234	down	no	--	--	Molecular Function: structural constituent of ribosome (GO:0003735);; Cellular Component: ribosome (GO:0005840);; Biological Process: translation (GO:0006412);;	K02923|1.52389e-26|lgi:LOTGIDRAFT_211882|hypothetical protein; K02923 large subunit ribosomal protein L38e (A)	[J]	Translation, ribosomal structure and biogenesis	Ribosomal L38e protein family	60S ribosomal protein L38 GN=RPL38 OS=Branchiostoma belcheri (Amphioxus) PE=3 SV=1	J	Translation, ribosomal structure and biogenesis	60S ribosomal protein L38, partial [Crassostrea gigas]
c52422.graph_c0	12705	266.299	22496	554.557	0.999585	0.0958075	up	no	--	--	Molecular Function: transporter activity (GO:0005215);; Cellular Component: mitochondrial inner membrane (GO:0005743);; Cellular Component: integral component of membrane (GO:0016021);; Biological Process: transmembrane transport (GO:0055085);;	K05863|9.7419e-169|aqu:100633390|ADP,ATP carrier protein-like; K05863 solute carrier family 25 (mitochondrial adenine nucleotide translocator), member 4/5/6/31 (A)	[C]	Energy production and conversion	Mitochondrial carrier protein	ADP,ATP carrier protein 1 GN=AGAP006782 OS=Anopheles gambiae (African malaria mosquito) PE=2 SV=2	C	Energy production and conversion	ADP,ATP carrier protein [Crassostrea gigas]
c56220.graph_c0	12616	1240.81	24201	2799.37	0.999533	0.211336	up	no	[J]	Translation, ribosomal structure and biogenesis	Molecular Function: structural constituent of ribosome (GO:0003735);; Cellular Component: ribosome (GO:0005840);; Biological Process: translation (GO:0006412);;	K02875|1.21015e-47|hro:HELRODRAFT_77115|hypothetical protein; K02875 large subunit ribosomal protein L14e (A)	[J]	Translation, ribosomal structure and biogenesis	Ribosomal protein L14	60S ribosomal protein L14 GN=RPL14 OS=Lumbricus rubellus (Humus earthworm) PE=3 SV=1	J	Translation, ribosomal structure and biogenesis	ribosomal protein L14 [Argopecten irradians]
c56232.graph_c0	12542	954.645	6890	616.793	0.0184241	-1.59231	down	no	--	--	--	--	--	--	--	--	--	--	shematrin-1 [Pinctada fucata]
c16561.graph_c0	12450	1546.14	15691	2291.79	0.999053	-0.39461	down	no	[J]	Translation, ribosomal structure and biogenesis	Molecular Function: structural constituent of ribosome (GO:0003735);; Cellular Component: ribosome (GO:0005840);; Biological Process: translation (GO:0006412);;	K02929|5.91414e-65|hmg:100198396|60S ribosomal protein L44-like; K02929 large subunit ribosomal protein L44e (A)	[J]	Translation, ribosomal structure and biogenesis	Ribosomal protein L44	60S ribosomal protein L44 GN=rpl-41 OS=Caenorhabditis elegans PE=3 SV=2	J	Translation, ribosomal structure and biogenesis	ribosomal protein rpl36a [Lineus viridis]
c69172.graph_c0	12321	1397.47	17143	2286.8	0.999387	-0.251922	down	no	[J]	Translation, ribosomal structure and biogenesis	Molecular Function: structural constituent of ribosome (GO:0003735);; Cellular Component: ribosome (GO:0005840);; Biological Process: translation (GO:0006412);;	K02894|6.48048e-80|nvi:100118197|60S ribosomal protein L23; K02894 large subunit ribosomal protein L23e (A)	[J]	Translation, ribosomal structure and biogenesis	Ribosomal protein L14p/L23e	60S ribosomal protein L23 GN=RpL23 OS=Drosophila melanogaster (Fruit fly) PE=1 SV=2	J	Translation, ribosomal structure and biogenesis	ribosomal protein L17A [Argopecten irradians]
c52402.graph_c0	12179	1946.47	16226	3049.94	0.999259	-0.314501	down	no	[J]	Translation, ribosomal structure and biogenesis	Biological Process: mitotic spindle elongation (GO:0000022);; Molecular Function: structural constituent of ribosome (GO:0003735);; Biological Process: translation (GO:0006412);; Cellular Component: cytosolic large ribosomal subunit (GO:0022625);; Molecular Function: metal ion binding (GO:0046872);;	K02921|3.84903e-40|bfo:BRAFLDRAFT_280618|hypothetical protein; K02921 large subunit ribosomal protein L37Ae (A)	[J]	Translation, ribosomal structure and biogenesis	Ribosomal L37ae protein family	60S ribosomal protein L37a GN=RPL37A OS=Cryptochiton stelleri (Giant gumboot chiton) PE=3 SV=3	J	Translation, ribosomal structure and biogenesis	ribosomal protein L37a [Pinctada fucata]
c72541.graph_c4	12165	283.531	23402	641.484	0.999508	0.215418	up	no	[J]	Translation, ribosomal structure and biogenesis	Molecular Function: structural constituent of ribosome (GO:0003735);; Cellular Component: ribosome (GO:0005840);; Biological Process: translation (GO:0006412);;	K02901|1.57793e-59|pss:102444229|RPL27; ribosomal protein L27; K02901 large subunit ribosomal protein L27e (A)	[J]	Translation, ribosomal structure and biogenesis	Ribosomal L27e protein family;; KOW motif	60S ribosomal protein L27 GN=rpl-27 OS=Caenorhabditis elegans PE=2 SV=1	J	Translation, ribosomal structure and biogenesis	ribosomal protein rpl27 [Lineus viridis]
c28012.graph_c0	12126	883.646	23026	1973.44	0.999518	0.196684	up	no	[J]	Translation, ribosomal structure and biogenesis	Molecular Function: structural constituent of ribosome (GO:0003735);; Biological Process: translation (GO:0006412);; Cellular Component: small ribosomal subunit (GO:0015935);; Molecular Function: rRNA binding (GO:0019843);;	K02997|2.34329e-112|lgi:LOTGIDRAFT_230231|hypothetical protein; K02997 small subunit ribosomal protein S9e (A)	[J]	Translation, ribosomal structure and biogenesis	Ribosomal protein S4/S9 N-terminal domain;; S4 domain	40S ribosomal protein S9 GN=RpS9 OS=Drosophila melanogaster (Fruit fly) PE=1 SV=2	J	Translation, ribosomal structure and biogenesis	ribosomal protein S9 [Haliotis discus discus]
c64944.graph_c0	11831	970.232	17766	1713.52	0.999484	-0.141889	down	no	[J]	Translation, ribosomal structure and biogenesis	Molecular Function: structural constituent of ribosome (GO:0003735);; Biological Process: translation (GO:0006412);; Cellular Component: small ribosomal subunit (GO:0015935);;	K02973|2.46107e-84|lgi:LOTGIDRAFT_202410|hypothetical protein; K02973 small subunit ribosomal protein S23e (A)	[J]	Translation, ribosomal structure and biogenesis	Ribosomal protein S12/S23	40S ribosomal protein S23 GN=RpS23 OS=Dermacentor variabilis (American dog tick) PE=2 SV=1	J	Translation, ribosomal structure and biogenesis	40S ribosomal protein S23 [Crassostrea gigas]
c77931.graph_c0	11618	495.156	9105	456.39	0.897305	-1.07989	down	no	[L]	Replication, recombination and repair	Molecular Function: binding (GO:0005488);;	--	[R]	General function prediction only	Reverse transcriptase (RNA-dependent DNA polymerase);; Integrase core domain;; SCAN domain	Endonuclease GN=pol OS=Drosophila melanogaster (Fruit fly) PE=3 SV=1	S	Function unknown	PREDICTED: uncharacterized protein LOC763830, partial [Strongylocentrotus purpuratus]
c45932.graph_c0	11567	910.108	18854	1744.7	0.999531	-0.0235952	down	no	[J]	Translation, ribosomal structure and biogenesis	Molecular Function: structural constituent of ribosome (GO:0003735);; Biological Process: translation (GO:0006412);; Cellular Component: large ribosomal subunit (GO:0015934);;	K02880|2.0219e-92|isc:IscW_ISCW005425|ribosomal protein L17, putative; K02880 large subunit ribosomal protein L17e (A)	[J]	Translation, ribosomal structure and biogenesis	Ribosomal protein L22p/L17e	60S ribosomal protein L17 GN=RpL17 OS=Argas monolakensis (Mono lake bird tick) PE=2 SV=1	J	Translation, ribosomal structure and biogenesis	ribosomal protein l17 [Haliotis discus discus]
c64862.graph_c0	11455	1307.15	16153	2167.85	0.999358	-0.232598	down	no	[J]	Translation, ribosomal structure and biogenesis	Molecular Function: structural constituent of ribosome (GO:0003735);; Cellular Component: ribosome (GO:0005840);; Biological Process: translation (GO:0006412);;	K02962|2.24646e-72|lcm:102361085|RPS17L; ribosomal protein S17-like; K02962 small subunit ribosomal protein S17e (A)	[J]	Translation, ribosomal structure and biogenesis	Ribosomal S17	40S ribosomal protein S17 GN=RpS17 OS=Spodoptera frugiperda (Fall armyworm) PE=2 SV=3	J	Translation, ribosomal structure and biogenesis	40S ribosomal protein S17 [Crassostrea gigas]
c67221.graph_c0	11379	363.122	10727	402.598	0.988716	-0.813443	down	no	--	--	--	K12046|4.5267e-36|hro:HELRODRAFT_109499|hypothetical protein; K12046 troponin T, fast skeletal muscle (A)	[Z]	Cytoskeleton	Troponin	Troponin T, skeletal muscle GN=up OS=Drosophila melanogaster (Fruit fly) PE=1 SV=3	Z	Cytoskeleton	troponin-T, partial [Pinctada fucata]
c71441.graph_c0	11366	373.493	18591	718.492	0.999521	-0.018572	down	no	[K]	Transcription	Molecular Function: DNA binding (GO:0003677);; Molecular Function: RNA binding (GO:0003723);; Cellular Component: nucleus (GO:0005634);; Biological Process: regulation of transcription, DNA-templated (GO:0006355);;	K06099|3.39519e-43|lgi:LOTGIDRAFT_78612|hypothetical protein; K06099 cold shock domain protein A (A)	[J]	Translation, ribosomal structure and biogenesis	'Cold-shock' DNA-binding domain	Y-box factor homolog OS=Aplysia californica (California sea hare) PE=2 SV=1	K	Transcription	Y-box factor-like protein [Lymnaea stagnalis]
c28033.graph_c0	11154	733.052	19899	1538.09	0.999507	0.106667	up	no	[J]	Translation, ribosomal structure and biogenesis	Molecular Function: RNA binding (GO:0003723);; Molecular Function: structural constituent of ribosome (GO:0003735);; Biological Process: translation (GO:0006412);; Cellular Component: small ribosomal subunit (GO:0015935);;	K02958|1.44846e-76|nvi:100113507|RpS15; ribosomal protein S15; K02958 small subunit ribosomal protein S15e (A)	[J]	Translation, ribosomal structure and biogenesis	Ribosomal protein S19	40S ribosomal protein S15 OS=Caenorhabditis elegans PE=1 SV=3	J	Translation, ribosomal structure and biogenesis	ribosomal protein S15 [Ostrea edulis]
c71816.graph_c0	10969	421.794	26583	1202.22	0.99858	0.548558	up	no	[J]	Translation, ribosomal structure and biogenesis	Molecular Function: structural constituent of ribosome (GO:0003735);; Cellular Component: ribosome (GO:0005840);; Biological Process: translation (GO:0006412);;	K02930|0|xma:102216775|60S ribosomal protein L4-A-like; K02930 large subunit ribosomal protein L4e (A)	[A]	RNA processing and modification	Ribosomal protein L4/L1 family;; 60S ribosomal protein L4 C-terminal domain	60S ribosomal protein L4 GN=RPL4 OS=Urechis caupo (Innkeeper worm) PE=2 SV=1	J	Translation, ribosomal structure and biogenesis	60S ribosomal protein L4 [Crassostrea gigas]
c52397.graph_c0	10850	786.586	18557	1582.23	0.999499	0.0458084	up	no	[J]	Translation, ribosomal structure and biogenesis	Molecular Function: structural constituent of ribosome (GO:0003735);; Cellular Component: ribosome (GO:0005840);; Biological Process: translation (GO:0006412);;	K02953|1.10489e-95|xma:102222803|40S ribosomal protein S13-like; K02953 small subunit ribosomal protein S13e (A)	[J]	Translation, ribosomal structure and biogenesis	Ribosomal S13/S15 N-terminal domain;; Ribosomal protein S15	40S ribosomal protein S13 GN=RPS13 OS=Wuchereria bancrofti PE=3 SV=2	J	Translation, ribosomal structure and biogenesis	ribosomal protein S13 [Pinctada martensii]
c60097.graph_c0	10823	267.723	32478	944.871	0.992883	0.856822	up	no	--	--	--	K10373|5.33558e-70|lgi:LOTGIDRAFT_233095|hypothetical protein; K10373 tropomyosin 1 (A)	[Z]	Cytoskeleton	Tropomyosin;; Tropomyosin like;; Laminin Domain II	Tropomyosin OS=Haliotis rufescens (California red abalone) PE=2 SV=1	Z	Cytoskeleton	RecName: Full=Tropomyosin [Haliotis rufescens]
c60189.graph_c0	10313	963.755	18513	2034.71	0.999452	0.115605	up	no	[J]	Translation, ribosomal structure and biogenesis	Molecular Function: structural constituent of ribosome (GO:0003735);; Cellular Component: ribosome (GO:0005840);; Biological Process: translation (GO:0006412);;	K02882|4.10581e-82|hro:HELRODRAFT_110162|hypothetical protein; K02882 large subunit ribosomal protein L18Ae (A)	[J]	Translation, ribosomal structure and biogenesis	Ribosomal L18ae/LX protein domain	60S ribosomal protein L18a GN=RpL18A OS=Drosophila melanogaster (Fruit fly) PE=1 SV=1	J	Translation, ribosomal structure and biogenesis	60S ribosomal protein L18a [Crassostrea gigas]
c45957.graph_c0	10310	1012.24	15695	1812.3	0.999402	-0.122176	down	no	--	--	Molecular Function: structural constituent of ribosome (GO:0003735);; Cellular Component: ribosome (GO:0005840);; Biological Process: translation (GO:0006412);;	K02920|2.50278e-41|bfo:BRAFLDRAFT_279545|hypothetical protein; K02920 large subunit ribosomal protein L36e (A)	[J]	Translation, ribosomal structure and biogenesis	Ribosomal protein L36e	60S ribosomal protein L36 GN=RpL36 OS=Ixodes scapularis (Black-legged tick) PE=3 SV=1	J	Translation, ribosomal structure and biogenesis	60S ribosomal protein L36 [Crassostrea gigas]
c73794.graph_c1	10131	580.365	14339	966.079	0.999258	-0.227251	down	no	[Z]	Cytoskeleton	Molecular Function: GTPase activity (GO:0003924);; Molecular Function: structural constituent of cytoskeleton (GO:0005200);; Molecular Function: ATP binding (GO:0005524);; Molecular Function: GTP binding (GO:0005525);; Cellular Component: cytoplasm (GO:0005737);; Cellular Component: microtubule (GO:0005874);; Biological Process: GTP catabolic process (GO:0006184);; Biological Process: ATP catabol…	K07374|0|ocu:100349209|TUBA3E; tubulin, alpha 3e; K07374 tubulin alpha (A)	[Z]	Cytoskeleton	Tubulin/FtsZ family, GTPase domain;; Tubulin C-terminal domain	Tubulin alpha-2/alpha-4 chain GN=TUB4 OS=Patella vulgata (Common limpet) PE=2 SV=1	Z	Cytoskeleton	GL12416 [Drosophila persimilis]
c63093.graph_c0	10003	860.46	17059	1725.83	0.999444	0.0416403	up	no	[J]	Translation, ribosomal structure and biogenesis	Molecular Function: structural constituent of ribosome (GO:0003735);; Biological Process: translation (GO:0006412);; Cellular Component: large ribosomal subunit (GO:0015934);;	K02898|1.80416e-67|cmk:103187232|rpl26l1; ribosomal protein L26-like 1; K02898 large subunit ribosomal protein L26e (A)	[J]	Translation, ribosomal structure and biogenesis	KOW motif	60S ribosomal protein L26 GN=RPL26 OS=Littorina littorea (Common periwinkle) PE=2 SV=1	J	Translation, ribosomal structure and biogenesis	ribosomal protein L26 [Argopecten irradians]
c45955.graph_c0	9756	1361.9	14943	2453.33	0.999366	-0.113329	down	no	[J]	Translation, ribosomal structure and biogenesis	Biological Process: mitotic spindle elongation (GO:0000022);; Molecular Function: structural constituent of ribosome (GO:0003735);; Biological Process: translation (GO:0006412);; Molecular Function: rRNA binding (GO:0019843);; Cellular Component: cytosolic large ribosomal subunit (GO:0022625);; Molecular Function: metal ion binding (GO:0046872);;	K02922|6.1977e-39|mde:101890811|probable 60S ribosomal protein L37-A-like; K02922 large subunit ribosomal protein L37e (A)	[J]	Translation, ribosomal structure and biogenesis	Ribosomal protein L37e	Probable 60S ribosomal protein L37-A GN=RpL37a OS=Drosophila melanogaster (Fruit fly) PE=1 SV=1	J	Translation, ribosomal structure and biogenesis	PREDICTED: probable 60S ribosomal protein L37-A [Musca domestica]
c52398.graph_c0	9279	1071.89	13853	1882.08	0.999286	-0.150272	down	no	[O]	Posttranslational modification, protein turnover, chaperones	Molecular Function: structural constituent of ribosome (GO:0003735);; Cellular Component: microtubule associated complex (GO:0005875);; Biological Process: translation (GO:0006412);; Biological Process: cellular protein modification process (GO:0006464);; Biological Process: ubiquitin-dependent protein catabolic process (GO:0006511);; Cellular Component: cytosolic large ribosomal subunit (GO:0022…	K02927|4.39783e-87|mde:101896652|ubiquitin-60S ribosomal protein L40-like; K02927 large subunit ribosomal protein L40e (A)	[J]	Translation, ribosomal structure and biogenesis	Ubiquitin family;; Ribosomal L40e family;; Ubiquitin-2 like Rad60 SUMO-like;; Ubiquitin-like domain	60S ribosomal protein L40 (Precursor) GN=RpL40 OS=Drosophila melanogaster (Fruit fly) PE=1 SV=2	J	Translation, ribosomal structure and biogenesis	Ubiquitin [Crassostrea gigas]
c45960.graph_c0	9183	930.829	15770	1880.02	0.999379	0.0516831	up	no	[J]	Translation, ribosomal structure and biogenesis	Molecular Function: structural constituent of ribosome (GO:0003735);; Cellular Component: ribosome (GO:0005840);; Biological Process: translation (GO:0006412);;	K02949|1.19017e-82|bfo:BRAFLDRAFT_282619|hypothetical protein; K02949 small subunit ribosomal protein S11e (A)	[J]	Translation, ribosomal structure and biogenesis	Ribosomal protein S17	40S ribosomal protein S11 OS=Drosophila yakuba (Fruit fly) PE=2 SV=1	J	Translation, ribosomal structure and biogenesis	ribosomal protein S11 [Argopecten irradians]
c66531.graph_c0	9180	716.285	16440	1508.65	0.999365	0.112173	up	no	[J]	Translation, ribosomal structure and biogenesis	Molecular Function: structural constituent of ribosome (GO:0003735);; Cellular Component: ribosome (GO:0005840);; Biological Process: translation (GO:0006412);;	K02873|8.07122e-67|isc:IscW_ISCW023068|60S ribosomal protein L13, putative; K02873 large subunit ribosomal protein L13e (A)	[J]	Translation, ribosomal structure and biogenesis	Ribosomal protein L13e	60S ribosomal protein L13 GN=RpL13 OS=Spodoptera frugiperda (Fall armyworm) PE=2 SV=1	J	Translation, ribosomal structure and biogenesis	60S ribosomal protein L13 [Crassostrea gigas]
c60765.graph_c0	9128	1347.81	12258	2128.72	0.998965	-0.303048	down	no	--	--	--	--	--	--	--	Uncharacterized shell protein 4 (Precursor) OS=Pinctada margaritifera (Black-lipped pearl oyster) PE=1 SV=1	--	--	Prism uncharacterized shell protein 18 like [Pinctada fucata]
c45931.graph_c0	9045	458.42	16108	960.156	0.999356	0.104115	up	no	[J]	Translation, ribosomal structure and biogenesis	Molecular Function: structural constituent of ribosome (GO:0003735);; Cellular Component: ribosome (GO:0005840);; Biological Process: translation (GO:0006412);;	K02889|2.05058e-64|tru:101063141|60S ribosomal protein L21-like; K02889 large subunit ribosomal protein L21e (A)	[J]	Translation, ribosomal structure and biogenesis	Ribosomal protein L21e	60S ribosomal protein L21 (Fragment) GN=RPL21 OS=Pyura stolonifera (Sea squirt) PE=2 SV=2	J	Translation, ribosomal structure and biogenesis	60S ribosomal protein L21 [Crassostrea gigas]
c67228.graph_c0	8957	864.315	13559	1538.8	0.999275	-0.130269	down	no	--	--	Molecular Function: structural constituent of ribosome (GO:0003735);; Cellular Component: ribosome (GO:0005840);; Biological Process: translation (GO:0006412);;	K02891|5.82419e-37|hro:HELRODRAFT_77706|hypothetical protein; K02891 large subunit ribosomal protein L22e (A)	[J]	Translation, ribosomal structure and biogenesis	Ribosomal L22e protein family	60S ribosomal protein L22 GN=RPL22 OS=Tripneustes gratilla (Hawaian sea urchin) PE=2 SV=1	J	Translation, ribosomal structure and biogenesis	ribosomal protein L22 [Lepidochitona cinerea]
c76164.graph_c0	8834	103.472	14670	202.088	0.999344	0.00327551	up	no	[MG]	--	Biological Process: metabolic process (GO:0008152);; Molecular Function: oxidoreductase activity, acting on the CH-OH group of donors, NAD or NADP as acceptor (GO:0016616);;	--	[V]	Defense mechanisms	NAD dependent epimerase/dehydratase family;; 3-beta hydroxysteroid dehydrogenase/isomerase family;; NADH(P)-binding;; Male sterility protein;; NmrA-like family;; short chain dehydrogenase;; KR domain;; RmlD substrate binding domain;; Polysaccharide biosynthesis protein	--	V	Defense mechanisms	hypothetical protein CGI_10006272 [Crassostrea gigas]
c71577.graph_c0	8788	121.681	12212	198.867	0.999051	-0.253716	down	no	[J]	Translation, ribosomal structure and biogenesis	Molecular Function: sequence-specific DNA binding transcription factor activity (GO:0003700);; Cellular Component: nucleus (GO:0005634);; Biological Process: regulation of transcription, DNA-templated (GO:0006355);; Molecular Function: sequence-specific DNA binding (GO:0043565);;	K15615|4.72145e-110|lgi:LOTGIDRAFT_115798|hypothetical protein; K15615 homeobox protein SIX4 (A)	[K]	Transcription	Homeobox domain;; Homeobox KN domain;; EF-1 guanine nucleotide exchange domain;; Eukaryotic elongation factor 1 beta central acidic region	Protein sine oculis GN=so OS=Drosophila melanogaster (Fruit fly) PE=2 SV=1	K	Transcription	Homeobox protein SIX4 [Crassostrea gigas]
c60129.graph_c0	8344	541.419	13594	1037.41	0.999286	-0.0242909	down	no	--	--	--	K01527|1.47977e-61|mze:101468166|transcription factor BTF3-like; K01527 nascent polypeptide-associated complex subunit beta (A)	[K]	Transcription	NAC domain	Transcription factor BTF3 homolog GN=icd-1 OS=Caenorhabditis elegans PE=1 SV=1	K	Transcription	Transcription factor BTF3-like protein 4 [Crassostrea gigas]
c76678.graph_c0	8265	109.843	16203	253.262	0.999156	0.242681	up	no	--	--	--	K09250|1.3649e-20|hmg:100213011|DNA-binding protein HEXBP-like; K09250 cellular nucleic acid-binding protein (A)	[O]	Posttranslational modification, protein turnover, chaperones	Zinc knuckle;; Zinc knuckle;; Zinc knuckle	DNA-binding protein HEXBP GN=HEXBP OS=Leishmania major PE=3 SV=1	U	Intracellular trafficking, secretion, and vesicular transport	hypothetical protein PPL_11968 [Polysphondylium pallidum PN500]
c16552.graph_c0	8157	1038.21	11449	1713.83	0.998993	-0.239297	down	no	[J]	Translation, ribosomal structure and biogenesis	Molecular Function: structural constituent of ribosome (GO:0003735);; Cellular Component: ribosome (GO:0005840);; Biological Process: translation (GO:0006412);;	K02917|8.65493e-57|bfo:BRAFLDRAFT_277091|hypothetical protein; K02917 large subunit ribosomal protein L35Ae (A)	[J]	Translation, ribosomal structure and biogenesis	Ribosomal protein L35Ae	60S ribosomal protein L35a GN=rpl-33 OS=Caenorhabditis elegans PE=1 SV=3	J	Translation, ribosomal structure and biogenesis	PREDICTED: 60S ribosomal protein L35a-like isoform X1 [Aplysia californica]
c63930.graph_c0	8134	830.483	14047	1686.77	0.999274	0.0597607	up	no	[J]	Translation, ribosomal structure and biogenesis	Cellular Component: ribosome (GO:0005840);;	K02896|8.6998e-53|oaa:100089491|RPL24; ribosomal protein L24; K02896 large subunit ribosomal protein L24e (A)	[J]	Translation, ribosomal structure and biogenesis	Ribosomal protein L24e	60S ribosomal protein L24 GN=RPL24 OS=Branchiostoma belcheri (Amphioxus) PE=2 SV=1	J	Translation, ribosomal structure and biogenesis	60S ribosomal protein L24, partial [Stegodyphus mimosarum]
c65442.graph_c2	8025	169.596	5410	134.466	0.340916	-1.29695	down	no	--	--	--	--	[Z]	Cytoskeleton	Troponin	Troponin I OS=Chlamys nipponensis akazara (Akazara scallop) PE=1 SV=2	Z	Cytoskeleton	troponin-I, partial [Pinctada fucata]
c60133.graph_c0	7962	467.07	13039	899.599	0.999245	-0.0168206	down	no	[J]	Translation, ribosomal structure and biogenesis	Molecular Function: structural constituent of ribosome (GO:0003735);; Cellular Component: ribosome (GO:0005840);; Biological Process: translation (GO:0006412);;	K02966|9.29101e-68|hro:HELRODRAFT_185375|hypothetical protein; K02966 small subunit ribosomal protein S19e (A)	[J]	Translation, ribosomal structure and biogenesis	Ribosomal protein S19e	40S ribosomal protein S19 GN=RPS19 OS=Argopecten irradians (Bay scallop) PE=2 SV=1	J	Translation, ribosomal structure and biogenesis	40S ribosomal protein S19 [Crassostrea gigas]
c16573.graph_c0	7882	670.831	11155	1116.58	0.998976	-0.227352	down	no	--	--	Molecular Function: structural constituent of ribosome (GO:0003735);; Cellular Component: ribosome (GO:0005840);; Biological Process: translation (GO:0006412);;	K02971|6.7783e-41|xma:102226059|40S ribosomal protein S21-like; K02971 small subunit ribosomal protein S21e (A)	[J]	Translation, ribosomal structure and biogenesis	Ribosomal protein S21e	40S ribosomal protein S21 GN=RpS21 OS=Biphyllus lunatus (Beetle) PE=3 SV=1	J	Translation, ribosomal structure and biogenesis	ribosomal protein rps21 [Eurythoe complanata]
c71272.graph_c0	7858	113.906	34025	580.066	0.578962	1.38574	up	no	--	--	Molecular Function: motor activity (GO:0003774);; Cellular Component: myofibril (GO:0030016);; Cellular Component: myosin filament (GO:0032982);;	--	[Z]	Cytoskeleton	Myosin tail;; Intermediate filament protein	Paramyosin OS=Mytilus galloprovincialis (Mediterranean mussel) PE=2 SV=1	Z	Cytoskeleton	RecName: Full=Paramyosin [Mytilus galloprovincialis]
c28025.graph_c0	7394	777.506	11581	1432.24	0.999129	-0.0811049	down	no	--	--	Molecular Function: structural constituent of ribosome (GO:0003735);; Cellular Component: ribosome (GO:0005840);; Biological Process: translation (GO:0006412);;	K02903|1.05217e-47|bfo:BRAFLDRAFT_131797|hypothetical protein; K02903 large subunit ribosomal protein L28e (A)	[J]	Translation, ribosomal structure and biogenesis	Ribosomal L28e protein family	60S ribosomal protein L28 GN=RpL28 OS=Drosophila melanogaster (Fruit fly) PE=1 SV=1	J	Translation, ribosomal structure and biogenesis	ribosomal protein L28 [Lepidochitona cinerea]
c69916.graph_c0	7342	163.97	12302	323.125	0.999171	0.0161906	up	no	[LKJ]	--	Molecular Function: nucleotide binding (GO:0000166);; Molecular Function: nucleic acid binding (GO:0003676);; Molecular Function: helicase activity (GO:0004386);;	K16911|0|tru:101075553|nucleolar RNA helicase 2-like; K16911 ATP-dependent RNA helicase DDX21 [EC:3.6.4.13] (A)	[A]	RNA processing and modification	DEAD/DEAH box helicase;; Helicase conserved C-terminal domain;; GUCT (NUC152) domain;; Type III restriction enzyme, res subunit	ATP-dependent RNA helicase vasa, isoform A GN=vas OS=Drosophila melanogaster (Fruit fly) PE=1 SV=3	A	RNA processing and modification	Nucleolar RNA helicase 2 [Crassostrea gigas]
c60172.graph_c0	7180	850.372	11450	1594.91	0.999116	-0.0551509	down	no	[J]	Translation, ribosomal structure and biogenesis	Molecular Function: structural constituent of ribosome (GO:0003735);; Cellular Component: ribosome (GO:0005840);; Biological Process: translation (GO:0006412);;	K02910|8.78398e-61|hro:HELRODRAFT_184866|hypothetical protein; K02910 large subunit ribosomal protein L31e (A)	[J]	Translation, ribosomal structure and biogenesis	Ribosomal protein L31e	60S ribosomal protein L31 GN=RpL31 OS=Spodoptera frugiperda (Fall armyworm) PE=2 SV=1	J	Translation, ribosomal structure and biogenesis	ribosomal protein L31 [Crassostrea gigas]
c60904.graph_c0	7056	201.09	11830	396.516	0.999128	0.01707	up	no	[LKJ]	--	Molecular Function: translation initiation factor activity (GO:0003743);; Molecular Function: ATP binding (GO:0005524);; Biological Process: translational initiation (GO:0006413);; Molecular Function: ATP-dependent helicase activity (GO:0008026);;	K03257|0|hro:HELRODRAFT_185641|hypothetical protein; K03257 translation initiation factor 4A (A)	[J]	Translation, ribosomal structure and biogenesis	DEAD/DEAH box helicase;; Helicase conserved C-terminal domain	Eukaryotic initiation factor 4A GN=eIF-4a OS=Drosophila melanogaster (Fruit fly) PE=1 SV=3	J	Translation, ribosomal structure and biogenesis	PREDICTED: eukaryotic initiation factor 4A-II-like [Aplysia californica]
c69265.graph_c0	7001	97.1047	11937	194.724	0.999121	0.0413449	up	no	--	--	--	--	[RP]	--	Thrombospondin type 1 domain;; Trypsin Inhibitor like cysteine rich domain	Coadhesin {ECO:0000303|PubMed:23765379} (Fragment) OS=Acropora millepora (Staghorn coral) PE=1 SV=1	W	Extracellular structures	SCO-spondin like, partial [Pinctada fucata]
c72248.graph_c0	6737	170.425	22658	674.114	0.96127	1.02123	up	no	--	--	--	--	[Z]	Cytoskeleton	Calponin family repeat;; Calponin homology (CH) domain	Muscle-specific protein 20 GN=Mp20 OS=Drosophila melanogaster (Fruit fly) PE=2 SV=2	Z	Cytoskeleton	Calponin-2 [Crassostrea gigas]
c52417.graph_c0	6662	670.457	5382	637.023	0.8695	-1.03594	down	no	--	--	--	K06254|5.84773e-25|lgi:LOTGIDRAFT_210962|hypothetical protein; K06254 agrin (A)	[R]	General function prediction only	Kazal-type serine protease inhibitor domain;; Kazal-type serine protease inhibitor domain	Serine protease inhibitor dipetalogastin (Precursor; Fragment) OS=Dipetalogaster maximus (Blood-sucking bug) PE=1 SV=2	O	Posttranslational modification, protein turnover, chaperones	Kazal-type serine protease inhibitor [Pinctada fucata]
c75080.graph_c2	6625	660.284	11255	1319.28	0.999057	0.0361118	up	no	[Z]	Cytoskeleton	Molecular Function: GTPase activity (GO:0003924);; Molecular Function: structural constituent of cytoskeleton (GO:0005200);; Molecular Function: GTP binding (GO:0005525);; Cellular Component: cytoplasm (GO:0005737);; Cellular Component: microtubule (GO:0005874);; Biological Process: GTP catabolic process (GO:0006184);; Biological Process: microtubule-based process (GO:0007017);; Biological Proces…	K07375|1.12674e-38|bom:102277287|TUBB3; tubulin, beta 3 class III; K07375 tubulin beta (A)	[Z]	Cytoskeleton	--	Tubulin beta chain (Fragment) OS=Lymnaea stagnalis (Great pond snail) PE=2 SV=1	Z	Cytoskeleton	PREDICTED: tubulin beta chain-like [Saccoglossus kowalevskii]
c65185.graph_c0	6593	552.763	6499	640.836	0.985912	-0.748957	down	no	--	--	--	--	--	--	--	--	R	General function prediction only	hypothetical protein CGI_10019002 [Crassostrea gigas]
c45928.graph_c0	6569	406.103	5361	389.787	0.882616	-1.0213	down	no	--	--	--	--	--	--	--	Short-chain collagen C4 (Fragment) OS=Ephydatia muelleri (Mueller&apos;s freshwater sponge) PE=2 SV=1	--	--	Short-chain collagen C4 [Crassostrea gigas]
c63562.graph_c0	6453	402.684	27726	2034.86	0.543751	1.37455	up	no	--	--	--	--	--	--	--	--	--	--	hypothetical protein CAPTEDRAFT_197771 [Capitella teleta]
c75207.graph_c0	6453	107.755	12932	253.973	0.998774	0.274394	up	no	[R]	General function prediction only	Molecular Function: nucleotide binding (GO:0000166);; Molecular Function: RNA binding (GO:0003723);;	K13126|0|ame:412602|GB11055; polyadenylate-binding protein 1-like; K13126 polyadenylate-binding protein (A)	[AJ]	--	RNA recognition motif. (a.k.a. RRM, RBD, or RNP domain);; RNA recognition motif (a.k.a. RRM, RBD, or RNP domain);; RNA recognition motif. (a.k.a. RRM, RBD, or RNP domain);; Poly-adenylate binding protein, unique domain;; Limkain b1;; Nup53/35/40-type RNA recognition motif;; RNA binding motif	Polyadenylate-binding protein GN=pAbp OS=Drosophila melanogaster (Fruit fly) PE=1 SV=3	A	RNA processing and modification	Polyadenylate-binding protein 4 [Crassostrea gigas]
c45890.graph_c0	6408	123.162	9699	219.244	0.998888	-0.130461	down	no	--	--	--	K05765|2.25323e-12|tad:TRIADDRAFT_57086|hypothetical protein; K05765 cofilin (A)	[Z]	Cytoskeleton	Cofilin/tropomyosin-type actin-binding protein	Actophorin OS=Acanthamoeba castellanii (Amoeba) PE=1 SV=2	Z	Cytoskeleton	PREDICTED: cofilin-like [Saccoglossus kowalevskii]
c63861.graph_c0	6178	267.502	13325	678.564	0.998337	0.380392	up	no	[J]	Translation, ribosomal structure and biogenesis	--	K15410|2.1245e-51|xla:399468|eef1d; elongation factor-1 delta; K15410 elongation factor 1-delta (A)	[K]	Transcription	EF-1 guanine nucleotide exchange domain;; Eukaryotic elongation factor 1 beta central acidic region	Probable elongation factor 1-delta GN=eEF1delta OS=Drosophila melanogaster (Fruit fly) PE=1 SV=1	K	Transcription	hypothetical protein CAPTEDRAFT_228652 [Capitella teleta]
c70071.graph_c0	6102	154.353	12916	384.252	0.998428	0.353277	up	no	--	--	Cellular Component: extracellular region (GO:0005576);; Biological Process: axon guidance (GO:0007411);; Molecular Function: phosphatase activity (GO:0016791);;	K05695|6.07137e-35|dme:Dmel_CG10443|Lar; Leukocyte-antigen-related-like (EC:3.1.3.48); K05695 receptor-type tyrosine-protein phosphatase F [EC:3.1.3.48] (A)	[T]	Signal transduction mechanisms	Fibronectin type III domain	Fibronectin type III domain-containing protein 2 (Precursor) OS=Pinctada margaritifera (Black-lipped pearl oyster) PE=1 SV=1	T	Signal transduction mechanisms	RecName: Full=Fibronectin type III domain-containing protein 2; Flags: Precursor [Pinctada margaritifera]
c60113.graph_c0	6028	574.777	5203	583.479	0.933381	-0.940472	down	no	--	--	Molecular Function: calcium ion binding (GO:0005509);;	--	--	--	EF hand;; EF hand;; EF-hand domain;; EF-hand domain pair;; EF-hand domain pair	--	--	--	EF-hand calcium-binding protein [Pinctada fucata]
c72946.graph_c0	5980	163.548	11562	371.896	0.998764	0.22267	up	no	--	--	--	K06238|5.43453e-61|cin:100175867|collagen alpha-6(VI) chain-like; K06238 collagen, type VI, alpha (A)	[W]	Extracellular structures	von Willebrand factor type A domain;; von Willebrand factor type A domain;; vWA found in TerF C terminus;; von Willebrand factor type A domain;; VWA domain containing CoxE-like protein	Transmembrane matrix receptor MUP-4 {ECO:0000312|EMBL:AAK69172.1} (Precursor) OS=Caenorhabditis elegans PE=1 SV=4	W	Extracellular structures	Collagen alpha-6(VI) chain [Crassostrea gigas]
c70851.graph_c0	5840	224.716	6512	294.701	0.99445	-0.571149	down	no	--	--	--	--	--	--	--	Sarcoplasmic calcium-binding protein OS=Mizuhopecten yessoensis (Japanese scallop) PE=1 SV=1	--	--	Sarcoplasmic calcium-binding protein [Crassostrea gigas]
c52428.graph_c0	5819	353.14	11290	805.819	0.998711	0.227696	up	no	--	--	--	--	--	--	--	--	--	--	insoluble protein [Pinctada fucata]
c73258.graph_c1	5705	551.238	9934	1128.89	0.998854	0.0716761	up	no	--	--	--	--	--	--	--	--	--	--	mantle gene 5 [Pinctada fucata]
c65181.graph_c1	5636	442.829	9329	862.075	0.998833	-0.0014029	down	no	[F]	Nucleotide transport and metabolism	Molecular Function: magnesium ion binding (GO:0000287);; Molecular Function: nucleoside diphosphate kinase activity (GO:0004550);; Molecular Function: ATP binding (GO:0005524);; Molecular Function: GTP binding (GO:0005525);; Cellular Component: microtubule (GO:0005874);; Cellular Component: microtubule associated complex (GO:0005875);; Biological Process: nucleoside diphosphate phosphorylation (G…	K00940|4.00681e-80|mde:101896999|nucleoside diphosphate kinase-like; K00940 nucleoside-diphosphate kinase [EC:2.7.4.6] (A)	[F]	Nucleotide transport and metabolism	Nucleoside diphosphate kinase	Nucleoside diphosphate kinase GN=awd OS=Drosophila melanogaster (Fruit fly) PE=1 SV=3	F	Nucleotide transport and metabolism	nucleoside diphosphate kinase B [Haliotis discus discus]
c77442.graph_c0	5532	122.905	4348	113.612	0.782878	-1.07549	down	no	--	--	Molecular Function: binding (GO:0005488);;	--	[WV]	--	von Willebrand factor type A domain;; Galactose binding lectin domain;; von Willebrand factor type D domain;; von Willebrand factor type A domain;; Trypsin Inhibitor like cysteine rich domain;; von Willebrand factor type A domain;; Thrombospondin type 1 domain	Transmembrane matrix receptor MUP-4 {ECO:0000312|EMBL:AAK69172.1} (Precursor) OS=Caenorhabditis elegans PE=1 SV=4	T	Signal transduction mechanisms	Zonadhesin [Crassostrea gigas]
c64878.graph_c0	5484	498.408	6015	642.937	0.993166	-0.594924	down	no	--	--	--	K08770|1.19119e-57|tgu:100190459|ubiquitin C-like; K08770 ubiquitin C (A)	[OR]	--	Ubiquitin family;; Ubiquitin-2 like Rad60 SUMO-like;; Ubiquitin-like domain	Ubiquitin (Precursor; Fragment) OS=Strongylocentrotus purpuratus (Purple sea urchin) PE=2 SV=2	O	Posttranslational modification, protein turnover, chaperones	ubiquitin [Cherax quadricarinatus]
c65135.graph_c0	5391	179.776	9127	357.961	0.998773	0.0311255	up	no	--	--	Cellular Component: nucleus (GO:0005634);; Biological Process: nucleosome assembly (GO:0006334);;	K11290|2.88374e-122|lgi:LOTGIDRAFT_143784|hypothetical protein; K11290 template-activating factor I (A)	[L]	Replication, recombination and repair	Nucleosome assembly protein (NAP)	Protein SET GN=Set OS=Drosophila melanogaster (Fruit fly) PE=1 SV=2	L	Replication, recombination and repair	Protein SET [Crassostrea gigas]
c65354.graph_c0	5355	188.522	11691	484.059	0.997903	0.397892	up	no	--	--	Cellular Component: integral component of membrane (GO:0016021);; Biological Process: transmembrane transport (GO:0055085);;	K15102|0|lgi:LOTGIDRAFT_222194|hypothetical protein; K15102 solute carrier family 25 (mitochondrial phosphate transporter), member 3 (A)	[C]	Energy production and conversion	Mitochondrial carrier protein	Phosphate carrier protein, mitochondrial (Precursor) GN=F01G4.6 OS=Caenorhabditis elegans PE=2 SV=1	C	Energy production and conversion	Phosphate carrier protein, mitochondrial [Crassostrea gigas]
c70040.graph_c0	5236	89.7535	5331	107.474	0.986241	-0.702264	down	no	--	--	--	--	--	--	--	--	--	--	FYN-binding protein [Crassostrea gigas]
c75320.graph_c0	4827	159.269	6569	254.917	0.997793	-0.283813	down	no	--	--	Molecular Function: ornithine decarboxylase inhibitor activity (GO:0008073);; Biological Process: negative regulation of catalytic activity (GO:0043086);;	K16548|7.48863e-39|lgi:LOTGIDRAFT_124535|hypothetical protein; K16548 ornithine decarboxylase antizyme 1 (A)	[E]	Amino acid transport and metabolism	--	Ornithine decarboxylase antizyme GN=Oda OS=Aedes aegypti (Yellowfever mosquito) PE=2 SV=1	E	Amino acid transport and metabolism	Ornithine decarboxylase antizyme 1 [Crassostrea gigas]
c56275.graph_c0	4728	230.289	13098	750.319	0.98965	0.741414	up	no	--	--	Molecular Function: calcium ion binding (GO:0005509);; Cellular Component: myosin complex (GO:0016459);;	--	[Z]	Cytoskeleton	EF-hand domain pair;; EF-hand domain	Myosin essential light chain, striated adductor muscle OS=Argopecten irradians (Bay scallop) PE=1 SV=2	Z	Cytoskeleton	myosin essential light chain [Pinctada fucata]
c59647.graph_c0	4680	191.091	4365	209.616	0.962168	-0.828636	down	no	--	--	--	--	[B]	Chromatin structure and dynamics	Chromo (CHRromatin Organisation MOdifier) domain	Polycomb group protein Pc GN=Pc OS=Drosophila melanogaster (Fruit fly) PE=1 SV=1	B	Chromatin structure and dynamics	chromobox 8-like protein [Crassostrea ariakensis]
c66578.graph_c0	4603	116.195	5162	153.254	0.992834	-0.562883	down	no	--	--	Cellular Component: proteinaceous extracellular matrix (GO:0005578);; Biological Process: chitin metabolic process (GO:0006030);; Molecular Function: chitin binding (GO:0008061);;	--	--	--	von Willebrand factor type A domain;; Chitin binding Peritrophin-A domain	Protein Pif80 (Precursor) OS=Pinctada fucata (Pearl oyster) PE=1 SV=1	--	--	RecName: Full=Protein PIF; Contains: RecName: Full=Protein Pif97; Contains: RecName: Full=Protein Pif80; AltName: Full=Aragonite-binding protein; Flags: Precursor [Pinctada fucata]
c72801.graph_c0	4591	29.9278	9363	71.784	0.998009	0.299623	up	no	--	--	Biological Process: regulation of alternative mRNA splicing, via spliceosome (GO:0000381);; Molecular Function: nucleic acid binding (GO:0003676);; Cellular Component: nucleus (GO:0005634);; Biological Process: apoptotic process (GO:0006915);; Biological Process: imaginal disc-derived wing morphogenesis (GO:0007476);; Biological Process: muscle organ development (GO:0007517);; Biological Process:…	K14943|1.52047e-59|dvi:Dvir_GJ21630|GJ21630 gene product from transcript GJ21630-RA; K14943 muscleblind (A)	[K]	Transcription	--	Protein muscleblind GN=mbl OS=Drosophila melanogaster (Fruit fly) PE=2 SV=2	K	Transcription	mbl, isoform O [Drosophila melanogaster]
c67248.graph_c1	4463	249.177	8128	533.716	0.998377	0.13639	up	no	--	--	--	--	--	--	--	--	--	--	hypothetical protein CGI_10021602 [Crassostrea gigas]
c73006.graph_c0	4373	154.725	6522	271.398	0.99813	-0.15171	down	no	--	--	--	K04374|1.22963e-16|lgi:LOTGIDRAFT_228997|hypothetical protein; K04374 cyclic AMP-dependent transcription factor ATF-4 (A)	[K]	Transcription	bZIP transcription factor;; Basic region leucine zipper	Activating transcription factor of chaperone {ECO:0000303|PubMed:15530439} OS=Bombyx mori (Silk moth) PE=2 SV=1	K	Transcription	Cyclic AMP-dependent transcription factor ATF-5 [Crassostrea gigas]
c69215.graph_c0	4346	428.937	11385	1321.54	0.992394	0.660744	up	no	[J]	Translation, ribosomal structure and biogenesis	Molecular Function: structural constituent of ribosome (GO:0003735);; Cellular Component: ribosome (GO:0005840);; Biological Process: translational elongation (GO:0006414);; Biological Process: ribosome biogenesis (GO:0042254);;	K02941|4.4241e-91|lgi:LOTGIDRAFT_237709|hypothetical protein; K02941 large subunit ribosomal protein LP0 (A)	[J]	Translation, ribosomal structure and biogenesis	Ribosomal protein L10	60S acidic ribosomal protein P0 GN=RpLP0 OS=Drosophila melanogaster (Fruit fly) PE=1 SV=1	J	Translation, ribosomal structure and biogenesis	60S acidic ribosomal protein P0 [Crassostrea gigas]
c64695.graph_c0	4336	251.673	5013	342.208	0.993809	-0.518937	down	no	--	--	--	--	--	--	PLAC8 family	--	S	Function unknown	hypothetical protein CGI_10021394 [Crassostrea gigas]
c77294.graph_c0	4319	147.118	9737	390.078	0.996821	0.444198	up	no	--	--	--	--	[DY]	--	Intermediate filament protein;; Basic region leucine zipper	Non-neuronal cytoplasmic intermediate filament protein OS=Helix aspersa (Brown garden snail) PE=3 SV=2	Y	Nuclear structure	Non-neuronal cytoplasmic intermediate filament protein [Crassostrea gigas]
c45933.graph_c0	4279	703.873	6587	1274.34	0.998199	-0.106069	down	no	--	--	Molecular Function: structural constituent of ribosome (GO:0003735);; Cellular Component: ribosome (GO:0005840);; Biological Process: translation (GO:0006412);;	K02905|1.29329e-13|smm:Smp_066940|60S ribosomal protein L29; K02905 large subunit ribosomal protein L29e (A)	[J]	Translation, ribosomal structure and biogenesis	Ribosomal L29e protein family	60S ribosomal protein L29 GN=RpL29 OS=Drosophila melanogaster (Fruit fly) PE=1 SV=1	J	Translation, ribosomal structure and biogenesis	60S ribosomal protein L29, partial [Schistosoma haematobium]
c60192.graph_c0	4215	130.575	10279	374.505	0.995023	0.557483	up	no	[TZDR]	--	Molecular Function: calcium ion binding (GO:0005509);; Cellular Component: myosin complex (GO:0016459);;	--	[Z]	Cytoskeleton	EF-hand domain pair;; EF-hand domain;; EF hand	Myosin regulatory light chain B, smooth adductor muscle OS=Mizuhopecten yessoensis (Japanese scallop) PE=1 SV=1	Z	Cytoskeleton	myosin regulatory light chain, partial [Pinctada fucata]
c68223.graph_c0	4205	205.885	3485	200.681	0.841953	-0.998907	down	no	--	--	--	--	--	--	--	--	--	--	shematrin-6 [Pinctada fucata]
c66560.graph_c0	4129	154.531	8322	366.305	0.9978	0.282594	up	no	--	--	--	--	--	--	--	--	--	--	hypothetical protein [Pinctada fucata]
c75662.graph_c0	4095	75.8555	6240	135.945	0.99806	-0.120727	down	no	--	--	--	K18743|2.58291e-69|lgi:LOTGIDRAFT_228465|hypothetical protein; K18743 caprin-1 (A)	--	--	--	Caprin homolog GN=Capr OS=Drosophila melanogaster (Fruit fly) PE=1 SV=1	--	--	Caprin-1 [Crassostrea gigas]
c69476.graph_c0	4032	125.93	10836	398.037	0.989961	0.697613	up	no	--	--	--	--	[Y]	Nuclear structure	SRP40, C-terminal domain	--	Y	Nuclear structure	N151 [Pinctada fucata]
c77940.graph_c0	3890	63.4186	3813	73.1104	0.971548	-0.756929	down	no	--	--	Molecular Function: organic cyclic compound binding (GO:0097159);; Molecular Function: heterocyclic compound binding (GO:1901363);;	K12822|3.98508e-95|lgi:LOTGIDRAFT_217154|hypothetical protein; K12822 RNA-binding protein 25 (A)	[A]	RNA processing and modification	PWI domain;; RNA recognition motif. (a.k.a. RRM, RBD, or RNP domain)	--	A	RNA processing and modification	RNA-binding protein 25 [Crassostrea gigas]
c75645.graph_c0	3884	101.394	11526	353.879	0.976697	0.840586	up	no	[U]	Intracellular trafficking, secretion, and vesicular transport	Cellular Component: Sec61 translocon complex (GO:0005784);; Biological Process: SRP-dependent cotranslational protein targeting to membrane, translocation (GO:0006616);; Biological Process: dorsal closure (GO:0007391);; Biological Process: head involution (GO:0008258);; Molecular Function: protein transporter activity (GO:0008565);; Biological Process: negative regulation of autophagy (GO:0010507…	K10956|0|api:100144911|Sec61a1; Sec61 alpha 1 subunit; K10956 protein transport protein SEC61 subunit alpha (A)	[UO]	--	SecY translocase;; Plug domain of Sec61p	Protein transport protein Sec61 subunit alpha OS=Halocynthia roretzi (Sea squirt) PE=2 SV=1	U	Intracellular trafficking, secretion, and vesicular transport	transport protein Sec61 subunit alpha isoform 2, partial [Crassostrea gigas]
c75033.graph_c0	3738	97.1273	10076	307.918	0.988719	0.701916	up	no	[R]	General function prediction only	Molecular Function: organic cyclic compound binding (GO:0097159);; Molecular Function: heterocyclic compound binding (GO:1901363);;	K12741|4.80331e-59|tca:657465|heterogeneous nuclear ribonucleoprotein A1, A2/B1 homolog; K12741 heterogeneous nuclear ribonucleoprotein A1/A3 (A)	[R]	General function prediction only	RNA recognition motif. (a.k.a. RRM, RBD, or RNP domain);; RNA recognition motif (a.k.a. RRM, RBD, or RNP domain);; RNA recognition motif. (a.k.a. RRM, RBD, or RNP domain)	Heterogeneous nuclear ribonucleoprotein A1 GN=Hrb98DE OS=Drosophila melanogaster (Fruit fly) PE=2 SV=1	R	General function prediction only	Heterogeneous nuclear ribonucleoprotein A2-like protein 1 [Crassostrea gigas]
c71994.graph_c0	3712	62.8996	6529	130.116	0.99801	0.0861787	up	no	[R]	General function prediction only	Molecular Function: signal transducer activity (GO:0004871);; Molecular Function: calmodulin binding (GO:0005516);; Cellular Component: cytoplasm (GO:0005737);; Biological Process: signal transduction (GO:0007165);;	K04536|0|lgi:LOTGIDRAFT_236462|hypothetical protein; K04536 guanine nucleotide-binding protein G(I)/G(S)/G(T) subunit beta-1 (A)	[R]	General function prediction only	WD domain, G-beta repeat	Guanine nucleotide-binding protein subunit beta {ECO:0000250|UniProtKB:P23232} OS=Pinctada fucata (Pearl oyster) PE=1 SV=1	R	General function prediction only	RecName: Full=Guanine nucleotide-binding protein subunit beta; Short=pfGbeta1; AltName: Full=G protein subunit beta-1 [Pinctada fucata]
c76375.graph_c0	3703	80.7131	3727	95.542	0.976561	-0.718771	down	no	[O]	Posttranslational modification, protein turnover, chaperones	Molecular Function: ATP binding (GO:0005524);; Biological Process: protein folding (GO:0006457);; Biological Process: response to stress (GO:0006950);; Molecular Function: unfolded protein binding (GO:0051082);;	K04079|0|hro:HELRODRAFT_158018|hypothetical protein; K04079 molecular chaperone HtpG (A)	[O]	Posttranslational modification, protein turnover, chaperones	Hsp90 protein;; Histidine kinase-, DNA gyrase B-, and HSP90-like ATPase;; Histidine kinase-, DNA gyrase B-, and HSP90-like ATPase;; Hsp90 protein	Heat shock protein 90 GN=HSP90 OS=Brugia pahangi (Filarial nematode worm) PE=2 SV=2	O	Posttranslational modification, protein turnover, chaperones	heat shock protein 90 [Pinctada martensii]
c67201.graph_c0	3689	166.292	8716	462.089	0.995081	0.511814	up	no	[R]	General function prediction only	Molecular Function: RNA binding (GO:0003723);; Cellular Component: nucleolus (GO:0005730);;	K11884|2.44006e-114|lgi:LOTGIDRAFT_205824|hypothetical protein; K11884 RNA-binding protein PNO1 (A)	[O]	Posttranslational modification, protein turnover, chaperones	KH domain	RNA-binding protein pno1 GN=pno1 OS=Nematostella vectensis (Starlet sea anemone) PE=3 SV=1	A	RNA processing and modification	RNA-binding protein PNO1 [Crassostrea gigas]
c16569.graph_c0	3681	268.59	6841	587.068	0.99787	0.165594	up	no	--	--	--	--	[S]	Function unknown	Ribosome associated membrane protein RAMP4	--	S	Function unknown	ribosome-associated membrane protein [Xenopsylla cheopis]
c68228.graph_c1	3640	370.482	8729	1044.9	0.994568	0.533247	up	no	--	--	--	--	--	--	EF-hand domain pair;; EF-hand domain;; EF hand	--	--	--	hypothetical protein [Pinctada fucata]
c68126.graph_c0	3594	162.626	7815	415.898	0.99658	0.392064	up	no	[O]	Posttranslational modification, protein turnover, chaperones	Biological Process: protein peptidyl-prolyl isomerization (GO:0000413);; Molecular Function: peptidyl-prolyl cis-trans isomerase activity (GO:0003755);; Biological Process: protein folding (GO:0006457);;	K03768|2.29743e-60|hro:HELRODRAFT_186309|hypothetical protein; K03768 peptidyl-prolyl cis-trans isomerase B (cyclophilin B) [EC:5.2.1.8] (A)	[O]	Posttranslational modification, protein turnover, chaperones	Cyclophilin type peptidyl-prolyl cis-trans isomerase/CLD	Peptidyl-prolyl cis-trans isomerase B (Precursor) GN=CYP OS=Schistosoma mansoni (Blood fluke) PE=2 SV=1	O	Posttranslational modification, protein turnover, chaperones	cyclophilin B [Pinctada martensii]
c75716.graph_c0	3543	48.9806	2622	42.6315	0.464286	-1.16203	down	no	--	--	--	K07874|4.25548e-127|lgi:LOTGIDRAFT_119273|hypothetical protein; K07874 Ras-related protein Rab-1A (A)	[K]	Transcription	RNA binding activity-knot of a chromodomain;; ARID/BRIGHT DNA binding domain;; RBB1NT (NUC162) domain	Protein dead ringer homolog GN=Ci-DRIL1/2 OS=Ciona intestinalis (Transparent sea squirt) PE=2 SV=1	K	Transcription	AT-rich interactive domain-containing protein 4B [Crassostrea gigas]
c73364.graph_c1	3533	77.9585	4953	128.538	0.997068	-0.240938	down	no	--	--	Molecular Function: carbohydrate binding (GO:0030246);;	--	[W]	Extracellular structures	Galactoside-binding lectin	32 kDa beta-galactoside-binding lectin GN=GAL-1 OS=Haemonchus contortus (Barber pole worm) PE=2 SV=1	W	Extracellular structures	galectin [Pinctada fucata]
c67962.graph_c0	3501	141.797	5813	276.899	0.997864	0.00306049	up	no	--	--	Cellular Component: mitochondrial outer membrane (GO:0005741);; Cellular Component: lipid particle (GO:0005811);; Cellular Component: microtubule associated complex (GO:0005875);; Biological Process: mitochondrial transport (GO:0006839);; Biological Process: sperm individualization (GO:0007291);; Biological Process: phototransduction (GO:0007602);; Molecular Function: voltage-gated anion channel …	K15040|2.15299e-148|lgi:LOTGIDRAFT_168464|hypothetical protein; K15040 voltage-dependent anion channel protein 2 (A)	[P]	Inorganic ion transport and metabolism	Eukaryotic porin	Voltage-dependent anion-selective channel GN=porin OS=Drosophila melanogaster (Fruit fly) PE=1 SV=3	P	Inorganic ion transport and metabolism	Voltage-dependent anion-selective channel protein 2 [Crassostrea gigas]
c16563.graph_c0	3491	357.08	6435	774.121	0.997749	0.153785	up	no	--	--	Molecular Function: actin binding (GO:0003779);; Cellular Component: cytoplasm (GO:0005737);; Cellular Component: cytoskeleton (GO:0005856);; Biological Process: sequestering of actin monomers (GO:0042989);;	K05764|1.92987e-15|amj:102577269|TMSB4X; thymosin beta 4, X-linked; K05764 thymosin, beta 4 (A)	[N]	Cell motility	--	Thymosin beta OS=Aplysia californica (California sea hare) PE=1 SV=1	N	Cell motility	PREDICTED: thymosin beta-12-like [Amphimedon queenslandica]
c74217.graph_c0	3488	166.575	4827	271.116	0.996879	-0.25961	down	no	[J]	Translation, ribosomal structure and biogenesis	Cellular Component: nucleus (GO:0005634);;	K14842|4.76755e-170|lgi:LOTGIDRAFT_219544|hypothetical protein; K14842 ribosome biogenesis protein NSA2 (A)	[R]	General function prediction only	Ribosomal protein S8e	Ribosome biogenesis protein NSA2 homolog GN=nsa2 OS=Dictyostelium discoideum (Slime mold) PE=3 SV=1	J	Translation, ribosomal structure and biogenesis	Ribosome biogenesis protein NSA2-like protein [Crassostrea gigas]
c73685.graph_c0	3475	57.0397	5554	107.219	0.99778	-0.0519179	down	no	--	--	--	--	[D]	Cell cycle control, cell division, chromosome partitioning	Cyclin, N-terminal domain	G2/mitotic-specific cyclin-A (Fragment) OS=Hydra viridissima (Green hydra) PE=2 SV=1	D	Cell cycle control, cell division, chromosome partitioning	Cyclin-I [Crassostrea gigas]
c66639.graph_c0	3455	117.799	6413	257.158	0.997697	0.163795	up	no	--	--	Molecular Function: sequence-specific DNA binding transcription factor activity (GO:0003700);; Biological Process: regulation of transcription, DNA-templated (GO:0006355);; Molecular Function: sequence-specific DNA binding (GO:0043565);;	K09027|1.78501e-33|lgi:LOTGIDRAFT_232105|hypothetical protein; K09027 X box-binding protein 1 (A)	[K]	Transcription	bZIP transcription factor;; Basic region leucine zipper;; bZIP Maf transcription factor	--	K	Transcription	X-box binding protein 1 [Ostrea edulis]
c67210.graph_c0	3399	79.3285	4629	127.06	0.996572	-0.282731	down	no	[R]	General function prediction only	Molecular Function: GTP binding (GO:0005525);; Cellular Component: intracellular (GO:0005622);; Cellular Component: plasma membrane (GO:0005886);; Biological Process: small GTPase mediated signal transduction (GO:0007264);;	K04513|9.85083e-122|lgi:LOTGIDRAFT_233776|hypothetical protein; K04513 Ras homolog gene family, member A (A)	[R]	General function prediction only	Ras family;; Miro-like protein;; ADP-ribosylation factor family;; Elongation factor Tu GTP binding domain	Ras-like GTP-binding protein RHO (Precursor) GN=RHO OS=Aplysia californica (California sea hare) PE=2 SV=1	R	General function prediction only	Ras-like GTP-binding protein RHO [Crassostrea ariakensis]
c75135.graph_c0	3274	75.8479	2281	62.1492	0.233872	-1.24897	down	no	--	--	--	K13170|1.14434e-28|lgi:LOTGIDRAFT_236018|hypothetical protein; K13170 splicing factor, arginine/serine-rich 18 (A)	--	--	--	--	S	Function unknown	Splicing factor, arginine/serine-rich 18 [Crassostrea gigas]
c63788.graph_c0	3261	58.2396	18205	382.387	0.00972152	1.75205	up	no	--	--	--	--	[WV]	--	von Willebrand factor type D domain;; Trypsin Inhibitor like cysteine rich domain	Hemocytin (Precursor) OS=Bombyx mori (Silk moth) PE=2 SV=1	W	Extracellular structures	hypothetical protein [Pinctada fucata]
c73900.graph_c1	3257	113.032	1772	72.3258	0.00317372	-1.60531	down	no	[R]	General function prediction only	Molecular Function: AMP-activated protein kinase activity (GO:0004679);; Cellular Component: nucleus (GO:0005634);; Cellular Component: cytoplasm (GO:0005737);; Biological Process: protein phosphorylation (GO:0006468);; Biological Process: lipid metabolic process (GO:0006629);; Biological Process: autophagy (GO:0006914);; Biological Process: cellular response to starvation (GO:0009267);; Molecula…	K07200|1.76516e-146|lgi:LOTGIDRAFT_193883|hypothetical protein; K07200 5'-AMP-activated protein kinase, regulatory gamma subunit (A)	[C]	Energy production and conversion	CBS domain	5&apos;-AMP-activated protein kinase subunit gamma GN=prkag OS=Dictyostelium discoideum (Slime mold) PE=3 SV=3	C	Energy production and conversion	5&apos;-AMP-activated protein kinase subunit gamma-2 [Crassostrea gigas]
c76762.graph_c1	3256	118.612	9877	423.169	0.964971	0.872228	up	no	[R]	General function prediction only	Molecular Function: nucleotide binding (GO:0000166);; Cellular Component: nucleus (GO:0005634);;	K06943|0|lcm:102365391|GTPBP4; GTP binding protein 4; K06943 nucleolar GTP-binding protein (A)	[R]	General function prediction only	Nucleolar GTP-binding protein 1 (NOG1);; NOGCT (NUC087) domain;; 50S ribosome-binding GTPase;; Ferrous iron transport protein B;; Miro-like protein	Probable nucleolar GTP-binding protein 1 GN=CG8801 OS=Drosophila melanogaster (Fruit fly) PE=2 SV=1	R	General function prediction only	Nucleolar GTP-binding protein 1 [Crassostrea gigas]
c77317.graph_c0	3250	47.4455	4033	69.2444	0.994322	-0.416826	down	no	--	--	Molecular Function: actin binding (GO:0003779);; Cellular Component: adherens junction (GO:0005912);; Cellular Component: membrane (GO:0016020);; Cellular Component: intracellular part (GO:0044424);; Biological Process: establishment or maintenance of epithelial cell apical/basal polarity (GO:0045197);;	K05762|0|phd:102341192|RDX; radixin; K05762 radixin (A)	[R]	General function prediction only	Ezrin/radixin/moesin family;; FERM C-terminal PH-like domain;; FERM central domain;; FERM N-terminal domain	Moesin/ezrin/radixin homolog 1 {ECO:0000250|UniProtKB:P46150} OS=Anopheles gambiae (African malaria mosquito) PE=3 SV=5	R	General function prediction only	Radixin [Crassostrea gigas]
c72395.graph_c0	3227	83.1617	4480	135.784	0.996598	-0.255024	down	no	[G]	Carbohydrate transport and metabolism	Molecular Function: glyceraldehyde-3-phosphate dehydrogenase (NAD+) (phosphorylating) activity (GO:0004365);; Biological Process: glycolytic process (GO:0006096);; Molecular Function: NADP binding (GO:0050661);; Molecular Function: NAD binding (GO:0051287);; Biological Process: oxidation-reduction process (GO:0055114);;	K00134|0|lgi:LOTGIDRAFT_222542|hypothetical protein; K00134 glyceraldehyde 3-phosphate dehydrogenase [EC:1.2.1.12] (A)	[G]	Carbohydrate transport and metabolism	Glyceraldehyde 3-phosphate dehydrogenase, C-terminal domain;; Glyceraldehyde 3-phosphate dehydrogenase, NAD binding domain	Glyceraldehyde-3-phosphate dehydrogenase OS=Schistosoma mansoni (Blood fluke) PE=2 SV=1	--	--	glyceraldehyde 3-phosphate dehydrogenase, partial [Pinctada fucata]
c69664.graph_c0	3197	220.491	4463	362.009	0.996625	-0.247037	down	no	[R]	General function prediction only	Molecular Function: GTPase activity (GO:0003924);; Molecular Function: GTP binding (GO:0005525);; Cellular Component: Golgi stack (GO:0005795);; Biological Process: protein ADP-ribosylation (GO:0006471);; Biological Process: post-Golgi vesicle-mediated transport (GO:0006892);; Biological Process: cell adhesion (GO:0007155);; Biological Process: neurotransmitter secretion (GO:0007269);; Biological…	K07937|2.28436e-115|nve:NEMVE_v1g242285|hypothetical protein; K07937 ADP-ribosylation factor 1 (A)	[U]	Intracellular trafficking, secretion, and vesicular transport	ADP-ribosylation factor family;; Signal recognition particle receptor beta subunit;; Ras family;; Gtr1/RagA G protein conserved region;; Miro-like protein;; 50S ribosome-binding GTPase;; ADP-ribosylation factor family	ADP-ribosylation factor 1 GN=ARF1 OS=Locusta migratoria (Migratory locust) PE=2 SV=2	U	Intracellular trafficking, secretion, and vesicular transport	predicted protein [Nematostella vectensis]
c59786.graph_c0	3087	241.875	3652	336.534	0.991901	-0.485703	down	no	--	--	--	--	--	--	--	--	R	General function prediction only	hypothetical protein CGI_10016482 [Crassostrea gigas]
c67286.graph_c0	3061	108.852	3714	155.331	0.993019	-0.449235	down	no	--	--	--	--	--	--	--	--	--	--	hypothetical protein CGI_10000712 [Crassostrea gigas]
c70661.graph_c0	3050	239.299	4452	410.81	0.996885	-0.182718	down	no	--	--	--	--	--	--	C1q domain	Heavy metal-binding protein HIP OS=Mytilus edulis (Blue mussel) PE=1 SV=1	R	General function prediction only	Heavy metal-binding protein HIP [Crassostrea gigas]
c76835.graph_c0	3033	76.7213	8470	251.983	0.980869	0.752883	up	no	--	--	--	K11089|0|aqu:100634688|60 kDa SS-A/Ro ribonucleoprotein-like; K11089 60 kDa SS-A/Ro ribonucleoprotein (A)	[S]	Function unknown	TROVE domain	60 kDa SS-A/Ro ribonucleoprotein homolog GN=rop-1 OS=Caenorhabditis elegans PE=2 SV=1	S	Function unknown	60 kDa SS-A/Ro ribonucleoprotein [Crassostrea gigas]
c70529.graph_c0	2994	83.3915	5510	180.496	0.997272	0.151455	up	no	--	--	Molecular Function: nucleic acid binding (GO:0003676);;	K12886|6.85746e-84|lgi:LOTGIDRAFT_121010|hypothetical protein; K12886 heterogeneous nuclear ribonucleoprotein K (A)	[AR]	--	KH domain;; KH domain;; KH domain;; NusA-like KH domain;; KH domain	--	A	RNA processing and modification	Heterogeneous nuclear ribonucleoprotein K [Crassostrea gigas]
c72378.graph_c0	2992	95.4426	6113	229.34	0.996557	0.302185	up	no	[TZDR]	--	Cellular Component: spindle pole (GO:0000922);; Molecular Function: calmodulin-dependent protein kinase activity (GO:0004683);; Molecular Function: calcium ion binding (GO:0005509);; Biological Process: detection of calcium ion (GO:0005513);; Molecular Function: calmodulin binding (GO:0005516);; Molecular Function: ATP binding (GO:0005524);; Cellular Component: centriole (GO:0005814);; Cellular C…	K02183|1.05466e-95|shr:100924316|calmodulin-like; K02183 calmodulin (A)	[T]	Signal transduction mechanisms	EF hand;; EF-hand domain pair;; EF-hand domain pair;; EF-hand domain;; EF hand;; EF-hand domain;; Cytoskeletal-regulatory complex EF hand;; Secreted protein acidic and rich in cysteine Ca binding region;; Uncharacterised protein family (UPF0154);; Ca2+ insensitive EF hand	Calmodulin OS=Metridium senile (Brown sea anemone) PE=1 SV=3	T	Signal transduction mechanisms	putative calmodulin [Schistosoma mansoni]
c69399.graph_c0	2966	328.715	2627	342.415	0.889219	-0.902946	down	no	--	--	--	--	--	--	Prokaryotic phospholipase A2;; Group XII secretory phospholipase A2 precursor (PLA2G12)	--	R	General function prediction only	hypothetical protein LOTGIDRAFT_176428 [Lottia gigantea]
c75319.graph_c0	2945	61.1966	2709	66.2058	0.924966	-0.848396	down	no	--	--	--	--	--	--	--	--	--	--	Retinoblastoma-binding protein 6 [Crassostrea gigas]
c27942.graph_c0	2942	43.5549	6258	108.962	0.995963	0.360294	up	no	[G]	Carbohydrate transport and metabolism	Molecular Function: hydrolase activity (GO:0016787);;	K12373|1.10271e-70|lgi:LOTGIDRAFT_168843|hypothetical protein; K12373 hexosaminidase [EC:3.2.1.52] (A)	--	--	Glycosyl hydrolase family 20, catalytic domain;; Glycosyl hydrolase family 20, domain 2	Putative beta-hexosaminidase (Precursor) OS=Pinctada maxima (Silver-lipped pearl oyster) PE=1 SV=1	G	Carbohydrate transport and metabolism	RecName: Full=Putative beta-hexosaminidase; AltName: Full=Beta-N-acetylhexosaminidase; AltName: Full=Chitobiase; AltName: Full=N-acetyl-beta-glucosaminidase; Flags: Precursor [Pinctada maxima]
c56164.graph_c0	2939	108.562	1454	63.1666	0.000378831	-1.74209	down	no	--	--	--	--	[WV]	--	von Willebrand factor type D domain;; C8 domain;; Trypsin Inhibitor like cysteine rich domain	Hemocytin (Precursor) OS=Bombyx mori (Silk moth) PE=2 SV=1	W	Extracellular structures	IgGFc-binding protein [Crassostrea gigas]
c77001.graph_c2	2885	105.952	2080	89.8401	0.312945	-1.19951	down	no	--	--	Molecular Function: zinc ion binding (GO:0008270);;	K14380|6.39797e-138|hro:HELRODRAFT_114881|hypothetical protein; K14380 four and a half LIM domains protein 2 (A)	[TZR]	--	LIM domain	Paxillin-B GN=paxB OS=Dictyostelium discoideum (Slime mold) PE=2 SV=1	Z	Cytoskeleton	Four and a half LIM domains protein 2 [Crassostrea gigas]
c45944.graph_c0	2883	711.358	7068	2051.09	0.991729	0.565043	up	no	--	--	--	--	[OR]	--	Ubiquitin family;; Ubiquitin-2 like Rad60 SUMO-like;; Ubiquitin-like domain	60S ribosomal protein L40 (Precursor) GN=ubqB OS=Dictyostelium discoideum (Slime mold) PE=1 SV=2	O	Posttranslational modification, protein turnover, chaperones	polyubiquitin [Echinococcus granulosus]
c77141.graph_c0	2875	94.485	4675	180.697	0.997225	-0.027036	down	no	--	--	--	K06497|8.44619e-28|lgi:LOTGIDRAFT_237453|hypothetical protein; K06497 CD63 antigen (A)	[R]	General function prediction only	Tetraspanin family	23 kDa integral membrane protein OS=Schistosoma haematobium (Blood fluke) PE=2 SV=1	R	General function prediction only	CD63 antigen [Crassostrea gigas]
c71107.graph_c0	2853	151.847	4067	254.579	0.996368	-0.216851	down	no	--	--	--	--	--	--	C1q domain	--	W	Extracellular structures	Multimerin-2 [Crassostrea gigas]
c76232.graph_c0	2820	26.3366	3928	43.1447	0.996018	-0.250215	down	no	--	--	--	--	--	--	--	--	R	General function prediction only	G patch domain-containing protein 8 [Crassostrea gigas]
c72304.graph_c0	2782	141.737	6810	408.055	0.991431	0.562837	up	no	--	--	--	--	--	--	C1q domain	--	W	Extracellular structures	Multimerin-2 [Crassostrea gigas]
c69175.graph_c1	2769	197.937	1967	165.368	0.25597	-1.22082	down	no	[Q]	Secondary metabolites biosynthesis, transport and catabolism	Molecular Function: copper ion binding (GO:0005507);; Cellular Component: extracellular region (GO:0005576);; Molecular Function: primary amine oxidase activity (GO:0008131);; Biological Process: amine metabolic process (GO:0009308);; Molecular Function: quinone binding (GO:0048038);; Biological Process: oxidation-reduction process (GO:0055114);;	K11182|3.5596e-50|lgi:LOTGIDRAFT_159859|hypothetical protein; K11182 diamine oxidase [EC:1.4.3.22] (A)	[Q]	Secondary metabolites biosynthesis, transport and catabolism	Copper amine oxidase, enzyme domain	Putative amine oxidase [copper-containing] (Precursor) OS=Pinctada margaritifera (Black-lipped pearl oyster) PE=1 SV=1	Q	Secondary metabolites biosynthesis, transport and catabolism	RecName: Full=Putative amine oxidase [copper-containing]; Flags: Precursor [Pinctada margaritifera]
c71083.graph_c0	2763	85.4176	1977	71.8817	0.277886	-1.21039	down	no	[A]	RNA processing and modification	--	--	[A]	RNA processing and modification	LUC7 N_terminus	Luc7-like protein GN=crop OS=Dictyostelium discoideum (Slime mold) PE=3 SV=1	A	RNA processing and modification	Cisplatin resistance-associated overexpressed protein [Crassostrea gigas]
c65140.graph_c0	2761	207.102	2569	226.634	0.928289	-0.83185	down	no	--	--	Cellular Component: endoplasmic reticulum (GO:0005783);; Cellular Component: integral component of membrane (GO:0016021);;	K13250|2.58496e-81|lgi:LOTGIDRAFT_118304|hypothetical protein; K13250 translocon-associated protein subunit beta (A)	[U]	Intracellular trafficking, secretion, and vesicular transport	Translocon-associated protein beta (TRAPB)	Translocon-associated protein subunit beta (Precursor) OS=Caenorhabditis elegans PE=1 SV=1	U	Intracellular trafficking, secretion, and vesicular transport	signal sequence receptor beta-like protein [Crassostrea gigas]
c28159.graph_c0	2760	161.236	3133	215.257	0.987645	-0.545231	down	no	[B]	Chromatin structure and dynamics	Cellular Component: nucleosome (GO:0000786);; Biological Process: nematode larval development (GO:0002119);; Molecular Function: DNA binding (GO:0003677);; Cellular Component: nucleus (GO:0005634);; Biological Process: nucleosome assembly (GO:0006334);; Biological Process: cellular response to DNA damage stimulus (GO:0006974);; Biological Process: determination of adult lifespan (GO:0008340);; Bi…	K11253|4.99074e-90|xtr:100038101|h3f3b; H3 histone, family 3B (H3.3B); K11253 histone H3 (A)	[B]	Chromatin structure and dynamics	Core histone H2A/H2B/H3/H4	Histone H3.3 OS=Spisula solidissima (Atlantic surf-clam) PE=1 SV=2	B	Chromatin structure and dynamics	hypothetical protein T265_13221, partial [Opisthorchis viverrini]
c70462.graph_c0	2750	53.1927	1878	42.7228	0.15257	-1.27761	down	no	[J]	Translation, ribosomal structure and biogenesis	Molecular Function: GTPase activity (GO:0003924);; Molecular Function: GTP binding (GO:0005525);; Biological Process: GTP catabolic process (GO:0006184);;	K03243|0|lgi:LOTGIDRAFT_197410|hypothetical protein; K03243 translation initiation factor 5B (A)	[J]	Translation, ribosomal structure and biogenesis	Elongation factor Tu GTP binding domain;; Translation-initiation factor 2;; Elongation factor Tu domain 4;; Elongation factor Tu domain 2	Eukaryotic translation initiation factor 5B GN=eif5b OS=Dictyostelium discoideum (Slime mold) PE=3 SV=1	J	Translation, ribosomal structure and biogenesis	Eukaryotic translation initiation factor 5B [Crassostrea gigas]
c74501.graph_c0	2706	32.9649	4473	64.0867	0.997037	-0.00337138	down	no	[Z]	Cytoskeleton	Molecular Function: calcium ion binding (GO:0005509);; Cellular Component: focal adhesion (GO:0005925);; Biological Process: cytoskeletal anchoring at plasma membrane (GO:0007016);; Biological Process: flight behavior (GO:0007629);; Cellular Component: Z disc (GO:0030018);; Biological Process: actin cytoskeleton reorganization (GO:0031532);; Biological Process: sarcomere organization (GO:0045214)…	K05699|0|lgi:LOTGIDRAFT_189716|hypothetical protein; K05699 actinin alpha (A)	[Z]	Cytoskeleton	Spectrin repeat;; Calponin homology (CH) domain;; Ca2+ insensitive EF hand;; CAMSAP CH domain;; EF hand;; EF-hand domain pair;; EF-hand domain	Alpha-actinin, sarcomeric GN=Actn OS=Drosophila melanogaster (Fruit fly) PE=1 SV=2	Z	Cytoskeleton	Alpha-actinin, sarcomeric [Crassostrea gigas]
c70623.graph_c0	2695	43.0719	3331	62.6116	0.992666	-0.422521	down	no	--	--	Molecular Function: DNA binding (GO:0003677);;	K07595|1.44752e-30|lgi:LOTGIDRAFT_69225|hypothetical protein; K07595 transcription factor MAFA (A)	[K]	Transcription	bZIP Maf transcription factor	--	K	Transcription	Zinc finger CCCH domain-containing protein 3 [Crassostrea gigas]
c62297.graph_c0	2666	81.6449	4110	148.032	0.996734	-0.103934	down	no	[C]	Energy production and conversion	Molecular Function: ATP binding (GO:0005524);; Biological Process: ATP synthesis coupled proton transport (GO:0015986);; Biological Process: ATP hydrolysis coupled proton transport (GO:0015991);; Cellular Component: proton-transporting ATP synthase complex, catalytic core F(1) (GO:0045261);; Molecular Function: proton-transporting ATP synthase activity, rotational mechanism (GO:0046933);;	K02133|0|lgi:LOTGIDRAFT_201878|hypothetical protein; K02133 F-type H+-transporting ATPase subunit beta [EC:3.6.3.14] (A)	[C]	Energy production and conversion	ATP synthase alpha/beta family, nucleotide-binding domain;; ATP synthase alpha/beta chain, C terminal domain;; ATP synthase alpha/beta family, beta-barrel domain	ATP synthase subunit beta, mitochondrial (Precursor) GN=ATPsyn-beta OS=Drosophila melanogaster (Fruit fly) PE=1 SV=3	C	Energy production and conversion	ATP synthase beta subunit [Pinctada fucata]
c76494.graph_c0	2627	67.068	3395	101.939	0.994025	-0.358235	down	no	--	--	Biological Process: negative regulation of transcription from RNA polymerase II promoter (GO:0000122);; Molecular Function: RNA polymerase II regulatory region sequence-specific DNA binding (GO:0000977);; Molecular Function: RNA polymerase II transcription corepressor activity (GO:0001106);; Biological Process: mesodermal cell fate commitment (GO:0001710);; Cellular Component: nucleus (GO:0005634…	K17455|2.66384e-180|lgi:LOTGIDRAFT_108036|hypothetical protein; K17455 fascin 1/2 (A)	--	--	Fascin domain;; FRG1-like family	Protein singed GN=sn OS=Drosophila melanogaster (Fruit fly) PE=3 SV=1	Z	Cytoskeleton	Fascin [Crassostrea gigas]
c60893.graph_c0	2625	154.386	3139	217.128	0.99076	-0.470161	down	no	--	--	Molecular Function: actin binding (GO:0003779);; Cellular Component: cytoplasm (GO:0005737);; Cellular Component: cytoskeleton (GO:0005856);; Biological Process: actin cytoskeleton organization (GO:0030036);;	K05759|3.43027e-73|nve:NEMVE_v1g246711|hypothetical protein; K05759 profilin (A)	[Z]	Cytoskeleton	Profilin	Profilin OS=Clypeaster japonicus (Sand dollar) PE=1 SV=2	Z	Cytoskeleton	RecName: Full=Profilin [Clypeaster japonicus]
c65134.graph_c0	2616	65.9767	2720	80.6801	0.973444	-0.671738	down	no	--	--	Biological Process: transport (GO:0006810);; Cellular Component: membrane (GO:0016020);;	K15118|6.55472e-67|lgi:LOTGIDRAFT_235746|hypothetical protein; K15118 solute carrier family 25, member 38 (A)	[C]	Energy production and conversion	Mitochondrial carrier protein;; Mitochondrial carrier protein	Mitochondrial substrate carrier family protein X GN=mcfX OS=Dictyostelium discoideum (Slime mold) PE=3 SV=1	C	Energy production and conversion	Solute carrier family 25 member 38 [Crassostrea gigas]
c72998.graph_c0	2591	70.1118	5432	172.874	0.995508	0.339352	up	no	[J]	Translation, ribosomal structure and biogenesis	Molecular Function: translation initiation factor activity (GO:0003743);; Molecular Function: translation elongation factor activity (GO:0003746);; Cellular Component: cytoplasm (GO:0005737);; Biological Process: translational initiation (GO:0006413);; Biological Process: translational frameshifting (GO:0006452);; Biological Process: peptidyl-lysine modification to peptidyl-hypusine (GO:0008612);…	K03263|1.8364e-70|dre:406464|eif5a, wu:fb17e01, wu:fb63h04, wu:fk81e04, zgc:77099; eukaryotic translation initiation factor 5A; K03263 translation initiation factor 5A (A)	[J]	Translation, ribosomal structure and biogenesis	Eukaryotic elongation factor 5A hypusine, DNA-binding OB fold	Eukaryotic translation initiation factor 5A GN=eIF-5A OS=Spodoptera frugiperda (Fall armyworm) PE=2 SV=1	J	Translation, ribosomal structure and biogenesis	initiation factor 5a [Anopheles darlingi]
c78367.graph_c0	2579	86.8267	1651	65.3723	0.0525138	-1.37065	down	no	[C]	Energy production and conversion	Molecular Function: cytochrome-c oxidase activity (GO:0004129);; Molecular Function: iron ion binding (GO:0005506);; Cellular Component: mitochondrial inner membrane (GO:0005743);; Biological Process: oxidative phosphorylation (GO:0006119);; Molecular Function: electron carrier activity (GO:0009055);; Biological Process: aerobic respiration (GO:0009060);; Cellular Component: integral component of…	K02256|0|dme:COX1|cytochrome c oxidase subunit I; K02256 cytochrome c oxidase subunit 1 [EC:1.9.3.1] (A)	[C]	Energy production and conversion	Cytochrome C and Quinol oxidase polypeptide I	Cytochrome c oxidase subunit 1 GN=COI OS=Lumbricus terrestris (Common earthworm) PE=3 SV=1	C	Energy production and conversion	cytochrome c oxidase subunit I (mitochondrion) [Lunella aff. cinerea STW-2013]
c52411.graph_c0	2568	196.411	6848	616	0.983398	0.686277	up	no	--	--	--	--	--	--	--	--	--	--	insoluble protein [Pinctada fucata]
c70365.graph_c0	2568	51.5775	1648	38.9285	0.0544723	-1.3671	down	no	--	--	--	K17341|1.23164e-84|mze:101481170|hemicentin-1-like; K17341 hemicentin (A)	[RP]	--	Thrombospondin type 1 domain;; von Willebrand factor type D domain;; Trypsin Inhibitor like cysteine rich domain;; Human growth factor-like EGF	Coadhesin {ECO:0000303|PubMed:23765379} (Fragment) OS=Acropora millepora (Staghorn coral) PE=1 SV=1	T	Signal transduction mechanisms	IgGFc-binding protein [Crassostrea gigas]
c70736.graph_c0	2562	86.5651	4717	187.445	0.996679	0.152064	up	no	[H]	Coenzyme transport and metabolism	Biological Process: nematode larval development (GO:0002119);; Molecular Function: adenosylhomocysteinase activity (GO:0004013);; Biological Process: one-carbon metabolic process (GO:0006730);; Biological Process: receptor-mediated endocytosis (GO:0006898);; Biological Process: embryo development ending in birth or egg hatching (GO:0009792);; Biological Process: body morphogenesis (GO:0010171);; …	K01251|0|xla:503682|ahcy-b, ahcy, sahh; adenosylhomocysteinase (EC:3.3.1.1); K01251 adenosylhomocysteinase [EC:3.3.1.1] (A)	[H]	Coenzyme transport and metabolism	S-adenosyl-L-homocysteine hydrolase;; S-adenosyl-L-homocysteine hydrolase, NAD binding domain;; D-isomer specific 2-hydroxyacid dehydrogenase, NAD binding domain;; Acetohydroxy acid isomeroreductase, catalytic domain	Adenosylhomocysteinase GN=ahcy-1 OS=Caenorhabditis elegans PE=1 SV=1	H	Coenzyme transport and metabolism	Adenosylhomocysteinase A [Crassostrea gigas]
c72731.graph_c1	2561	99.7436	4297	196.828	0.996842	0.0181583	up	no	--	--	--	--	--	--	--	--	--	--	hypothetical protein CGI_10013646 [Crassostrea gigas]
c74717.graph_c0	2539	34.8128	4915	79.2584	0.99633	0.224359	up	no	[RTKL]	--	Molecular Function: nucleotide binding (GO:0000166);; Molecular Function: protein kinase activity (GO:0004672);; Biological Process: phosphorylation (GO:0016310);;	K04372|3.73203e-167|lgi:LOTGIDRAFT_138360|hypothetical protein; K04372 MAP kinase interacting serine/threonine kinase [EC:2.7.11.1] (A)	[T]	Signal transduction mechanisms	Protein kinase domain;; Protein tyrosine kinase;; Lipopolysaccharide kinase (Kdo/WaaP) family	Myosin light chain kinase A GN=mlkA OS=Dictyostelium discoideum (Slime mold) PE=1 SV=2	T	Signal transduction mechanisms	MAP kinase-interacting serine/threonine-protein kinase 1 [Crassostrea gigas]
c78340.graph_c1	2528	22.2599	1241	12.8517	0.000276014	-1.75299	down	no	--	--	--	--	[R]	General function prediction only	Reverse transcriptase (RNA-dependent DNA polymerase);; Integrase core domain;; GAG-pre-integrase domain;; gag-polypeptide of LTR copia-type;; gag-polypeptide of LTR copia-type;; gag-polypeptide of LTR copia-type;; Zinc knuckle	Copia protease GN=GIP OS=Drosophila melanogaster (Fruit fly) PE=1 SV=3	R	General function prediction only	retrovirus-related Pol polyprotein from transposon TNT 1-94 [Trichinella spiralis]
c67295.graph_c0	2515	75.6525	3593	127.112	0.995775	-0.213691	down	no	--	--	Cellular Component: extracellular region (GO:0005576);;	--	--	--	--	Uncharacterized shell protein 1 (Precursor) OS=Pinctada maxima (Silver-lipped pearl oyster) PE=1 SV=1	--	--	RecName: Full=Uncharacterized shell protein 1; AltName: Full=Prism uncharacterized shell protein 2; Short=PUSP2; Flags: Precursor [Pinctada maxima]
c71665.graph_c0	2498	90.9094	2693	115.265	0.979284	-0.619566	down	no	--	--	--	--	--	--	LITAF-like zinc ribbon domain	--	S	Function unknown	lipopolysaccharide-induced TNF factor 6 [Mytilus galloprovincialis]
c77525.graph_c0	2490	45.1609	2058	43.8989	0.732559	-1.00252	down	no	--	--	--	K12879|0|lgi:LOTGIDRAFT_174338|hypothetical protein; K12879 THO complex subunit 2 (A)	[K]	Transcription	Transcription factor/nuclear export subunit protein 2;; Transcription- and export-related complex subunit	--	K	Transcription	THO complex subunit 2 [Crassostrea gigas]
c65374.graph_c0	2489	86.7023	4384	179.606	0.9967	0.0881779	up	no	--	--	--	--	--	--	--	--	--	--	serine and glycine-rich matrix protein 1 [Pinctada fucata]
c72731.graph_c2	2443	93.051	3525	157.907	0.995748	-0.199358	down	no	--	--	--	K14443|2.29805e-42|tru:101063600|protein BTG1-like; K14443 protein Tob/BTG (A)	[TR]	--	BTG family	BTG family protein GN=btg OS=Dictyostelium discoideum (Slime mold) PE=3 SV=1	T	Signal transduction mechanisms	Protein BTG1 [Crassostrea gigas]
c77547.graph_c0	2439	39.736	2194	42.0392	0.883909	-0.880463	down	no	--	--	--	K04380|1.68814e-38|lgi:LOTGIDRAFT_217179|hypothetical protein; K04380 microtubule-associated protein tau (A)	[Z]	Cytoskeleton	Tau and MAP protein, tubulin-binding repeat	--	Z	Cytoskeleton	Microtubule-associated protein 2 [Crassostrea gigas]
c74064.graph_c0	2438	116.889	1754	98.904	0.266676	-1.20239	down	no	[S]	Function unknown	Molecular Function: iron ion binding (GO:0005506);; Cellular Component: nucleus (GO:0005634);; Cellular Component: cytoplasm (GO:0005737);; Molecular Function: acireductone dioxygenase [iron(II)-requiring] activity (GO:0010309);; Biological Process: L-methionine biosynthetic process from methylthioadenosine (GO:0019509);; Biological Process: oxidation-reduction process (GO:0055114);;	K08967|2.72793e-78|bfo:BRAFLDRAFT_119977|hypothetical protein; K08967 1,2-dihydroxy-3-keto-5-methylthiopentene dioxygenase [EC:1.13.11.53 1.13.11.54] (A)	[S]	Function unknown	ARD/ARD' family;; Cupin domain;; AraC-like ligand binding domain	1,2-dihydroxy-3-keto-5-methylthiopentene dioxygenase {ECO:0000255|HAMAP-Rule:MF_03154} GN=BRAFLDRAFT_119977 OS=Branchiostoma floridae (Florida lancelet) PE=3 SV=1	S	Function unknown	hypothetical protein BRAFLDRAFT_119977 [Branchiostoma floridae]
c66514.graph_c0	2408	130.255	12496	794.973	0.0214983	1.64652	up	no	[P]	Inorganic ion transport and metabolism	Molecular Function: carbonate dehydratase activity (GO:0004089);; Cellular Component: proteinaceous extracellular matrix (GO:0005578);; Molecular Function: metal ion binding (GO:0046872);;	K01672|3.02317e-08|der:Dere_GG23881|GG23881 gene product from transcript GG23881-RA; K01672 carbonic anhydrase [EC:4.2.1.1] (A)	[R]	General function prediction only	Eukaryotic-type carbonic anhydrase	Nacrein-like protein M OS=Pinctada maxima (Silver-lipped pearl oyster) PE=1 SV=1	P	Inorganic ion transport and metabolism	RecName: Full=Nacrein-like protein M [Pinctada maxima]
c72290.graph_c1	2406	57.4024	5119	143.636	0.994801	0.36058	up	no	[OC]	--	Cellular Component: endoplasmic reticulum (GO:0005783);; Biological Process: glycerol ether metabolic process (GO:0006662);; Molecular Function: electron carrier activity (GO:0009055);; Molecular Function: protein disulfide oxidoreductase activity (GO:0015035);; Molecular Function: isomerase activity (GO:0016853);; Biological Process: cell redox homeostasis (GO:0045454);;	K09580|0|cjc:100388463|P4HB; prolyl 4-hydroxylase, beta polypeptide; K09580 protein disulfide-isomerase A1 [EC:5.3.4.1] (A)	[O]	Posttranslational modification, protein turnover, chaperones	Thioredoxin;; Thioredoxin-like domain;; Thioredoxin-like domain;; Thioredoxin-like;; Thioredoxin-like;; Calsequestrin;; AhpC/TSA family;; Redoxin	Protein disulfide-isomerase 2 (Precursor) GN=pdi-2 OS=Caenorhabditis elegans PE=1 SV=1	O	Posttranslational modification, protein turnover, chaperones	Protein disulfide-isomerase [Crassostrea gigas]
c66585.graph_c0	2396	99.9943	5757	282.572	0.990738	0.535966	up	no	--	--	Molecular Function: sequence-specific DNA binding transcription factor activity (GO:0003700);; Cellular Component: nucleus (GO:0005634);; Cellular Component: polytene chromosome (GO:0005700);; Biological Process: chromatin remodeling (GO:0006338);; Biological Process: segment specification (GO:0007379);; Biological Process: imaginal disc-derived leg morphogenesis (GO:0007480);; Molecular Function…	K10802|5.04521e-66|lgi:LOTGIDRAFT_200052|hypothetical protein; K10802 high mobility group protein B1 (A)	[R]	General function prediction only	HMG-box domain;; HMG (high mobility group) box	High mobility group protein DSP1 GN=Dsp1 OS=Drosophila melanogaster (Fruit fly) PE=2 SV=1	K	Transcription	PREDICTED: high mobility group protein DSP1-like isoform X1 [Aplysia californica]
c78210.graph_c2	2339	22.3421	14316	160.828	0.00139349	1.88456	up	no	[Z]	Cytoskeleton	Molecular Function: motor activity (GO:0003774);; Molecular Function: calmodulin binding (GO:0005516);; Molecular Function: ATP binding (GO:0005524);; Cellular Component: myofibril (GO:0030016);; Cellular Component: myosin filament (GO:0032982);; Molecular Function: actin filament binding (GO:0051015);;	K10352|0|smm:Smp_085540.6|myosin heavy chain; K10352 myosin heavy chain (A)	[Z]	Cytoskeleton	Myosin tail;; Myosin head (motor domain);; Myosin N-terminal SH3-like domain;; IQ calmodulin-binding motif	Myosin heavy chain, striated muscle OS=Argopecten irradians (Bay scallop) PE=1 SV=1	Z	Cytoskeleton	myosin heavy chain [Argopecten irradians]
c16601.graph_c0	2328	187.901	4645	440.937	0.995594	0.267982	up	no	--	--	--	K09481|4.1374e-32|tca:663663|protein transport protein Sec61 subunit beta; K09481 protein transport protein SEC61 subunit beta (A)	[O]	Posttranslational modification, protein turnover, chaperones	Sec61beta family	Protein transport protein Sec61 subunit beta GN=sec61b OS=Dictyostelium discoideum (Slime mold) PE=3 SV=1	O	Posttranslational modification, protein turnover, chaperones	transport protein Sec61 subunit beta [Crassostrea gigas]
c64601.graph_c0	2327	161.22	3023	246.323	0.993227	-0.350698	down	no	[C]	Energy production and conversion	Biological Process: proton transport (GO:0015992);; Cellular Component: proton-transporting two-sector ATPase complex, proton-transporting domain (GO:0033177);; Biological Process: ion transmembrane transport (GO:0034220);;	K02128|6.08936e-34|lgi:LOTGIDRAFT_204092|hypothetical protein; K02128 F-type H+-transporting ATPase subunit c (A)	[C]	Energy production and conversion	ATP synthase subunit C	ATP synthase lipid-binding protein, mitochondrial (Precursor) OS=Manduca sexta (Tobacco hawkmoth) PE=2 SV=1	C	Energy production and conversion	mitochondrial ATP synthase subunit 9 precursor-like protein [Haliotis diversicolor]
c74139.graph_c0	2324	29.1248	2192	32.3082	0.924167	-0.812139	down	no	--	--	--	--	[T]	Signal transduction mechanisms	Coagulation Factor Xa inhibitory site;; Low-density lipoprotein receptor repeat class B	Low-density lipoprotein receptor-related protein (Precursor) GN=lrp-1 OS=Caenorhabditis elegans PE=1 SV=1	T	Signal transduction mechanisms	Low-density lipoprotein receptor-related protein 6 [Crassostrea gigas]
c75134.graph_c0	2316	60.629	4020	123.769	0.996412	0.0670653	up	no	[C]	Energy production and conversion	Cellular Component: vacuolar proton-transporting V-type ATPase, V0 domain (GO:0000220);; Biological Process: imaginal disc-derived wing morphogenesis (GO:0007476);; Biological Process: ATP hydrolysis coupled proton transport (GO:0015991);; Cellular Component: integral component of membrane (GO:0016021);; Cellular Component: plasma membrane proton-transporting V-type ATPase complex (GO:0033181);; …	K02155|4.13678e-34|isc:IscW_ISCW018346|vacuolar H+ ATPase (EC:3.6.3.14); K02155 V-type H+-transporting ATPase 16kDa proteolipid subunit (A)	[C]	Energy production and conversion	ATP synthase subunit C	V-type proton ATPase 16 kDa proteolipid subunit GN=VHA16 OS=Heliothis virescens (Tobacco budworm moth) PE=2 SV=1	C	Energy production and conversion	vacuolar H+ ATPase [Ixodes scapularis]
c27999.graph_c0	2282	307.127	4097	648.504	0.996267	0.115745	up	no	[J]	Translation, ribosomal structure and biogenesis	Molecular Function: translation elongation factor activity (GO:0003746);; Molecular Function: GTPase activity (GO:0003924);; Molecular Function: GTP binding (GO:0005525);; Cellular Component: cytoplasm (GO:0005737);; Biological Process: GTP catabolic process (GO:0006184);; Biological Process: translational elongation (GO:0006414);;	K03231|1.02629e-85|tad:TRIADDRAFT_36635|elongation factor 1 alpha; K03231 elongation factor 1-alpha (A)	[J]	Translation, ribosomal structure and biogenesis	Elongation factor Tu domain 2	Elongation factor 1-alpha GN=eft-4 OS=Caenorhabditis elegans PE=3 SV=1	J	Translation, ribosomal structure and biogenesis	elongation factor 1 alpha, partial [Arca noae]
c77439.graph_c1	2282	68.4834	2313	81.6376	0.960882	-0.708409	down	no	--	--	Biological Process: mRNA processing (GO:0006397);;	K13171|2.24142e-67|lgi:LOTGIDRAFT_137917|hypothetical protein; K13171 serine/arginine repetitive matrix protein 1 (A)	[AR]	--	PWI domain	--	A	RNA processing and modification	Serine/arginine repetitive matrix protein 1 [Crassostrea gigas]
c70959.graph_c0	2269	50.8759	4220	111.285	0.996076	0.166632	up	no	--	--	--	--	[T]	Signal transduction mechanisms	Headcase protein family homologue	Headcase short protein GN=hdc OS=Drosophila melanogaster (Fruit fly) PE=1 SV=2	T	Signal transduction mechanisms	hypothetical protein LOTGIDRAFT_106234 [Lottia gigantea]
c73807.graph_c0	2267	45.909	1458	34.7255	0.0497205	-1.3638	down	no	--	--	Molecular Function: DNA binding (GO:0003677);; Molecular Function: ATP binding (GO:0005524);; Cellular Component: nucleus (GO:0005634);; Biological Process: regulation of transcription, DNA-templated (GO:0006355);; Molecular Function: zinc ion binding (GO:0008270);; Molecular Function: hydrolase activity, acting on acid anhydrides, in phosphorus-containing anhydrides (GO:0016818);;	K11643|2.09427e-115|bfo:BRAFLDRAFT_214465|hypothetical protein; K11643 chromodomain-helicase-DNA-binding protein 4 [EC:3.6.4.12] (A)	[R]	General function prediction only	CHDCT2 (NUC038) domain	Chromodomain-helicase-DNA-binding protein Mi-2 homolog GN=Mi-2 OS=Drosophila melanogaster (Fruit fly) PE=1 SV=2	R	General function prediction only	Chromodomain-helicase-DNA-binding protein Mi-2-like protein [Crassostrea gigas]
c62505.graph_c0	2255	141.772	4461	329.852	0.995517	0.255636	up	no	--	--	--	--	--	--	EF hand;; EF hand;; EF-hand domain;; EF-hand domain pair	--	--	--	--
c70086.graph_c0	2252	68.334	3197	114.092	0.995053	-0.222788	down	no	--	--	Molecular Function: binding (GO:0005488);;	K13098|4.45452e-37|hro:HELRODRAFT_186994|hypothetical protein; K13098 RNA-binding protein FUS (A)	[R]	General function prediction only	RNA recognition motif. (a.k.a. RRM, RBD, or RNP domain);; Zn-finger in Ran binding protein and others;; RNA recognition motif (a.k.a. RRM, RBD, or RNP domain);; RNA recognition motif. (a.k.a. RRM, RBD, or RNP domain)	RNA-binding protein cabeza GN=caz OS=Drosophila melanogaster (Fruit fly) PE=2 SV=2	R	General function prediction only	Leucine-zipper-like transcriptional regulator 1 [Crassostrea gigas]
c69192.graph_c0	2245	68.1584	2466	88.0523	0.979689	-0.592526	down	no	--	--	Molecular Function: calcium ion binding (GO:0005509);; Cellular Component: endoplasmic reticulum (GO:0005783);; Biological Process: protein folding (GO:0006457);; Molecular Function: unfolded protein binding (GO:0051082);;	K08057|5.04323e-158|lgi:LOTGIDRAFT_206609|hypothetical protein; K08057 calreticulin (A)	[O]	Posttranslational modification, protein turnover, chaperones	Calreticulin family	Calreticulin (Precursor) GN=crt-1 OS=Onchocerca volvulus PE=2 SV=2	O	Posttranslational modification, protein turnover, chaperones	calreticulin [Pinctada fucata]
c73743.graph_c0	2239	57.8985	2187	66.5131	0.943678	-0.761709	down	no	--	--	Biological Process: cellular protein modification process (GO:0006464);;	K13173|7.43305e-25|hro:HELRODRAFT_168801|hypothetical protein; K13173 arginine and glutamate-rich protein 1 (A)	--	--	Arginine and glutamate-rich 1;; Arginine and glutamate-rich 1	UPF0430 protein CG31712 GN=CG31712 OS=Drosophila melanogaster (Fruit fly) PE=1 SV=3	S	Function unknown	Arginine and glutamate-rich protein 1-A [Crassostrea gigas]
c71090.graph_c0	2234	35.5935	4281	80.2191	0.995782	0.209739	up	no	[R]	General function prediction only	Molecular Function: nucleotide binding (GO:0000166);; Molecular Function: nucleic acid binding (GO:0003676);;	K13201|3.09319e-94|lgi:LOTGIDRAFT_92320|hypothetical protein; K13201 nucleolysin TIA-1/TIAR (A)	[AJ]	--	RNA recognition motif. (a.k.a. RRM, RBD, or RNP domain);; RNA recognition motif (a.k.a. RRM, RBD, or RNP domain);; RNA recognition motif. (a.k.a. RRM, RBD, or RNP domain);; RNA binding motif	Sex-lethal homolog GN=SXL OS=Megaselia scalaris (Humpbacked fly) PE=2 SV=3	J	Translation, ribosomal structure and biogenesis	PREDICTED: nucleolysin TIA-1-like isoform X6 [Aplysia californica]
c61282.graph_c0	2223	113.279	3558	213.236	0.996109	-0.0498626	down	no	[R]	General function prediction only	Biological Process: formation of translation preinitiation complex (GO:0001731);; Molecular Function: translation initiation factor activity (GO:0003743);; Cellular Component: eukaryotic translation initiation factor 3 complex (GO:0005852);; Biological Process: regulation of translational initiation (GO:0006446);; Cellular Component: eukaryotic 43S preinitiation complex (GO:0016282);; Cellular Co…	K03246|0|lgi:LOTGIDRAFT_200332|hypothetical protein; K03246 translation initiation factor 3 subunit I (A)	[JT]	--	WD domain, G-beta repeat	Eukaryotic translation initiation factor 3 subunit I {ECO:0000255|HAMAP-Rule:MF_03008} GN=v1g239264 OS=Nematostella vectensis (Starlet sea anemone) PE=3 SV=1	J	Translation, ribosomal structure and biogenesis	Eukaryotic translation initiation factor 3 subunit I, partial [Crassostrea gigas]
c76195.graph_c0	2219	27.7452	5704	83.8795	0.984586	0.633277	up	no	[Z]	Cytoskeleton	Molecular Function: motor activity (GO:0003774);; Molecular Function: calmodulin binding (GO:0005516);; Molecular Function: ATP binding (GO:0005524);; Cellular Component: myofibril (GO:0030016);; Cellular Component: myosin filament (GO:0032982);; Molecular Function: actin filament binding (GO:0051015);;	K10352|0|smm:Smp_085540.6|myosin heavy chain; K10352 myosin heavy chain (A)	[Z]	Cytoskeleton	Myosin tail;; Myosin head (motor domain);; IQ calmodulin-binding motif	Myosin heavy chain, striated muscle OS=Argopecten irradians (Bay scallop) PE=1 SV=1	Z	Cytoskeleton	Myosin heavy chain, striated muscle [Crassostrea gigas]
c76844.graph_c0	2183	47.9715	4912	126.95	0.992581	0.441293	up	no	[G]	Carbohydrate transport and metabolism	--	--	[G]	Carbohydrate transport and metabolism	Alpha amylase, catalytic domain	Maltase A3 (Precursor) GN=Mal-A3 OS=Drosophila melanogaster (Fruit fly) PE=2 SV=2	G	Carbohydrate transport and metabolism	Neutral and basic amino acid transport protein rBAT [Crassostrea gigas]
c45926.graph_c0	2180	96.7961	7689	401.529	0.782831	1.08951	up	no	--	--	--	--	--	--	--	--	--	--	hypothetical protein [Pinctada fucata]
c74010.graph_c0	2156	45.0559	1910	46.9441	0.846133	-0.902399	down	no	[R]	General function prediction only	Molecular Function: GTPase activity (GO:0003924);; Molecular Function: GTP binding (GO:0005525);; Cellular Component: nucleus (GO:0005634);; Biological Process: GTP catabolic process (GO:0006184);; Biological Process: intracellular protein transport (GO:0006886);; Biological Process: nucleocytoplasmic transport (GO:0006913);; Biological Process: small GTPase mediated signal transduction (GO:00072…	K07936|1.58489e-119|cqu:CpipJ_CPIJ008595|ran; K07936 GTP-binding nuclear protein Ran (A)	[U]	Intracellular trafficking, secretion, and vesicular transport	Ras family;; Miro-like protein;; ADP-ribosylation factor family;; Gtr1/RagA G protein conserved region;; RNA helicase	GTP-binding nuclear protein Ran GN=Bm1_44725 OS=Brugia malayi (Filarial nematode worm) PE=2 SV=2	U	Intracellular trafficking, secretion, and vesicular transport	GTP-binding nuclear protein Ran [Crassostrea gigas]
c76616.graph_c0	2154	49.821	3766	102.445	0.99606	0.0775101	up	no	--	--	--	--	[TW]	--	HYR domain;; WAP-type (Whey Acidic Protein) 'four-disulfide core';; Human growth factor-like EGF	Slit homolog 1 protein (Precursor) GN=slt-1 OS=Caenorhabditis elegans PE=3 SV=1	T	Signal transduction mechanisms	Low-density lipoprotein receptor-related protein 1B [Crassostrea gigas]
c77700.graph_c0	2137	34.2808	4946	93.3137	0.991267	0.481945	up	no	--	--	--	--	--	--	--	--	S	Function unknown	hypothetical protein LOTGIDRAFT_236612 [Lottia gigantea]
c72534.graph_c0	2114	92.6229	2774	142.944	0.992725	-0.336203	down	no	[O]	Posttranslational modification, protein turnover, chaperones	Biological Process: protein peptidyl-prolyl isomerization (GO:0000413);; Molecular Function: peptidyl-prolyl cis-trans isomerase activity (GO:0003755);; Biological Process: protein folding (GO:0006457);;	K09565|1.94236e-97|mde:101898665|peptidyl-prolyl cis-trans isomerase-like; K09565 peptidyl-prolyl isomerase F (cyclophilin D) [EC:5.2.1.8] (A)	[O]	Posttranslational modification, protein turnover, chaperones	Cyclophilin type peptidyl-prolyl cis-trans isomerase/CLD	Peptidyl-prolyl cis-trans isomerase GN=CYPA OS=Blattella germanica (German cockroach) PE=2 SV=1	O	Posttranslational modification, protein turnover, chaperones	PREDICTED: peptidyl-prolyl cis-trans isomerase [Musca domestica]
c75308.graph_c0	2107	49.9551	2482	69.2089	0.986681	-0.49174	down	no	[J]	Translation, ribosomal structure and biogenesis	Molecular Function: aminopeptidase activity (GO:0004177);; Biological Process: proteolysis (GO:0006508);; Molecular Function: metalloexopeptidase activity (GO:0008235);; Biological Process: cellular process (GO:0009987);; Molecular Function: metal ion binding (GO:0046872);;	K01265|0|bfo:BRAFLDRAFT_127105|hypothetical protein; K01265 methionyl aminopeptidase [EC:3.4.11.18] (A)	[R]	General function prediction only	Pre-mRNA splicing Prp18-interacting factor;; Metallopeptidase family M24	Methionine aminopeptidase 2 {ECO:0000255|HAMAP-Rule:MF_03175} GN=metap2 OS=Dictyostelium discoideum (Slime mold) PE=3 SV=3	O	Posttranslational modification, protein turnover, chaperones	Methionine aminopeptidase 2 [Crassostrea gigas]
c74540.graph_c0	2097	27.2447	2162	33.0358	0.96288	-0.683812	down	no	--	--	--	K13709|5.08552e-56|lgi:LOTGIDRAFT_115014|hypothetical protein; K13709 Rho GTPase-activating protein 5 (A)	[T]	Signal transduction mechanisms	RhoGAP domain	Rho GTPase-activating protein 190 GN=RhoGAPp190 OS=Drosophila melanogaster (Fruit fly) PE=1 SV=2	T	Signal transduction mechanisms	hypothetical protein CGI_10028030 [Crassostrea gigas]
c52439.graph_c0	2067	128.066	2235	162.86	0.97463	-0.615182	down	no	--	--	--	--	--	--	--	--	R	General function prediction only	hypothetical protein CGI_10017367 [Crassostrea gigas]
c75027.graph_c0	2038	34.726	1573	31.5228	0.459583	-1.10092	down	no	--	--	--	--	[S]	Function unknown	SH3-binding, glutamic acid-rich protein	SH3 domain-binding glutamic acid-rich protein homolog GN=Sh3beta OS=Drosophila melanogaster (Fruit fly) PE=1 SV=2	S	Function unknown	SH3 domain-binding glutamic acid-rich protein [Crassostrea gigas]
c75453.graph_c0	2011	15.2112	2546	22.6494	0.990772	-0.387816	down	no	[Z]	Cytoskeleton	Molecular Function: motor activity (GO:0003774);; Molecular Function: actin binding (GO:0003779);; Molecular Function: ATP binding (GO:0005524);; Cellular Component: myosin complex (GO:0016459);;	K10352|0|ame:412092|Mhc2, GB18335; myosin heavy chain 2; K10352 myosin heavy chain (A)	[Z]	Cytoskeleton	Myosin head (motor domain);; Myosin tail;; Myosin N-terminal SH3-like domain	Myosin heavy chain, non-muscle GN=zip OS=Drosophila melanogaster (Fruit fly) PE=1 SV=2	Z	Cytoskeleton	PREDICTED: myosin heavy chain, non-muscle isoform X5 [Aplysia californica]
c72647.graph_c0	1982	55.2536	3503	114.853	0.995602	0.0931143	up	no	[R]	General function prediction only	Molecular Function: protein binding (GO:0005515);;	--	[CR]	--	Zinc-binding dehydrogenase;; Zinc-binding dehydrogenase	--	Q	Secondary metabolites biosynthesis, transport and catabolism	NAD-dependent alcohol dehydrogenase [Crassostrea gigas]
c62682.graph_c0	1944	78.7165	9940	473.37	0.0209927	1.62504	up	no	--	--	--	--	--	--	--	--	--	--	hypothetical protein CGI_10009847 [Crassostrea gigas]
c66405.graph_c0	1941	166.675	1354	136.744	0.147864	-1.24655	down	no	--	--	--	--	[TV]	--	Lectin C-type domain	Perlucin-like protein {ECO:0000303|PubMed:21643827} (Precursor) OS=Mytilus galloprovincialis (Mediterranean mussel) PE=1 SV=1	R	General function prediction only	Collectin-12 [Crassostrea gigas]
c78320.graph_c0	1939	18.2556	1703	18.8572	0.814226	-0.914738	down	no	[O]	Posttranslational modification, protein turnover, chaperones	Biological Process: protein peptidyl-prolyl isomerization (GO:0000413);; Molecular Function: peptidyl-prolyl cis-trans isomerase activity (GO:0003755);; Biological Process: protein folding (GO:0006457);;	K09566|4.53577e-51|lgi:LOTGIDRAFT_118738|hypothetical protein; K09566 peptidyl-prolyl isomerase G (cyclophilin G) [EC:5.2.1.8] (A)	[O]	Posttranslational modification, protein turnover, chaperones	Cyclophilin type peptidyl-prolyl cis-trans isomerase/CLD;; Cyclophilin type peptidyl-prolyl cis-trans isomerase/CLD	Peptidyl-prolyl cis-trans isomerase 1 GN=cyn-1 OS=Caenorhabditis elegans PE=2 SV=1	O	Posttranslational modification, protein turnover, chaperones	NK-tumor recognition protein [Crassostrea gigas]
c64512.graph_c0	1890	83.3277	2220	115.113	0.98452	-0.495829	down	no	--	--	--	--	[Z]	Cytoskeleton	Calponin homology (CH) domain;; Calponin family repeat	Myophilin OS=Echinococcus granulosus (Hydatid tapeworm) PE=2 SV=1	Z	Cytoskeleton	mantle gene 2 [Pinctada fucata]
c68693.graph_c0	1886	72.515	2317	104.775	0.988224	-0.431141	down	no	--	--	--	--	--	--	RNA recognition motif. (a.k.a. RRM, RBD, or RNP domain)	--	--	--	JmjC domain-containing protein 8 [Crassostrea gigas]
c76631.graph_c0	1850	40.0632	1506	38.357	0.613965	-1.02409	down	no	--	--	--	K18449|4.43128e-94|lgi:LOTGIDRAFT_74903|hypothetical protein; K18449 prune homolog 2 (A)	--	--	Divergent CRAL/TRIO domain;; Bcl2-/adenovirus E1B nineteen kDa-interacting protein 2;; CRAL/TRIO domain	Rho GTPase-activating protein 68F GN=RhoGAP68F OS=Drosophila melanogaster (Fruit fly) PE=1 SV=1	T	Signal transduction mechanisms	hypothetical protein CGI_10004988 [Crassostrea gigas]
c78355.graph_c0	1835	162.826	919	95.9068	0.000320719	-1.72348	down	no	--	--	--	K10059|6.06612e-16|mze:101483464|C-type lectin domain family 4 member E-like; K10059 C-type lectin domain family 4 member E (A)	--	--	Lectin C-type domain;; UL45 protein	Perlucin-like protein {ECO:0000303|PubMed:21643827} (Precursor) OS=Mytilus galloprovincialis (Mediterranean mussel) PE=1 SV=1	V	Defense mechanisms	putative perlucin 4 [Haliotis discus discus]
c77087.graph_c0	1831	23.838	2170	33.2267	0.984818	-0.482939	down	no	[R]	General function prediction only	Molecular Function: GTP binding (GO:0005525);; Biological Process: small GTPase mediated signal transduction (GO:0007264);; Biological Process: protein transport (GO:0015031);;	K07889|1.98453e-116|lgi:LOTGIDRAFT_222012|hypothetical protein; K07889 Ras-related protein Rab-5C (A)	[U]	Intracellular trafficking, secretion, and vesicular transport	Ras family;; Miro-like protein;; ADP-ribosylation factor family;; Gtr1/RagA G protein conserved region;; Elongation factor Tu GTP binding domain;; 50S ribosome-binding GTPase	Ras-related protein Rab-5A GN=rab5A OS=Dictyostelium discoideum (Slime mold) PE=3 SV=1	U	Intracellular trafficking, secretion, and vesicular transport	Ras-related protein Rab-5C [Crassostrea gigas]
c71680.graph_c0	1827	45.7826	3146	92.7183	0.995186	0.0555449	up	no	--	--	--	K18264|2.83123e-35|lgi:LOTGIDRAFT_235396|hypothetical protein; K18264 integral membrane protein 2B (A)	[S]	Function unknown	BRICHOS domain	--	S	Function unknown	Integral membrane protein 2A [Crassostrea gigas]
c77392.graph_c0	1826	19.2226	1132	14.0153	0.0213061	-1.41636	down	no	[R]	General function prediction only	Molecular Function: catalytic activity (GO:0003824);;	--	[R]	General function prediction only	Ankyrin repeats (3 copies);; Ankyrin repeat;; Ankyrin repeats (many copies);; Ankyrin repeats (many copies);; Ankyrin repeat	Ankyrin repeat, PH and SEC7 domain containing protein secG GN=secG OS=Dictyostelium discoideum (Slime mold) PE=2 SV=1	R	General function prediction only	Inversin [Crassostrea gigas]
c73043.graph_c1	1791	52.8546	1031	35.7841	0.00533636	-1.523	down	no	--	--	--	--	[R]	General function prediction only	--	--	R	General function prediction only	Cell division cycle and apoptosis regulator protein 1 [Crassostrea gigas]
c76040.graph_c1	1787	26.4192	1256	21.8388	0.15197	-1.23558	down	no	--	--	Molecular Function: cytoskeletal protein binding (GO:0008092);; Cellular Component: intracellular part (GO:0044424);;	K06107|3.98062e-133|lgi:LOTGIDRAFT_118406|hypothetical protein; K06107 erythrocyte membrane protein band 4.1 (A)	[R]	General function prediction only	FERM C-terminal PH-like domain;; FERM N-terminal domain;; FERM central domain;; FERM adjacent (FA)	Protein 4.1 homolog GN=cora OS=Drosophila melanogaster (Fruit fly) PE=1 SV=1	R	General function prediction only	Band 4.1-like protein 3 [Crassostrea gigas]
c70398.graph_c0	1786	78.3556	1698	87.6135	0.906487	-0.800485	down	no	--	--	--	--	--	--	EF hand;; EF-hand domain pair;; EF-hand domain	Sarcoplasmic calcium-binding protein OS=Mizuhopecten yessoensis (Japanese scallop) PE=1 SV=1	--	--	Sarcoplasmic calcium-binding protein [Crassostrea gigas]
c67297.graph_c0	1768	41.3051	2139	58.7729	0.986063	-0.453201	down	no	[R]	General function prediction only	--	K18753|2.60094e-43|spu:577494|zinc finger protein 36, C3H1 type-like 2-A-like; K18753 butyrate response factor 1 (A)	[R]	General function prediction only	Zinc finger C-x8-C-x5-C-x3-H type (and similar)	Protein TIS11 GN=Tis11 OS=Drosophila melanogaster (Fruit fly) PE=2 SV=2	R	General function prediction only	Butyrate response factor 1 [Crassostrea gigas]
c59896.graph_c0	1762	111.252	852	63.2681	0.000144708	-1.77388	down	no	--	--	--	--	--	--	C1q domain	--	R	General function prediction only	sialic acid binding lectin [Haliotis discus discus]
c67296.graph_c0	1755	119.865	1038	83.379	0.00873207	-1.48399	down	no	--	--	--	--	--	--	--	--	--	--	nacre protein [Pinctada fucata]
c16628.graph_c0	1752	34.3663	3542	81.7133	0.993489	0.286893	up	no	[C]	Energy production and conversion	Molecular Function: magnesium ion binding (GO:0000287);; Molecular Function: isocitrate dehydrogenase (NADP+) activity (GO:0004450);; Biological Process: tricarboxylic acid cycle (GO:0006099);; Biological Process: isocitrate metabolic process (GO:0006102);; Molecular Function: NAD binding (GO:0051287);;	K00031|0|lgi:LOTGIDRAFT_220933|hypothetical protein; K00031 isocitrate dehydrogenase [EC:1.1.1.42] (A)	[C]	Energy production and conversion	Isocitrate/isopropylmalate dehydrogenase	Isocitrate dehydrogenase [NADP], mitochondrial (Precursor) GN=idhM OS=Dictyostelium discoideum (Slime mold) PE=3 SV=1	C	Energy production and conversion	Isocitrate dehydrogenase [NADP], mitochondrial [Crassostrea gigas]
c73781.graph_c0	1744	92.2579	2196	136.626	0.988699	-0.3956	down	no	[LKJ]	--	Molecular Function: translation initiation factor activity (GO:0003743);; Molecular Function: ATP binding (GO:0005524);; Biological Process: translational initiation (GO:0006413);; Molecular Function: ATP-dependent helicase activity (GO:0008026);;	K13025|0|lgi:LOTGIDRAFT_225283|hypothetical protein; K13025 ATP-dependent RNA helicase [EC:3.6.4.13] (A)	[J]	Translation, ribosomal structure and biogenesis	DEAD/DEAH box helicase;; Helicase conserved C-terminal domain	Eukaryotic initiation factor 4A-III {ECO:0000303|PubMed:22961380} OS=Drosophila melanogaster (Fruit fly) PE=1 SV=1	J	Translation, ribosomal structure and biogenesis	hypothetical protein LOTGIDRAFT_225283 [Lottia gigantea]
c71869.graph_c0	1744	70.2128	1216	57.5769	0.133239	-1.24707	down	no	--	--	Biological Process: metabolic process (GO:0008152);; Molecular Function: peptidase inhibitor activity (GO:0030414);;	--	[R]	General function prediction only	Kunitz/Bovine pancreatic trypsin inhibitor domain	Kunitz-type proteinase inhibitor SHTX-3 (Precursor) OS=Stichodactyla haddoni (Saddle carpet anemone) PE=1 SV=1	R	General function prediction only	amyloid beta A4 protein [Echinococcus multilocularis]
c70532.graph_c0	1715	19.0073	3696	48.1763	0.991686	0.379022	up	no	--	--	Molecular Function: ATP binding (GO:0005524);; Biological Process: ATP biosynthetic process (GO:0006754);; Molecular Function: monovalent inorganic cation transmembrane transporter activity (GO:0015077);; Biological Process: monovalent inorganic cation transport (GO:0015672);; Cellular Component: integral component of membrane (GO:0016021);; Molecular Function: cation-transporting ATPase activity…	K01539|0|lgi:LOTGIDRAFT_169374|hypothetical protein; K01539 sodium/potassium-transporting ATPase subunit alpha [EC:3.6.3.9] (A)	[P]	Inorganic ion transport and metabolism	E1-E2 ATPase;; Cation transporting ATPase, C-terminus;; haloacid dehalogenase-like hydrolase;; Putative hydrolase of sodium-potassium ATPase alpha subunit;; haloacid dehalogenase-like hydrolase;; haloacid dehalogenase-like hydrolase	Sodium/potassium-transporting ATPase subunit alpha GN=Atpalpha OS=Drosophila melanogaster (Fruit fly) PE=1 SV=3	P	Inorganic ion transport and metabolism	hypothetical protein LOTGIDRAFT_169374 [Lottia gigantea]
c76577.graph_c0	1704	20.1986	1572	21.9154	0.869037	-0.843807	down	no	[KL]	--	Molecular Function: nucleic acid binding (GO:0003676);; Molecular Function: helicase activity (GO:0004386);; Molecular Function: metal ion binding (GO:0046872);;	K11643|0|pbi:103048847|CHD4; chromodomain helicase DNA binding protein 4; K11643 chromodomain-helicase-DNA-binding protein 4 [EC:3.6.4.12] (A)	[R]	General function prediction only	SNF2 family N-terminal domain;; Domain of Unknown Function (DUF1086);; Domain of Unknown Function (DUF1087);; CHDNT (NUC034) domain;; PHD-finger;; Chromo (CHRromatin Organisation MOdifier) domain;; Helicase conserved C-terminal domain	Chromodomain-helicase-DNA-binding protein Mi-2 homolog GN=Mi-2 OS=Drosophila melanogaster (Fruit fly) PE=1 SV=2	R	General function prediction only	Chromodomain-helicase-DNA-binding protein Mi-2-like protein [Crassostrea gigas]
c56111.graph_c0	1702	69.7188	4824	232.404	0.956947	0.774037	up	no	--	--	--	--	[Z]	Cytoskeleton	Calponin homology (CH) domain	--	Z	Cytoskeleton	Transgelin-2 [Crassostrea gigas]
c77526.graph_c0	1696	22.0372	1930	29.494	0.978141	-0.54143	down	no	[R]	General function prediction only	Molecular Function: RNA binding (GO:0003723);; Molecular Function: phospholipase A2 activity (GO:0004623);;	K16726|0|ame:409983|mask, GB11408; multiple ankyrin repeats single KH domain; K16726 ankyrin repeat domain-containing protein 17 (A)	[T]	Signal transduction mechanisms	Ankyrin repeats (3 copies);; Ankyrin repeat;; Ankyrin repeats (many copies);; Ankyrin repeat;; Ankyrin repeats (many copies);; KH domain;; KH domain	Ankyrin repeat and KH domain-containing protein mask OS=Drosophila melanogaster (Fruit fly) PE=1 SV=2	T	Signal transduction mechanisms	Ankyrin repeat domain-containing protein 17 [Crassostrea gigas]
c63801.graph_c0	1684	158.955	6360	706.048	0.543838	1.18799	up	no	[U]	Intracellular trafficking, secretion, and vesicular transport	Cellular Component: Sec61 translocon complex (GO:0005784);; Biological Process: SRP-dependent cotranslational protein targeting to membrane, translocation (GO:0006616);; Biological Process: negative regulation of autophagy (GO:0010507);; Molecular Function: P-P-bond-hydrolysis-driven protein transmembrane transporter activity (GO:0015450);; Biological Process: neurogenesis (GO:0022008);; Cellular…	K07342|1.37653e-23|lgi:LOTGIDRAFT_150531|hypothetical protein; K07342 protein transport protein SEC61 subunit gamma and related proteins (A)	[U]	Intracellular trafficking, secretion, and vesicular transport	SecE/Sec61-gamma subunits of protein translocation complex	Protein transport protein Sec61 subunit gamma GN=SEC61G OS=Branchiostoma belcheri (Amphioxus) PE=3 SV=1	U	Intracellular trafficking, secretion, and vesicular transport	PREDICTED: protein transport protein Sec61 subunit gamma-like isoform X1 [Aplysia californica]
c78297.graph_c2	1660	23.1767	690	11.3302	4.23e-06	-1.99123	down	no	--	--	Molecular Function: DNA binding (GO:0003677);; Molecular Function: signal transducer activity (GO:0004871);; Cellular Component: nucleus (GO:0005634);; Biological Process: regulation of transcription, DNA-templated (GO:0006355);; Biological Process: signal transduction (GO:0007165);; Molecular Function: protein dimerization activity (GO:0046983);;	K08268|7.20416e-128|lgi:LOTGIDRAFT_133221|hypothetical protein; K08268 hypoxia-inducible factor 1 alpha (A)	[TK]	--	PAS domain;; PAS fold;; PAS fold;; PAS domain;; PAS fold;; Hypoxia-inducible factor-1	Protein similar GN=sima OS=Drosophila melanogaster (Fruit fly) PE=1 SV=2	K	Transcription	hypoxia-inducible factor 1 alpha [Crassostrea gigas]
c78210.graph_c0	1631	121.881	10245	900.406	0.000583864	1.9217	up	no	--	--	--	--	--	--	--	--	--	--	Myosin heavy chain, striated muscle [Crassostrea gigas]
c71917.graph_c0	1631	24.9715	1307	23.5348	0.527976	-1.04659	down	no	--	--	Molecular Function: nucleotide binding (GO:0000166);; Molecular Function: nucleic acid binding (GO:0003676);;	--	[K]	Transcription	--	Transformer-2 protein homolog GN=tra2 OS=Dictyostelium discoideum (Slime mold) PE=3 SV=1	K	Transcription	hypothetical protein CAPTEDRAFT_6610 [Capitella teleta]
c75430.graph_c0	1628	65.0405	1865	87.6301	0.978098	-0.531809	down	no	[RTKL]	--	Biological Process: mitochondrial fission (GO:0000266);; Molecular Function: protein kinase activity (GO:0004672);; Molecular Function: binding (GO:0005488);; Biological Process: cellular protein modification process (GO:0006464);; Biological Process: regulation of mitochondrion organization (GO:0010821);; Biological Process: regulation of anatomical structure morphogenesis (GO:0022603);; Biologi…	--	[T]	Signal transduction mechanisms	Protein kinase domain;; Protein tyrosine kinase;; Kinase-like	Serine/threonine-protein kinase pink-1, mitochondrial (Precursor) GN=pink-1 OS=Caenorhabditis elegans PE=3 SV=2	T	Signal transduction mechanisms	Serine/threonine-protein kinase PINK1, mitochondrial [Crassostrea gigas]
c74863.graph_c0	1623	30.784	1345	30.0037	0.634401	-0.998231	down	no	--	--	--	--	[S]	Function unknown	cwf21 domain	--	R	General function prediction only	Zinc finger CCCH domain-containing protein 11A [Crassostrea gigas]
c64937.graph_c0	1620	166.859	1953	236.582	0.98418	-0.458276	down	no	--	--	--	--	--	--	--	--	--	--	hypothetical protein [Pinctada fucata]
c16664.graph_c0	1609	127.85	1389	129.805	0.741754	-0.939384	down	no	--	--	--	K17513|1.0999e-12|pss:102449260|C-type lectin domain family 17, member A-like; K17513 C-type lectin superfamily 17 member A (A)	[TV]	--	Lectin C-type domain	Perlucin OS=Haliotis laevigata (Abalone) PE=1 SV=3	R	General function prediction only	Collectin-12 [Crassostrea gigas]
c65192.graph_c0	1609	26.1983	3384	64.8027	0.991788	0.343837	up	no	--	--	Molecular Function: GTPase activity (GO:0003924);; Molecular Function: signal transducer activity (GO:0004871);; Molecular Function: GTP binding (GO:0005525);; Biological Process: GTP catabolic process (GO:0006184);; Biological Process: adenylate cyclase-modulating G-protein coupled receptor signaling pathway (GO:0007188);; Molecular Function: G-protein beta/gamma-subunit complex binding (GO:0031…	K04534|0|lgi:LOTGIDRAFT_203301|hypothetical protein; K04534 guanine nucleotide-binding protein G(o) subunit alpha (A)	[DT]	--	G-protein alpha subunit;; ADP-ribosylation factor family;; Gtr1/RagA G protein conserved region	Guanine nucleotide-binding protein G(o) subunit alpha OS=Lymnaea stagnalis (Great pond snail) PE=2 SV=3	T	Signal transduction mechanisms	Guanine nucleotide-binding protein G(o) subunit alpha [Crassostrea gigas]
c67287.graph_c0	1602	117.354	1658	142.844	0.95107	-0.678104	down	no	--	--	Biological Process: proteolysis (GO:0006508);; Molecular Function: peptidase activity (GO:0008233);;	K06254|7.62619e-44|lgi:LOTGIDRAFT_210962|hypothetical protein; K06254 agrin (A)	[R]	General function prediction only	Kazal-type serine protease inhibitor domain;; Kazal-type serine protease inhibitor domain	Serine protease inhibitor dipetalogastin (Precursor; Fragment) OS=Dipetalogaster maximus (Blood-sucking bug) PE=1 SV=2	O	Posttranslational modification, protein turnover, chaperones	Kazal-type serine protease inhibitor [Pinctada fucata]
c77195.graph_c0	1598	126.117	3219	298.789	0.99278	0.28166	up	no	[RTKL]	--	Molecular Function: protein serine/threonine kinase activity (GO:0004674);; Molecular Function: ATP binding (GO:0005524);; Biological Process: protein phosphorylation (GO:0006468);;	K03097|2.299e-67|lgi:LOTGIDRAFT_184685|hypothetical protein; K03097 casein kinase II subunit alpha [EC:2.7.11.1] (A)	[TDK]	--	Protein kinase domain	Casein kinase II subunit alpha OS=Spodoptera frugiperda (Fall armyworm) PE=2 SV=1	T	Signal transduction mechanisms	protein kinase CK2 alpha catalytic subunit [Mytilus galloprovincialis]
c77430.graph_c0	1587	31.2238	1518	35.1258	0.899933	-0.791625	down	no	--	--	--	--	[G]	Carbohydrate transport and metabolism	--	--	G	Carbohydrate transport and metabolism	5&apos;-AMP-activated protein kinase subunit beta-2 [Crassostrea gigas]
c75116.graph_c0	1581	33.8089	2090	52.5642	0.989952	-0.325455	down	no	[T]	Signal transduction mechanisms	Molecular Function: protein domain specific binding (GO:0019904);;	K06630|1.13116e-125|cmk:103180570|ywhae; tyrosine 3-monooxygenase/tryptophan 5-monooxygenase activation protein, epsilon; K06630 14-3-3 protein epsilon (A)	[O]	Posttranslational modification, protein turnover, chaperones	14-3-3 protein	14-3-3 protein epsilon GN=14-3-3epsilon OS=Drosophila melanogaster (Fruit fly) PE=1 SV=2	O	Posttranslational modification, protein turnover, chaperones	hypothetical protein SINV_07010 [Solenopsis invicta]
c75937.graph_c0	1577	24.5273	817	14.9446	0.000580137	-1.67433	down	no	[G]	Carbohydrate transport and metabolism	--	--	[S]	Function unknown	Cytochrome B561, N terminal;; Haloacid dehalogenase-like hydrolase;; HAD-hyrolase-like	Uncharacterized protein B0464.6 GN=B0464.6 OS=Caenorhabditis elegans PE=4 SV=2	S	Function unknown	Cat eye syndrome critical region protein 5 [Crassostrea gigas]
c78291.graph_c0	1576	19.7609	1757	25.91	0.972368	-0.570966	down	no	--	--	--	K17341|3.28901e-24|ssc:100519617|hemicentin-1-like; K17341 hemicentin (A)	[RP]	--	GIY-YIG catalytic domain;; Immunoglobulin domain;; Immunoglobulin I-set domain;; Immunoglobulin domain;; Immunoglobulin domain;; Immunoglobulin V-set domain;; Alphaherpesvirus glycoprotein E	Neuroglian (Precursor) GN=Nrg OS=Drosophila melanogaster (Fruit fly) PE=1 SV=2	R	General function prediction only	PREDICTED: uncharacterized protein LOC102801626 [Saccoglossus kowalevskii]
c75912.graph_c0	1571	36.4326	2906	79.2601	0.993848	0.158759	up	no	--	--	--	--	--	--	Ependymin	--	--	--	hypothetical protein LOTGIDRAFT_233583 [Lottia gigantea]
c71141.graph_c0	1560	44.685	2861	96.3828	0.993866	0.146391	up	no	[C]	Energy production and conversion	Molecular Function: ATP binding (GO:0005524);; Biological Process: ATP synthesis coupled proton transport (GO:0015986);; Biological Process: ATP hydrolysis coupled proton transport (GO:0015991);; Cellular Component: proton-transporting ATP synthase complex, catalytic core F(1) (GO:0045261);; Molecular Function: proton-transporting ATP synthase activity, rotational mechanism (GO:0046933);; Molecul…	K02132|0|lgi:LOTGIDRAFT_206617|hypothetical protein; K02132 F-type H+-transporting ATPase subunit alpha (A)	[C]	Energy production and conversion	ATP synthase alpha/beta family, nucleotide-binding domain;; ATP synthase alpha/beta chain, C terminal domain;; ATP synthase alpha/beta family, beta-barrel domain;; HAS barrel domain	ATP synthase subunit alpha, mitochondrial (Precursor) GN=blw OS=Drosophila melanogaster (Fruit fly) PE=1 SV=2	C	Energy production and conversion	mitochondrial H+ ATPase a subunit [Pinctada fucata]
c28154.graph_c0	1554	117.505	2863	254.608	0.9938	0.152952	up	no	[B]	Chromatin structure and dynamics	Cellular Component: nucleosome (GO:0000786);; Molecular Function: DNA binding (GO:0003677);; Cellular Component: nucleus (GO:0005634);; Biological Process: nucleosome assembly (GO:0006334);; Molecular Function: protein heterodimerization activity (GO:0046982);;	K11251|1.38592e-58|spu:373345|H2A.F/Z; histone H2 A.F/Z; K11251 histone H2A (A)	[B]	Chromatin structure and dynamics	Core histone H2A/H2B/H3/H4	Histone H2A.V (Fragment) GN=H2A.F/Z OS=Strongylocentrotus purpuratus (Purple sea urchin) PE=1 SV=1	B	Chromatin structure and dynamics	histone H2A isoform 2 [Haliotis discus discus]
c65265.graph_c0	1552	79.3738	2697	162.223	0.994091	0.0687105	up	no	--	--	--	--	--	--	--	--	--	--	hypothetical protein CGI_10001667 [Crassostrea gigas]
c71319.graph_c0	1530	85.4752	1733	113.866	0.97449	-0.548085	down	no	--	--	Molecular Function: calcium ion binding (GO:0005509);;	K18617|9.1363e-46|bfo:BRAFLDRAFT_81509|hypothetical protein; K18617 allograft inflammatory factor 1 (A)	[T]	Signal transduction mechanisms	EF hand;; EF-hand domain pair;; EF-hand domain pair;; EF-hand domain	Calcium-binding protein B GN=cbpB OS=Dictyostelium discoideum (Slime mold) PE=3 SV=1	T	Signal transduction mechanisms	allograft inflammatory factor-1 [Pinctada martensii]
c77042.graph_c0	1521	17.8228	2256	31.0907	0.992887	-0.159547	down	no	[RTKL]	--	Molecular Function: protein serine/threonine kinase activity (GO:0004674);; Molecular Function: protein serine/threonine/tyrosine kinase activity (GO:0004712);; Molecular Function: ATP binding (GO:0005524);; Biological Process: protein phosphorylation (GO:0006468);;	K08827|0|lgi:LOTGIDRAFT_191489|hypothetical protein; K08827 serine/threonine-protein kinase PRP4 [EC:2.7.11.1] (A)	[A]	RNA processing and modification	Protein kinase domain;; Protein tyrosine kinase	Serine/threonine-protein kinase prpf4B GN=prpf4B OS=Dictyostelium discoideum (Slime mold) PE=3 SV=1	A	RNA processing and modification	Serine/threonine-protein kinase PRP4-like protein [Crassostrea gigas]
c75118.graph_c1	1517	82.2694	2032	129.605	0.990017	-0.30645	down	no	[J]	Translation, ribosomal structure and biogenesis	Biological Process: mitotic spindle elongation (GO:0000022);; Molecular Function: translation initiation factor activity (GO:0003743);; Cellular Component: cytosol (GO:0005829);; Biological Process: translational initiation (GO:0006413);; Biological Process: phagocytosis (GO:0006909);; Biological Process: smoothened signaling pathway (GO:0007224);; Cellular Component: eukaryotic 43S preinitiation…	K03236|9.35133e-50|isc:IscW_ISCW008220|translation initiation factor 1A; K03236 translation initiation factor 1A (A)	[J]	Translation, ribosomal structure and biogenesis	Translation initiation factor 1A / IF-1	Eukaryotic translation initiation factor 1A GN=eif1a OS=Dictyostelium discoideum (Slime mold) PE=3 SV=1	J	Translation, ribosomal structure and biogenesis	PREDICTED: eukaryotic translation initiation factor 1A, X-chromosomal-like isoform X1 [Aplysia californica]
c78365.graph_c0	1511	41.833	1238	40.3107	0.580176	-1.01454	down	no	[C]	Energy production and conversion	Molecular Function: cytochrome-c oxidase activity (GO:0004129);; Molecular Function: copper ion binding (GO:0005507);; Cellular Component: mitochondrial inner membrane (GO:0005743);; Cellular Component: integral component of membrane (GO:0016021);; Biological Process: electron transport chain (GO:0022900);; Cellular Component: respiratory chain (GO:0070469);;	K02261|1.89521e-80|dme:COX2|cytochrome c oxidase subunit II; K02261 cytochrome c oxidase subunit 2 (A)	[C]	Energy production and conversion	--	Cytochrome c oxidase subunit 2 GN=mt:CoII OS=Drosophila ambigua (Fruit fly) PE=3 SV=1	C	Energy production and conversion	cytochrome c oxidase subunit II (mitochondrion) [Lunella aff. cinerea STW-2013]
c77935.graph_c0	1507	21.3874	2313	38.6069	0.993303	-0.110259	down	no	--	--	Cellular Component: cytoskeleton (GO:0005856);; Biological Process: intracellular protein transport (GO:0006886);; Biological Process: cell adhesion (GO:0007155);; Biological Process: vesicle-mediated transport (GO:0016192);; Cellular Component: membrane coat (GO:0030117);;	K02105|0|lgi:LOTGIDRAFT_205205|hypothetical protein; K02105 catenin beta 1 (A)	[TZ]	--	Armadillo/beta-catenin-like repeat;; HEAT repeats;; Adaptin N terminal region;; Proteasome non-ATPase 26S subunit;; HEAT repeat;; Kinesin-associated protein (KAP);; Armadillo-like	Catenin beta OS=Urechis caupo (Innkeeper worm) PE=2 SV=1	Z	Cytoskeleton	beta-catenin [Crassostrea gigas]
c62338.graph_c0	1505	20.4066	2404	38.3367	0.993669	-0.0527292	down	no	--	--	Molecular Function: RNA polymerase II core promoter proximal region sequence-specific DNA binding transcription factor activity involved in negative regulation of transcription (GO:0001078);; Biological Process: embryonic development via the syncytial blastoderm (GO:0001700);; Molecular Function: steroid hormone receptor activity (GO:0003707);; Molecular Function: ligand-activated sequence-specif…	--	[T]	Signal transduction mechanisms	Ligand-binding domain of nuclear hormone receptor;; Zinc finger, C4 type (two domains)	Steroid receptor seven-up, isoforms B/C GN=svp OS=Drosophila melanogaster (Fruit fly) PE=2 SV=1	K	Transcription	Nuclear receptor subfamily 2 group F member 1-A [Crassostrea gigas]
c67853.graph_c0	1504	94.2214	2464	181.546	0.993803	-0.0162407	down	no	--	--	Molecular Function: nucleotide binding (GO:0000166);; Molecular Function: aminoacyl-tRNA ligase activity (GO:0004812);; Biological Process: tRNA aminoacylation for protein translation (GO:0006418);;	K02137|2.00122e-62|aag:AaeL_AAEL010823|ATP synthase delta chain; K02137 F-type H+-transporting ATPase subunit O (A)	[C]	Energy production and conversion	ATP synthase delta (OSCP) subunit	ATP synthase subunit O, mitochondrial (Precursor) GN=Oscp OS=Drosophila melanogaster (Fruit fly) PE=2 SV=2	C	Energy production and conversion	PREDICTED: ATP synthase subunit O, mitochondrial-like [Aplysia californica]
c77796.graph_c0	1504	24.8459	1375	26.715	0.838649	-0.856704	down	no	--	--	--	--	--	--	--	--	--	--	hypothetical protein CGI_10007073 [Crassostrea gigas]
c76158.graph_c0	1495	33.8858	2599	69.2832	0.993811	0.0692918	up	no	[T]	Signal transduction mechanisms	Molecular Function: phosphoprotein phosphatase activity (GO:0004721);;	K06269|0|lgi:LOTGIDRAFT_200510|hypothetical protein; K06269 serine/threonine-protein phosphatase PP1 catalytic subunit [EC:3.1.3.16] (A)	[TR]	--	Calcineurin-like phosphoesterase	Serine/threonine-protein phosphatase PP1-beta GN=gsp-2 OS=Caenorhabditis elegans PE=2 SV=1	T	Signal transduction mechanisms	Serine/threonine-protein phosphatase PP1-alpha catalytic subunit [Crassostrea gigas]
c67309.graph_c0	1467	33.3048	2178	58.154	0.992582	-0.158155	down	no	[R]	General function prediction only	Molecular Function: GTP binding (GO:0005525);; Cellular Component: endoplasmic reticulum (GO:0005783);; Cellular Component: Golgi apparatus (GO:0005794);; Biological Process: small GTPase mediated signal transduction (GO:0007264);; Biological Process: protein transport (GO:0015031);; Biological Process: vesicle-mediated transport (GO:0016192);;	K07874|2.95178e-126|lgi:LOTGIDRAFT_201174|hypothetical protein; K07874 Ras-related protein Rab-1A (A)	[TU]	--	Ras family;; Miro-like protein;; ADP-ribosylation factor family;; Gtr1/RagA G protein conserved region;; Signal recognition particle receptor beta subunit;; 50S ribosome-binding GTPase;; Elongation factor Tu GTP binding domain	Ras-related protein Rab-1A GN=RAB1A OS=Lymnaea stagnalis (Great pond snail) PE=2 SV=1	U	Intracellular trafficking, secretion, and vesicular transport	Ras-related protein Rab-1A [Haliotis discus discus]
c75685.graph_c0	1462	35.667	1091	31.3032	0.266341	-1.14901	down	no	--	--	Molecular Function: protein serine/threonine kinase activity (GO:0004674);; Biological Process: phosphorylation (GO:0016310);; Biological Process: cellular protein metabolic process (GO:0044267);; Molecular Function: organic cyclic compound binding (GO:0097159);; Molecular Function: heterocyclic compound binding (GO:1901363);;	K08292|0|lgi:LOTGIDRAFT_232789|hypothetical protein; K08292 elongation factor 2 kinase [EC:2.7.11.20] (A)	--	--	Alpha-kinase family;; Sel1 repeat	Eukaryotic elongation factor 2 kinase GN=efk-1 OS=Caenorhabditis elegans PE=2 SV=1	R	General function prediction only	Elongation factor 2 kinase [Crassostrea gigas]
c76677.graph_c0	1438	29.4583	1918	46.2107	0.989154	-0.312565	down	no	--	--	--	--	--	--	LITAF-like zinc ribbon domain	Cell death-inducing p53-target protein 1 homolog GN=litaf OS=Dictyostelium discoideum (Slime mold) PE=3 SV=1	K	Transcription	hypothetical protein LOTGIDRAFT_183215 [Lottia gigantea]
c77112.graph_c1	1431	26.093	2485	53.2911	0.993471	0.0677014	up	no	[G]	Carbohydrate transport and metabolism	--	K18622|0|lgi:LOTGIDRAFT_115246|hypothetical protein; K18622 adducin (A)	[TZ]	--	Class II Aldolase and Adducin N-terminal domain	Protein hu-li tai shao GN=hts OS=Drosophila melanogaster (Fruit fly) PE=1 SV=2	Z	Cytoskeleton	Protein hu-li tai shao [Crassostrea gigas]
c74081.graph_c0	1429	44.7614	1601	58.9805	0.970126	-0.56379	down	no	[E]	Amino acid transport and metabolism	Molecular Function: glutamate-ammonia ligase activity (GO:0004356);; Biological Process: glutamine biosynthetic process (GO:0006542);;	K01915|0|lgi:LOTGIDRAFT_184997|hypothetical protein; K01915 glutamine synthetase [EC:6.3.1.2] (A)	[E]	Amino acid transport and metabolism	Glutamine synthetase, catalytic domain;; Glutamine synthetase, beta-Grasp domain	Glutamine synthetase OS=Panulirus argus (Caribbean spiny lobster) PE=2 SV=1	E	Amino acid transport and metabolism	Glutamine synthetase [Crassostrea gigas]
c71714.graph_c0	1428	35.1203	2592	74.9739	0.993243	0.131489	up	no	[R]	General function prediction only	Molecular Function: metalloendopeptidase activity (GO:0004222);; Cellular Component: mitochondrial respiratory chain complex III (GO:0005750);; Cellular Component: lipid particle (GO:0005811);; Cellular Component: microtubule associated complex (GO:0005875);; Biological Process: mitochondrial electron transport, ubiquinol to cytochrome c (GO:0006122);; Molecular Function: ubiquinol-cytochrome-c r…	K17732|0|bfo:BRAFLDRAFT_287788|hypothetical protein; K17732 mitochondrial-processing peptidase subunit beta [EC:3.4.24.64] (A)	[O]	Posttranslational modification, protein turnover, chaperones	Insulinase (Peptidase family M16);; Peptidase M16 inactive domain	Mitochondrial-processing peptidase subunit beta GN=mppB OS=Dictyostelium discoideum (Slime mold) PE=1 SV=1	O	Posttranslational modification, protein turnover, chaperones	hypothetical protein BRAFLDRAFT_287788 [Branchiostoma floridae]
c61474.graph_c0	1423	44.9994	1555	57.8333	0.963868	-0.599721	down	no	[O]	Posttranslational modification, protein turnover, chaperones	Molecular Function: peroxidase activity (GO:0004601);; Molecular Function: peroxiredoxin activity (GO:0051920);; Biological Process: oxidation-reduction process (GO:0055114);;	K11188|1.91981e-115|lgi:LOTGIDRAFT_225601|hypothetical protein; K11188 peroxiredoxin 6, 1-Cys peroxiredoxin [EC:1.11.1.7 1.11.1.15 3.1.1.-] (A)	[O]	Posttranslational modification, protein turnover, chaperones	AhpC/TSA family;; Redoxin;; C-terminal domain of 1-Cys peroxiredoxin	1-Cys peroxiredoxin OS=Dirofilaria immitis (Canine heartworm) PE=2 SV=1	O	Posttranslational modification, protein turnover, chaperones	hypothetical protein LOTGIDRAFT_225601 [Lottia gigantea]
c77792.graph_c0	1421	17.892	1256	18.5994	0.768107	-0.905245	down	no	--	--	Biological Process: transcription, DNA-templated (GO:0006351);; Molecular Function: zinc ion binding (GO:0008270);;	--	[R]	General function prediction only	PHD-finger;; Transcription factor S-II (TFIIS), central domain;; BRK domain	Nucleosome-remodeling factor subunit NURF301 GN=E(bx) OS=Drosophila melanogaster (Fruit fly) PE=1 SV=2	K	Transcription	PHD finger protein 3, partial [Stegodyphus mimosarum]
c75322.graph_c0	1420	37.8962	1548	48.5874	0.96311	-0.603179	down	no	--	--	--	K08341|2.30964e-72|lgi:LOTGIDRAFT_182626|hypothetical protein; K08341 GABA(A) receptor-associated protein (A)	[Z]	Cytoskeleton	Autophagy protein Atg8 ubiquitin like;; Ubiquitin-like autophagy protein Apg12	Protein lgg-1 GN=lgg-1 OS=Caenorhabditis elegans PE=1 SV=1	Z	Cytoskeleton	GABAA receptor-associated protein [Meretrix meretrix]
c71284.graph_c0	1400	63.9058	1436	77.0924	0.938637	-0.690912	down	no	--	--	--	--	--	--	Tissue inhibitor of metalloproteinase	Tissue inhibitor of metalloproteases (Precursor) GN=Timp OS=Drosophila melanogaster (Fruit fly) PE=2 SV=1	R	General function prediction only	PREDICTED: metalloproteinase inhibitor 3-like [Hydra vulgaris]
c74408.graph_c0	1395	31.9539	870	23.4376	0.0184031	-1.40716	down	no	[E]	Amino acid transport and metabolism	Molecular Function: 4-aminobutyrate transaminase activity (GO:0003867);; Cellular Component: mitochondrial matrix (GO:0005759);; Biological Process: cellular amino acid metabolic process (GO:0006520);;	K13524|0|lgi:LOTGIDRAFT_156617|hypothetical protein; K13524 4-aminobutyrate aminotransferase / (S)-3-amino-2-methylpropionate transaminase [EC:2.6.1.19 2.6.1.22] (A)	[E]	Amino acid transport and metabolism	Aminotransferase class-III	4-aminobutyrate aminotransferase GN=gabT OS=Dictyostelium discoideum (Slime mold) PE=3 SV=1	E	Amino acid transport and metabolism	4-aminobutyrate aminotransferase, mitochondrial [Crassostrea gigas]
c75352.graph_c0	1394	18.4918	2246	35.0406	0.993104	-0.0402844	down	no	--	--	Molecular Function: G-protein coupled receptor binding (GO:0001664);; Molecular Function: GTPase activity (GO:0003924);; Molecular Function: signal transducer activity (GO:0004871);; Molecular Function: GTP binding (GO:0005525);; Cellular Component: heterotrimeric G-protein complex (GO:0005834);; Biological Process: GTP catabolic process (GO:0006184);; Biological Process: adenylate cyclase-modula…	K04630|0|lgi:LOTGIDRAFT_226384|hypothetical protein; K04630 guanine nucleotide-binding protein G(i) subunit alpha (A)	[DT]	--	G-protein alpha subunit;; ADP-ribosylation factor family;; Gtr1/RagA G protein conserved region	Guanine nucleotide-binding protein G(i) subunit alpha OS=Lymnaea stagnalis (Great pond snail) PE=2 SV=3	T	Signal transduction mechanisms	guanine nucleotide-binding protein G(i) alpha subunit [Aplysia californica]
c76971.graph_c0	1389	19.0254	1777	28.6263	0.986289	-0.372615	down	no	--	--	Molecular Function: neurotransmitter:sodium symporter activity (GO:0005328);; Biological Process: neurotransmitter transport (GO:0006836);; Cellular Component: integral component of membrane (GO:0016021);;	K05039|2.24381e-169|lgi:LOTGIDRAFT_111250|hypothetical protein; K05039 solute carrier family 6 (neurotransmitter transporter, GABA) member 6/8/11/12/13 (A)	[T]	Signal transduction mechanisms	Sodium:neurotransmitter symporter family	Sodium-dependent serotonin transporter GN=SerT OS=Drosophila melanogaster (Fruit fly) PE=2 SV=1	P	Inorganic ion transport and metabolism	taurine transporter [Crassostrea gigas]
c78190.graph_c0	1387	10.6393	2158	19.4685	0.992752	-0.0906297	down	no	--	--	--	--	[M]	Cell wall/membrane/envelope biogenesis	C2 domain;; FerB (NUC096) domain;; FerA (NUC095) domain	Sperm vesicle fusion protein fer-1 GN=fer-1 OS=Caenorhabditis elegans PE=2 SV=1	M	Cell wall/membrane/envelope biogenesis	hypothetical protein LOTGIDRAFT_223003 [Lottia gigantea]
c76107.graph_c3	1382	37.8886	2341	75.4827	0.993207	0.0318803	up	no	--	--	Biological Process: neurogenesis (GO:0022008);;	--	--	--	Protein of unknown function (DUF3421)	--	S	Function unknown	Natterin-3 [Crassostrea gigas]
c78107.graph_c2	1382	33.3875	1862	52.9055	0.989089	-0.298013	down	no	--	--	--	--	--	--	--	--	--	--	Myosin-XVI [Crassostrea gigas]
c72938.graph_c0	1377	25.3248	2388	51.6526	0.993158	0.0657528	up	no	[C]	Energy production and conversion	--	K05614|5.8981e-140|dre:323439|slc1a3a, slc1a3, wu:fb98e05, wu:fd50b05, zgc:56661, zgc:77768; solute carrier family 1 (glial high affinity glutamate transporter), member 3a; K05614 solute carrier family 1 (glial high affinity glutamate transporter), member 3 (A)	[E]	Amino acid transport and metabolism	Sodium:dicarboxylate symporter family	Excitatory amino acid transporter GN=glt-1 OS=Caenorhabditis elegans PE=1 SV=2	P	Inorganic ion transport and metabolism	Excitatory amino acid transporter 1 [Crassostrea gigas]
c75585.graph_c0	1376	124.891	1792	191.291	0.987275	-0.346953	down	no	--	--	--	K06115|3.09739e-87|api:100165619|spectrin beta chain, non-erythrocytic 1; K06115 spectrin beta (A)	[Z]	Cytoskeleton	Spectrin repeat;; Pleckstrin homology domain;; PH domain	Spectrin alpha chain GN=alpha-Spec OS=Drosophila melanogaster (Fruit fly) PE=1 SV=2	Z	Cytoskeleton	Spectrin beta chain, brain 4 [Crassostrea gigas]
c77159.graph_c1	1374	28.0722	2586	62.1389	0.992547	0.183705	up	no	--	--	Molecular Function: hydrolase activity (GO:0016787);;	--	[O]	Posttranslational modification, protein turnover, chaperones	Papain family cysteine protease;; Cathepsin propeptide inhibitor domain (I29)	Digestive cysteine proteinase 1 (Precursor) GN=LCP1 OS=Homarus americanus (American lobster) PE=1 SV=2	O	Posttranslational modification, protein turnover, chaperones	cathepsin L [Pinctada fucata]
c75287.graph_c0	1358	33.7951	2711	79.3467	0.991399	0.268627	up	no	[DZ]	--	Molecular Function: GTP binding (GO:0005525);; Biological Process: cell cycle (GO:0007049);; Cellular Component: septin complex (GO:0031105);;	K16942|0|lgi:LOTGIDRAFT_231639|hypothetical protein; K16942 septin 2 (A)	[DZU]	--	Septin;; 50S ribosome-binding GTPase;; Protein of unknown function, DUF258;; Elongation factor Tu GTP binding domain;; Ras family;; AIG1 family	Septin-1 GN=Sep1 OS=Drosophila melanogaster (Fruit fly) PE=1 SV=1	D	Cell cycle control, cell division, chromosome partitioning	Septin-2 [Crassostrea gigas]
c72379.graph_c0	1354	25.2393	1652	36.2171	0.981749	-0.440919	down	no	--	--	--	--	--	--	--	--	R	General function prediction only	Formin-binding protein 4 [Crassostrea gigas]
c78152.graph_c0	1349	28.0232	977	23.8696	0.175972	-1.19193	down	no	[C]	Energy production and conversion	Molecular Function: phosphoenolpyruvate carboxykinase (GTP) activity (GO:0004613);; Molecular Function: GTP binding (GO:0005525);; Biological Process: gluconeogenesis (GO:0006094);; Molecular Function: kinase activity (GO:0016301);; Biological Process: phosphorylation (GO:0016310);;	K01596|0|lgi:LOTGIDRAFT_203707|hypothetical protein; K01596 phosphoenolpyruvate carboxykinase (GTP) [EC:4.1.1.32] (A)	[C]	Energy production and conversion	Phosphoenolpyruvate carboxykinase	Phosphoenolpyruvate carboxykinase [GTP] GN=PEPCK OS=Ascaris suum (Pig roundworm) PE=2 SV=1	C	Energy production and conversion	Phosphoenolpyruvate carboxykinase [GTP] [Crassostrea gigas]
c16592.graph_c0	1346	115.783	1802	182.306	0.988435	-0.307167	down	no	--	--	--	--	--	--	--	--	--	--	hypothetical protein CGI_10005171 [Crassostrea gigas]
c66806.graph_c0	1341	81.1839	2305	164.118	0.992947	0.0529475	up	no	--	--	--	K02263|1.15169e-37|hro:HELRODRAFT_69935|hypothetical protein; K02263 cytochrome c oxidase subunit 4 (A)	[C]	Energy production and conversion	Cytochrome c oxidase subunit IV	--	C	Energy production and conversion	PREDICTED: cytochrome c oxidase subunit 4 isoform 2, mitochondrial-like isoform X1 [Aplysia californica]
c62071.graph_c0	1328	55.2177	2074	101.422	0.992399	-0.085198	down	no	--	--	--	K02127|1.4959e-43|lgi:LOTGIDRAFT_210633|hypothetical protein; K02127 F-type H+-transporting ATPase subunit b (A)	[C]	Energy production and conversion	Mitochondrial ATP synthase B chain precursor (ATP-synt_B)	ATP synthase subunit b, mitochondrial (Precursor) GN=ATPsyn-b OS=Drosophila melanogaster (Fruit fly) PE=2 SV=2	C	Energy production and conversion	hypothetical protein LOTGIDRAFT_210633 [Lottia gigantea]
c74147.graph_c0	1316	25.0295	1710	38.2505	0.986433	-0.350183	down	no	[R]	General function prediction only	Molecular Function: nucleotide binding (GO:0000166);; Molecular Function: nucleic acid binding (GO:0003676);;	--	[K]	Transcription	RNA recognition motif. (a.k.a. RRM, RBD, or RNP domain);; RNA recognition motif (a.k.a. RRM, RBD, or RNP domain);; SAP domain;; RNA recognition motif. (a.k.a. RRM, RBD, or RNP domain)	Transformer-2 protein homolog GN=tra2 OS=Dictyostelium discoideum (Slime mold) PE=3 SV=1	K	Transcription	Scaffold attachment factor B1 [Crassostrea gigas]
c77601.graph_c0	1297	26.2112	1193	28.3551	0.824606	-0.847755	down	no	[K]	Transcription	Biological Process: nucleobase-containing compound metabolic process (GO:0006139);; Biological Process: gene expression (GO:0010467);; Biological Process: cellular macromolecule biosynthetic process (GO:0034645);;	K11292|0|lgi:LOTGIDRAFT_103494|hypothetical protein; K11292 transcription elongation factor SPT6 (A)	[A]	RNA processing and modification	Helix-turn-helix DNA-binding domain of SPT6;; Holliday-junction resolvase-like of SPT6;; Acidic N-terminal SPT6	Transcription elongation factor SPT6 GN=Spt6 OS=Drosophila melanogaster (Fruit fly) PE=1 SV=1	A	RNA processing and modification	Transcription elongation factor SPT6 [Crassostrea gigas]
c74485.graph_c0	1294	19.1621	1548	26.9603	0.97835	-0.469268	down	no	[KL]	--	Molecular Function: nucleic acid binding (GO:0003676);; Molecular Function: helicase activity (GO:0004386);;	K11367|0|rno:308215|Chd1; chromodomain helicase DNA binding protein 1 (EC:3.6.4.12); K11367 chromodomain-helicase-DNA-binding protein 1 [EC:3.6.4.12] (A)	[K]	Transcription	Domain of unknown function (DUF4208);; Helicase conserved C-terminal domain	Chromodomain-helicase-DNA-binding protein 1 GN=Chd1 OS=Drosophila melanogaster (Fruit fly) PE=1 SV=1	K	Transcription	PREDICTED: chromodomain-helicase-DNA-binding protein 1-like [Megachile rotundata]
c70566.graph_c0	1291	33.5	2958	90.2739	0.984623	0.467233	up	no	--	--	--	K00415|9.58218e-29|bfo:BRAFLDRAFT_119024|hypothetical protein; K00415 ubiquinol-cytochrome c reductase core subunit 2 (A)	[C]	Energy production and conversion	Peptidase M16 inactive domain;; Insulinase (Peptidase family M16)	--	C	Energy production and conversion	Cytochrome b-c1 complex subunit 2, mitochondrial [Crassostrea gigas]
c75171.graph_c1	1285	52.7464	2202	106.305	0.992572	0.0485384	up	no	[LKJ]	--	Biological Process: regulation of alternative mRNA splicing, via spliceosome (GO:0000381);; Molecular Function: nucleic acid binding (GO:0003676);; Molecular Function: ATP-dependent RNA helicase activity (GO:0004004);; Molecular Function: ATP binding (GO:0005524);; Cellular Component: spliceosomal complex (GO:0005681);; Cellular Component: polytene chromosome (GO:0005700);; Cellular Component: mi…	K12812|8.04669e-116|lgi:LOTGIDRAFT_225638|hypothetical protein; K12812 ATP-dependent RNA helicase UAP56/SUB2 [EC:3.6.4.13] (A)	[A]	RNA processing and modification	Helicase conserved C-terminal domain;; DEAD/DEAH box helicase	ATP-dependent RNA helicase WM6 GN=Hel25E OS=Drosophila melanogaster (Fruit fly) PE=1 SV=1	A	RNA processing and modification	PREDICTED: spliceosome RNA helicase Ddx39b-like [Aplysia californica]
c68715.graph_c0	1276	27.8499	1861	47.771	0.9908	-0.183783	down	no	[R]	General function prediction only	Molecular Function: nucleic acid binding (GO:0003676);; Molecular Function: metal ion binding (GO:0046872);;	K09206|8.9053e-69|lgi:LOTGIDRAFT_111402|hypothetical protein; K09206 krueppel-like factor 5 (A)	[R]	General function prediction only	Zinc finger, C2H2 type;; Zinc-finger double domain;; C2H2-type zinc finger	Transcription factor btd GN=btd OS=Drosophila melanogaster (Fruit fly) PE=2 SV=1	K	Transcription	Krueppel-like factor 5 [Crassostrea gigas]
c73258.graph_c0	1266	41.7181	656	25.4238	0.000494576	-1.67336	down	no	--	--	--	K14615|1.16858e-23|bacu:103020111|GIF; gastric intrinsic factor (vitamin B synthesis); K14615 gastric intrinsic factor (A)	--	--	Eukaryotic cobalamin-binding protein;; Prenyltransferase-like	Uncharacterized protein CG3556 (Precursor) GN=CG3556 OS=Drosophila melanogaster (Fruit fly) PE=2 SV=1	R	General function prediction only	PREDICTED: uncharacterized protein CG3556-like [Saccoglossus kowalevskii]
c69011.graph_c0	1264	49.3128	1787	81.9941	0.989801	-0.228628	down	no	--	--	Molecular Function: binding (GO:0005488);;	K00413|2.8785e-93|lgi:LOTGIDRAFT_122247|hypothetical protein; K00413 ubiquinol-cytochrome c reductase cytochrome c1 subunit (A)	[C]	Energy production and conversion	Cytochrome C1 family	Cytochrome c1, heme protein, mitochondrial (Precursor) GN=cyc1 OS=Dictyostelium discoideum (Slime mold) PE=3 SV=1	C	Energy production and conversion	Cytochrome c1, heme protein, mitochondrial [Crassostrea gigas]
c78062.graph_c0	1264	14.7142	1818	24.8901	0.990325	-0.203848	down	no	[BK]	--	--	--	[K]	Transcription	Bromodomain	Homeotic protein female sterile GN=fs(1)h OS=Drosophila melanogaster (Fruit fly) PE=1 SV=2	K	Transcription	Bromodomain testis-specific protein [Crassostrea gigas]
c67091.graph_c0	1261	85.1625	898	71.3271	0.133629	-1.21605	down	no	--	--	--	--	--	--	--	--	--	--	hypothetical protein CGI_10004105 [Crassostrea gigas]
c77030.graph_c0	1256	17.4222	1610	26.2654	0.984685	-0.369746	down	no	--	--	--	--	--	--	'Cold-shock' DNA-binding domain;; S1-like	--	R	General function prediction only	Cold shock domain-containing protein E1 [Crassostrea gigas]
c77709.graph_c0	1251	15.5882	1567	22.9643	0.982681	-0.402994	down	no	--	--	Biological Process: formation of translation preinitiation complex (GO:0001731);; Molecular Function: translation initiation factor activity (GO:0003743);; Cellular Component: eukaryotic translation initiation factor 3 complex (GO:0005852);; Biological Process: regulation of translational initiation (GO:0006446);; Cellular Component: eukaryotic 43S preinitiation complex (GO:0016282);; Cellular Co…	K03254|0|lgi:LOTGIDRAFT_142293|hypothetical protein; K03254 translation initiation factor 3 subunit A (A)	[J]	Translation, ribosomal structure and biogenesis	PCI domain	Eukaryotic translation initiation factor 3 subunit A {ECO:0000255|HAMAP-Rule:MF_03000} GN=v1g190699 OS=Nematostella vectensis (Starlet sea anemone) PE=3 SV=2	J	Translation, ribosomal structure and biogenesis	Eukaryotic translation initiation factor 3 subunit A [Crassostrea gigas]
c76524.graph_c0	1248	26.7132	1175	29.5797	0.852656	-0.814146	down	no	[G]	Carbohydrate transport and metabolism	Biological Process: cellular glucose homeostasis (GO:0001678);; Molecular Function: glucokinase activity (GO:0004340);; Molecular Function: ATP binding (GO:0005524);; Cellular Component: cytosol (GO:0005829);; Biological Process: glycolytic process (GO:0006096);; Molecular Function: fructokinase activity (GO:0008865);; Biological Process: phosphorylation (GO:0016310);; Molecular Function: mannoki…	K00844|0|lgi:LOTGIDRAFT_164838|hypothetical protein; K00844 hexokinase [EC:2.7.1.1] (A)	[G]	Carbohydrate transport and metabolism	Hexokinase;; Hexokinase	Hexokinase type 2 GN=Hex-t2 OS=Drosophila melanogaster (Fruit fly) PE=2 SV=4	G	Carbohydrate transport and metabolism	Hexokinase type 2 [Crassostrea gigas]
c73164.graph_c2	1242	48.7936	1758	81.2279	0.989622	-0.226899	down	no	--	--	Molecular Function: cysteine-type endopeptidase activity (GO:0004197);; Biological Process: proteolysis (GO:0006508);; Biological Process: regulation of catalytic activity (GO:0050790);;	K01363|2.61145e-126|tad:TRIADDRAFT_63119|expressed hypothetical protein; K01363 cathepsin B [EC:3.4.22.1] (A)	[O]	Posttranslational modification, protein turnover, chaperones	Papain family cysteine protease;; Peptidase family C1 propeptide	Cathepsin B-like cysteine proteinase (Precursor) GN=CATB OS=Schistosoma japonicum (Blood fluke) PE=2 SV=1	O	Posttranslational modification, protein turnover, chaperones	cathepsin B [Pinctada fucata]
c72428.graph_c0	1242	43.2381	2968	121.522	0.979994	0.527858	up	no	[R]	General function prediction only	Molecular Function: metal ion binding (GO:0046872);; Molecular Function: organic cyclic compound binding (GO:0097159);; Molecular Function: heterocyclic compound binding (GO:1901363);;	K13187|1.79348e-20|tru:101061042|RNA-binding protein 4.1-like; K13187 RNA-binding protein 4 (A)	[AR]	--	RNA recognition motif. (a.k.a. RRM, RBD, or RNP domain);; RNA recognition motif (a.k.a. RRM, RBD, or RNP domain);; RNA recognition motif. (a.k.a. RRM, RBD, or RNP domain)	RNA-binding protein lark GN=lark OS=Drosophila melanogaster (Fruit fly) PE=1 SV=1	A	RNA processing and modification	PREDICTED: RNA-binding protein lark-like isoform X2 [Aplysia californica]
c77914.graph_c0	1236	74.3861	1179	83.4511	0.867723	-0.79533	down	no	--	--	--	K12462|1.22908e-53|tad:TRIADDRAFT_20518|hypothetical protein; K12462 Rho GDP-dissociation inhibitor (A)	[T]	Signal transduction mechanisms	RHO protein GDP dissociation inhibitor	Probable rho GDP-dissociation inhibitor GN=rhi-1 OS=Caenorhabditis elegans PE=3 SV=1	T	Signal transduction mechanisms	Rho GDP-dissociation inhibitor 1 [Crassostrea gigas]
c77830.graph_c0	1234	17.1922	2559	41.9306	0.989176	0.323445	up	no	--	--	--	--	[I]	Lipid transport and metabolism	KH domain;; KH domain;; Mitochondrial inner-membrane-bound regulator;; Uncharacterized protein conserved in archaea (DUF2096);; KH domain	Protein bicaudal C GN=BicC OS=Drosophila melanogaster (Fruit fly) PE=1 SV=2	I	Lipid transport and metabolism	Vigilin [Crassostrea gigas]
c76466.graph_c0	1232	17.2812	629	10.3767	0.000357559	-1.69454	down	no	--	--	--	--	[O]	Posttranslational modification, protein turnover, chaperones	Kringle domain;; CUB domain;; Sushi domain (SCR repeat);; Lectin C-type domain	Dorsal-ventral patterning protein tolloid (Precursor) GN=tld OS=Drosophila melanogaster (Fruit fly) PE=2 SV=2	R	General function prediction only	Protein SpAN [Crassostrea gigas]
c75183.graph_c0	1221	24.7207	1543	36.7415	0.982982	-0.39025	down	no	[RTKL]	--	Molecular Function: protein kinase activity (GO:0004672);; Biological Process: phosphorylation (GO:0016310);; Molecular Function: transferase activity, transferring glycosyl groups (GO:0016757);;	K08814|3.26201e-112|mmu:217410|Trib2, AW319517, TRB-2, TRB2; tribbles homolog 2 (Drosophila); K08814 tribbles [EC:2.7.11.-] (A)	[T]	Signal transduction mechanisms	Protein kinase domain;; Protein tyrosine kinase	5&apos;-AMP-activated protein kinase catalytic subunit alpha-1 GN=aak-1 OS=Caenorhabditis elegans PE=2 SV=2	T	Signal transduction mechanisms	Tribbles-like protein 2 [Crassostrea gigas]
c78332.graph_c0	1220	3.77246	617	2.24385	0.000291647	-1.70812	down	no	[C]	Energy production and conversion	Molecular Function: structural constituent of ribosome (GO:0003735);; Cellular Component: mitochondrion (GO:0005739);; Biological Process: translation (GO:0006412);; Cellular Component: chloroplast (GO:0009507);; Cellular Component: small ribosomal subunit (GO:0015935);; Molecular Function: rRNA binding (GO:0019843);; Cellular Component: nucleomorph (GO:0033009);;	--	--	--	Plant protein of unknown function (DUF825);; ATPase family associated with various cellular activities (AAA);; NADH-Ubiquinone/plastoquinone (complex I), various chains;; NADH-Ubiquinone/plastoquinone (complex I), various chains;; Ribosomal protein S3, C-terminal domain;; Ribosomal protein L22p/L17e;; Ribosomal protein S7p/S5e;; Ribosomal Proteins L2, C-terminal domain;; Ribosomal Proteins L2, RN…	30S ribosomal protein S7, organellar chromatophore GN=rps7 OS=Paulinella chromatophora PE=3 SV=1	R	General function prediction only	PREDICTED: 30S ribosomal protein S3-like [Bombus impatiens]
c77751.graph_c0	1216	18.8622	2227	40.6278	0.991686	0.144341	up	no	--	--	Cellular Component: integral component of membrane (GO:0016021);; Biological Process: vesicle-mediated transport (GO:0016192);; Cellular Component: cell junction (GO:0030054);; Cellular Component: synaptic vesicle membrane (GO:0030672);; Cellular Component: neuron projection (GO:0043005);;	--	[U]	Intracellular trafficking, secretion, and vesicular transport	Synaptobrevin	Synaptobrevin OS=Aplysia californica (California sea hare) PE=2 SV=1	U	Intracellular trafficking, secretion, and vesicular transport	Synaptobrevin, partial [Crassostrea gigas]
c65090.graph_c0	1211	25.6504	2195	54.6801	0.991743	0.129421	up	no	--	--	--	K01540|1.8414e-87|lgi:LOTGIDRAFT_213719|hypothetical protein; K01540 sodium/potassium-transporting ATPase subunit beta (A)	[P]	Inorganic ion transport and metabolism	Sodium / potassium ATPase beta chain	Probable sodium/potassium-transporting ATPase subunit beta-3 GN=nkb-3 OS=Caenorhabditis elegans PE=3 SV=1	P	Inorganic ion transport and metabolism	Putative sodium/potassium-transporting ATPase subunit beta-2 [Crassostrea gigas]
c72712.graph_c1	1210	71.5786	656	45.6401	0.00119525	-1.60817	down	no	--	--	--	--	--	--	--	--	--	--	Cytochrome P450 1A1 [Crassostrea gigas]
c16572.graph_c0	1194	39.3043	2991	115.797	0.972456	0.595781	up	no	--	--	--	--	--	--	--	Short-chain collagen C4 (Fragment) OS=Ephydatia muelleri (Mueller&apos;s freshwater sponge) PE=2 SV=1	--	--	Laccase-18 [Crassostrea gigas]
c76040.graph_c0	1193	70.1246	1770	122.362	0.99044	-0.159095	down	no	[R]	General function prediction only	Molecular Function: GTP binding (GO:0005525);; Cellular Component: intracellular (GO:0005622);; Biological Process: small GTPase mediated signal transduction (GO:0007264);; Cellular Component: membrane (GO:0016020);; Molecular Function: hydrolase activity (GO:0016787);;	K04392|1.43491e-107|bfo:BRAFLDRAFT_126918|hypothetical protein; K04392 Ras-related C3 botulinum toxin substrate 1 (A)	[R]	General function prediction only	Ras family;; Miro-like protein;; ADP-ribosylation factor family	Ras-related protein Rac1 (Precursor) GN=Rac1 OS=Drosophila melanogaster (Fruit fly) PE=1 SV=2	Z	Cytoskeleton	Ras-related C3 botulinum toxin substrate 1, partial [Stegodyphus mimosarum]
c75738.graph_c0	1190	30.6151	1386	41.937	0.971735	-0.50775	down	no	--	--	Molecular Function: GTPase activity (GO:0003924);; Molecular Function: GTP binding (GO:0005525);; Biological Process: GTP catabolic process (GO:0006184);;	--	--	--	--	--	S	Function unknown	Sarcalumenin [Crassostrea gigas]
c69811.graph_c0	1189	38.4398	2239	85.133	0.991099	0.184442	up	no	--	--	--	--	[S]	Function unknown	Lipoma HMGIC fusion partner-like protein;; PMP-22/EMP/MP20/Claudin tight junction;; PMP-22/EMP/MP20/Claudin family	--	S	Function unknown	hypothetical protein LOTGIDRAFT_105456 [Lottia gigantea]
c77271.graph_c0	1186	34.3353	1333	45.387	0.963838	-0.559051	down	no	--	--	Molecular Function: binding (GO:0005488);;	K11649|0|ggo:101138897|SMARCC2; SWI/SNF complex subunit SMARCC2 isoform 1; K11649 SWI/SNF related-matrix-associated actin-dependent regulator of chromatin subfamily C (A)	[B]	Chromatin structure and dynamics	SWIRM domain;; Myb-like DNA-binding domain;; Myb-like DNA-binding domain	Myb-like protein X GN=mybX OS=Dictyostelium discoideum (Slime mold) PE=3 SV=1	B	Chromatin structure and dynamics	SWI/SNF complex subunit SMARCC2 [Crassostrea gigas]
c28097.graph_c0	1182	85.5805	1914	162.984	0.991601	-0.0330525	down	no	--	--	--	K02138|7.64007e-17|lgi:LOTGIDRAFT_203482|hypothetical protein; K02138 F-type H+-transporting ATPase subunit d (A)	--	--	ATP synthase D chain, mitochondrial (ATP5H)	--	C	Energy production and conversion	mitochondrial ATP synthase-like protein, partial [Crassostrea ariakensis]
c78300.graph_c0	1176	11.4674	1401	16.0672	0.975169	-0.475195	down	no	--	--	--	--	[K]	Transcription	Zinc finger C-x8-C-x5-C-x3-H type (and similar)	--	R	General function prediction only	Zinc finger CCCH domain-containing protein 13 [Crassostrea gigas]
c72314.graph_c0	1174	73.2249	1306	95.803	0.96062	-0.573865	down	no	[TZDR]	--	Cellular Component: spindle pole (GO:0000922);; Molecular Function: calmodulin-dependent protein kinase activity (GO:0004683);; Molecular Function: calcium ion binding (GO:0005509);; Biological Process: detection of calcium ion (GO:0005513);; Molecular Function: calmodulin binding (GO:0005516);; Molecular Function: ATP binding (GO:0005524);; Cellular Component: centriole (GO:0005814);; Cellular C…	K02183|3.94978e-96|nve:NEMVE_v1g239788|hypothetical protein; K02183 calmodulin (A)	[T]	Signal transduction mechanisms	EF hand;; EF-hand domain pair;; EF-hand domain pair;; EF-hand domain;; EF hand;; EF-hand domain;; Cytoskeletal-regulatory complex EF hand;; Secreted protein acidic and rich in cysteine Ca binding region;; Uncharacterised protein family (UPF0154);; Ca2+ insensitive EF hand	Calmodulin OS=Metridium senile (Brown sea anemone) PE=1 SV=3	T	Signal transduction mechanisms	predicted protein [Nematostella vectensis]
c67308.graph_c0	1171	30.2854	4511	137.213	0.379604	1.21624	up	no	--	--	--	--	[S]	Function unknown	PDZ domain (Also known as DHR or GLGF)	PDZ and LIM domain protein Zasp GN=CG30084 OS=Drosophila melanogaster (Fruit fly) PE=1 SV=2	S	Function unknown	PREDICTED: trithorax group protein osa-like [Aplysia californica]
c78314.graph_c0	1171	10.373	2020	21.0448	0.99167	0.05809	up	no	--	--	Molecular Function: structural molecule activity (GO:0005198);; Molecular Function: protein binding (GO:0005515);; Cellular Component: cytoskeleton (GO:0005856);; Biological Process: single-organism cellular process (GO:0044763);;	K06271|0|lgi:LOTGIDRAFT_218488|hypothetical protein; K06271 talin (A)	[Z]	Cytoskeleton	I/LWEQ domain;; Talin, middle domain;; Vinculin Binding Site;; FERM N-terminal domain;; FERM central domain;; PTB domain (IRS-1 type)	Talin-B GN=talB OS=Dictyostelium discoideum (Slime mold) PE=2 SV=1	Z	Cytoskeleton	hypothetical protein LOTGIDRAFT_218488 [Lottia gigantea]
c75273.graph_c0	1168	20.8805	1574	33.0939	0.986653	-0.29765	down	no	[R]	General function prediction only	Molecular Function: sphingomyelin phosphodiesterase activity (GO:0004767);; Molecular Function: GTP binding (GO:0005525);; Cellular Component: intracellular (GO:0005622);; Biological Process: small GTPase mediated signal transduction (GO:0007264);; Cellular Component: membrane (GO:0016020);; Biological Process: cell division (GO:0051301);;	K04393|5.78898e-112|bfo:BRAFLDRAFT_122664|hypothetical protein; K04393 cell division control protein 42 (A)	[R]	General function prediction only	Ras family;; Miro-like protein;; ADP-ribosylation factor family	Cdc42 homolog (Precursor) OS=Drosophila pseudoobscura pseudoobscura (Fruit fly) PE=3 SV=1	Z	Cytoskeleton	PREDICTED: cdc42 homolog [Microplitis demolitor]
c67255.graph_c0	1165	41.376	1415	59.105	0.97764	-0.447332	down	no	--	--	--	--	--	--	4F5 protein family	--	S	Function unknown	PREDICTED: putative SERF-like protein-like [Amphimedon queenslandica]
c67071.graph_c0	1165	29.322	1710	50.6184	0.989898	-0.174558	down	no	[R]	General function prediction only	Molecular Function: nucleotide binding (GO:0000166);; Biological Process: mRNA splicing, via spliceosome (GO:0000398);; Molecular Function: mRNA binding (GO:0003729);; Biological Process: oocyte dorsal/ventral axis specification (GO:0007310);; Biological Process: neurogenesis (GO:0022008);; Cellular Component: ribonucleoprotein granule (GO:0035770);; Biological Process: regulation of oskar mRNA t…	K13161|0|lgi:LOTGIDRAFT_121283|hypothetical protein; K13161 heterogeneous nuclear ribonucleoprotein R (A)	[A]	RNA processing and modification	RNA recognition motif. (a.k.a. RRM, RBD, or RNP domain);; RNA recognition motif (a.k.a. RRM, RBD, or RNP domain);; RNA recognition motif. (a.k.a. RRM, RBD, or RNP domain)	Polyadenylate-binding protein GN=pAbp OS=Drosophila melanogaster (Fruit fly) PE=1 SV=3	A	RNA processing and modification	RNA-binding protein [Pinctada fucata]
c56247.graph_c0	1162	69.3222	4976	349.134	0.134394	1.36883	up	no	--	--	--	--	--	--	--	Glycine-rich protein 2 (Precursor) OS=Pinctada maxima (Silver-lipped pearl oyster) PE=1 SV=1	--	--	Glycine-rich protein 2 like [Pinctada fucata]
c64050.graph_c1	1160	39.976	697	28.25	0.00812794	-1.4602	down	no	--	--	--	K18462|2.41055e-09|bfo:BRAFLDRAFT_118099|hypothetical protein; K18462 WASH complex subunit FAM21 (A)	--	--	--	--	U	Intracellular trafficking, secretion, and vesicular transport	Protein FAM21A [Crassostrea gigas]
c67931.graph_c0	1156	51.6958	2122	111.606	0.991132	0.147654	up	no	--	--	Molecular Function: translation elongation factor activity (GO:0003746);; Biological Process: translational elongation (GO:0006414);; Biological Process: ubiquitin-dependent protein catabolic process (GO:0006511);;	K03872|3.61806e-71|lgi:LOTGIDRAFT_232327|hypothetical protein; K03872 transcription elongation factor B, polypeptide 1 (A)	[K]	Transcription	Skp1 family, tetramerisation domain	Transcription elongation factor B polypeptide 1 GN=tceb1 OS=Dictyostelium discoideum (Slime mold) PE=3 SV=1	K	Transcription	Transcription elongation factor B polypeptide 1 [Zootermopsis nevadensis]
c65102.graph_c0	1140	44.2298	2055	93.7707	0.991163	0.121503	up	no	--	--	--	--	--	--	Interferon-induced transmembrane protein	--	--	--	Proline-rich transmembrane protein 1 [Crassostrea gigas]
c77507.graph_c0	1140	18.6502	1097	21.1071	0.867565	-0.782609	down	no	--	--	--	--	--	--	double strand RNA binding domain from DEAD END PROTEIN 1;; G-patch domain;; Double-stranded RNA binding motif;; DExH-box splicing factor binding site	--	L	Replication, recombination and repair	Protein SON [Crassostrea gigas]
c52448.graph_c0	1139	155.905	1246	200.585	0.953916	-0.597979	down	no	--	--	--	K02272|6.95717e-07|nvi:100302528|Cox7c; cytochrome c oxidase subunit VIIc (EC:1.9.3.1); K02272 cytochrome c oxidase subunit 7c (A)	--	--	Cytochrome c oxidase subunit VIIc	--	--	--	cytochrome c oxidase subunit 7C, mitochondrial [Nasonia vitripennis]
c64931.graph_c0	1139	36.7625	996	37.8081	0.695928	-0.920372	down	no	[J]	Translation, ribosomal structure and biogenesis	--	K14564|0|lgi:LOTGIDRAFT_119841|hypothetical protein; K14564 nucleolar protein 56 (A)	[AJ]	--	Putative snoRNA binding domain;; NOSIC (NUC001) domain;; NOP5NT (NUC127) domain	Uncharacterized NOP5 family protein K07C5.4 GN=K07C5.4 OS=Caenorhabditis elegans PE=3 SV=1	A	RNA processing and modification	hypothetical protein LOTGIDRAFT_119841, partial [Lottia gigantea]
c65142.graph_c0	1137	71.7895	1861	138.195	0.991267	-0.0175858	down	no	--	--	--	--	--	--	LBP / BPI / CETP family, N-terminal domain	--	--	--	lipopolysaccharide binding/bactericidal permeability increasing protein-1, partial [Laxus oneistus]
c74627.graph_c0	1134	28.3067	875	25.6879	0.31152	-1.10042	down	no	--	--	--	--	[N]	Cell motility	--	Protein CARMIL GN=carmil OS=Dictyostelium discoideum (Slime mold) PE=1 SV=1	N	Cell motility	Leucine-rich repeat-containing protein 16A [Crassostrea gigas]
c77613.graph_c0	1127	13.7549	1038	14.8997	0.803161	-0.845662	down	no	[KL]	--	Molecular Function: nucleic acid binding (GO:0003676);; Molecular Function: hydrolase activity, acting on acid anhydrides (GO:0016817);;	K14437|0|lgi:LOTGIDRAFT_144072|hypothetical protein; K14437 chromodomain-helicase-DNA-binding protein 7 [EC:3.6.4.12] (A)	[K]	Transcription	SNF2 family N-terminal domain;; Chromo (CHRromatin Organisation MOdifier) domain;; Helicase conserved C-terminal domain	Chromodomain-helicase-DNA-binding protein 3 GN=Chd3 OS=Drosophila melanogaster (Fruit fly) PE=2 SV=3	K	Transcription	Chromodomain-helicase-DNA-binding protein 9 [Crassostrea gigas]
c76932.graph_c0	1126	21.3605	3455	77.0843	0.87141	0.888175	up	no	--	--	--	K06255|4.01551e-08|lgi:LOTGIDRAFT_125410|hypothetical protein; K06255 heparan sulfate proteoglycan 2 (perlecan) (A)	[W]	Extracellular structures	--	--	--	--	Basement membrane-specific heparan sulfate proteoglycan core protein [Crassostrea gigas]
c75877.graph_c0	1124	29.0727	1870	56.886	0.99122	0.00593454	up	no	--	--	--	K06238|1.86059e-67|cin:100175867|collagen alpha-6(VI) chain-like; K06238 collagen, type VI, alpha (A)	[W]	Extracellular structures	von Willebrand factor type A domain;; von Willebrand factor type A domain;; von Willebrand factor type A domain;; vWA found in TerF C terminus	Transmembrane matrix receptor MUP-4 {ECO:0000312|EMBL:AAK69172.1} (Precursor) OS=Caenorhabditis elegans PE=1 SV=4	W	Extracellular structures	Collagen alpha-6(VI) chain [Crassostrea gigas]
c65101.graph_c0	1113	38.2885	1647	66.6364	0.989539	-0.162844	down	no	--	--	--	K06497|3.83107e-07|tca:659741|uncharacterized LOC659741; K06497 CD63 antigen (A)	--	--	Tetraspanin family	--	R	General function prediction only	CD82 antigen [Crassostrea gigas]
c64997.graph_c0	1096	41.3551	515	22.8544	5.71e-05	-1.81327	down	no	--	--	Molecular Function: microtubule binding (GO:0008017);;	--	[Z]	Cytoskeleton	Microtubule-binding protein MIP-T3	--	Z	Cytoskeleton	TRAF3-interacting protein 1 [Crassostrea gigas]
c78359.graph_c0	1093	57.7363	878	54.5466	0.430194	-1.04244	down	no	[C]	Energy production and conversion	Molecular Function: cytochrome-c oxidase activity (GO:0004129);; Cellular Component: mitochondrion (GO:0005739);; Cellular Component: integral component of membrane (GO:0016021);; Biological Process: aerobic electron transport chain (GO:0019646);;	K02262|3.87508e-106|cmk:9385350|COX3; cytochrome c oxidase subunit III; K02262 cytochrome c oxidase subunit 3 (A)	[C]	Energy production and conversion	Cytochrome c oxidase subunit III	Cytochrome c oxidase subunit 3 GN=COIII OS=Heterololigo bleekeri (Spear squid) PE=3 SV=1	C	Energy production and conversion	cytochrome c oxidase subunit III (mitochondrion) [Lunella aff. cinerea STW-2013]
c78072.graph_c2	1093	27.3572	2866	84.367	0.95909	0.661591	up	no	--	--	Biological Process: single-organism cellular process (GO:0044763);;	K16669|1.53003e-27|bfo:BRAFLDRAFT_84111|hypothetical protein; K16669 protocadherin Fat 4 (A)	[S]	Function unknown	Cadherin domain;; Cadherin prodomain like	Neural-cadherin (Precursor) GN=CadN OS=Drosophila melanogaster (Fruit fly) PE=1 SV=2	S	Function unknown	Protocadherin Fat 4 [Crassostrea gigas]
c65369.graph_c0	1085	26.3307	1592	45.4382	0.988984	-0.175061	down	no	--	--	--	--	--	--	--	--	K	Transcription	TNFAIP3-interacting protein 2 [Crassostrea gigas]
c77886.graph_c0	1085	23.0129	2178	54.3305	0.988535	0.27652	up	no	--	--	Biological Process: axon guidance (GO:0007411);; Molecular Function: phosphatase activity (GO:0016791);;	K05695|1.09614e-21|der:Dere_GG21203|GG21203 gene product from transcript GG21203-RA; K05695 receptor-type tyrosine-protein phosphatase F [EC:3.1.3.48] (A)	[T]	Signal transduction mechanisms	Fibronectin type III domain	Fibronectin type III domain-containing protein 1 (Precursor) OS=Pinctada margaritifera (Black-lipped pearl oyster) PE=1 SV=1	T	Signal transduction mechanisms	RecName: Full=Fibronectin type III domain-containing protein 1; Flags: Precursor [Pinctada margaritifera]
c78210.graph_c1	1079	7.62189	1774	14.7381	0.990721	-0.011128	down	no	[Z]	Cytoskeleton	Molecular Function: actin binding (GO:0003779);; Molecular Function: structural constituent of cytoskeleton (GO:0005200);; Molecular Function: phospholipid binding (GO:0005543);; Cellular Component: spectrin (GO:0008091);;	K06115|0|lgi:LOTGIDRAFT_139452|hypothetical protein; K06115 spectrin beta (A)	[Z]	Cytoskeleton	Spectrin repeat;; Calponin homology (CH) domain;; Pleckstrin homology domain;; PH domain;; CAMSAP CH domain	Spectrin beta chain GN=beta-Spec OS=Drosophila melanogaster (Fruit fly) PE=1 SV=2	Z	Cytoskeleton	Spectrin beta chain [Crassostrea gigas]
c76713.graph_c0	1076	9.84272	2277	24.4969	0.986313	0.352583	up	no	--	--	--	K04437|0|myb:102246018|FLNC; filamin C, gamma; K04437 filamin (A)	[Z]	Cytoskeleton	Filamin/ABP280 repeat;; Bacterial Ig-like domain (group 1);; Y_Y_Y domain;; Bacterial Ig-like domain (group 3);; Bacterial Ig-like domain (group 3);; PKD domain	Filamin-A GN=cher OS=Drosophila melanogaster (Fruit fly) PE=1 SV=2	Z	Cytoskeleton	Filamin-C [Crassostrea gigas]
c75839.graph_c0	1071	32.4051	781	27.792	0.158964	-1.18155	down	no	--	--	--	--	[R]	General function prediction only	Animal haem peroxidase	Chorion peroxidase (Precursor) GN=Pxt OS=Drosophila melanogaster (Fruit fly) PE=2 SV=3	R	General function prediction only	Eosinophil peroxidase [Crassostrea gigas]
c72426.graph_c0	1070	28.6916	1240	39.1055	0.967015	-0.51489	down	no	--	--	Molecular Function: oxidoreductase activity (GO:0016491);; Molecular Function: metal ion binding (GO:0046872);; Biological Process: oxidation-reduction process (GO:0055114);;	--	--	--	Common central domain of tyrosinase	Tyrosinase-like protein 1 (Precursor) OS=Pinctada margaritifera (Black-lipped pearl oyster) PE=1 SV=1	R	General function prediction only	tyrosinase-like protein 1 [Pinctada fucata]
c75423.graph_c0	1068	21.6042	4134	98.352	0.341775	1.22306	up	no	--	--	--	--	[T]	Signal transduction mechanisms	von Willebrand factor type A domain;; von Willebrand factor type A domain;; von Willebrand factor type A domain	Transmembrane cell adhesion receptor mua-3 (Precursor) GN=mua-3 OS=Caenorhabditis elegans PE=1 SV=2	W	Extracellular structures	Cartilage matrix protein [Crassostrea gigas]
c65163.graph_c0	1066	43.8379	1754	84.8334	0.990588	-0.00999921	down	no	[C]	Energy production and conversion	Molecular Function: binding (GO:0005488);; Molecular Function: oxidoreductase activity (GO:0016491);;	K00411|1.79238e-68|xla:379942|uqcrfs1; ubiquinol-cytochrome c reductase, Rieske iron-sulfur polypeptide 1 (EC:1.10.2.2); K00411 ubiquinol-cytochrome c reductase iron-sulfur subunit [EC:1.10.2.2] (A)	[C]	Energy production and conversion	Rieske [2Fe-2S] domain;; Ubiquinol cytochrome reductase transmembrane region	--	C	Energy production and conversion	Rieske-like apoprotein [Crassostrea gigas]
c77468.graph_c0	1061	24.614	1763	48.1021	0.99058	0.00414809	up	no	--	--	--	--	[Z]	Cytoskeleton	Myosin-like coiled-coil protein	--	Z	Cytoskeleton	Beta-taxilin [Crassostrea gigas]
c76877.graph_c0	1058	18.1681	1921	38.7969	0.990254	0.131892	up	no	[R]	General function prediction only	--	K05039|0|lgi:LOTGIDRAFT_209410|hypothetical protein; K05039 solute carrier family 6 (neurotransmitter transporter, GABA) member 6/8/11/12/13 (A)	[T]	Signal transduction mechanisms	Sodium:neurotransmitter symporter family	Sodium-dependent serotonin transporter GN=SerT OS=Drosophila melanogaster (Fruit fly) PE=2 SV=1	P	Inorganic ion transport and metabolism	hypothetical protein LOTGIDRAFT_209410 [Lottia gigantea]
c73965.graph_c0	1055	20.2013	1603	36.0998	0.989466	-0.124744	down	no	[O]	Posttranslational modification, protein turnover, chaperones	Molecular Function: ATP binding (GO:0005524);; Molecular Function: nucleoside-triphosphatase activity (GO:0017111);;	K13525|0|lgi:LOTGIDRAFT_216777|hypothetical protein; K13525 transitional endoplasmic reticulum ATPase (A)	[O]	Posttranslational modification, protein turnover, chaperones	ATPase family associated with various cellular activities (AAA);; Cell division protein 48 (CDC48), N-terminal domain;; AAA ATPase domain;; AAA domain;; Holliday junction DNA helicase ruvB N-terminus;; AAA domain;; AAA domain;; Cell division protein 48 (CDC48), domain 2;; AAA domain (Cdc48 subfamily);; AAA domain (dynein-related subfamily);; AAA domain;; TIP49 C-terminus;; IstB-like ATP binding p…	Transitional endoplasmic reticulum ATPase TER94 GN=TER94 OS=Drosophila melanogaster (Fruit fly) PE=1 SV=1	O	Posttranslational modification, protein turnover, chaperones	Transitional endoplasmic reticulum ATPase [Crassostrea gigas]
c77506.graph_c0	1051	16.8067	658	12.3752	0.0154968	-1.40081	down	no	[C]	Energy production and conversion	Cellular Component: cytoplasm (GO:0005737);; Biological Process: one-carbon metabolic process (GO:0006730);; Molecular Function: methyltransferase activity (GO:0008168);; Biological Process: biosynthetic process (GO:0009058);; Biological Process: 10-formyltetrahydrofolate catabolic process (GO:0009258);; Molecular Function: formyltetrahydrofolate dehydrogenase activity (GO:0016155);; Molecular Fu…	K00289|0|lgi:LOTGIDRAFT_237306|hypothetical protein; K00289 formyltetrahydrofolate dehydrogenase [EC:1.5.1.6] (A)	[F]	Nucleotide transport and metabolism	Aldehyde dehydrogenase family;; Formyl transferase;; Formyl transferase, C-terminal domain;; Phosphopantetheine attachment site	Aldehyde dehydrogenase GN=ALDH OS=Enchytraeus buchholzi (Grindal worm) PE=2 SV=1	C	Energy production and conversion	hypothetical protein LOTGIDRAFT_237306 [Lottia gigantea]
c77095.graph_c0	1049	25.3263	1011	28.7073	0.858465	-0.780262	down	no	--	--	Cellular Component: extracellular region (GO:0005576);; Molecular Function: oxidoreductase activity (GO:0016491);; Molecular Function: metal ion binding (GO:0046872);; Biological Process: oxidation-reduction process (GO:0055114);;	--	--	--	Common central domain of tyrosinase	Tyrosinase-like protein (Precursor) OS=Pinctada maxima (Silver-lipped pearl oyster) PE=1 SV=1	G	Carbohydrate transport and metabolism	RecName: Full=Tyrosinase-like protein; AltName: Full=Tyrosinase-2; Flags: Precursor [Pinctada maxima]
c74083.graph_c0	1048	18.0965	1632	33.1435	0.989824	-0.0893249	down	no	--	--	--	K12387|2.00707e-65|lgi:LOTGIDRAFT_150683|hypothetical protein; K12387 lysosomal-associated transmembrane protein (A)	--	--	Golgi 4-transmembrane spanning transporter	Tetraspanning orphan receptor {ECO:0000303|PubMed:19281639} OS=Schistosoma mansoni (Blood fluke) PE=2 SV=2	S	Function unknown	Lysosomal-associated transmembrane protein 4A [Crassostrea gigas]
c78170.graph_c0	1046	32.1314	1210	43.7147	0.965753	-0.517471	down	no	--	--	--	--	--	--	--	--	S	Function unknown	hypothetical protein CGI_10003543 [Crassostrea gigas]
c64374.graph_c0	1040	52.9959	1534	91.9347	0.988561	-0.167493	down	no	[R]	General function prediction only	Molecular Function: RNA binding (GO:0003723);; Biological Process: translational initiation (GO:0006413);; Cellular Component: translation preinitiation complex (GO:0070993);;	K03248|4.09441e-149|lgi:LOTGIDRAFT_238461|hypothetical protein; K03248 translation initiation factor 3 subunit G (A)	[J]	Translation, ribosomal structure and biogenesis	Eukaryotic translation initiation factor 3 subunit G;; RNA recognition motif. (a.k.a. RRM, RBD, or RNP domain);; RNA recognition motif (a.k.a. RRM, RBD, or RNP domain);; RNA recognition motif. (a.k.a. RRM, RBD, or RNP domain)	Eukaryotic translation initiation factor 3 subunit G {ECO:0000255|HAMAP-Rule:MF_03006} GN=v1g171563 OS=Nematostella vectensis (Starlet sea anemone) PE=3 SV=1	J	Translation, ribosomal structure and biogenesis	Eukaryotic translation initiation factor 3 subunit G-A [Crassostrea gigas]
c75003.graph_c0	1036	19.5622	2064	45.8366	0.988122	0.265627	up	no	[F]	Nucleotide transport and metabolism	Cellular Component: cytoplasm (GO:0005737);; Biological Process: pyrimidine nucleobase catabolic process (GO:0006208);; Biological Process: signal transduction (GO:0007165);; Molecular Function: hydrolase activity, acting on carbon-nitrogen (but not peptide) bonds, in cyclic amides (GO:0016812);;	K01464|0|lgi:LOTGIDRAFT_187839|hypothetical protein; K01464 dihydropyrimidinase [EC:3.5.2.2] (A)	[F]	Nucleotide transport and metabolism	Amidohydrolase family;; Amidohydrolase;; Amidohydrolase;; Amidohydrolase family	Dihydropyrimidinase 2 GN=dhp-2 OS=Caenorhabditis elegans PE=1 SV=1	F	Nucleotide transport and metabolism	Dihydropyrimidinase [Crassostrea gigas]
c77474.graph_c0	1035	25.6783	1894	55.265	0.989901	0.143162	up	no	--	--	--	--	[TZ]	--	LIM domain	LIM domain-containing protein E GN=limE OS=Dictyostelium discoideum (Slime mold) PE=1 SV=1	T	Signal transduction mechanisms	LIM domain and actin-binding protein 1 [Crassostrea gigas]
c67785.graph_c0	1030	27.2934	1633	50.8922	0.98986	-0.0634827	down	no	[R]	General function prediction only	Molecular Function: GTPase activity (GO:0003924);; Molecular Function: GTP binding (GO:0005525);; Biological Process: GTP catabolic process (GO:0006184);; Biological Process: small GTPase mediated signal transduction (GO:0007264);; Cellular Component: membrane (GO:0016020);;	K04353|9.17087e-94|lgi:LOTGIDRAFT_226838|hypothetical protein; K04353 Ras-related protein Rap-1A (A)	[R]	General function prediction only	Ras family;; Miro-like protein;; ADP-ribosylation factor family;; Elongation factor Tu GTP binding domain;; 50S ribosome-binding GTPase	Ras-related protein Rap-1 GN=rap-1 OS=Caenorhabditis elegans PE=3 SV=1	R	General function prediction only	hypothetical protein LOTGIDRAFT_226838 [Lottia gigantea]
c76502.graph_c0	1027	19.2603	796	17.557	0.303934	-1.09375	down	no	--	--	--	--	[BK]	--	Bromodomain	Nucleosome-remodeling factor subunit NURF301 GN=E(bx) OS=Drosophila melanogaster (Fruit fly) PE=1 SV=2	S	Function unknown	Cat eye syndrome critical region protein 2 [Crassostrea gigas]
c76311.graph_c0	1026	19.1057	997	21.8351	0.86532	-0.768392	down	no	--	--	--	--	--	--	FHA domain	--	R	General function prediction only	hypothetical protein CGI_10027478 [Crassostrea gigas]
c75494.graph_c0	1021	38.6459	641	28.5352	0.0158889	-1.39671	down	no	--	--	--	K17551|1.90637e-66|lgi:LOTGIDRAFT_126878|hypothetical protein; K17551 neurabin (A)	[T]	Signal transduction mechanisms	SAM domain (Sterile alpha motif);; PDZ domain (Also known as DHR or GLGF);; SAM domain (Sterile alpha motif)	Disks large 1 tumor suppressor protein GN=dlg1 OS=Drosophila melanogaster (Fruit fly) PE=1 SV=2	T	Signal transduction mechanisms	Neurabin-1 [Crassostrea gigas]
c70359.graph_c0	1016	50.9878	1458	86.0548	0.987335	-0.207048	down	no	[C]	Energy production and conversion	Biological Process: ATP biosynthetic process (GO:0006754);; Molecular Function: hydrogen ion transmembrane transporter activity (GO:0015078);; Biological Process: proton transport (GO:0015992);; Molecular Function: cation-transporting ATPase activity (GO:0019829);; Molecular Function: ATPase activity, coupled to transmembrane movement of ions, rotational mechanism (GO:0044769);;	K02136|1.2303e-118|lgi:LOTGIDRAFT_235900|hypothetical protein; K02136 F-type H+-transporting ATPase subunit gamma (A)	[C]	Energy production and conversion	ATP synthase	ATP synthase subunit gamma, mitochondrial (Precursor) GN=ATPsyn-gamma OS=Drosophila melanogaster (Fruit fly) PE=2 SV=2	C	Energy production and conversion	PREDICTED: ATP synthase subunit gamma, mitochondrial-like isoform X2 [Aplysia californica]
c78070.graph_c1	1010	31.9922	1341	49.957	0.983133	-0.31899	down	no	--	--	Molecular Function: metal ion binding (GO:0046872);;	K11346|2.16821e-92|hro:HELRODRAFT_184897|hypothetical protein; K11346 inhibitor of growth protein 4 (A)	[B]	Chromatin structure and dynamics	Inhibitor of growth proteins N-terminal histone-binding;; PHD-finger	--	B	Chromatin structure and dynamics	Inhibitor of growth protein 5 [Crassostrea gigas]
c71271.graph_c0	1007	31.9701	1991	74.3414	0.987947	0.254641	up	no	[R]	General function prediction only	Molecular Function: nucleotide binding (GO:0000166);; Molecular Function: nucleic acid binding (GO:0003676);;	K12893|2.38366e-76|spu:594205|serine/arginine-rich splicing factor 4-like; K12893 splicing factor, arginine/serine-rich 4/5/6 (A)	[A]	RNA processing and modification	RNA recognition motif. (a.k.a. RRM, RBD, or RNP domain);; RNA recognition motif (a.k.a. RRM, RBD, or RNP domain);; RNA recognition motif. (a.k.a. RRM, RBD, or RNP domain);; RNA binding motif	Serine-arginine protein 55 GN=B52 OS=Drosophila melanogaster (Fruit fly) PE=1 SV=4	A	RNA processing and modification	PREDICTED: serine/arginine-rich splicing factor 4-like isoform X1 [Aplysia californica]
c64968.graph_c0	994	58.987	1741	121.51	0.989786	0.0800314	up	no	[K]	Transcription	Molecular Function: RNA binding (GO:0003723);; Cellular Component: nucleus (GO:0005634);; Cellular Component: ribonucleoprotein complex (GO:0030529);;	K11086|3.19156e-50|lgi:LOTGIDRAFT_227005|hypothetical protein; K11086 small nuclear ribonucleoprotein B and B' (A)	[K]	Transcription	LSM domain	Probable small nuclear ribonucleoprotein-associated protein B GN=snr-2 OS=Caenorhabditis elegans PE=3 SV=1	A	RNA processing and modification	Small nuclear ribonucleoprotein-associated protein B&apos; [Crassostrea gigas]
c68931.graph_c0	990	52.6444	1695	106.006	0.989805	0.047263	up	no	--	--	--	--	--	--	C1q domain	--	R	General function prediction only	hypothetical protein CGI_10024232 [Crassostrea gigas]
c75621.graph_c0	988	28.0865	935	31.2606	0.824999	-0.80642	down	no	--	--	--	--	--	--	--	--	--	--	hypothetical protein CGI_10006614 [Crassostrea gigas]
c66700.graph_c0	985	22.7757	1938	52.7029	0.987771	0.247586	up	no	[E]	Amino acid transport and metabolism	Biological Process: polyamine biosynthetic process (GO:0006596);; Molecular Function: lyase activity (GO:0016829);;	K01581|1.57091e-165|lgi:LOTGIDRAFT_178433|hypothetical protein; K01581 ornithine decarboxylase [EC:4.1.1.17] (A)	[E]	Amino acid transport and metabolism	Pyridoxal-dependent decarboxylase, pyridoxal binding domain;; Pyridoxal-dependent decarboxylase, C-terminal sheet domain	Ornithine decarboxylase OS=Trypanosoma brucei brucei PE=1 SV=2	E	Amino acid transport and metabolism	Ornithine decarboxylase [Crassostrea gigas]
c75154.graph_c0	980	48.5074	890	51.8104	0.750303	-0.865683	down	no	--	--	--	--	--	--	PTN/MK heparin-binding protein family, C-terminal domain	--	--	--	PREDICTED: uncharacterized protein LOC101855139 [Aplysia californica]
c68372.graph_c0	975	36.3732	5040	221.132	0.00821562	1.64005	up	no	--	--	Molecular Function: motor activity (GO:0003774);; Molecular Function: actin binding (GO:0003779);; Molecular Function: calmodulin binding (GO:0005516);; Molecular Function: ATP binding (GO:0005524);; Cellular Component: myofibril (GO:0030016);; Cellular Component: myosin filament (GO:0032982);;	K17751|9.2162e-107|dsi:Dsim_GD24081|GD24081 gene product from transcript GD24081-RA; K17751 myosin heavy chain 6/7 (A)	[Z]	Cytoskeleton	Myosin tail	Myosin heavy chain, striated muscle OS=Argopecten irradians (Bay scallop) PE=1 SV=1	Z	Cytoskeleton	Myosin heavy chain, striated muscle [Crassostrea gigas]
c75473.graph_c0	975	11.875	1245	17.8338	0.978973	-0.375148	down	no	--	--	Molecular Function: transmembrane signaling receptor activity (GO:0004888);; Cellular Component: extracellular region (GO:0005576);; Cellular Component: plasma membrane (GO:0005886);; Cellular Component: focal adhesion (GO:0005925);; Biological Process: epithelial cell migration, open tracheal system (GO:0007427);; Biological Process: motor neuron axon guidance (GO:0008045);; Cellular Component: …	--	--	--	Syndecan domain;; Thyroglobulin type-1 repeat	Syndecan (Precursor) GN=Sdc OS=Drosophila melanogaster (Fruit fly) PE=2 SV=2	T	Signal transduction mechanisms	hypothetical protein LOTGIDRAFT_235646 [Lottia gigantea]
c74052.graph_c0	973	29.0415	3610	126.724	0.437343	1.16185	up	no	--	--	Biological Process: reproduction (GO:0000003);; Biological Process: nematode larval development (GO:0002119);; Molecular Function: calcium ion binding (GO:0005509);; Cellular Component: basement membrane (GO:0005604);; Biological Process: signal transduction (GO:0007165);; Biological Process: embryo development ending in birth or egg hatching (GO:0009792);; Biological Process: positive regulation…	--	[W]	Extracellular structures	Secreted protein acidic and rich in cysteine Ca binding region	SPARC (Precursor) GN=ost-1 OS=Caenorhabditis elegans PE=1 SV=1	W	Extracellular structures	secreted protein [Pinctada fucata]
c71739.graph_c0	970	22.2652	1489	40.197	0.988568	-0.109997	down	no	--	--	--	--	--	--	Cupin-like domain	--	S	Function unknown	hypothetical protein CGI_10020336 [Crassostrea gigas]
c77114.graph_c1	968	19.3522	1784	41.9463	0.988954	0.153366	up	no	[Z]	Cytoskeleton	Molecular Function: actin binding (GO:0003779);; Biological Process: female meiosis chromosome segregation (GO:0016321);;	K17336|9.92793e-59|mde:101893994|plastin-3-like; K17336 plastin-3 (A)	[Z]	Cytoskeleton	Calponin homology (CH) domain	Fimbrin GN=fimA OS=Dictyostelium discoideum (Slime mold) PE=2 SV=2	Z	Cytoskeleton	Plastin-3 [Crassostrea gigas]
c77041.graph_c0	966	33.3406	977	39.6584	0.897968	-0.710746	down	no	[G]	Carbohydrate transport and metabolism	Molecular Function: ribulose-phosphate 3-epimerase activity (GO:0004750);; Biological Process: pentose-phosphate shunt (GO:0006098);; Molecular Function: metal ion binding (GO:0046872);;	K01783|5.75258e-102|lgi:LOTGIDRAFT_230485|hypothetical protein; K01783 ribulose-phosphate 3-epimerase [EC:5.1.3.1] (A)	[G]	Carbohydrate transport and metabolism	Ribulose-phosphate 3 epimerase family;; Got1/Sft2-like family	Probable Golgi transport protein 1 GN=F41C3.4 OS=Caenorhabditis elegans PE=3 SV=2	G	Carbohydrate transport and metabolism	hypothetical protein CAPTEDRAFT_149571 [Capitella teleta]
c46067.graph_c0	962	43.7891	5362	287.054	0.00245521	1.74869	up	no	--	--	Molecular Function: serine-type endopeptidase inhibitor activity (GO:0004867);; Cellular Component: extracellular region (GO:0005576);; Biological Process: negative regulation of peptidase activity (GO:0010466);;	--	--	--	Kunitz/Bovine pancreatic trypsin inhibitor domain	BPTI/Kunitz domain-containing protein 2 (Precursor) OS=Pinctada maxima (Silver-lipped pearl oyster) PE=1 SV=1	--	--	RecName: Full=BPTI/Kunitz domain-containing protein 2; AltName: Full=Nacre serine protease inhibitor 1; Short=NSPI1; Flags: Precursor [Pinctada maxima]
c73632.graph_c0	960	43.9431	792	42.6373	0.483712	-1.00381	down	no	[CHR]	--	--	K00049|1.25523e-57|lgi:LOTGIDRAFT_125448|hypothetical protein; K00049 glyoxylate/hydroxypyruvate reductase [EC:1.1.1.79 1.1.1.81] (A)	[C]	Energy production and conversion	D-isomer specific 2-hydroxyacid dehydrogenase, NAD binding domain;; D-isomer specific 2-hydroxyacid dehydrogenase, catalytic domain;; NAD binding domain of 6-phosphogluconate dehydrogenase;; NADP oxidoreductase coenzyme F420-dependent	--	E	Amino acid transport and metabolism	Glyoxylate reductase/hydroxypyruvate reductase [Crassostrea gigas]
c69524.graph_c0	956	24.7159	2193	66.6811	0.977902	0.468765	up	no	[H]	Coenzyme transport and metabolism	Molecular Function: nucleotide binding (GO:0000166);;	--	[H]	Coenzyme transport and metabolism	5-formyltetrahydrofolate cyclo-ligase family	--	H	Coenzyme transport and metabolism	Methenyltetrahydrofolate synthetase domain-containing protein [Crassostrea gigas]
c77315.graph_c0	951	13.6941	1582	26.7919	0.989258	0.00576953	up	no	[RTKL]	--	Molecular Function: nucleotide binding (GO:0000166);; Molecular Function: protein tyrosine kinase activity (GO:0004713);; Biological Process: phosphorylation (GO:0016310);;	K17511|1.19083e-169|xma:102237080|proto-oncogene tyrosine-protein kinase Yrk-like; K17511 proto-oncogene tyrosine-protein kinase YRK [EC:2.7.10.2] (A)	[T]	Signal transduction mechanisms	Protein tyrosine kinase;; Protein kinase domain;; SH2 domain;; SH3 domain;; Variant SH3 domain;; Variant SH3 domain;; Protein tyrosine kinase	Tyrosine-protein kinase STK GN=STK OS=Hydra vulgaris (Hydra) PE=2 SV=1	T	Signal transduction mechanisms	Tyrosine-protein kinase Yes, partial [Crassostrea gigas]
c72539.graph_c0	949	30.8034	840	32.0668	0.684883	-0.902565	down	no	--	--	Molecular Function: metalloendopeptidase activity (GO:0004222);; Molecular Function: calcium ion binding (GO:0005509);; Biological Process: proteolysis (GO:0006508);; Molecular Function: zinc ion binding (GO:0008270);;	--	[O]	Posttranslational modification, protein turnover, chaperones	CUB domain;; Astacin (Peptidase family M12A);; Coagulation Factor Xa inhibitory site;; Calcium-binding EGF domain;; EGF-like domain;; Complement Clr-like EGF-like;; CUB-like domain	Dorsal-ventral patterning protein tolloid (Precursor) GN=tld OS=Drosophila melanogaster (Fruit fly) PE=2 SV=2	O	Posttranslational modification, protein turnover, chaperones	Tolloid-like protein 1 [Crassostrea gigas]
c72520.graph_c1	947	33.3786	2373	98.3696	0.963888	0.596078	up	no	[T]	Signal transduction mechanisms	Biological Process: dephosphorylation (GO:0016311);; Molecular Function: phosphatase activity (GO:0016791);;	K07293|5.60913e-180|isc:IscW_ISCW012894|protein tyrosine phosphatase, putative (EC:2.7.11.14); K07293 tyrosine-protein phosphatase non-receptor type 11 [EC:3.1.3.48] (A)	[T]	Signal transduction mechanisms	Protein-tyrosine phosphatase;; SH2 domain	Tyrosine-protein phosphatase corkscrew GN=csw OS=Drosophila melanogaster (Fruit fly) PE=1 SV=2	T	Signal transduction mechanisms	Tyrosine-protein phosphatase non-receptor type 11 [Crassostrea gigas]
c64200.graph_c0	944	28.084	1711	59.8662	0.988841	0.129338	up	no	--	--	--	K13199|2.76053e-23|lgi:LOTGIDRAFT_234584|hypothetical protein; K13199 plasminogen activator inhibitor 1 RNA-binding protein (A)	[R]	General function prediction only	Hyaluronan / mRNA binding family	--	R	General function prediction only	Plasminogen activator inhibitor 1 RNA-binding protein [Crassostrea gigas]
c75136.graph_c0	944	16.8895	2032	42.7576	0.982961	0.377081	up	no	--	--	--	K14948|3.43599e-155|lgi:LOTGIDRAFT_216919|hypothetical protein; K14948 polypyrimidine tract-binding protein 2 (A)	[A]	RNA processing and modification	RNA recognition motif. (a.k.a. RRM, RBD, or RNP domain);; RNA recognition motif. (a.k.a. RRM, RBD, or RNP domain);; RNA recognition motif (a.k.a. RRM, RBD, or RNP domain);; RNA recognition motif. (a.k.a. RRM, RBD, or RNP domain);; RNA recognition motif (a.k.a. RRM, RBD, or RNP domain);; RNA recognition motif. (a.k.a. RRM, RBD, or RNP domain)	--	A	RNA processing and modification	Regulator of differentiation 1 [Crassostrea gigas]
c59650.graph_c0	941	79.9668	2960	295.84	0.813133	0.923831	up	no	--	--	--	--	--	--	Cofilin/tropomyosin-type actin-binding protein	--	R	General function prediction only	Coactosin [Crassostrea gigas]
c78356.graph_c0	940	66.4344	1297	107.808	0.984218	-0.263564	down	no	--	--	Cellular Component: membrane (GO:0016020);;	--	[S]	Function unknown	Transmembrane proteins 14C	UPF0136 membrane protein CG5532 GN=CG5532 OS=Drosophila melanogaster (Fruit fly) PE=3 SV=1	S	Function unknown	hypothetical protein L798_02394 [Zootermopsis nevadensis]
c77009.graph_c0	940	11.4265	1177	16.827	0.975769	-0.403358	down	no	[KL]	--	Molecular Function: binding (GO:0005488);; Cellular Component: beta-heterochromatin (GO:0005722);; Biological Process: DNA replication-independent nucleosome assembly (GO:0006336);; Biological Process: apoptotic process (GO:0006917);; Biological Process: axon guidance (GO:0007411);; Biological Process: glial cell migration (GO:0008347);; Molecular Function: ATPase activity (GO:0016887);; Cellular…	K10779|1.1289e-167|hro:HELRODRAFT_86826|hypothetical protein; K10779 transcriptional regulator ATRX [EC:3.6.4.12] (A)	[K]	Transcription	SNF2 family N-terminal domain;; Helicase conserved C-terminal domain	Transcriptional regulator ATRX homolog GN=XNP OS=Drosophila melanogaster (Fruit fly) PE=1 SV=2	K	Transcription	Transcriptional regulator ATRX [Crassostrea gigas]
c64880.graph_c0	935	22.213	1994	55.7143	0.983359	0.363677	up	no	[RTKL]	--	Molecular Function: protein serine/threonine kinase activity (GO:0004674);; Molecular Function: ATP binding (GO:0005524);; Biological Process: protein phosphorylation (GO:0006468);;	K08807|1.40491e-132|lgi:LOTGIDRAFT_204907|hypothetical protein; K08807 proto-oncogene serine/threonine-protein kinase Pim-3 [EC:2.7.11.1] (A)	[T]	Signal transduction mechanisms	Protein kinase domain;; Protein tyrosine kinase;; Kinase-like;; Lipopolysaccharide kinase (Kdo/WaaP) family	Probable serine/threonine-protein kinase MARK-A GN=mrkA OS=Dictyostelium discoideum (Slime mold) PE=3 SV=1	T	Signal transduction mechanisms	Serine/threonine-protein kinase Pim-3 [Crassostrea gigas]
c76449.graph_c0	934	32.849	1752	72.4693	0.988165	0.178795	up	no	--	--	--	K04721|2.05332e-12|lgi:LOTGIDRAFT_135217|hypothetical protein; K04721 tumor necrosis factor ligand superfamily member 10 (A)	--	--	TNF(Tumour Necrosis Factor) family	--	S	Function unknown	Tumor necrosis factor ligand superfamily member 14 [Crassostrea gigas]
c75963.graph_c0	932	11.7376	1305	19.3294	0.984849	-0.242398	down	no	--	--	--	K13210|1.87679e-61|lgi:LOTGIDRAFT_130231|hypothetical protein; K13210 far upstream element-binding protein (A)	[A]	RNA processing and modification	KH domain;; KH domain;; KH domain;; Domain of unknown function (DUF1897);; KH domain	--	A	RNA processing and modification	Far upstream element-binding protein 3 [Crassostrea gigas]
c77446.graph_c0	926	24.2219	1241	38.178	0.982038	-0.305505	down	no	[U]	Intracellular trafficking, secretion, and vesicular transport	--	K12275|6.75064e-37|lgi:LOTGIDRAFT_182505|hypothetical protein; K12275 translocation protein SEC62 (A)	[U]	Intracellular trafficking, secretion, and vesicular transport	Translocation protein Sec62	--	U	Intracellular trafficking, secretion, and vesicular transport	Translocation protein SEC62 [Crassostrea gigas]
c71790.graph_c0	925	69.4886	1462	129.171	0.98842	-0.0679276	down	no	--	--	Biological Process: establishment of mitotic spindle orientation (GO:0000132);; Molecular Function: microtubule motor activity (GO:0003777);; Cellular Component: centriole (GO:0005814);; Cellular Component: cytoplasmic dynein complex (GO:0005868);; Biological Process: autophagy (GO:0006914);; Biological Process: microtubule-based movement (GO:0007018);; Biological Process: spermatid nucleus elong…	K10418|4.13511e-58|cfa:480569|DYNLL2; dynein, light chain, LC8-type 2; K10418 dynein light chain LC8-type (A)	[Z]	Cytoskeleton	Dynein light chain type 1	Dynein light chain 2, cytoplasmic GN=Cdlc2 OS=Drosophila melanogaster (Fruit fly) PE=3 SV=1	Z	Cytoskeleton	Dynein light chain 1, cytoplasmic [Brugia malayi]
c75349.graph_c0	922	31.7472	2263	91.6439	0.967048	0.566211	up	no	--	--	--	--	[DY]	--	Intermediate filament protein;; Lamin Tail Domain	60 kDa neurofilament protein OS=Doryteuthis pealeii (Longfin inshore squid) PE=2 SV=1	Y	Nuclear structure	60 kDa neurofilament protein [Crassostrea gigas]
c72963.graph_c0	922	30.6918	1448	56.6898	0.988278	-0.0771072	down	no	--	--	Molecular Function: actin binding (GO:0003779);; Molecular Function: calcium ion binding (GO:0005509);; Biological Process: actin filament fragmentation (GO:0030043);; Biological Process: actin nucleation (GO:0045010);; Biological Process: actin filament severing (GO:0051014);; Biological Process: actin filament capping (GO:0051693);;	K05768|5.86571e-152|lgi:LOTGIDRAFT_214936|hypothetical protein; K05768 gelsolin (A)	[Z]	Cytoskeleton	Gelsolin repeat	Gelsolin-like protein 1 OS=Lumbricus terrestris (Common earthworm) PE=1 SV=1	Z	Cytoskeleton	Severin [Crassostrea gigas]
c77248.graph_c0	921	21.9611	1607	45.0667	0.988826	0.074529	up	no	[U]	Intracellular trafficking, secretion, and vesicular transport	--	K17279|2.9633e-90|lgi:LOTGIDRAFT_149167|hypothetical protein; K17279 receptor expression-enhancing protein 5/6 (A)	[U]	Intracellular trafficking, secretion, and vesicular transport	TB2/DP1, HVA22 family	Uncharacterized protein T19C3.4 GN=T19C3.4 OS=Caenorhabditis elegans PE=3 SV=1	U	Intracellular trafficking, secretion, and vesicular transport	hypothetical protein LOTGIDRAFT_149167 [Lottia gigantea]
c76365.graph_c0	918	12.4114	1547	24.5987	0.988833	0.024415	up	no	[RTKL]	--	Molecular Function: protein tyrosine kinase activity (GO:0004713);; Molecular Function: ATP binding (GO:0005524);; Biological Process: protein phosphorylation (GO:0006468);;	--	[T]	Signal transduction mechanisms	Protein tyrosine kinase;; Protein kinase domain;; SH2 domain;; SH3 domain;; Variant SH3 domain;; Variant SH3 domain;; Phosphotransferase enzyme family	Tyrosine-protein kinase STK GN=STK OS=Hydra vulgaris (Hydra) PE=2 SV=1	T	Signal transduction mechanisms	Tyrosine-protein kinase Yes [Crassostrea gigas]
c72383.graph_c0	917	23.9609	886	27.2278	0.842952	-0.77645	down	no	[K]	Transcription	--	K15178|7.78016e-116|lgi:LOTGIDRAFT_53767|hypothetical protein; K15178 RNA polymerase-associated protein RTF1 (A)	[K]	Transcription	Plus-3 domain	RNA polymerase-associated protein Rtf1 GN=Rtf1 OS=Drosophila melanogaster (Fruit fly) PE=1 SV=1	K	Transcription	RNA polymerase-associated protein RTF1-like protein [Crassostrea gigas]
c74108.graph_c1	916	30.7861	810	32.0176	0.674434	-0.903899	down	no	--	--	--	--	--	--	Ribosomal protein L7Ae/L30e/S12e/Gadd45 family	--	R	General function prediction only	SECIS-binding protein 2-like protein [Crassostrea gigas]
c73833.graph_c0	914	22.4342	2222	64.1435	0.96848	0.552414	up	no	[P]	Inorganic ion transport and metabolism	--	--	--	--	Major Facilitator Superfamily	--	P	Inorganic ion transport and metabolism	hypothetical protein CRE_22269 [Caenorhabditis remanei]
c75682.graph_c0	913	13.1787	1738	29.5051	0.987522	0.199992	up	no	--	--	--	--	--	--	Immunoglobulin I-set domain;; Immunoglobulin domain;; Immunoglobulin domain;; Immunoglobulin domain;; Immunoglobulin V-set domain	Tyrosine-protein kinase-like otk {ECO:0000303|PubMed:11604138, ECO:0000303|PubMed:1371458, ECO:0000303|PubMed:15456725} (Precursor) OS=Drosophila melanogaster (Fruit fly) PE=1 SV=1	T	Signal transduction mechanisms	Basigin [Crassostrea gigas]
c67141.graph_c0	912	28.606	1356	50.0227	0.986873	-0.155942	down	no	[R]	General function prediction only	Molecular Function: actin binding (GO:0003779);; Cellular Component: cytoskeleton (GO:0005856);; Biological Process: regulation of actin filament polymerization (GO:0030833);;	K05757|8.97355e-180|lgi:LOTGIDRAFT_167800|hypothetical protein; K05757 actin related protein 2/3 complex, subunit 1A/1B (A)	[Z]	Cytoskeleton	WD domain, G-beta repeat	Actin-related protein 2/3 complex subunit 1 GN=arcA OS=Dictyostelium discoideum (Slime mold) PE=1 SV=1	Z	Cytoskeleton	actin-related protein 2/3 [Saccostrea kegaki]
c76378.graph_c0	911	16.4728	2269	48.2534	0.9636	0.587316	up	no	--	--	--	K17307|1.02946e-149|lgi:LOTGIDRAFT_235911|hypothetical protein; K17307 fibulin 1/2 (A)	[T]	Signal transduction mechanisms	Calcium-binding EGF domain;; Complement Clr-like EGF-like;; Coagulation Factor Xa inhibitory site;; EGF domain	Fibulin-1 (Precursor) GN=fbl-1 OS=Caenorhabditis elegans PE=1 SV=3	T	Signal transduction mechanisms	Fibulin-2 [Crassostrea gigas]
c69717.graph_c0	909	23.5984	1083	33.0668	0.966688	-0.47488	down	no	[C]	Energy production and conversion	Biological Process: tricarboxylic acid cycle (GO:0006099);; Biological Process: malate metabolic process (GO:0006108);; Molecular Function: L-malate dehydrogenase activity (GO:0030060);; Biological Process: cellular carbohydrate metabolic process (GO:0044262);;	K00026|8.20297e-149|lgi:LOTGIDRAFT_225558|hypothetical protein; K00026 malate dehydrogenase [EC:1.1.1.37] (A)	[C]	Energy production and conversion	lactate/malate dehydrogenase, alpha/beta C-terminal domain;; lactate/malate dehydrogenase, NAD binding domain;; Tetrahydrofolate dehydrogenase/cyclohydrolase, NAD(P)-binding domain	Probable malate dehydrogenase, mitochondrial (Precursor) GN=mdh-2 OS=Caenorhabditis elegans PE=3 SV=1	C	Energy production and conversion	PREDICTED: malate dehydrogenase, mitochondrial-like isoform X2 [Aplysia californica]
c77721.graph_c0	907	15.0513	1072	20.9222	0.964935	-0.486403	down	no	--	--	--	--	[R]	General function prediction only	Tumour protein D52 family	Uncharacterized protein F13E6.1 GN=F13E6.1 OS=Caenorhabditis elegans PE=3 SV=2	R	General function prediction only	Tumor protein D54 [Crassostrea gigas]
c77117.graph_c0	904	21.6965	680	19.1944	0.202558	-1.13648	down	no	[R]	General function prediction only	Molecular Function: zinc ion binding (GO:0008270);;	--	[R]	General function prediction only	SET domain;; PHD-finger	Histone-lysine N-methyltransferase ash1 GN=ash1 OS=Drosophila melanogaster (Fruit fly) PE=1 SV=3	R	General function prediction only	Histone-lysine N-methyltransferase MLL5 [Crassostrea gigas]
c68960.graph_c0	903	24.1656	1680	52.8767	0.987834	0.166957	up	no	--	--	Molecular Function: DNA binding (GO:0003677);;	K17101|1.55011e-37|lgi:LOTGIDRAFT_121836|hypothetical protein; K17101 E74-like factor 5 (A)	[K]	Transcription	Ets-domain	Ecdysone-induced protein 74EF isoform A GN=Eip74EF OS=Drosophila melanogaster (Fruit fly) PE=2 SV=2	K	Transcription	ETS-related transcription factor Elf-5 [Crassostrea gigas]
c78143.graph_c0	901	12.3181	1079	17.3495	0.967375	-0.467474	down	no	[T]	Signal transduction mechanisms	Biological Process: mitotic cell cycle (GO:0000278);; Molecular Function: actin binding (GO:0003779);; Cellular Component: cytoplasm (GO:0005737);; Biological Process: protein dephosphorylation (GO:0006470);; Biological Process: regulation of actin polymerization or depolymerization (GO:0008064);; Molecular Function: protein tyrosine/threonine phosphatase activity (GO:0008330);; Biological Proces…	K05766|4.31331e-73|tca:663242|protein phosphatase Slingshot; K05766 protein phosphatase slingshot [EC:3.1.3.16 3.1.3.48] (A)	[V]	Defense mechanisms	Dual specificity phosphatase, catalytic domain;; DEK C terminal domain	Protein phosphatase Slingshot GN=ssh OS=Drosophila melanogaster (Fruit fly) PE=1 SV=2	V	Defense mechanisms	phosphatase Slingshot-like protein 2 [Crassostrea gigas]
c74472.graph_c0	900	17.9163	1368	32.0285	0.987271	-0.124175	down	no	[RTKL]	--	Biological Process: morphogenesis of an epithelium (GO:0002009);; Biological Process: nematode larval development (GO:0002119);; Molecular Function: cAMP-dependent protein kinase activity (GO:0004691);; Molecular Function: ATP binding (GO:0005524);; Cellular Component: cAMP-dependent protein kinase complex (GO:0005952);; Biological Process: protein phosphorylation (GO:0006468);; Biological Proces…	K04345|0|lgi:LOTGIDRAFT_190501|hypothetical protein; K04345 protein kinase A [EC:2.7.11.11] (A)	[T]	Signal transduction mechanisms	Protein kinase domain;; Protein tyrosine kinase;; Kinase-like	cAMP-dependent protein kinase catalytic subunit GN=Pka-C1 OS=Drosophila melanogaster (Fruit fly) PE=1 SV=3	T	Signal transduction mechanisms	hypothetical protein CGI_10003535 [Crassostrea gigas]
c52629.graph_c0	893	123.86	530	86.4572	0.00538154	-1.47696	down	no	--	--	--	K06254|1.11821e-17|lgi:LOTGIDRAFT_210962|hypothetical protein; K06254 agrin (A)	[R]	General function prediction only	Kazal-type serine protease inhibitor domain;; Kazal-type serine protease inhibitor domain	Serine protease inhibitor dipetalogastin (Precursor; Fragment) OS=Dipetalogaster maximus (Blood-sucking bug) PE=1 SV=2	O	Posttranslational modification, protein turnover, chaperones	Kazal-type serine protease inhibitor [Pinctada fucata]
c74513.graph_c0	893	9.3762	1047	12.9291	0.962493	-0.497964	down	no	--	--	--	K11658|5.91206e-99|lgi:LOTGIDRAFT_228371|hypothetical protein; K11658 bromodomain adjacent to zinc finger domain protein 1B (A)	[B]	Chromatin structure and dynamics	ATP-utilising chromatin assembly and remodelling N-terminal;; WSTF, HB1, Itc1p, MBD9 motif 1;; Bromodomain;; PHD-finger;; WSTF, HB1, Itc1p, MBD9 motif 2	Nucleosome-remodeling factor subunit NURF301 GN=E(bx) OS=Drosophila melanogaster (Fruit fly) PE=1 SV=2	B	Chromatin structure and dynamics	Tyrosine-protein kinase BAZ1B [Crassostrea gigas]
c72996.graph_c0	889	12.0629	1699	27.1136	0.987023	0.205665	up	no	--	--	--	--	[PT]	--	7 transmembrane sweet-taste receptor of 3 GCPR;; Receptor family ligand binding region;; Periplasmic binding protein	Metabotropic glutamate receptor (Precursor) GN=mGluR OS=Drosophila melanogaster (Fruit fly) PE=1 SV=2	T	Signal transduction mechanisms	Metabotropic glutamate receptor 2 [Crassostrea gigas]
c78328.graph_c0	889	11.3408	848	12.7228	0.82023	-0.794852	down	no	[Z]	Cytoskeleton	Molecular Function: protein binding (GO:0005515);; Cellular Component: intracellular non-membrane-bounded organelle (GO:0043232);;	K10395|6.19093e-76|cfr:102516598|KIF4A; kinesin family member 4A; K10395 kinesin family member 4/21/27 (A)	[Z]	Cytoskeleton	Kinesin motor domain	Kinesin-II 85 kDa subunit GN=KRP85 OS=Strongylocentrotus purpuratus (Purple sea urchin) PE=1 SV=1	Z	Cytoskeleton	hypothetical protein CGI_10025593 [Crassostrea gigas]
c75089.graph_c0	887	13.6834	1583	28.7207	0.98815	0.107033	up	no	--	--	Molecular Function: phospholipid binding (GO:0005543);; Biological Process: neurotransmitter secretion (GO:0007269);; Biological Process: clathrin coat assembly (GO:0048268);; Biological Process: synaptic vesicle endocytosis (GO:0048488);;	--	[TU]	--	ANTH domain;; ENTH domain	Phosphatidylinositol-binding clathrin assembly protein LAP GN=lap OS=Drosophila melanogaster (Fruit fly) PE=1 SV=3	F	Nucleotide transport and metabolism	clathrin assembly protein AP180 [Doryteuthis pealeii]
c70368.graph_c0	886	25.7016	2002	68.3023	0.977494	0.446984	up	no	--	--	--	K17233|1.61267e-110|lgi:LOTGIDRAFT_131685|hypothetical protein; K17233 dual oxidase maturation factor 1 (A)	[S]	Function unknown	Dual oxidase maturation factor	DUOXA-like protein C06E1.3 GN=C06E1.3 OS=Caenorhabditis elegans PE=3 SV=2	S	Function unknown	Dual oxidase maturation factor 1 [Crassostrea gigas]
c77123.graph_c0	885	12.8713	1802	30.8232	0.98477	0.296958	up	no	--	--	--	--	[T]	Signal transduction mechanisms	DOMON domain;; SEA domain	--	T	Signal transduction mechanisms	DBH-like monooxygenase protein 2-like protein [Crassostrea gigas]
c76581.graph_c0	884	10.1469	1593	21.5052	0.988	0.120985	up	no	--	--	Molecular Function: nucleotide binding (GO:0000166);; Molecular Function: nucleic acid binding (GO:0003676);; Molecular Function: protein kinase activity (GO:0004672);; Molecular Function: protein binding (GO:0005515);; Biological Process: phosphorylation (GO:0016310);; Biological Process: cellular protein metabolic process (GO:0044267);;	--	[R]	General function prediction only	RNA recognition motif. (a.k.a. RRM, RBD, or RNP domain);; RNA recognition motif. (a.k.a. RRM, RBD, or RNP domain);; RNA recognition motif. (a.k.a. RRM, RBD, or RNP domain)	Protein couch potato GN=cpo OS=Drosophila melanogaster (Fruit fly) PE=2 SV=3	O	Posttranslational modification, protein turnover, chaperones	Protein couch potato [Crassostrea gigas]
c77816.graph_c1	882	14.05	1178	22.0697	0.980721	-0.310399	down	no	[R]	General function prediction only	Molecular Function: nucleotide binding (GO:0000166);; Molecular Function: RNA binding (GO:0003723);;	--	[R]	General function prediction only	RNA recognition motif. (a.k.a. RRM, RBD, or RNP domain);; RNA recognition motif (a.k.a. RRM, RBD, or RNP domain);; RNA recognition motif. (a.k.a. RRM, RBD, or RNP domain)	Protein alan shepard OS=Drosophila willistoni (Fruit fly) PE=3 SV=2	R	General function prediction only	RNA-binding motif, single-stranded-interacting protein 3 [Crassostrea gigas]
c71988.graph_c0	878	46.3357	2392	148.466	0.932054	0.716543	up	no	[C]	Energy production and conversion	Biological Process: peptidyl-lysine modification to peptidyl-hypusine (GO:0008612);; Molecular Function: deoxyhypusine monooxygenase activity (GO:0019135);; Molecular Function: metal ion binding (GO:0046872);; Biological Process: oxidation-reduction process (GO:0055114);;	K06072|1.48425e-148|lgi:LOTGIDRAFT_189149|hypothetical protein; K06072 deoxyhypusine monooxygenase [EC:1.14.99.29] (A)	[R]	General function prediction only	HEAT repeats;; PBS lyase HEAT-like repeat;; HEAT repeat;; HEAT-like repeat	Deoxyhypusine hydroxylase {ECO:0000255|HAMAP-Rule:MF_03101} GN=GA15318 OS=Drosophila pseudoobscura pseudoobscura (Fruit fly) PE=3 SV=1	R	General function prediction only	Deoxyhypusine hydroxylase [Crassostrea gigas]
c75599.graph_c2	875	16.441	1653	36.5289	0.987053	0.188986	up	no	[Q]	Secondary metabolites biosynthesis, transport and catabolism	Molecular Function: monooxygenase activity (GO:0004497);; Biological Process: metabolic process (GO:0008152);; Molecular Function: oxidoreductase activity, acting on paired donors, with incorporation or reduction of molecular oxygen (GO:0016705);; Molecular Function: metal ion binding (GO:0046872);; Molecular Function: organic cyclic compound binding (GO:0097159);; Molecular Function: heterocycli…	K07422|2.33269e-68|bfo:BRAFLDRAFT_61918|hypothetical protein; K07422 cytochrome P450, family 2, subfamily U, polypeptide 1 (A)	[R]	General function prediction only	Reverse transcriptase (RNA-dependent DNA polymerase);; Cytochrome P450	Cytochrome P450 18a1 GN=Cyp18a1 OS=Drosophila melanogaster (Fruit fly) PE=2 SV=2	R	General function prediction only	Cytochrome P450 2D14 [Crassostrea gigas]
c78361.graph_c0	873	28.9067	1202	46.8095	0.982656	-0.266587	down	no	--	--	--	K16865|5.0913e-159|lgi:LOTGIDRAFT_114600|hypothetical protein; K16865 programmed cell death protein 4 (A)	[T]	Signal transduction mechanisms	MA3 domain	--	T	Signal transduction mechanisms	Programmed cell death protein 4 [Crassostrea gigas]
c74589.graph_c0	873	17.6664	848	20.1825	0.842913	-0.768693	down	no	--	--	Molecular Function: protein binding (GO:0005515);; Cellular Component: cytoplasm (GO:0005737);; Biological Process: response to stress (GO:0006950);; Biological Process: regulation of G-protein coupled receptor protein signaling pathway (GO:0008277);; Biological Process: glial cell differentiation (GO:0010001);; Biological Process: cellular component organization (GO:0016043);; Molecular Function…	K16449|7.14828e-85|bfo:BRAFLDRAFT_84869|hypothetical protein; K16449 regulator of G-protein signaling (A)	[T]	Signal transduction mechanisms	Regulator of G protein signaling domain;; Raf-like Ras-binding domain;; GoLoco motif	Regulator of G-protein signaling loco GN=loco OS=Drosophila melanogaster (Fruit fly) PE=1 SV=2	T	Signal transduction mechanisms	Regulator of G-protein signaling 12 [Crassostrea gigas]
c78132.graph_c0	871	11.6393	915	14.3806	0.916385	-0.655979	down	no	--	--	Molecular Function: organic cyclic compound binding (GO:0097159);; Molecular Function: heterocyclic compound binding (GO:1901363);;	K12875|1.29951e-29|dre:327495|acin1b, acinus, acinusb, fi14c05, wu:fe06a10, wu:fi14c05; apoptotic chromatin condensation inducer 1b; K12875 apoptotic chromatin condensation inducer in the nucleus (A)	[B]	Chromatin structure and dynamics	SAP domain	--	B	Chromatin structure and dynamics	Apoptotic chromatin condensation inducer in the nucleus [Crassostrea gigas]
c66425.graph_c0	868	55.9991	1511	114.649	0.988018	0.0711672	up	no	--	--	Cellular Component: Sec61 translocon complex (GO:0005784);; Biological Process: cotranslational protein targeting to membrane (GO:0006613);; Cellular Component: integral component of endoplasmic reticulum membrane (GO:0030176);;	K13251|1.2737e-81|isc:IscW_ISCW008596|translocon-associated protein, gamma subunit, putative; K13251 translocon-associated protein subunit gamma (A)	[U]	Intracellular trafficking, secretion, and vesicular transport	Translocon-associated protein, gamma subunit (TRAP-gamma)	Translocon-associated protein subunit gamma GN=ssr3 OS=Dictyostelium discoideum (Slime mold) PE=3 SV=1	U	Intracellular trafficking, secretion, and vesicular transport	Translocon-associated protein subunit gamma [Crassostrea gigas]
c61891.graph_c0	868	50.6023	559	38.3272	0.0215432	-1.35954	down	no	--	--	Cellular Component: chromosome (GO:0005694);;	K11275|3.348e-19|lgi:LOTGIDRAFT_207166|hypothetical protein; K11275 histone H1/5 (A)	[B]	Chromatin structure and dynamics	linker histone H1 and H5 family	Putative histone H1.6 GN=hil-6 OS=Caenorhabditis elegans PE=3 SV=3	B	Chromatin structure and dynamics	hypothetical protein LOTGIDRAFT_207166 [Lottia gigantea]
c72607.graph_c0	865	23.5354	1072	34.304	0.971861	-0.418112	down	no	[TZDR]	--	--	--	[T]	Signal transduction mechanisms	EF-hand domain pair;; EF hand;; EF-hand domain;; EF-hand domain pair	Calmodulin OS=Renilla reniformis (Sea pansy) PE=1 SV=2	Z	Cytoskeleton	Calcium-dependent protein kinase 31 [Crassostrea gigas]
c77569.graph_c0	863	37.1041	1233	62.3475	0.984435	-0.213329	down	no	[R]	General function prediction only	Biological Process: reproduction (GO:0000003);; Cellular Component: Golgi membrane (GO:0000139);; Biological Process: nematode larval development (GO:0002119);; Molecular Function: GTPase activity (GO:0003924);; Molecular Function: sphingomyelin phosphodiesterase activity (GO:0004767);; Molecular Function: GTP binding (GO:0005525);; Cellular Component: lysosome (GO:0005764);; Cellular Component: …	K07877|2.55513e-125|nve:NEMVE_v1g189983|hypothetical protein; K07877 Ras-related protein Rab-2A (A)	[U]	Intracellular trafficking, secretion, and vesicular transport	Ras family;; Miro-like protein;; ADP-ribosylation factor family	Ras-related protein Rab-2 GN=RAB2 OS=Lymnaea stagnalis (Great pond snail) PE=2 SV=1	U	Intracellular trafficking, secretion, and vesicular transport	PREDICTED: ras-related protein Rab-2-like [Aplysia californica]
c77496.graph_c0	860	18.9597	1374	35.6258	0.987527	-0.0523912	down	no	--	--	--	K05768|9.50231e-120|lgi:LOTGIDRAFT_192582|hypothetical protein; K05768 gelsolin (A)	[Z]	Cytoskeleton	Gelsolin repeat	Gelsolin-like protein 1 OS=Lumbricus terrestris (Common earthworm) PE=1 SV=1	Z	Cytoskeleton	Severin [Crassostrea gigas]
c76898.graph_c0	859	20.002	1306	35.7659	0.986554	-0.123812	down	no	--	--	Cellular Component: nucleus (GO:0005634);;	K11585|1.62023e-46|acs:100560857|cbx1; chromobox homolog 1; K11585 chromobox protein 1 (A)	[B]	Chromatin structure and dynamics	Chromo shadow domain;; Chromo (CHRromatin Organisation MOdifier) domain	Heterochromatin protein 1 GN=HP1A OS=Drosophila virilis (Fruit fly) PE=3 SV=1	B	Chromatin structure and dynamics	Chromobox-like protein 5 [Crassostrea gigas]
c77223.graph_c0	858	37.1138	1382	70.3074	0.987594	-0.0406767	down	no	--	--	Cellular Component: nucleus (GO:0005634);; Cellular Component: chromosome (GO:0005694);; Cellular Component: cytoplasm (GO:0005737);; Cellular Component: microtubule associated complex (GO:0005875);; Biological Process: regulation of mitosis (GO:0007088);; Biological Process: mitotic G2 DNA damage checkpoint (GO:0007095);; Biological Process: Ras protein signal transduction (GO:0007265);; Biologi…	K06630|1.8862e-17|tru:101077875|14-3-3 protein epsilon-like; K06630 14-3-3 protein epsilon (A)	[O]	Posttranslational modification, protein turnover, chaperones	14-3-3 protein	14-3-3 protein epsilon GN=14-3-3epsilon OS=Drosophila melanogaster (Fruit fly) PE=1 SV=2	O	Posttranslational modification, protein turnover, chaperones	14-3-3 protein epsilon [Crassostrea gigas]
c52318.graph_c0	858	26.8308	1666	61.2727	0.986014	0.228529	up	no	--	--	Molecular Function: nucleotide binding (GO:0000166);; Molecular Function: nucleic acid binding (GO:0003676);;	K12898|3.28527e-98|lgi:LOTGIDRAFT_94316|hypothetical protein; K12898 heterogeneous nuclear ribonucleoprotein F/H (A)	[A]	RNA processing and modification	RNA recognition motif (a.k.a. RRM, RBD, or RNP domain);; RNA recognition motif. (a.k.a. RRM, RBD, or RNP domain);; RNA recognition motif. (a.k.a. RRM, RBD, or RNP domain)	RNA-binding protein sym-2 GN=sym-2 OS=Caenorhabditis elegans PE=2 SV=3	A	RNA processing and modification	Heterogeneous nuclear ribonucleoprotein H [Crassostrea gigas]
c76614.graph_c1	853	27.5426	1846	70.1022	0.9804	0.38476	up	no	--	--	--	--	[K]	Transcription	PurA ssDNA and RNA-binding protein;; Protein of unknown function (DUF3276)	--	K	Transcription	Transcriptional activator protein Pur-alpha [Crassostrea gigas]
c74129.graph_c0	849	14.7544	810	16.5555	0.813175	-0.794495	down	no	--	--	Cellular Component: gap junction (GO:0005921);;	--	--	--	Innexin	Innexin unc-9 GN=unc-9 OS=Caenorhabditis elegans PE=2 SV=1	R	General function prediction only	Innexin unc-9 [Crassostrea gigas]
c71787.graph_c0	846	19.5933	1076	29.3086	0.974753	-0.380762	down	no	--	--	--	--	[R]	General function prediction only	Leucine rich repeat;; Leucine Rich repeats (2 copies);; Immunoglobulin domain;; Leucine Rich Repeat;; Immunoglobulin I-set domain	Protein slit C-product (Precursor) GN=sli OS=Drosophila melanogaster (Fruit fly) PE=1 SV=2	T	Signal transduction mechanisms	Leucine-rich repeat and fibronectin type III domain-containing protein 1-like protein [Crassostrea gigas]
c73924.graph_c0	846	17.521	1486	36.1954	0.987595	0.0841111	up	no	--	--	Cellular Component: nucleus (GO:0005634);; Biological Process: cell cycle arrest (GO:0007050);;	K10141|3.24427e-88|lgi:LOTGIDRAFT_155490|hypothetical protein; K10141 sestrin (A)	[S]	Function unknown	PA26 p53-induced protein (sestrin)	Sestrin homolog GN=Sesn OS=Drosophila melanogaster (Fruit fly) PE=1 SV=2	S	Function unknown	Sestrin-1 [Crassostrea gigas]
c19510.graph_c0	845	14.3444	650	12.9773	0.246466	-1.10413	down	no	[C]	Energy production and conversion	Biological Process: mitochondrial electron transport, NADH to ubiquinone (GO:0006120);; Molecular Function: NADH dehydrogenase (ubiquinone) activity (GO:0008137);; Molecular Function: electron carrier activity (GO:0009055);; Cellular Component: integral component of membrane (GO:0016021);; Cellular Component: mitochondrial membrane (GO:0031966);; Molecular Function: metal ion binding (GO:0046872)…	K00412|1.23739e-140|cqu:CYTB|cytochrome b; K00412 ubiquinol-cytochrome c reductase cytochrome b subunit (A)	[C]	Energy production and conversion	NADH-Ubiquinone/plastoquinone (complex I), various chains;; NADH-ubiquinone/plastoquinone oxidoreductase chain 4L	Cytochrome b GN=mt:Cyt-b OS=Drosophila yakuba (Fruit fly) PE=3 SV=1	C	Energy production and conversion	NADH dehydrogenase subunit 4 (mitochondrion) [Lunella aff. cinerea STW-2013]
c74093.graph_c0	844	12.5711	914	16.0111	0.93136	-0.612199	down	no	--	--	--	--	--	--	Vascular protein family Vasculin-like 1	--	--	--	Vasculin-like protein 1 [Crassostrea gigas]
c69510.graph_c0	842	21.4532	1083	32.4528	0.975959	-0.364602	down	no	[P]	Inorganic ion transport and metabolism	--	--	--	--	Dyp-type peroxidase family	--	S	Function unknown	Uncharacterized protein yfeX [Crassostrea gigas]
c73735.graph_c0	841	14.1951	427	8.47648	0.000261067	-1.70074	down	no	--	--	Molecular Function: transferase activity (GO:0016740);;	K00698|6.51819e-105|lgi:LOTGIDRAFT_154879|hypothetical protein; K00698 chitin synthase [EC:2.4.1.16] (A)	[M]	Cell wall/membrane/envelope biogenesis	Chitin synthase	--	M	Cell wall/membrane/envelope biogenesis	Chitin synthase 1 [Crassostrea gigas]
c74784.graph_c1	840	56.3243	1533	120.894	0.987075	0.139214	up	no	--	--	--	K04644|2.56819e-60|lgi:LOTGIDRAFT_195870|hypothetical protein; K04644 clathrin light chain A (A)	[U]	Intracellular trafficking, secretion, and vesicular transport	Clathrin light chain	Clathrin light chain GN=Clc OS=Drosophila melanogaster (Fruit fly) PE=2 SV=1	U	Intracellular trafficking, secretion, and vesicular transport	Clathrin light chain A [Crassostrea gigas]
c77655.graph_c0	840	28.2892	1307	51.7682	0.986729	-0.0904958	down	no	--	--	--	K03456|0|acs:100567091|ppp2r1a; protein phosphatase 2, regulatory subunit A, alpha; K03456 serine/threonine-protein phosphatase 2A regulatory subunit A (A)	[T]	Signal transduction mechanisms	HEAT repeat;; HEAT repeats;; HEAT-like repeat;; Vacuolar 14 Fab1-binding region;; CLASP N terminal;; Adaptin N terminal region	Serine/threonine-protein phosphatase PP2A 65 kDa regulatory subunit GN=Pp2A-29B OS=Drosophila melanogaster (Fruit fly) PE=2 SV=4	T	Signal transduction mechanisms	Serine/threonine-protein phosphatase 2A 65 kDa regulatory subunit A alpha isoform [Crassostrea gigas]
c77303.graph_c1	840	11.3215	670	10.6205	0.346857	-1.05202	down	no	--	--	--	--	[X]	--	BAT2 N-terminus	--	S	Function unknown	BAT2 domain-containing protein 1 [Crassostrea gigas]
c72846.graph_c0	838	20.5286	2217	63.8743	0.941486	0.674206	up	no	--	--	--	K07197|1.53358e-167|lgi:LOTGIDRAFT_224211|hypothetical protein; K07197 sterol regulatory element-binding transcription factor 1 (A)	[K]	Transcription	Helix-loop-helix DNA-binding domain	--	K	Transcription	Sterol regulatory element-binding protein 1 [Crassostrea gigas]
c76030.graph_c0	833	28.4811	1330	53.4821	0.987037	-0.0533222	down	no	--	--	--	--	[S]	Function unknown	4F5 protein family;; Zinc-binding	--	R	General function prediction only	hypothetical protein HELRODRAFT_77520 [Helobdella robusta]
c62564.graph_c0	832	21.5696	796	24.2704	0.814203	-0.790443	down	no	[R]	General function prediction only	--	--	[R]	General function prediction only	Ankyrin repeats (3 copies);; Ankyrin repeat;; Ankyrin repeats (many copies);; Ankyrin repeats (many copies);; Ankyrin repeat;; Chromo (CHRromatin Organisation MOdifier) domain	Ankyrin repeat and KH domain-containing protein mask OS=Drosophila melanogaster (Fruit fly) PE=1 SV=2	B	Chromatin structure and dynamics	M-phase phosphoprotein 8 [Crassostrea gigas]
c75995.graph_c0	831	15.8435	897	20.1135	0.928549	-0.616858	down	no	--	--	--	--	[TA]	--	YT521-B-like domain	--	T	Signal transduction mechanisms	YTH domain-containing protein 1 [Crassostrea gigas]
c75889.graph_c0	826	13.6511	816	15.8608	0.85617	-0.744324	down	no	[O]	Posttranslational modification, protein turnover, chaperones	Cellular Component: proteasome complex (GO:0000502);; Molecular Function: enzyme regulator activity (GO:0030234);; Biological Process: regulation of protein catabolic process (GO:0042176);; Biological Process: regulation of catalytic activity (GO:0050790);;	K03032|0|lgi:LOTGIDRAFT_206376|hypothetical protein; K03032 26S proteasome regulatory subunit N2 (A)	[O]	Posttranslational modification, protein turnover, chaperones	Proteasome/cyclosome repeat;; HEAT repeats;; HEAT-like repeat;; HEAT repeat	26S proteasome non-ATPase regulatory subunit 1 GN=Rpn2 OS=Drosophila melanogaster (Fruit fly) PE=1 SV=1	O	Posttranslational modification, protein turnover, chaperones	hypothetical protein LOTGIDRAFT_206376 [Lottia gigantea]
c78342.graph_c0	821	32.1927	679	31.3133	0.453313	-0.999888	down	no	--	--	--	--	--	--	--	--	--	--	hypothetical protein CRE_03576 [Caenorhabditis remanei]
c68728.graph_c0	818	46.6718	1175	78.8468	0.983685	-0.205576	down	no	[TZDR]	--	Molecular Function: calcium ion binding (GO:0005509);; Molecular Function: 2-alkenal reductase [NAD(P)] activity (GO:0032440);; Biological Process: oxidation-reduction process (GO:0055114);;	K12751|2.45456e-66|lgi:LOTGIDRAFT_215828|hypothetical protein; K12751 myosin light chain 6 (A)	[Z]	Cytoskeleton	EF-hand domain;; EF-hand domain pair;; EF hand;; EF-hand domain pair	Myosin-2 essential light chain GN=Mlc-c OS=Drosophila melanogaster (Fruit fly) PE=1 SV=1	Z	Cytoskeleton	Myosin-2 essential light chain [Crassostrea gigas]
c76630.graph_c0	818	21.4952	1133	35.0157	0.981682	-0.257981	down	no	[KLB]	--	Molecular Function: DNA binding (GO:0003677);; Cellular Component: nucleus (GO:0005634);; Molecular Function: oxidoreductase activity (GO:0016491);;	K09272|0|lgi:LOTGIDRAFT_207546|hypothetical protein; K09272 structure-specific recognition protein 1 (A)	[KLB]	--	Structure-specific recognition protein (SSRP1);; Histone chaperone Rttp106-like;; HMG (high mobility group) box;; HMG-box domain	FACT complex subunit SSRP1 GN=SSRP1 OS=Ciona intestinalis (Transparent sea squirt) PE=2 SV=1	K	Transcription	FACT complex subunit SSRP1 [Crassostrea gigas]
c73037.graph_c1	815	35.5719	1665	85.4689	0.983049	0.301714	up	no	--	--	--	--	--	--	--	--	S	Function unknown	--
c71932.graph_c0	815	26.4438	885	33.7719	0.930224	-0.608237	down	no	--	--	--	--	--	--	TENA/THI-4/PQQC family	--	K	Transcription	PREDICTED: uncharacterized protein LOC100892956 [Strongylocentrotus purpuratus]
c65779.graph_c0	814	61.5213	561	49.8665	0.0591152	-1.2619	down	no	[R]	General function prediction only	--	K14838|3.07329e-52|acs:100564113|nifk; nucleolar protein interacting with the FHA domain of MKI67; K14838 nucleolar protein 15 (A)	[R]	General function prediction only	RNA recognition motif. (a.k.a. RRM, RBD, or RNP domain);; RNA recognition motif (a.k.a. RRM, RBD, or RNP domain);; RNA recognition motif. (a.k.a. RRM, RBD, or RNP domain)	--	R	General function prediction only	unknown [Branchiostoma floridae]
c46346.graph_c0	814	49.1873	1083	76.9665	0.978507	-0.315896	down	no	[K]	Transcription	Biological Process: mRNA splicing, via spliceosome (GO:0000398);; Molecular Function: nucleic acid binding (GO:0003676);; Cellular Component: spliceosomal complex (GO:0005681);;	K11097|4.03119e-53|lgi:LOTGIDRAFT_207212|hypothetical protein; K11097 small nuclear ribonucleoprotein E (A)	[A]	RNA processing and modification	LSM domain	Probable small nuclear ribonucleoprotein E GN=SmE OS=Drosophila melanogaster (Fruit fly) PE=1 SV=1	A	RNA processing and modification	Small nuclear ribonucleoprotein E [Crassostrea gigas]
c72847.graph_c1	813	16.2058	1461	34.2511	0.986779	0.116975	up	no	--	--	--	K05038|2.66881e-176|hro:HELRODRAFT_188048|hypothetical protein; K05038 solute carrier family 6 (neurotransmitter transporter, amino acid) member 5/7/9/14 (A)	[T]	Signal transduction mechanisms	Sodium:neurotransmitter symporter family	Sodium-dependent dopamine transporter GN=dat-1 OS=Caenorhabditis elegans PE=2 SV=3	P	Inorganic ion transport and metabolism	Sodium- and chloride-dependent glycine transporter 2 [Crassostrea gigas]
c78198.graph_c0	813	11.5159	1120	18.6583	0.981194	-0.265765	down	no	[R]	General function prediction only	--	K13886|0|hro:HELRODRAFT_115162|hypothetical protein; K13886 coronin-1B/1C/6 (A)	[Z]	Cytoskeleton	Domain of unknown function (DUF1900);; Domain of unknown function (DUF1899);; WD domain, G-beta repeat	Coronin-like protein cor-1 GN=cor-1 OS=Caenorhabditis elegans PE=3 SV=2	Z	Cytoskeleton	PREDICTED: coronin-1C-like isoform X2 [Aplysia californica]
c76115.graph_c1	813	5.26576	1733	13.2012	0.98042	0.362921	up	no	--	--	--	K15601|0|tca:655414|probable JmjC domain-containing histone demethylation protein 2C; K15601 lysine-specific demethylase 3 [EC:1.14.11.-] (A)	[K]	Transcription	JmjC domain, hydroxylase	--	K	Transcription	Lysine-specific demethylase 3B [Crassostrea gigas]
c66811.graph_c0	811	24.5294	1253	44.5719	0.986013	-0.100656	down	no	--	--	Molecular Function: sequence-specific DNA binding transcription factor activity (GO:0003700);; Cellular Component: nucleus (GO:0005634);; Biological Process: regulation of transcription, DNA-templated (GO:0006355);; Molecular Function: sequence-specific DNA binding (GO:0043565);;	--	[K]	Transcription	Homeobox domain	Homeobox protein DTH-2 GN=DTH-2 OS=Girardia tigrina (Planarian) PE=2 SV=1	K	Transcription	Homeobox protein Nkx-2.6 [Crassostrea gigas]
c74372.graph_c0	809	12.9296	3354	63.044	0.137842	1.32167	up	no	--	--	--	--	--	--	G8 domain	Protein DDB_G0287365 (Precursor) GN=DDB_G0287365 OS=Dictyostelium discoideum (Slime mold) PE=3 SV=1	S	Function unknown	Transmembrane protein 2 [Crassostrea gigas]
c65123.graph_c0	805	36.6923	2146	115.041	0.935664	0.685158	up	no	--	--	--	--	--	--	--	Protein Pif80 (Precursor) OS=Pinctada fucata (Pearl oyster) PE=1 SV=1	--	--	insoluble matrix protein [Pinctada fucata]
c73404.graph_c0	805	17.1802	648	16.265	0.365336	-1.03872	down	no	--	--	--	K13172|3.86932e-77|hro:HELRODRAFT_68390|hypothetical protein; K13172 serine/arginine repetitive matrix protein 2 (A)	[A]	RNA processing and modification	cwf21 domain	--	A	RNA processing and modification	Serine/arginine repetitive matrix protein 2 [Crassostrea gigas]
c77808.graph_c0	804	29.3539	1008	43.2828	0.971242	-0.401395	down	no	--	--	--	--	[I]	Lipid transport and metabolism	Phospholipase A2	Phospholipase A2 (Precursor) OS=Urticina crassicornis (Mottled anemone) PE=1 SV=1	--	--	Phospholipase A2, partial [Stegodyphus mimosarum]
c76964.graph_c0	802	15.0462	1533	33.8251	0.985333	0.205884	up	no	[T]	Signal transduction mechanisms	Molecular Function: protein tyrosine phosphatase activity (GO:0004725);; Molecular Function: protein tyrosine/serine/threonine phosphatase activity (GO:0008138);; Biological Process: peptidyl-tyrosine dephosphorylation (GO:0035335);;	K18041|1.72226e-92|lgi:LOTGIDRAFT_171507|hypothetical protein; K18041 protein tyrosine phosphatase type IVA [EC:3.1.3.48] (A)	[T]	Signal transduction mechanisms	Protein-tyrosine phosphatase;; Dual specificity phosphatase, catalytic domain	Probable protein tyrosine phosphatase type IVA A (Precursor) GN=DDB_G0292024 OS=Dictyostelium discoideum (Slime mold) PE=3 SV=1	V	Defense mechanisms	hypothetical protein LOTGIDRAFT_171507 [Lottia gigantea]
c76420.graph_c0	802	13.5392	511	10.1458	0.0170881	-1.37459	down	no	[O]	Posttranslational modification, protein turnover, chaperones	--	--	--	--	ATPase family associated with various cellular activities (AAA)	Katanin p60 ATPase-containing subunit A1 {ECO:0000255|HAMAP-Rule:MF_03023} OS=Strongylocentrotus purpuratus (Purple sea urchin) PE=1 SV=1	O	Posttranslational modification, protein turnover, chaperones	IQ and AAA domain-containing protein 1 [Crassostrea gigas]
c75484.graph_c0	798	15.3113	1078	24.3262	0.979322	-0.293968	down	no	--	--	--	K17353|4.83729e-42|lgi:LOTGIDRAFT_157852|hypothetical protein; K17353 tetraspanin-18 (A)	[R]	General function prediction only	Tetraspanin family;; Tetraspanin family	Tetraspanin-17 GN=tsp-17 OS=Caenorhabditis elegans PE=3 SV=3	S	Function unknown	CD82 antigen [Crassostrea gigas]
c77852.graph_c0	798	10.192	2473	37.147	0.805814	0.902135	up	no	--	--	Cellular Component: cell part (GO:0044464);; Biological Process: single-multicellular organism process (GO:0044707);;	K04520|1.1859e-119|lgi:LOTGIDRAFT_204381|hypothetical protein; K04520 amyloid beta A4 protein (A)	[R]	General function prediction only	E2 domain of amyloid precursor protein;; Amyloid A4 N-terminal heparin-binding;; beta-amyloid precursor protein C-terminus;; Copper-binding of amyloid precursor, CuBD	Beta-amyloid-like protein (Precursor) GN=apl-1 OS=Caenorhabditis elegans PE=1 SV=2	R	General function prediction only	amyloid precursor protein [Doryteuthis pealeii]
c76410.graph_c0	797	16.8831	551	13.7274	0.0609228	-1.25735	down	no	--	--	--	K18730|1.21188e-28|pale:102883882|GIGYF2; GRB10 interacting GYF protein 2; K18730 PERQ amino acid-rich with GYF domain-containing protein (A)	[R]	General function prediction only	GYF domain	PERQ amino acid-rich with GYF domain-containing protein CG11148 GN=CG11148 OS=Drosophila melanogaster (Fruit fly) PE=1 SV=2	R	General function prediction only	PERQ amino acid-rich with GYF domain-containing protein 1 [Crassostrea gigas]
c59603.graph_c1	795	130.957	731	141.62	0.734371	-0.847444	down	no	--	--	--	--	--	--	--	--	--	--	molluscan prismatic and nacreous layer 88 kDa protein lack3 [Pinctada fucata]
c73423.graph_c0	795	31.1886	1942	89.6031	0.96204	0.559221	up	no	[O]	Posttranslational modification, protein turnover, chaperones	Molecular Function: oxidoreductase activity (GO:0016491);;	K00432|2.35627e-54|lgi:LOTGIDRAFT_97333|hypothetical protein; K00432 glutathione peroxidase [EC:1.11.1.9] (A)	[O]	Posttranslational modification, protein turnover, chaperones	Glutathione peroxidase	Glutathione peroxidase (Precursor) OS=Dirofilaria immitis (Canine heartworm) PE=2 SV=1	O	Posttranslational modification, protein turnover, chaperones	selenium-dependent glutathione peroxidase [Crassostrea gigas]
c78267.graph_c0	794	6.94772	1097	11.2895	0.98087	-0.26158	down	no	--	--	Molecular Function: structural molecule activity (GO:0005198);; Biological Process: intracellular protein transport (GO:0006886);; Biological Process: vesicle-mediated transport (GO:0016192);; Cellular Component: clathrin coat of trans-Golgi network vesicle (GO:0030130);; Cellular Component: clathrin coat of coated pit (GO:0030132);;	K04646|0|lgi:LOTGIDRAFT_233411|hypothetical protein; K04646 clathrin heavy chain (A)	[U]	Intracellular trafficking, secretion, and vesicular transport	Region in Clathrin and VPS;; Clathrin-H-link;; Clathrin, heavy-chain linker;; Coatomer WD associated region;; Tetratricopeptide repeat;; Clathrin propeller repeat;; Clathrin propeller repeat	Clathrin heavy chain GN=Chc OS=Drosophila melanogaster (Fruit fly) PE=1 SV=1	U	Intracellular trafficking, secretion, and vesicular transport	Clathrin heavy chain 1 [Crassostrea gigas]
c60329.graph_c0	793	48.8256	2329	168.651	0.869513	0.824721	up	no	--	--	Molecular Function: carbonate dehydratase activity (GO:0004089);; Cellular Component: proteinaceous extracellular matrix (GO:0005578);; Molecular Function: metal ion binding (GO:0046872);;	K18246|5.82022e-12|dre:553246|ca4b; carbonic anhydrase IV b; K18246 carbonic anhydrase 4 [EC:4.2.1.1] (A)	[R]	General function prediction only	Eukaryotic-type carbonic anhydrase	Nacrein (Precursor) OS=Pinctada fucata (Pearl oyster) PE=1 SV=1	R	General function prediction only	RecName: Full=Nacrein; Flags: Precursor [Pinctada fucata]
c73806.graph_c0	792	20.2092	1192	35.7722	0.984903	-0.138378	down	no	[DZ]	--	--	K10436|2.52616e-106|api:100164335|microtubule-associated protein RP/EB family member 3-like; K10436 microtubule-associated protein, RP/EB family (A)	[DZ]	--	EB1-like C-terminal motif;; Calponin homology (CH) domain	Microtubule-associated protein RP/EB family member 1 GN=eb1 OS=Dictyostelium discoideum (Slime mold) PE=1 SV=1	Z	Cytoskeleton	Microtubule-associated protein RP/EB family member 3 [Crassostrea gigas]
[truncated: 9,662 more rows]
