# Supplementary material for: Comparative transcriptomic and proteomic analysis of yellow shell and black shell pearl oysters, Pinctada fucata martensii
Source: BMC Genomics. 2019 Jun 8;20:469. doi: 10.1186/s12864-019-5807-x (PMC6555990; doi:10.1186/s12864-019-5807-x)
Supplement: Supplementary file 3 — All differential proteins compared Y with B (quantitative). There are 1684 differential proteins quantified including 51 significant differentially expressed genes (DEPs), and another 85 proteins were qualitatively analysed. (XLS 1602 kb) [file 12864_2019_5807_MOESM3_ESM.xls]

## Sheet: B vs Yquantitative
Protein IDs	Fasta headers	Proteins	Unique peptides	Sequence coverage [%]	Mol. weight [kDa]	LFQ intensity B1	LFQ intensity B2	LFQ intensity B3	average B	LFQ intensity Y1	LFQ intensity Y2	LFQ intensity Y3	average Y	Y/B	log2 Y/B	t test p value	significant	GeneID	COG_class	COG_class_annotation	GO_annotation	KEGG_annotation	KOG_class	KOG_class_annotation	Pfam_annotation	Swissprot_annotation	eggNOG_class	eggNOG_class_annotation	nr_annotation
c51818.graph_c0	>c51818.graph_c0|orf1 type=internal len=413aa loc=c51818.graph_c0:2-1240:-	1	1	2.4	49.593		668550000	662530000	665540000	1047800000	1043600000		1045700000	1.57121	0.651872	9.31917e-05	up	c51818.graph_c0	--	--	--	--	--	--	zinc-binding in reverse transcriptase	--	R	General function prediction only	pol-like protein [Ciona intestinalis]
c69088.graph_c0	>c69088.graph_c0|orf2 type=3prime_partial len=63aa loc=c69088.graph_c0:719-907:-	2	1	51.6	7.2281		13740000	16275000	15007500		28817000	29443000	29130000	1.94103	0.956822	0.00843832	up	c69088.graph_c0	--	--	--	K13289|4.0296e-08|cin:100183589|lysosomal protective protein; K13289 cathepsin A (carboxypeptidase C) [EC:3.4.16.5] (A)	[OE]	--	Serine carboxypeptidase	--	O	Posttranslational modification, protein turnover, chaperones	PREDICTED: lysosomal protective protein [Ciona intestinalis]
c76392.graph_c0	>c76392.graph_c0|orf1 type=3prime_partial len=546aa loc=c76392.graph_c0:1686-3323:-	1	1	1.5	60.347	30785000	32782000		31783500	45146000		46909000	46027500	1.44816	0.534218	0.00863077	up	c76392.graph_c0	--	--	--	--	--	--	--	--	--	--	hypothetical protein CGI_10007922 [Crassostrea gigas]
c50101.graph_c0	>c50101.graph_c0|orf1 type=internal len=247aa loc=c50101.graph_c0:3-743:-	1	3	14.2	26.976		29847000	27572000	28709500	39525000	43342000	47746000	4.35377e+07	1.51649	0.600736	0.0186386	up	c50101.graph_c0	[IQR]	--	Biological Process: metabolic process (GO:0008152);; Molecular Function: oxidoreductase activity (GO:0016491);;	--	[R]	General function prediction only	short chain dehydrogenase;; Enoyl-(Acyl carrier protein) reductase;; KR domain;; Polysaccharide biosynthesis protein	Dehydrogenase/reductase SDR family member 4 {ECO:0000250|UniProtKB:Q9BTZ2} OS=Caenorhabditis elegans PE=1 SV=1	Q	Secondary metabolites biosynthesis, transport and catabolism	3-oxoacyl-[acyl-carrier-protein] reductase [Crassostrea gigas]
c73903.graph_c0	>c73903.graph_c0|orf1 type=3prime_partial len=268aa loc=c73903.graph_c0:624-1427:-	1	4	16.1	29.105		60779000	64255000	62517000	88829000	81576000	77282000	8.25623e+07	1.32064	0.401235	0.0215489	up	c73903.graph_c0	[R]	General function prediction only	Molecular Function: nucleotide binding (GO:0000166);; Molecular Function: nucleic acid binding (GO:0003676);;	--	[R]	General function prediction only	RNA recognition motif. (a.k.a. RRM, RBD, or RNP domain);; RNA recognition motif (a.k.a. RRM, RBD, or RNP domain);; RNA recognition motif. (a.k.a. RRM, RBD, or RNP domain)	--	J	Translation, ribosomal structure and biogenesis	hypothetical protein LOTGIDRAFT_69072, partial [Lottia gigantea]
c52516.graph_c0	>c52516.graph_c0|orf1 type=3prime_partial len=96aa loc=c52516.graph_c0:295-582:-	1	1	15.8	10.665	37834000	68046000	17922000	4.12673e+07	186160000	219710000	109180000	1.71683e+08	4.16027	2.05668	0.0219397	up	c52516.graph_c0	--	--	--	--	[K]	Transcription	DNA-binding nuclear phosphoprotein p8	--	K	Transcription	PREDICTED: uncharacterized protein LOC101845758 [Aplysia californica]
c58094.graph_c0	>c58094.graph_c0|orf1 type=5prime_partial len=184aa loc=c58094.graph_c0:24-578:+	1	2	10.9	20.785		42202000	47628000	44915000		84092000	74023000	79057500	1.76016	0.815705	0.026929	up	c58094.graph_c0	--	--	Molecular Function: carboxypeptidase activity (GO:0004180);;	K13289|5.6285e-64|xma:102234395|lysosomal protective protein-like; K13289 cathepsin A (carboxypeptidase C) [EC:3.4.16.5] (A)	[OE]	--	Serine carboxypeptidase	Uncharacterized serine carboxypeptidase K10B2.2 (Precursor) GN=K10B2.2 OS=Caenorhabditis elegans PE=3 SV=1	O	Posttranslational modification, protein turnover, chaperones	PREDICTED: lysosomal protective protein-like isoform X2 [Aplysia californica]
c70144.graph_c0	>c70144.graph_c0|orf2 type=complete len=120aa loc=c70144.graph_c0:314-673:+	1	5	61.3	13.034	185550000	147450000	170710000	1.67903e+08	280880000	515310000	410010000	4.02067e+08	2.39463	1.2598	0.0270542	up	c70144.graph_c0	[T]	Signal transduction mechanisms	Molecular Function: magnesium ion binding (GO:0000287);; Molecular Function: protein serine/threonine phosphatase activity (GO:0004722);; Biological Process: protein dephosphorylation (GO:0006470);; Molecular Function: manganese ion binding (GO:0030145);;	K04461|8.22491e-124|hro:HELRODRAFT_107894|hypothetical protein; K04461 protein phosphatase 1B [EC:3.1.3.16] (A)	[T]	Signal transduction mechanisms	Protein phosphatase 2C;; Protein serine/threonine phosphatase 2C, C-terminal domain;; Protein phosphatase 2C;; Protein phosphatase 2C	Probable protein phosphatase 2C T23F11.1 GN=ppm-2 OS=Caenorhabditis elegans PE=3 SV=2	T	Signal transduction mechanisms	Protein phosphatase 1B [Crassostrea gigas]
c50680.graph_c0	>c50680.graph_c0|orf1 type=3prime_partial len=249aa loc=c50680.graph_c0:178-924:-	1	4	19.4	27.897	20287000		20319000	20303000	25989000	28403000		27196000	1.33951	0.421702	0.0293249	up	c50680.graph_c0	[C]	Energy production and conversion	--	--	[C]	Energy production and conversion	Aldo/keto reductase family	--	C	Energy production and conversion	hypothetical protein BRAFLDRAFT_67662 [Branchiostoma floridae]
c67248.graph_c1	>c67248.graph_c1|orf1 type=complete len=63aa loc=c67248.graph_c1:597-785:-	1	1	25.8	6.6539	17244000	33995000		25619500	47828000	53956000	52231000	5.13383e+07	2.00388	1.00279	0.0308451	up	c67248.graph_c1	--	--	--	--	--	--	--	--	--	--	hypothetical protein CGI_10021602 [Crassostrea gigas]
c54125.graph_c0	>c54125.graph_c0|orf1 type=internal len=152aa loc=c54125.graph_c0:1-459:+	1	5	31.6	17.125	160120000	258240000	65499000	1.61286e+08	559440000	317860000	528090000	4.68463e+08	2.90454	1.53831	0.0309182	up	c54125.graph_c0	--	--	--	--	[O]	Posttranslational modification, protein turnover, chaperones	--	--	O	Posttranslational modification, protein turnover, chaperones	thioester-containing protein [Euphaedusa tau]
c61552.graph_c0	>c61552.graph_c0|orf1 type=internal len=488aa loc=c61552.graph_c0:1-1464:-	1	11	29.7	55.051	1381100000	1902200000	169610000	1150970000	3812200000	3081800000	5715600000	4203200000	3.65188	1.86864	0.0312497	up	c61552.graph_c0	--	--	--	K06530|5.88352e-72|pss:102447014|CD109; CD109 molecule; K06530 CD109 antigen (A)	[O]	Posttranslational modification, protein turnover, chaperones	A-macroglobulin complement component;; Alpha-2-macroglobulin family;; Alpha-macro-globulin thiol-ester bond-forming region;; Prenyltransferase-like;; Prenyltransferase-like	--	O	Posttranslational modification, protein turnover, chaperones	hypothetical protein CGI_10023765 [Crassostrea gigas]
c73998.graph_c0	>c73998.graph_c0|orf1 type=complete len=423aa loc=c73998.graph_c0:78-1346:+	1	7	21.3	49.28		60043000	75357000	67700000		119620000	111240000	115430000	1.70502	0.76979	0.0318527	up	c73998.graph_c0	--	--	Biological Process: microtubule cytoskeleton organization (GO:0000226);; Cellular Component: microtubule (GO:0005874);;	K18629|0|lgi:LOTGIDRAFT_193495|hypothetical protein; K18629 tektin-2 (A)	[Z]	Cytoskeleton	Tektin family	Tektin-B1 OS=Strongylocentrotus purpuratus (Purple sea urchin) PE=1 SV=1	Z	Cytoskeleton	Tektin-2 [Crassostrea gigas]
c71015.graph_c0	>c71015.graph_c0|orf2 type=complete len=178aa loc=c71015.graph_c0:157-690:-	1	8	66.1	19.536	673260000	653360000	702760000	676460000	1001200000	1052900000	783790000	9.45963e+08	1.3984	0.48378	0.0322705	up
c77775.graph_c0	>c77775.graph_c0|orf1 type=complete len=436aa loc=c77775.graph_c0:63-1370:+	1	19	65.1	47.422	3094100000	3189600000	3218100000	3.16727e+09	3725200000	4426000000	3679900000	3943700000	1.24514	0.316311	0.0336341	up	c77775.graph_c0	[G]	Carbohydrate transport and metabolism	Cellular Component: phosphopyruvate hydratase complex (GO:0000015);; Molecular Function: magnesium ion binding (GO:0000287);; Molecular Function: phosphopyruvate hydratase activity (GO:0004634);; Biological Process: glycolytic process (GO:0006096);;	K01689|0|lgi:LOTGIDRAFT_182683|hypothetical protein; K01689 enolase [EC:4.2.1.11] (A)	[G]	Carbohydrate transport and metabolism	Enolase, C-terminal TIM barrel domain;; Enolase, N-terminal domain;; Methylaspartate ammonia-lyase C-terminus	Enolase OS=Doryteuthis pealeii (Longfin inshore squid) PE=2 SV=1	G	Carbohydrate transport and metabolism	hypothetical protein CAPTEDRAFT_159854 [Capitella teleta]
c18046.graph_c0	>c18046.graph_c0|orf2 type=internal len=112aa loc=c18046.graph_c0:1-336:-	1	3	70.5	12.38	2857200000	3080000000	2682800000	2.87333e+09	3836000000	3507800000	3241500000	3.52843e+09	1.22799	0.296302	0.0339356	up	c18046.graph_c0	[Z]	Cytoskeleton	Molecular Function: ATP binding (GO:0005524);; Cellular Component: cytoplasm (GO:0005737);; Cellular Component: cytoskeleton (GO:0005856);;	K05692|9.44195e-75|loa:LOAG_12610|hypothetical protein; K05692 actin beta/gamma 1 (A)	[Z]	Cytoskeleton	Actin	Actin, cytoplasmic (Precursor) OS=Pisaster ochraceus (Ochre sea star) PE=3 SV=1	Z	Cytoskeleton	actin [Mytilus edulis]
c63881.graph_c0	>c63881.graph_c0|orf1 type=3prime_partial len=208aa loc=c63881.graph_c0:1-624:+	1	6	33.8	22.735	358100000	174870000	174410000	2.35793e+08	522680000	450950000	390370000	4.54667e+08	1.92824	0.947286	0.0386047	up
c77420.graph_c0	>c77420.graph_c0|orf1 type=complete len=200aa loc=c77420.graph_c0:600-1199:-	1	6	39.2	22.816	110520000	167230000	143960000	140570000	188670000	303820000	302260000	2.64917e+08	1.88459	0.91425	0.0401641	up	c77420.graph_c0	[TZDR]	--	Molecular Function: calcium ion binding (GO:0005509);; Biological Process: negative regulation of phosphorylation (GO:0042326);;	--	[T]	Signal transduction mechanisms	EF hand;; EF-hand domain pair;; EF hand;; EF-hand domain;; EF-hand domain pair;; Secreted protein acidic and rich in cysteine Ca binding region;; Cytoskeletal-regulatory complex EF hand	Neurocalcin homolog GN=Nca OS=Drosophila melanogaster (Fruit fly) PE=1 SV=2	T	Signal transduction mechanisms	Neurocalcin-like protein [Crassostrea gigas]
c70754.graph_c0	>c70754.graph_c0|orf1 type=internal len=332aa loc=c70754.graph_c0:1-996:-	1	16	54.8	36.76	1292000000	1589000000	201830000	1027610000	2318000000	2441300000	3626800000	2.79537e+09	2.72026	1.44374	0.0407426	up	c70754.graph_c0	--	--	--	K06530|1.4687e-09|loa:LOAG_11279|hypothetical protein; K06530 CD109 antigen (A)	[O]	Posttranslational modification, protein turnover, chaperones	--	--	O	Posttranslational modification, protein turnover, chaperones	A-macroglobulin complement component family protein, variant [Loa loa]
c77183.graph_c0	>c77183.graph_c0|orf2 type=complete len=181aa loc=c77183.graph_c0:251-793:+	1	6	43.3	20.791	181280000	197640000	210780000	1.96567e+08	345760000	272010000	245110000	2.87627e+08	1.46325	0.549179	0.0435993	up
c74844.graph_c0	>c74844.graph_c0|orf1 type=complete len=340aa loc=c74844.graph_c0:1065-2084:-	1	10	36.9	37.068	413470000	448220000	393390000	418360000	456760000	517500000	543950000	506070000	1.20965	0.274592	0.0446741	up	c74844.graph_c0	[G]	Carbohydrate transport and metabolism	Biological Process: carbohydrate metabolic process (GO:0005975);; Molecular Function: fructose 1,6-bisphosphate 1-phosphatase activity (GO:0042132);;	K03841|4.46995e-154|isc:IscW_ISCW005292|fructose-1,6-bisphosphatase, putative (EC:3.1.3.11); K03841 fructose-1,6-bisphosphatase I [EC:3.1.3.11] (A)	[G]	Carbohydrate transport and metabolism	Fructose-1-6-bisphosphatase	Fructose-1,6-bisphosphatase GN=fbp OS=Dictyostelium discoideum (Slime mold) PE=3 SV=1	G	Carbohydrate transport and metabolism	Fructose-1,6-bisphosphatase 1 [Crassostrea gigas]
c51835.graph_c0	>c51835.graph_c0|orf1 type=complete len=103aa loc=c51835.graph_c0:43-351:+	1	2	28.4	10.795	277800000	262850000	131490000	2.24047e+08	862410000	554430000	428330000	6.15057e+08	2.74522	1.45692	0.0462483	up	c51835.graph_c0	--	--	--	K06254|3.22394e-08|lgi:LOTGIDRAFT_210962|hypothetical protein; K06254 agrin (A)	--	--	Kazal-type serine protease inhibitor domain;; Kazal-type serine protease inhibitor domain	--	R	General function prediction only	Kazal-type serine protease inhibitor [Pinctada fucata]
c73309.graph_c1	>c73309.graph_c1|orf1 type=3prime_partial len=189aa loc=c73309.graph_c1:102-668:-	1	5	41.5	21.551		79824000	54800000	67312000	104870000	145690000	125780000	1.25447e+08	1.86366	0.898139	0.0472118	up	c73309.graph_c1	[O]	Posttranslational modification, protein turnover, chaperones	Molecular Function: ATP binding (GO:0005524);; Cellular Component: cytoplasm (GO:0005737);; Biological Process: proteolysis (GO:0006508);; Molecular Function: peptidase activity (GO:0008233);; Molecular Function: nucleoside-triphosphatase activity (GO:0017111);; Biological Process: protein catabolic process (GO:0030163);;	K03063|4.8719e-117|lgi:LOTGIDRAFT_212332|hypothetical protein; K03063 26S proteasome regulatory subunit T3 (A)	[O]	Posttranslational modification, protein turnover, chaperones	ATPase family associated with various cellular activities (AAA);; AAA domain (Cdc48 subfamily)	26S protease regulatory subunit 6B OS=Manduca sexta (Tobacco hawkmoth) PE=2 SV=1	O	Posttranslational modification, protein turnover, chaperones	26S protease regulatory subunit 6B [Crassostrea gigas]
c67629.graph_c0	>c67629.graph_c0|orf1 type=complete len=153aa loc=c67629.graph_c0:131-589:+	1	4	40.8	17.032	118130000	100900000	99078000	106036000	125710000	132090000	157800000	1.38533e+08	1.30647	0.385679	0.04795	up	c67629.graph_c0	[E]	Amino acid transport and metabolism	Molecular Function: nucleic acid binding (GO:0003676);; Molecular Function: catalytic activity (GO:0003824);;	--	--	--	Glyoxalase-like domain;; Glyoxalase/Bleomycin resistance protein/Dioxygenase superfamily	Glyoxalase domain-containing protein 5 homolog GN=glod5 OS=Dictyostelium discoideum (Slime mold) PE=3 SV=1	S	Function unknown	Glyoxalase domain-containing protein 5, partial [Crassostrea gigas]
c77420.graph_c1	>c77420.graph_c1|orf1 type=3prime_partial len=583aa loc=c77420.graph_c1:3-1751:+	1	7	12.4	64.671	183110000	174000000	166970000	1.74693e+08	118140000	113890000	117550000	1.16527e+08	0.667036	-0.584164	0.000278731	down	c77420.graph_c1	[R]	General function prediction only	--	K17391|2.49509e-112|nvi:100114171|insulin-like growth factor 2 mRNA-binding protein 1; K17391 insulin-like growth factor 2 mRNA-binding protein 1 (A)	[AR]	--	KH domain;; KH domain;; RNA recognition motif. (a.k.a. RRM, RBD, or RNP domain);; RNA recognition motif (a.k.a. RRM, RBD, or RNP domain);; KH domain;; RNA recognition motif. (a.k.a. RRM, RBD, or RNP domain);; KH domain;; NusA-like KH domain	RNA-binding protein lark GN=lark OS=Drosophila melanogaster (Fruit fly) PE=1 SV=1	A	RNA processing and modification	Insulin-like growth factor 2 mRNA-binding protein 1 [Crassostrea gigas]
c78351.graph_c0	>c78351.graph_c0|orf1 type=complete len=109aa loc=c78351.graph_c0:95-421:+	1	6	59.3	12.058	4828400000	4398200000	4388300000	4538300000	3028500000	3440200000	2923900000	3.13087e+09	0.689877	-0.53559	0.00277624	down	c78351.graph_c0	--	--	Molecular Function: carbohydrate binding (GO:0030246);;	--	--	--	Galactose binding lectin domain	--	R	General function prediction only	hypothetical protein [Pinctada fucata]
c77533.graph_c0	>c77533.graph_c0|orf1 type=complete len=186aa loc=c77533.graph_c0:102-659:+	1	2	11.9	21.114		38148000	40207000	39177500	30505000	28913000	30498000	29972000	0.765031	-0.38641	0.0029359	down	c77533.graph_c0	[R]	General function prediction only	Molecular Function: GTPase activity (GO:0003924);; Molecular Function: GTP binding (GO:0005525);; Biological Process: GTP catabolic process (GO:0006184);; Biological Process: small GTPase mediated signal transduction (GO:0007264);; Cellular Component: membrane (GO:0016020);;	K07827|2.68306e-93|hro:HELRODRAFT_90797|hypothetical protein; K07827 GTPase KRas (A)	[R]	General function prediction only	Ras family;; Miro-like protein;; ADP-ribosylation factor family;; Elongation factor Tu GTP binding domain;; 50S ribosome-binding GTPase	Ras-like protein 1 {ECO:0000250|UniProtKB:P08646} (Precursor) OS=Drosophila willistoni (Fruit fly) PE=3 SV=1	T	Signal transduction mechanisms	ras, partial [Mytilus galloprovincialis]
c70851.graph_c0	>c70851.graph_c0|orf1 type=complete len=440aa loc=c70851.graph_c0:42-1361:+	1	12	36	53.846	6400200000	7751500000	6841500000	6.99773e+09	3722900000	3378100000	1887800000	2.99627e+09	0.428177	-1.22372	0.00438421	down	c70851.graph_c0	--	--	--	--	--	--	--	Sarcoplasmic calcium-binding protein OS=Mizuhopecten yessoensis (Japanese scallop) PE=1 SV=1	--	--	Sarcoplasmic calcium-binding protein [Crassostrea gigas]
c71317.graph_c0	>c71317.graph_c0|orf1 type=complete len=504aa loc=c71317.graph_c0:114-1625:+	1	4	8.5	55.37	47636000	54822000	60939000	5.44657e+07	31809000	34660000	35291000	33920000	0.622778	-0.683211	0.00675259	down	c71317.graph_c0	--	--	--	--	[V]	Defense mechanisms	LBP / BPI / CETP family, C-terminal domain;; LBP / BPI / CETP family, N-terminal domain	Uncharacterized protein T19C3.5 (Precursor) GN=T19C3.5 OS=Caenorhabditis elegans PE=1 SV=2	V	Defense mechanisms	bactericidal permeability increasing protein [Crassostrea gigas]
c73381.graph_c0	>c73381.graph_c0|orf1 type=complete len=450aa loc=c73381.graph_c0:383-1732:-	1	11	26.9	51.109	156180000	180960000	185010000	174050000	119430000	120990000	132450000	124290000	0.714105	-0.485792	0.00735818	down	c73381.graph_c0	[R]	General function prediction only	Molecular Function: phospholipase A2 activity (GO:0004623);; Molecular Function: protein serine/threonine kinase activity (GO:0004674);; Molecular Function: non-membrane spanning protein tyrosine kinase activity (GO:0004715);; Molecular Function: ATP binding (GO:0005524);; Biological Process: protein phosphorylation (GO:0006468);; Biological Process: integrin-mediated signaling pathway (GO:000722…	K06272|0|isc:IscW_ISCW017519|tyrosine kinase, putative (EC:3.1.1.4 2.7.10.2); K06272 integrin-linked kinase [EC:2.7.11.1] (A)	[T]	Signal transduction mechanisms	Ankyrin repeats (3 copies);; Protein tyrosine kinase;; Ankyrin repeat;; Protein kinase domain;; Ankyrin repeats (many copies);; Ankyrin repeats (many copies);; Ankyrin repeat	Probable serine/threonine-protein kinase drkC (Precursor) GN=drkC OS=Dictyostelium discoideum (Slime mold) PE=3 SV=1	T	Signal transduction mechanisms	Integrin-linked protein kinase [Crassostrea gigas]
c71107.graph_c0	>c71107.graph_c0|orf1 type=complete len=203aa loc=c71107.graph_c0:161-769:+	1	4	26.7	22.302		66953000	64662000	65807500	47932000	50441000		49186500	0.74743	-0.41999	0.0102857	down	c71107.graph_c0	--	--	--	--	--	--	C1q domain	--	W	Extracellular structures	Multimerin-2 [Crassostrea gigas]
c74142.graph_c0	>c74142.graph_c0|orf1 type=internal len=500aa loc=c74142.graph_c0:3-1502:-	1	2	6.6	57.168		31333000	31018000	31175500	15544000	7641100	14789000	1.2658e+07	0.406025	-1.30036	0.0107453	down	c74142.graph_c0	[RTKL]	--	--	--	[T]	Signal transduction mechanisms	Protein kinase domain;; Protein tyrosine kinase;; Immunoglobulin I-set domain;; Fibronectin type III domain;; Immunoglobulin domain;; Immunoglobulin domain;; Immunoglobulin V-set domain	Twitchin {ECO:0000303|PubMed:7190524} OS=Caenorhabditis elegans PE=1 SV=3	T	Signal transduction mechanisms	Muscle M-line assembly protein unc-89 [Crassostrea gigas]
c60683.graph_c0	>c60683.graph_c0|orf1 type=5prime_partial len=321aa loc=c60683.graph_c0:1-963:-	1	7	29.6	35.237	364720000	255040000	423620000	3.47793e+08	145350000	93580000	107970000	1.15633e+08	0.332477	-1.58867	0.0109368	down	c60683.graph_c0	--	--	Molecular Function: 1-phosphatidylinositol-4-phosphate 3-kinase activity (GO:0035005);; Biological Process: neuron projection morphogenesis (GO:0048812);;	--	[TU]	--	C2 domain	Synaptotagmin-1 GN=SYT1 OS=Aplysia californica (California sea hare) PE=1 SV=2	U	Intracellular trafficking, secretion, and vesicular transport	Synaptotagmin-14 [Crassostrea gigas]
c55178.graph_c0	>c55178.graph_c0|orf1 type=3prime_partial len=226aa loc=c55178.graph_c0:2-679:+	1	4	18.7	26.794	89638000	86868000	77746000	8.47507e+07	49428000	53416000	67883000	56909000	0.671487	-0.574568	0.0139043	down	c55178.graph_c0	--	--	Molecular Function: G-protein coupled receptor binding (GO:0001664);; Molecular Function: GTPase activity (GO:0003924);; Molecular Function: signal transducer activity (GO:0004871);; Molecular Function: GTP binding (GO:0005525);; Cellular Component: heterotrimeric G-protein complex (GO:0005834);; Biological Process: GTP catabolic process (GO:0006184);; Biological Process: adenylate cyclase-activa…	K04632|7.41875e-142|bmor:100101197|G protein alpha S subunit Gs1; K04632 guanine nucleotide-binding protein G(s) subunit alpha (A)	[T]	Signal transduction mechanisms	G-protein alpha subunit;; ADP-ribosylation factor family	Guanine nucleotide-binding protein G(s) subunit alpha OS=Lymnaea stagnalis (Great pond snail) PE=2 SV=1	T	Signal transduction mechanisms	G-protein a-subunit s class [Pinctada fucata]
c16576.graph_c0	>c16576.graph_c0|orf1 type=3prime_partial len=143aa loc=c16576.graph_c0:2-430:+	2	5	33.1	16.125	549240000	694370000	759090000	6.67567e+08	412260000	357980000	426070000	398770000	0.597349	-0.743355	0.014755	down	c16576.graph_c0	[J]	Translation, ribosomal structure and biogenesis	Biological Process: mitotic spindle elongation (GO:0000022);; Molecular Function: structural constituent of ribosome (GO:0003735);; Biological Process: translation (GO:0006412);; Cellular Component: cytosolic small ribosomal subunit (GO:0022627);;	K02957|2.07388e-82|mze:101465216|40S ribosomal protein S15a-like; K02957 small subunit ribosomal protein S15Ae (A)	[J]	Translation, ribosomal structure and biogenesis	Ribosomal protein S8	40S ribosomal protein S15a GN=RpS15Aa OS=Drosophila yakuba (Fruit fly) PE=2 SV=3	J	Translation, ribosomal structure and biogenesis	40S ribosomal protein [Phragmatopoma lapidosa]
c63922.graph_c0	>c63922.graph_c0|orf1 type=internal len=243aa loc=c63922.graph_c0:2-730:-	1	3	14	26.399	92936000	74291000	97664000	88297000	29768000	58917000	30714000	3.97997e+07	0.450748	-1.14961	0.0152878	down
c60526.graph_c0	>c60526.graph_c0|orf1 type=5prime_partial len=324aa loc=c60526.graph_c0:255-1229:+	1	3	13.6	34.778	53827000	76357000	69666000	6.66167e+07	27338000	41695000	35724000	34919000	0.524178	-0.931871	0.0157754	down	c60526.graph_c0	[C]	Energy production and conversion	Molecular Function: succinate-semialdehyde dehydrogenase [NAD(P)+] activity (GO:0009013);; Biological Process: gamma-aminobutyric acid catabolic process (GO:0009450);; Biological Process: oxidation-reduction process (GO:0055114);;	K00139|6.21032e-126|lgi:LOTGIDRAFT_209552|hypothetical protein; K00139 succinate-semialdehyde dehydrogenase [EC:1.2.1.24] (A)	[C]	Energy production and conversion	Aldehyde dehydrogenase family	Aldehyde dehydrogenase, mitochondrial (Precursor) GN=ALDH2 OS=Leishmania tarentolae (Sauroleishmania tarentolae) PE=1 SV=1	C	Energy production and conversion	Succinate-semialdehyde dehydrogenase, mitochondrial [Crassostrea gigas]
c54850.graph_c0	>c54850.graph_c0|orf1 type=5prime_partial len=156aa loc=c54850.graph_c0:74-544:+	1	2	37.8	16.869		213720000	256270000	234995000	36815000		62981000	49898000	0.212336	-2.23558	0.0177244	down	c54850.graph_c0	[Z]	Cytoskeleton	Molecular Function: GTPase activity (GO:0003924);; Molecular Function: structural constituent of cytoskeleton (GO:0005200);; Molecular Function: GTP binding (GO:0005525);; Cellular Component: cytoplasm (GO:0005737);; Cellular Component: microtubule (GO:0005874);; Biological Process: GTP catabolic process (GO:0006184);; Biological Process: microtubule-based process (GO:0007017);; Biological Proces…	K07375|5.24632e-93|tgu:100190525|tubulin beta 2-like; K07375 tubulin beta (A)	[Z]	Cytoskeleton	Tubulin/FtsZ family, GTPase domain;; Misato Segment II tubulin-like domain	Tubulin beta chain OS=Paracentrotus lividus (Common sea urchin) PE=2 SV=1	Z	Cytoskeleton	Tubulin beta chain [Crassostrea gigas]
c52407.graph_c0	>c52407.graph_c0|orf1 type=internal len=276aa loc=c52407.graph_c0:2-829:-	1	3	20.3	25.437	1033500000	854300000	890200000	926000000	603150000	738800000	645060000	6.62337e+08	0.715266	-0.483447	0.0177566	down	c52407.graph_c0	--	--	--	--	--	--	--	--	--	--	glycine-rich protein [Pinctada fucata]
c56220.graph_c0	>c56220.graph_c0|orf1 type=3prime_partial len=167aa loc=c56220.graph_c0:72-572:-	1	7	38.6	19.13	814550000	826830000	825550000	822310000	534470000	409730000	670060000	5.38087e+08	0.65436	-0.611844	0.0195052	down	c56220.graph_c0	[J]	Translation, ribosomal structure and biogenesis	Molecular Function: structural constituent of ribosome (GO:0003735);; Cellular Component: ribosome (GO:0005840);; Biological Process: translation (GO:0006412);;	K02875|1.21015e-47|hro:HELRODRAFT_77115|hypothetical protein; K02875 large subunit ribosomal protein L14e (A)	[J]	Translation, ribosomal structure and biogenesis	Ribosomal protein L14	60S ribosomal protein L14 GN=RPL14 OS=Lumbricus rubellus (Humus earthworm) PE=3 SV=1	J	Translation, ribosomal structure and biogenesis	ribosomal protein L14 [Argopecten irradians]
c60804.graph_c0	>c60804.graph_c0|orf1 type=internal len=269aa loc=c60804.graph_c0:1-810:+	1	1	7.1	30.68		17717000	20174000	18945500		4803100	7552100	6177600	0.326072	-1.61674	0.020217	down	c60804.graph_c0	--	--	--	--	[T]	Signal transduction mechanisms	Guanylate kinase;; SH3 domain;; Variant SH3 domain	Peripheral plasma membrane protein CASK GN=CASK OS=Drosophila melanogaster (Fruit fly) PE=1 SV=4	T	Signal transduction mechanisms	MAGUK p55 subfamily member 2 [Crassostrea gigas]
c75171.graph_c1	>c75171.graph_c1|orf2 type=3prime_partial len=113aa loc=c75171.graph_c1:2086-2424:-	1	3	20.5	12.83	93978000	90872000	102460000	95770000	65529000	81200000	77751000	7.48267e+07	0.781316	-0.356021	0.0235716	down
c74865.graph_c0	>c74865.graph_c0|orf1 type=3prime_partial len=206aa loc=c74865.graph_c0:155-772:-	1	6	40.5	23.998	706310000	851390000	846270000	8.01323e+08	421660000	319950000	638270000	459960000	0.574001	-0.800876	0.0315393	down	c74865.graph_c0	--	--	--	--	--	--	--	--	D	Cell cycle control, cell division, chromosome partitioning	Kyphoscoliosis peptidase [Crassostrea gigas]
c77442.graph_c0	>c77442.graph_c0|orf1 type=complete len=965aa loc=c77442.graph_c0:145-3039:+	2	13	16	106.57	449800000	322070000	390360000	387410000	289870000	231900000	243220000	2.54997e+08	0.658209	-0.603383	0.0318559	down	c77442.graph_c0	--	--	Molecular Function: binding (GO:0005488);;	--	[WV]	--	von Willebrand factor type A domain;; Galactose binding lectin domain;; von Willebrand factor type D domain;; von Willebrand factor type A domain;; Trypsin Inhibitor like cysteine rich domain;; von Willebrand factor type A domain;; Thrombospondin type 1 domain	Transmembrane matrix receptor MUP-4 {ECO:0000312|EMBL:AAK69172.1} (Precursor) OS=Caenorhabditis elegans PE=1 SV=4	T	Signal transduction mechanisms	Zonadhesin [Crassostrea gigas]
c73085.graph_c0	>c73085.graph_c0|orf1 type=complete len=177aa loc=c73085.graph_c0:395-925:+	1	1	5.7	19.935		25876000	22815000	24345500		9589000	13218000	11403500	0.468403	-1.09418	0.032034	down	c73085.graph_c0	--	--	--	--	--	--	Globin	Globin-1 OS=Anadara inaequivalvis (Inequivalve ark) PE=1 SV=2	C	Energy production and conversion	Globin [Crassostrea gigas]
c70573.graph_c0	>c70573.graph_c0|orf1 type=3prime_partial len=268aa loc=c70573.graph_c0:3-806:+	1	2	12.4	28.825	622460000	481220000	662500000	5.88727e+08	406170000	392380000	438130000	4.12227e+08	0.7002	-0.51416	0.0356336	down	c70573.graph_c0	[IQR]	--	Molecular Function: oxidoreductase activity (GO:0016491);; Biological Process: oxidation-reduction process (GO:0055114);;	--	[R]	General function prediction only	Enoyl-(Acyl carrier protein) reductase;; short chain dehydrogenase;; KR domain	Dehydrogenase/reductase SDR family member 4 {ECO:0000250|UniProtKB:Q9BTZ2} OS=Caenorhabditis elegans PE=1 SV=1	Q	Secondary metabolites biosynthesis, transport and catabolism	3-oxoacyl-[acyl-carrier-protein] reductase [Crassostrea gigas]
c77975.graph_c1	>c77975.graph_c1|orf1 type=complete len=159aa loc=c77975.graph_c1:623-1099:-	1	7	56.3	17.909	2501600000	1496100000	2725700000	2.24113e+09	263830000	1378400000	624300000	755510000	0.337111	-1.56871	0.0412823	down	c77975.graph_c1	--	--	--	K18744|4.53303e-11|tru:101066959|caprin-2-like; K18744 caprin-2 (A)	--	--	C1q domain	--	T	Signal transduction mechanisms	mantle gene 4 [Pinctada fucata]
c28012.graph_c0	>c28012.graph_c0|orf1 type=complete len=190aa loc=c28012.graph_c0:40-609:+	2	9	36.5	22.104	1408200000	1384200000	1175300000	1.32257e+09	807030000	671680000	1124900000	867870000	0.656201	-0.60779	0.0413357	down	c28012.graph_c0	[J]	Translation, ribosomal structure and biogenesis	Molecular Function: structural constituent of ribosome (GO:0003735);; Biological Process: translation (GO:0006412);; Cellular Component: small ribosomal subunit (GO:0015935);; Molecular Function: rRNA binding (GO:0019843);;	K02997|2.34329e-112|lgi:LOTGIDRAFT_230231|hypothetical protein; K02997 small subunit ribosomal protein S9e (A)	[J]	Translation, ribosomal structure and biogenesis	Ribosomal protein S4/S9 N-terminal domain;; S4 domain	40S ribosomal protein S9 GN=RpS9 OS=Drosophila melanogaster (Fruit fly) PE=1 SV=2	J	Translation, ribosomal structure and biogenesis	ribosomal protein S9 [Haliotis discus discus]
c71271.graph_c0	>c71271.graph_c0|orf1 type=complete len=266aa loc=c71271.graph_c0:870-1667:-	2	5	16.6	30.442	328140000	414260000	342610000	361670000	254420000	138290000	264460000	2.19057e+08	0.605681	-0.72337	0.0422591	down	c71271.graph_c0	[R]	General function prediction only	Molecular Function: nucleotide binding (GO:0000166);; Molecular Function: nucleic acid binding (GO:0003676);;	K12893|2.38366e-76|spu:594205|serine/arginine-rich splicing factor 4-like; K12893 splicing factor, arginine/serine-rich 4/5/6 (A)	[A]	RNA processing and modification	RNA recognition motif. (a.k.a. RRM, RBD, or RNP domain);; RNA recognition motif (a.k.a. RRM, RBD, or RNP domain);; RNA recognition motif. (a.k.a. RRM, RBD, or RNP domain);; RNA binding motif	Serine-arginine protein 55 GN=B52 OS=Drosophila melanogaster (Fruit fly) PE=1 SV=4	A	RNA processing and modification	PREDICTED: serine/arginine-rich splicing factor 4-like isoform X1 [Aplysia californica]
c25950.graph_c0	>c25950.graph_c0|orf1 type=internal len=223aa loc=c25950.graph_c0:1-672:+	1	8	48.4	26.297	147560000	101190000	136970000	1.28573e+08	74405000		62243000	68324000	0.531401	-0.912127	0.0483213	down	c25950.graph_c0	--	--	--	--	[Z]	Cytoskeleton	Fibronectin type III domain	Twitchin {ECO:0000303|PubMed:7190524} OS=Caenorhabditis elegans PE=1 SV=3	T	Signal transduction mechanisms	Titin [Crassostrea gigas]
c75171.graph_c1	>c75171.graph_c1|orf1 type=complete len=182aa loc=c75171.graph_c1:414-959:-	1	7	49.7	21.15	259180000	219110000	273070000	2.50453e+08	168660000	135570000	213980000	1.72737e+08	0.689696	-0.535967	0.049516	down	c75171.graph_c1	[LKJ]	--	Biological Process: regulation of alternative mRNA splicing, via spliceosome (GO:0000381);; Molecular Function: nucleic acid binding (GO:0003676);; Molecular Function: ATP-dependent RNA helicase activity (GO:0004004);; Molecular Function: ATP binding (GO:0005524);; Cellular Component: spliceosomal complex (GO:0005681);; Cellular Component: polytene chromosome (GO:0005700);; Cellular Component: mi…	K12812|8.04669e-116|lgi:LOTGIDRAFT_225638|hypothetical protein; K12812 ATP-dependent RNA helicase UAP56/SUB2 [EC:3.6.4.13] (A)	[A]	RNA processing and modification	Helicase conserved C-terminal domain;; DEAD/DEAH box helicase	ATP-dependent RNA helicase WM6 GN=Hel25E OS=Drosophila melanogaster (Fruit fly) PE=1 SV=1	A	RNA processing and modification	PREDICTED: spliceosome RNA helicase Ddx39b-like [Aplysia californica]
c75583.graph_c0	>c75583.graph_c0|orf1 type=3prime_partial len=438aa loc=c75583.graph_c0:256-1569:-	1	20	47.1	47.658	1873100000	1864300000	1991200000	1.90953e+09	1571900000	1678200000	1641200000	1.63043e+09	0.853839	-0.227965	0.00558943	no	c75583.graph_c0	[S]	Function unknown	Molecular Function: structural molecule activity (GO:0005198);; Biological Process: cell adhesion (GO:0007155);; Cellular Component: flotillin complex (GO:0016600);; Biological Process: melanotic encapsulation of foreign target (GO:0035011);;	K07192|0|hro:HELRODRAFT_185339|hypothetical protein; K07192 flotillin (A)	[UZ]	--	SPFH domain / Band 7 family	Flotillin-2 GN=Flo-2 OS=Drosophila melanogaster (Fruit fly) PE=2 SV=3	Z	Cytoskeleton	hypothetical protein CAPTEDRAFT_182829 [Capitella teleta]
c78008.graph_c0	>c78008.graph_c0|orf1 type=complete len=514aa loc=c78008.graph_c0:38-1579:+	1	12	30	58.265	274660000	259770000	265340000	266590000	249730000	242290000	241430000	2.44483e+08	0.917076	-0.124887	0.0121438	no	c78008.graph_c0	[H]	Coenzyme transport and metabolism	Molecular Function: microtubule motor activity (GO:0003777);; Molecular Function: ATP binding (GO:0005524);; Cellular Component: microtubule (GO:0005874);; Biological Process: cellular protein modification process (GO:0006464);; Biological Process: microtubule-based movement (GO:0007018);; Molecular Function: microtubule binding (GO:0008017);; Molecular Function: small protein activating enzyme a…	K03178|0|lgi:LOTGIDRAFT_113559|hypothetical protein; K03178 ubiquitin-activating enzyme E1 [EC:6.3.2.19] (A)	[O]	Posttranslational modification, protein turnover, chaperones	Ubiquitin-activating enzyme e1 C-terminal domain;; Repeat in ubiquitin-activating (UBA) protein;; Ubiquitin-activating enzyme active site;; ThiF family	Ubiquitin-like modifier-activating enzyme 1 GN=uba1 OS=Dictyostelium discoideum (Slime mold) PE=3 SV=1	O	Posttranslational modification, protein turnover, chaperones	hypothetical protein LOTGIDRAFT_113559 [Lottia gigantea]
c77200.graph_c0	>c77200.graph_c0|orf1 type=3prime_partial len=325aa loc=c77200.graph_c0:1-975:+	1	18	68.5	37.313	3582000000	3330600000	3280300000	3.39763e+09	2986600000	3143800000	2797000000	2975800000	0.875845	-0.191253	0.0369391	no	c77200.graph_c0	--	--	--	--	[O]	Posttranslational modification, protein turnover, chaperones	Hsp20/alpha crystallin family	Major egg antigen OS=Schistosoma mansoni (Blood fluke) PE=2 SV=1	--	--	Major egg antigen [Crassostrea gigas]
c77496.graph_c0	>c77496.graph_c0|orf1 type=complete len=364aa loc=c77496.graph_c0:1421-2512:-	1	19	71.9	41.109	10439000000	10010000000	10915000000	1.04547e+10	9766500000	8482600000	7966000000	8.73837e+09	0.835834	-0.258712	0.0449536	no	c77496.graph_c0	--	--	--	K05768|9.50231e-120|lgi:LOTGIDRAFT_192582|hypothetical protein; K05768 gelsolin (A)	[Z]	Cytoskeleton	Gelsolin repeat	Gelsolin-like protein 1 OS=Lumbricus terrestris (Common earthworm) PE=1 SV=1	Z	Cytoskeleton	Severin [Crassostrea gigas]
c76978.graph_c1	>c76978.graph_c1|orf2 type=complete len=226aa loc=c76978.graph_c1:67-744:+	1	5	21.3	25.526	247680000	221540000	255770000	2.41663e+08	211590000	215600000	205010000	2.10733e+08	0.872012	-0.19758	0.0455119	no
c58988.graph_c0	>c58988.graph_c0|orf1 type=5prime_partial len=391aa loc=c58988.graph_c0:1-1173:-	1	15	52.7	42.751	739280000	804470000	852790000	7.98847e+08	983800000	864650000	945460000	9.31303e+08	1.16581	0.221333	0.051212	no	c58988.graph_c0	[C]	Energy production and conversion	Molecular Function: retinal dehydrogenase activity (GO:0001758);; Biological Process: oxidation-reduction process (GO:0055114);;	K07249|0|lgi:LOTGIDRAFT_207312|hypothetical protein; K07249 retinal dehydrogenase [EC:1.2.1.36] (A)	[C]	Energy production and conversion	Aldehyde dehydrogenase family	Omega-crystallin OS=Enteroctopus dofleini (Giant octopus) PE=1 SV=3	C	Energy production and conversion	hypothetical protein LOTGIDRAFT_207312 [Lottia gigantea]
c65358.graph_c0	>c65358.graph_c0|orf1 type=3prime_partial len=702aa loc=c65358.graph_c0:148-2253:-	1	27	38.8	81.007	1978800000	1775100000	365690000	1.3732e+09	2788300000	3680300000	5542300000	4.00363e+09	2.91556	1.54377	0.0514117	no	c65358.graph_c0	--	--	--	K10270|3.09752e-13|dwi:Dwil_GK24976|GK24976 gene product from transcript GK24976-RA; K10270 F-box and leucine-rich repeat protein 4 (A)	[R]	General function prediction only	--	Laminin subunit gamma-1 (Precursor) GN=LanB2 OS=Drosophila melanogaster (Fruit fly) PE=2 SV=2	R	General function prediction only	hypothetical protein CAPTEDRAFT_188992 [Capitella teleta]
c71656.graph_c1	>c71656.graph_c1|orf1 type=3prime_partial len=752aa loc=c71656.graph_c1:1-2256:+	1	3	4.8	83.599	24072000	37607000	29665000	30448000	50069000		72705000	61387000	2.01613	1.01159	0.0515207	no	c71656.graph_c1	--	--	--	--	--	--	von Willebrand factor type A domain;; von Willebrand factor type A domain	--	R	General function prediction only	hypothetical protein CGI_10003224 [Crassostrea gigas]
c70981.graph_c0	>c70981.graph_c0|orf1 type=complete len=117aa loc=c70981.graph_c0:946-1296:-	1	5	36.2	13.625	158100000	182780000	237880000	192920000	318780000	298350000	238690000	2.85273e+08	1.47871	0.564342	0.0517332	no	c70981.graph_c0	--	--	Biological Process: proton transport (GO:0015992);; Cellular Component: apical plasma membrane (GO:0016324);; Cellular Component: vacuolar proton-transporting V-type ATPase complex (GO:0016471);; Molecular Function: hydrolase activity, acting on acid anhydrides, catalyzing transmembrane movement of substances (GO:0016820);;	K02152|4.16932e-26|lgi:LOTGIDRAFT_220690|hypothetical protein; K02152 V-type H+-transporting ATPase subunit G (A)	[C]	Energy production and conversion	Vacuolar (H+)-ATPase G subunit	V-type proton ATPase subunit G OS=Manduca sexta (Tobacco hawkmoth) PE=3 SV=1	C	Energy production and conversion	V-type proton ATPase subunit G [Crassostrea gigas]
c71811.graph_c0	>c71811.graph_c0|orf1 type=complete len=258aa loc=c71811.graph_c0:421-1194:-	1	1	4.7	29.321		23087000	23301000	23194000	16451000		19076000	17763500	0.765866	-0.384836	0.0540769	no	c71811.graph_c0	--	--	Molecular Function: RNA binding (GO:0003723);; Molecular Function: motor activity (GO:0003774);; Cellular Component: nucleus (GO:0005634);; Cellular Component: cytoplasm (GO:0005737);; Biological Process: mRNA processing (GO:0006397);; Cellular Component: dynein complex (GO:0030286);;	K10410|3.27564e-149|lgi:LOTGIDRAFT_207595|hypothetical protein; K10410 dynein light intermediate chain, axonemal (A)	[Z]	Cytoskeleton	Axonemal dynein light chain	33 kDa inner dynein arm light chain, axonemal OS=Strongylocentrotus purpuratus (Purple sea urchin) PE=1 SV=1	Z	Cytoskeleton	axonemal dynein light chain p33 [Haliotis discus discus]
c77034.graph_c0	>c77034.graph_c0|orf1 type=complete len=245aa loc=c77034.graph_c0:2028-2762:-	1	3	11.9	28.742		53102000	65955000	59528500	30696000		34133000	32414500	0.544521	-0.876941	0.0552529	no	c77034.graph_c0	--	--	Biological Process: formation of translation preinitiation complex (GO:0001731);; Molecular Function: translation initiation factor activity (GO:0003743);; Cellular Component: eukaryotic translation initiation factor 3 complex (GO:0005852);; Biological Process: regulation of translational initiation (GO:0006446);; Cellular Component: eukaryotic 43S preinitiation complex (GO:0016282);; Molecular F…	K03252|8.50964e-120|lgi:LOTGIDRAFT_136673|hypothetical protein; K03252 translation initiation factor 3 subunit C (A)	[J]	Translation, ribosomal structure and biogenesis	PCI domain;; Eukaryotic translation initiation factor 3 subunit 8 N-terminus;; Cobalamin adenosyltransferase	Eukaryotic translation initiation factor 3 subunit C {ECO:0000255|HAMAP-Rule:MF_03002} OS=Aedes aegypti (Yellowfever mosquito) PE=3 SV=1	J	Translation, ribosomal structure and biogenesis	Eukaryotic translation initiation factor 3 subunit C [Crassostrea gigas]
c77118.graph_c0	>c77118.graph_c0|orf1 type=3prime_partial len=369aa loc=c77118.graph_c0:1164-2270:-	1	4	17.7	41.506	22796000	30533000	30949000	2.80927e+07	39524000	37326000	33266000	3.67053e+07	1.30658	0.385796	0.055677	no	c77118.graph_c0	[J]	Translation, ribosomal structure and biogenesis	--	K14565|1.06146e-177|cmk:103190000|nop58; NOP58 ribonucleoprotein; K14565 nucleolar protein 58 (A)	[AJ]	--	Putative snoRNA binding domain;; NOSIC (NUC001) domain	Nucleolar protein 58 GN=nop58 OS=Dictyostelium discoideum (Slime mold) PE=3 SV=1	A	RNA processing and modification	Nucleolar protein 58 [Crassostrea gigas]
c73904.graph_c0	>c73904.graph_c0|orf1 type=internal len=610aa loc=c73904.graph_c0:1-1833:+	1	7	12.6	67.327	127450000	95787000	40814000	88017000	224420000	377450000	179670000	2.60513e+08	2.95981	1.5655	0.0567755	no	c73904.graph_c0	--	--	--	--	--	--	EGF-like domain	--	--	--	Collagen alpha-5(VI) chain [Crassostrea gigas]
c70718.graph_c0	>c70718.graph_c0|orf1 type=complete len=270aa loc=c70718.graph_c0:618-1427:-	3	8	29.7	29.891	591760000	623900000	589230000	601630000	676880000	880930000	736480000	7.64763e+08	1.27115	0.346137	0.0570776	no	c70718.graph_c0	--	--	Biological Process: synaptic transmission (GO:0007268);; Biological Process: phospholipid scrambling (GO:0017121);; Molecular Function: phospholipid scramblase activity (GO:0017128);; Biological Process: neuron projection morphogenesis (GO:0048812);;	--	[M]	Cell wall/membrane/envelope biogenesis	Scramblase	--	M	Cell wall/membrane/envelope biogenesis	Phospholipid scramblase 2 [Crassostrea gigas]
c62035.graph_c0	>c62035.graph_c0|orf1 type=3prime_partial len=254aa loc=c62035.graph_c0:2-763:+	1	2	11.9	28.128		37717000	37156000	37436500	29975000	34307000	29009000	31097000	0.83066	-0.26767	0.0576877	no	c62035.graph_c0	[C]	Energy production and conversion	Molecular Function: oxidoreductase activity (GO:0016491);; Molecular Function: metal ion binding (GO:0046872);; Molecular Function: 2 iron, 2 sulfur cluster binding (GO:0051537);; Biological Process: oxidation-reduction process (GO:0055114);;	K03943|1.47942e-135|lgi:LOTGIDRAFT_211364|hypothetical protein; K03943 NADH dehydrogenase (ubiquinone) flavoprotein 2 [EC:1.6.5.3 1.6.99.3] (A)	[C]	Energy production and conversion	Thioredoxin-like [2Fe-2S] ferredoxin	Probable NADH dehydrogenase [ubiquinone] flavoprotein 2, mitochondrial (Precursor) GN=F53F4.10 OS=Caenorhabditis elegans PE=1 SV=1	C	Energy production and conversion	PREDICTED: NADH dehydrogenase [ubiquinone] flavoprotein 2, mitochondrial-like [Aplysia californica]
c78101.graph_c0	>c78101.graph_c0|orf1 type=3prime_partial len=269aa loc=c78101.graph_c0:1359-2165:-	1	7	35.4	29.595	212160000	249170000	245680000	235670000	308920000	474350000	335800000	3.73023e+08	1.58282	0.662498	0.059323	no	c78101.graph_c0	[O]	Posttranslational modification, protein turnover, chaperones	Molecular Function: peroxidase activity (GO:0004601);; Molecular Function: peroxiredoxin activity (GO:0051920);; Biological Process: oxidation-reduction process (GO:0055114);;	K03386|7.04789e-135|lgi:LOTGIDRAFT_183148|hypothetical protein; K03386 peroxiredoxin (alkyl hydroperoxide reductase subunit C) [EC:1.11.1.15] (A)	[O]	Posttranslational modification, protein turnover, chaperones	AhpC/TSA family;; Redoxin;; C-terminal domain of 1-Cys peroxiredoxin	Peroxiredoxin OS=Ascaris suum (Pig roundworm) PE=2 SV=1	O	Posttranslational modification, protein turnover, chaperones	Peroxiredoxin-4 [Crassostrea gigas]
c13241.graph_c0	>c13241.graph_c0|orf1 type=5prime_partial len=219aa loc=c13241.graph_c0:3-659:-	1	1	10.5	25.656	74628000	130360000	132150000	1.12379e+08	166880000	151420000	185700000	168000000	1.49494	0.580084	0.0595377	no	c13241.graph_c0	[LKJ]	--	Molecular Function: nucleotide binding (GO:0000166);; Molecular Function: helicase activity (GO:0004386);;	K14779|2.40465e-54|lgi:LOTGIDRAFT_172563|hypothetical protein; K14779 ATP-dependent RNA helicase DDX52/ROK1 [EC:3.6.4.13] (A)	[A]	RNA processing and modification	DEAD/DEAH box helicase;; Type III restriction enzyme, res subunit	Probable ATP-dependent RNA helicase ddx52 GN=ddx52 OS=Dictyostelium discoideum (Slime mold) PE=3 SV=1	A	RNA processing and modification	Putative ATP-dependent RNA helicase DDX52 [Crassostrea gigas]
c71229.graph_c0	>c71229.graph_c0|orf1 type=3prime_partial len=263aa loc=c71229.graph_c0:165-953:-	1	6	29.8	28.547	31471000	23313000	16625000	23803000	32763000	54616000	43707000	4.36953e+07	1.83571	0.876336	0.0596088	no	c71229.graph_c0	[IQR]	--	--	--	[R]	General function prediction only	short chain dehydrogenase;; KR domain	L-xylulose reductase {ECO:0000250|UniProtKB:Q7Z4W1} OS=Caenorhabditis elegans PE=1 SV=2	Q	Secondary metabolites biosynthesis, transport and catabolism	hypothetical protein CAPTEDRAFT_115991 [Capitella teleta]
P08779 SWISS-PROT	>P08779 SWISS-PROT:P08779 Tax_Id=9606 Gene_Symbol=KRT16 Keratin, type I cytoskeletal 16;>P02533 SWISS-PROT:P02533 Tax_Id=9606 Gene_Symbol=KRT14 Keratin, type I cytoskeletal 14;>A2A4G1 TREMBL:A2A4G1 Tax_Id=10090 Gene_Symbol=Krt15 Keratin complex 1, acidic,	15	0	5.3	51.267		1052500000	1008600000	1030550000	858360000	807970000	944920000	8.70417e+08	0.844614	-0.243636	0.0596994	no
c77997.graph_c0	>c77997.graph_c0|orf1 type=3prime_partial len=1099aa loc=c77997.graph_c0:2-3298:+	1	4	5.4	123.85	59476000	39656000	65900000	5.50107e+07	29731000	30513000	39237000	3.31603e+07	0.602798	-0.730253	0.0612539	no	c77997.graph_c0	--	--	--	K07526|0|lgi:LOTGIDRAFT_141691|hypothetical protein; K07526 SLIT-ROBO Rho GTPase activating protein (A)	[Z]	Cytoskeleton	RhoGAP domain;; Fes/CIP4, and EFC/F-BAR homology domain;; SH3 domain;; Variant SH3 domain;; Variant SH3 domain	Rho GTPase-activating protein gacJJ GN=gacJJ OS=Dictyostelium discoideum (Slime mold) PE=3 SV=1	T	Signal transduction mechanisms	SLIT-ROBO Rho GTPase-activating protein 1 [Crassostrea gigas]
c81341.graph_c0	>c81341.graph_c0|orf1 type=5prime_partial len=70aa loc=c81341.graph_c0:124-336:+	1	2	38.6	8.2484	347510000	501040000	407120000	4.18557e+08	322410000	291940000	285550000	2.99967e+08	0.716669	-0.480621	0.0618621	no	c81341.graph_c0	--	--	Molecular Function: ATP binding (GO:0005524);; Cellular Component: cytoplasm (GO:0005737);; Cellular Component: Arp2/3 protein complex (GO:0005885);; Biological Process: Arp2/3 complex-mediated actin nucleation (GO:0034314);;	K17260|1.87714e-35|dre:554861|actr2b, actr2, zgc:110550; ARP2 actin-related protein 2b homolog (yeast); K17260 actin-related protein 2 (A)	[Z]	Cytoskeleton	Actin	Actin-related protein 2 GN=Arp2 OS=Drosophila melanogaster (Fruit fly) PE=2 SV=3	Z	Cytoskeleton	Actin-related protein 2 [Crassostrea gigas]
c67309.graph_c0	>c67309.graph_c0|orf1 type=complete len=205aa loc=c67309.graph_c0:117-731:+	1	10	54.4	22.749	1916700000	2357900000	1987000000	2087200000	1770300000	1084700000	1537100000	1.46403e+09	0.701434	-0.51162	0.0626113	no	c67309.graph_c0	[R]	General function prediction only	Molecular Function: GTP binding (GO:0005525);; Cellular Component: endoplasmic reticulum (GO:0005783);; Cellular Component: Golgi apparatus (GO:0005794);; Biological Process: small GTPase mediated signal transduction (GO:0007264);; Biological Process: protein transport (GO:0015031);; Biological Process: vesicle-mediated transport (GO:0016192);;	K07874|2.95178e-126|lgi:LOTGIDRAFT_201174|hypothetical protein; K07874 Ras-related protein Rab-1A (A)	[TU]	--	Ras family;; Miro-like protein;; ADP-ribosylation factor family;; Gtr1/RagA G protein conserved region;; Signal recognition particle receptor beta subunit;; 50S ribosome-binding GTPase;; Elongation factor Tu GTP binding domain	Ras-related protein Rab-1A GN=RAB1A OS=Lymnaea stagnalis (Great pond snail) PE=2 SV=1	U	Intracellular trafficking, secretion, and vesicular transport	Ras-related protein Rab-1A [Haliotis discus discus]
c73770.graph_c0	>c73770.graph_c0|orf1 type=complete len=339aa loc=c73770.graph_c0:1223-2239:-	1	10	42.6	37.598	498010000	500910000	564380000	521100000	413150000	269040000	440640000	3.74277e+08	0.718243	-0.477455	0.0629299	no	c73770.graph_c0	[S]	Function unknown	Molecular Function: catalytic activity (GO:0003824);;	--	[S]	Function unknown	Saccharopine dehydrogenase;; Saccharopine dehydrogenase	--	S	Function unknown	hypothetical protein LOTGIDRAFT_222130 [Lottia gigantea]
c75651.graph_c0	>c75651.graph_c0|orf1 type=3prime_partial len=426aa loc=c75651.graph_c0:1258-2535:-	1	6	16.5	46.868	146850000	133870000	164700000	1.48473e+08	132420000	92274000	108590000	1.11095e+08	0.748247	-0.418414	0.0636549	no	c75651.graph_c0	[E]	Amino acid transport and metabolism	--	K14358|1.68334e-135|lgi:LOTGIDRAFT_224981|hypothetical protein; K14358 secernin (A)	--	--	Peptidase family C69	--	R	General function prediction only	hypothetical protein LOTGIDRAFT_224981 [Lottia gigantea]
c37069.graph_c0	>c37069.graph_c0|orf1 type=internal len=173aa loc=c37069.graph_c0:3-524:+	1	11	72.8	18.642	1672300000	1326500000	1532600000	1.51047e+09	2184300000	2246500000	1676300000	2035700000	1.34773	0.430531	0.0638635	no	c37069.graph_c0	--	--	--	--	--	--	--	--	R	General function prediction only	Inter-alpha-trypsin inhibitor heavy chain H3 [Crassostrea gigas]
c77875.graph_c0	>c77875.graph_c0|orf1 type=3prime_partial len=196aa loc=c77875.graph_c0:2-589:+	1	7	52.3	20.767	1452000000	1738000000	2028100000	1.73937e+09	2330600000	2132800000	2121200000	2.19487e+09	1.26188	0.335571	0.0642913	no	c77875.graph_c0	[O]	Posttranslational modification, protein turnover, chaperones	Cellular Component: nucleus (GO:0005634);; Cellular Component: mitochondrion (GO:0005739);; Cellular Component: peroxisome (GO:0005777);; Cellular Component: cytosol (GO:0005829);; Biological Process: response to oxidative stress (GO:0006979);; Biological Process: determination of adult lifespan (GO:0008340);; Molecular Function: antioxidant activity (GO:0016209);; Molecular Function: oxidoreduct…	K11187|2.10939e-64|bfo:BRAFLDRAFT_119799|hypothetical protein; K11187 peroxiredoxin 5, atypical 2-Cys peroxiredoxin [EC:1.11.1.15] (A)	[O]	Posttranslational modification, protein turnover, chaperones	Redoxin;; AhpC/TSA family	--	O	Posttranslational modification, protein turnover, chaperones	Peroxiredoxin-5, mitochondrial [Crassostrea gigas]
c69814.graph_c0	>c69814.graph_c0|orf1 type=3prime_partial len=436aa loc=c69814.graph_c0:187-1494:-	1	7	23.4	49.704	83331000	117190000	121340000	107287000	70027000	36385000	80357000	6.22563e+07	0.580278	-0.785183	0.0658567	no	c69814.graph_c0	[MG]	--	Molecular Function: catalytic activity (GO:0003824);;	K03953|1.55053e-93|hro:HELRODRAFT_98836|hypothetical protein; K03953 NADH dehydrogenase (ubiquinone) 1 alpha subcomplex subunit 9 (A)	[C]	Energy production and conversion	NADH(P)-binding;; RmlD substrate binding domain;; NAD dependent epimerase/dehydratase family;; NmrA-like family	NADH dehydrogenase [ubiquinone] 1 alpha subcomplex subunit 9, mitochondrial (Precursor) GN=ndufa9 OS=Dictyostelium discoideum (Slime mold) PE=3 SV=1	C	Energy production and conversion	NADH dehydrogenase [ubiquinone] 1 alpha subcomplex subunit 9, mitochondrial, partial [Stegodyphus mimosarum]
c50827.graph_c0	>c50827.graph_c0|orf1 type=internal len=181aa loc=c50827.graph_c0:3-545:-	1	4	24.9	20.325		71471000	87780000	79625500	54656000	63472000	61607000	5.99117e+07	0.752418	-0.410394	0.0668406	no	c50827.graph_c0	--	--	--	K10416|4.26254e-71|lgi:LOTGIDRAFT_223679|hypothetical protein; K10416 dynein light intermediate chain 1, cytosolic (A)	[N]	Cell motility	Dynein light intermediate chain (DLIC)	Cytoplasmic dynein 1 light intermediate chain 1 GN=dync1li1 OS=Dictyostelium discoideum (Slime mold) PE=3 SV=1	N	Cell motility	Cytoplasmic dynein 1 light intermediate chain 1 [Crassostrea gigas]
c72651.graph_c0	>c72651.graph_c0|orf1 type=3prime_partial len=178aa loc=c72651.graph_c0:3-536:+	1	4	17.5	20.278	137960000	121730000	278730000	1.79473e+08	326540000	382840000	272140000	3.27173e+08	1.82296	0.866286	0.0671699	no	c72651.graph_c0	--	--	--	K15730|5.48813e-30|hro:HELRODRAFT_163501|hypothetical protein; K15730 cytosolic prostaglandin-E synthase [EC:5.3.99.3] (A)	[O]	Posttranslational modification, protein turnover, chaperones	CS domain	Uncharacterized protein ZC395.10 GN=ZC395.10 OS=Caenorhabditis elegans PE=3 SV=1	O	Posttranslational modification, protein turnover, chaperones	prostaglandin E synthase 3 [Ostrea edulis]
c70314.graph_c0	>c70314.graph_c0|orf1 type=internal len=490aa loc=c70314.graph_c0:2-1471:-	1	10	31.8	51.645	614400000	1442600000	771860000	9.42953e+08	1332900000	2541700000	2717000000	2197200000	2.33013	1.22041	0.0675075	no
c60572.graph_c0	>c60572.graph_c0|orf1 type=complete len=123aa loc=c60572.graph_c0:153-521:+	1	2	29.5	13.109	43932000	49100000	54249000	4.90937e+07	37673000	38835000		38254000	0.779204	-0.359926	0.0677683	no	c60572.graph_c0	--	--	--	--	--	--	PLAC8 family	--	S	Function unknown	Kinesin-2 [Crassostrea gigas]
c32442.graph_c0	>c32442.graph_c0|orf1 type=3prime_partial len=403aa loc=c32442.graph_c0:116-1324:-	1	8	23.1	45.448	68139000	47888000	72484000	62837000	100550000	208040000	291570000	2.00053e+08	3.18369	1.6707	0.0697747	no	c32442.graph_c0	[O]	Posttranslational modification, protein turnover, chaperones	Cellular Component: proteasome complex (GO:0000502);; Molecular Function: ATP binding (GO:0005524);; Cellular Component: cytoplasm (GO:0005737);; Biological Process: proteolysis (GO:0006508);; Molecular Function: peptidase activity (GO:0008233);; Molecular Function: nucleoside-triphosphatase activity (GO:0017111);; Biological Process: protein catabolic process (GO:0030163);;	K03064|0|nvi:100117671|PSMC6; 26S protease regulatory subunit 10B; K03064 26S proteasome regulatory subunit T4 (A)	[O]	Posttranslational modification, protein turnover, chaperones	ATPase family associated with various cellular activities (AAA);; AAA ATPase domain;; AAA domain;; AAA domain (dynein-related subfamily);; AAA domain (Cdc48 subfamily);; Holliday junction DNA helicase ruvB N-terminus	Probable 26S protease regulatory subunit 10B GN=rpt-4 OS=Caenorhabditis elegans PE=1 SV=2	O	Posttranslational modification, protein turnover, chaperones	PREDICTED: 26S protease regulatory subunit 10B-like [Aplysia californica]
c57896.graph_c0	>c57896.graph_c0|orf1 type=5prime_partial len=476aa loc=c57896.graph_c0:51-1481:+	1	9	23.3	54.584	297920000	296480000	280930000	2.91777e+08	236250000	153640000	253990000	2.14627e+08	0.735585	-0.443035	0.0698875	no	c57896.graph_c0	--	--	Molecular Function: peptidase activity (GO:0008233);;	K08574|0|lgi:LOTGIDRAFT_205978|hypothetical protein; K08574 calpain-5 [EC:3.4.22.-] (A)	[OT]	--	Calpain family cysteine protease;; Calpain large subunit, domain III	Calpain-5 OS=Caenorhabditis elegans PE=1 SV=1	T	Signal transduction mechanisms	Calpain-5 [Crassostrea gigas]
c45948.graph_c0	>c45948.graph_c0|orf1 type=complete len=119aa loc=c45948.graph_c0:121-477:+	1	3	24.6	13.317	1279200000	1336100000	1192300000	1269200000	932120000	1189700000	1058100000	1.05997e+09	0.835151	-0.259891	0.0702556	no	c45948.graph_c0	[J]	Translation, ribosomal structure and biogenesis	Molecular Function: RNA binding (GO:0003723);; Molecular Function: structural constituent of ribosome (GO:0003735);; Biological Process: translation (GO:0006412);; Cellular Component: small ribosomal subunit (GO:0015935);;	K02969|7.87891e-70|fch:102056624|RPS20; ribosomal protein S20; K02969 small subunit ribosomal protein S20e (A)	[J]	Translation, ribosomal structure and biogenesis	Ribosomal protein S10p/S20e	40S ribosomal protein S20 GN=RpS20 OS=Drosophila melanogaster (Fruit fly) PE=1 SV=1	J	Translation, ribosomal structure and biogenesis	putative 40S ribosomal protein RPS20 [Phoronis muelleri]
c50768.graph_c0	>c50768.graph_c0|orf1 type=internal len=148aa loc=c50768.graph_c0:3-449:+	1	8	50.7	16.91	3902500000	4340200000	3952500000	4.06507e+09	3772000000	2023700000	2315600000	2.70377e+09	0.665122	-0.588308	0.0712838	no	c50768.graph_c0	--	--	--	K06238|4.0943e-20|lgi:LOTGIDRAFT_234764|hypothetical protein; K06238 collagen, type VI, alpha (A)	[W]	Extracellular structures	von Willebrand factor type A domain	--	W	Extracellular structures	Collagen alpha-3(VI) chain [Crassostrea gigas]
c63660.graph_c0	>c63660.graph_c0|orf1 type=internal len=140aa loc=c63660.graph_c0:2-421:-	1	4	35.7	15.241	152220000	149420000	147760000	149800000	101440000	134150000	133880000	1.23157e+08	0.822141	-0.282543	0.0714991	no
c74629.graph_c0	>c74629.graph_c0|orf1 type=3prime_partial len=388aa loc=c74629.graph_c0:1-1164:+	1	1	2.1	45.265	60353000	98828000	73621000	7.76007e+07	19691000		43147000	31419000	0.404881	-1.30443	0.0726484	no	c74629.graph_c0	[G]	Carbohydrate transport and metabolism	Molecular Function: 1,4-alpha-glucan branching enzyme activity (GO:0003844);; Molecular Function: hydrolase activity, hydrolyzing O-glycosyl compounds (GO:0004553);; Biological Process: glycogen biosynthetic process (GO:0005978);; Molecular Function: cation binding (GO:0043169);;	K00700|0|lgi:LOTGIDRAFT_195979|hypothetical protein; K00700 1,4-alpha-glucan branching enzyme [EC:2.4.1.18] (A)	[G]	Carbohydrate transport and metabolism	Alpha amylase, C-terminal all-beta domain	1,4-alpha-glucan-branching enzyme GN=glgB OS=Dictyostelium discoideum (Slime mold) PE=3 SV=1	G	Carbohydrate transport and metabolism	1,4-alpha-glucan-branching enzyme [Crassostrea gigas]
c72963.graph_c0	>c72963.graph_c0|orf1 type=complete len=375aa loc=c72963.graph_c0:328-1452:-	2	14	51.1	42.766	1712400000	1288500000	1527400000	1.50943e+09	1725800000	2133200000	1901800000	1.92027e+09	1.27218	0.3473	0.0732619	no	c72963.graph_c0	--	--	Molecular Function: actin binding (GO:0003779);; Molecular Function: calcium ion binding (GO:0005509);; Biological Process: actin filament fragmentation (GO:0030043);; Biological Process: actin nucleation (GO:0045010);; Biological Process: actin filament severing (GO:0051014);; Biological Process: actin filament capping (GO:0051693);;	K05768|5.86571e-152|lgi:LOTGIDRAFT_214936|hypothetical protein; K05768 gelsolin (A)	[Z]	Cytoskeleton	Gelsolin repeat	Gelsolin-like protein 1 OS=Lumbricus terrestris (Common earthworm) PE=1 SV=1	Z	Cytoskeleton	Severin [Crassostrea gigas]
c53829.graph_c0	>c53829.graph_c0|orf1 type=internal len=188aa loc=c53829.graph_c0:2-568:+	1	4	28.2	19.682	469530000	567530000	376040000	4.71033e+08	598080000	863120000	655640000	7.05613e+08	1.49801	0.583049	0.074164	no	c53829.graph_c0	--	--	--	K06271|3.48512e-32|lgi:LOTGIDRAFT_218488|hypothetical protein; K06271 talin (A)	[Z]	Cytoskeleton	--	--	Z	Cytoskeleton	Talin-1 [Crassostrea gigas]
c62280.graph_c0	>c62280.graph_c0|orf1 type=3prime_partial len=145aa loc=c62280.graph_c0:1-435:+	1	2	17.4	16.877	88465000	74286000		81375500	104510000		108620000	106565000	1.30955	0.389067	0.0761846	no	c62280.graph_c0	--	--	Cellular Component: proteinaceous extracellular matrix (GO:0005578);;	--	--	--	--	N16.3 matrix protein (Precursor) OS=Pinctada fucata (Pearl oyster) PE=1 SV=1	--	--	nacre protein [Pinctada fucata]
c63615.graph_c0	>c63615.graph_c0|orf1 type=complete len=211aa loc=c63615.graph_c0:90-722:-	2	9	47.6	23.973	855390000	975370000	654080000	828280000	549550000	368170000	667930000	528550000	0.63813	-0.648079	0.0792377	no	c63615.graph_c0	[J]	Translation, ribosomal structure and biogenesis	Molecular Function: structural constituent of ribosome (GO:0003735);; Cellular Component: ribosome (GO:0005840);; Biological Process: translation (GO:0006412);;	K02995|1.46773e-100|hro:HELRODRAFT_193555|hypothetical protein; K02995 small subunit ribosomal protein S8e (A)	[J]	Translation, ribosomal structure and biogenesis	Ribosomal protein S8e	40S ribosomal protein S8 GN=RpS8 OS=Spodoptera frugiperda (Fall armyworm) PE=2 SV=1	J	Translation, ribosomal structure and biogenesis	ribosomal protein S8 [Crassostrea gigas]
c73374.graph_c0	>c73374.graph_c0|orf1 type=complete len=1403aa loc=c73374.graph_c0:57-4265:+	1	53	46.9	157.32	12081000000	15322000000	1888600000	9.76387e+09	26736000000	16548000000	38043000000	27109000000	2.77646	1.47325	0.0793295	no	c73374.graph_c0	--	--	--	K06530|3.01695e-125|lcm:102358009|CD109; CD109 molecule; K06530 CD109 antigen (A)	[O]	Posttranslational modification, protein turnover, chaperones	A-macroglobulin complement component;; Alpha-2-macroglobulin family N-terminal region;; Alpha-2-macroglobulin family;; Alpha-macro-globulin thiol-ester bond-forming region;; MG2 domain;; A-macroglobulin receptor;; Prenyltransferase-like;; Prenyltransferase-like;; Prenyltransferase and squalene oxidase repeat	--	O	Posttranslational modification, protein turnover, chaperones	hypothetical protein X777_09067 [Cerapachys biroi]
c74507.graph_c0	>c74507.graph_c0|orf1 type=complete len=677aa loc=c74507.graph_c0:241-2271:-	1	5	10.2	77.387	44144000	43311000	45701000	4.43853e+07	22109000	40581000	32681000	3.17903e+07	0.716235	-0.481495	0.0799126	no	c74507.graph_c0	--	--	Molecular Function: hydrolase activity (GO:0016787);;	K08585|0|lgi:LOTGIDRAFT_108350|hypothetical protein; K08585 calpain, invertebrate [EC:3.4.22.-] (A)	[OT]	--	Calpain family cysteine protease;; Calpain large subunit, domain III	Calpain-B catalytic subunit 2 OS=Drosophila melanogaster (Fruit fly) PE=1 SV=2	T	Signal transduction mechanisms	Calpain-9 [Crassostrea gigas]
c77949.graph_c0	>c77949.graph_c0|orf1 type=complete len=756aa loc=c77949.graph_c0:492-2759:+	1	11	19.6	83.897	158380000	129470000	179500000	1.55783e+08	129030000	112020000	119380000	1.20143e+08	0.771221	-0.374784	0.0804948	no	c77949.graph_c0	--	--	--	K17263|0|bfo:BRAFLDRAFT_118260|hypothetical protein; K17263 cullin-associated NEDD8-dissociated protein 1 (A)	[R]	General function prediction only	TATA-binding protein interacting (TIP20);; HEAT repeats;; HEAT repeat;; HEAT-like repeat	Cullin-associated NEDD8-dissociated protein 1 GN=Cand1 OS=Drosophila melanogaster (Fruit fly) PE=2 SV=1	R	General function prediction only	Cullin-associated NEDD8-dissociated protein 1 [Crassostrea gigas]
c64937.graph_c0	>c64937.graph_c0|orf2 type=complete len=123aa loc=c64937.graph_c0:65-433:+	1	1	5.7	14.477	1736500000	1272500000	1892100000	1633700000	1373700000	853680000	547800000	925060000	0.566236	-0.820524	0.0805298	no	c64937.graph_c0	--	--	--	--	--	--	--	--	--	--	hypothetical protein [Pinctada fucata]
c43522.graph_c0	>c43522.graph_c0|orf1 type=3prime_partial len=203aa loc=c43522.graph_c0:1-609:+	1	2	10.4	23.239	155930000	125650000	131130000	137570000	293390000	202820000	476260000	3.24157e+08	2.3563	1.23653	0.0825085	no	c43522.graph_c0	--	--	--	K12298|2.56573e-15|amj:102566429|CEL; carboxyl ester lipase; K12298 bile salt-stimulated lipase [EC:3.1.1.3 3.1.1.13] (A)	[R]	General function prediction only	Carboxylesterase family	--	R	General function prediction only	Carboxylesterase 2 [Crassostrea gigas]
c64021.graph_c0	>c64021.graph_c0|orf1 type=internal len=236aa loc=c64021.graph_c0:1-708:-	1	7	45.3	25.64	165310000	195020000	155540000	1.71957e+08	246870000	190410000	217890000	218390000	1.27003	0.344862	0.0826993	no	c64021.graph_c0	--	--	--	--	[R]	General function prediction only	C2 domain	--	R	General function prediction only	extended synaptotagmin-like protein 2 [Lottia gigantea]
c77087.graph_c0	>c77087.graph_c0|orf1 type=complete len=214aa loc=c77087.graph_c0:375-1016:+	1	5	29.6	23.358	291430000	285040000	365870000	3.14113e+08	270970000	213880000	245200000	243350000	0.77472	-0.368252	0.0828242	no	c77087.graph_c0	[R]	General function prediction only	Molecular Function: GTP binding (GO:0005525);; Biological Process: small GTPase mediated signal transduction (GO:0007264);; Biological Process: protein transport (GO:0015031);;	K07889|1.98453e-116|lgi:LOTGIDRAFT_222012|hypothetical protein; K07889 Ras-related protein Rab-5C (A)	[U]	Intracellular trafficking, secretion, and vesicular transport	Ras family;; Miro-like protein;; ADP-ribosylation factor family;; Gtr1/RagA G protein conserved region;; Elongation factor Tu GTP binding domain;; 50S ribosome-binding GTPase	Ras-related protein Rab-5A GN=rab5A OS=Dictyostelium discoideum (Slime mold) PE=3 SV=1	U	Intracellular trafficking, secretion, and vesicular transport	Ras-related protein Rab-5C [Crassostrea gigas]
c63337.graph_c0	>c63337.graph_c0|orf1 type=complete len=251aa loc=c63337.graph_c0:245-997:-	1	8	40.8	28.082	1179600000	1376400000	248000000	9.34667e+08	2153700000	1460200000	2861100000	2.15833e+09	2.3092	1.20739	0.0835317	no	c63337.graph_c0	--	--	--	K06530|3.13683e-32|bfo:BRAFLDRAFT_120995|hypothetical protein; K06530 CD109 antigen (A)	[O]	Posttranslational modification, protein turnover, chaperones	A-macroglobulin receptor;; A-macroglobulin complement component	--	O	Posttranslational modification, protein turnover, chaperones	hypothetical protein CGI_10004826 [Crassostrea gigas]
c76985.graph_c0	>c76985.graph_c0|orf1 type=complete len=624aa loc=c76985.graph_c0:169-2040:+	1	10	21.2	70.176	52601000	226770000	123270000	1.34214e+08	269740000	240530000	245450000	2.51907e+08	1.87691	0.908358	0.0837767	no	c76985.graph_c0	--	--	Biological Process: transport (GO:0006810);; Molecular Function: anion transmembrane transporter activity (GO:0008509);; Cellular Component: membrane (GO:0016020);;	--	[P]	Inorganic ion transport and metabolism	Band 3 cytoplasmic domain;; HCO3- transporter family;; HCO3- transporter family	--	P	Inorganic ion transport and metabolism	Electroneutral sodium bicarbonate exchanger 1 [Crassostrea gigas]
c64223.graph_c0	>c64223.graph_c0|orf1 type=3prime_partial len=142aa loc=c64223.graph_c0:2-427:+	1	4	27.7	16.572	99232000	108280000	123190000	110234000	94247000	75002000	95613000	8.82873e+07	0.800908	-0.320291	0.0852611	no	c64223.graph_c0	[E]	Amino acid transport and metabolism	Molecular Function: hydrolase activity (GO:0016787);;	K01254|3.90393e-39|xla:432332|lta4h; leukotriene A4 hydrolase (EC:3.3.2.6); K01254 leukotriene-A4 hydrolase [EC:3.3.2.6] (A)	[IOVE]	--	Leukotriene A4 hydrolase, C-terminal	Leukotriene A-4 hydrolase homolog GN=lkhA OS=Dictyostelium discoideum (Slime mold) PE=2 SV=2	V	Defense mechanisms	PREDICTED: leukotriene A-4 hydrolase-like isoform X1 [Aplysia californica]
c69222.graph_c0	>c69222.graph_c0|orf1 type=3prime_partial len=252aa loc=c69222.graph_c0:108-863:-	1	4	16.3	28.66	102780000	80845000	88556000	90727000	76048000	71595000	78614000	75419000	0.831274	-0.266604	0.0857319	no	c69222.graph_c0	--	--	--	--	[S]	Function unknown	Protein of unknown function (DUF3595)	Protein PIEZO homolog GN=DDB_G0282801 OS=Dictyostelium discoideum (Slime mold) PE=3 SV=1	S	Function unknown	Protein FAM38B [Crassostrea gigas]
c50261.graph_c0	>c50261.graph_c0|orf1 type=internal len=219aa loc=c50261.graph_c0:2-661:+	1	1	6.4	23.312		22373000	21199000	21786000	25170000		27914000	26542000	1.21831	0.284876	0.0859497	no	c50261.graph_c0	[IQR]	--	Molecular Function: oxidoreductase activity (GO:0016491);; Molecular Function: sterol binding (GO:0032934);; Biological Process: oxidation-reduction process (GO:0055114);;	K12405|2.83601e-123|lgi:LOTGIDRAFT_157973|hypothetical protein; K12405 3-hydroxyacyl-CoA dehydrogenase / 3a,7a,12a-trihydroxy-5b-cholest-24-enoyl-CoA hydratase [EC:1.1.1.35 4.2.1.107] (A)	--	--	short chain dehydrogenase;; KR domain;; Enoyl-(Acyl carrier protein) reductase	3-hydroxyacyl-CoA dehydrogenase GN=mfeA OS=Dictyostelium discoideum (Slime mold) PE=2 SV=1	I	Lipid transport and metabolism	Peroxisomal multifunctional enzyme type 2 [Crassostrea gigas]
c81382.graph_c0	>c81382.graph_c0|orf1 type=3prime_partial len=131aa loc=c81382.graph_c0:3-395:+	1	4	36.2	14.97	82236000	91773000	72837000	82282000	118010000	109090000	88949000	1.0535e+08	1.28035	0.356537	0.0862395	no	c81382.graph_c0	[C]	Energy production and conversion	Molecular Function: 1-pyrroline-5-carboxylate dehydrogenase activity (GO:0003842);; Biological Process: proline biosynthetic process (GO:0006561);; Molecular Function: oxidoreductase activity, acting on the aldehyde or oxo group of donors, NAD or NADP as acceptor (GO:0016620);; Biological Process: oxidation-reduction process (GO:0055114);;	K00294|5.44492e-53|bfo:BRAFLDRAFT_133149|hypothetical protein; K00294 1-pyrroline-5-carboxylate dehydrogenase [EC:1.2.1.88] (A)	[E]	Amino acid transport and metabolism	Aldehyde dehydrogenase family	Delta-1-pyrroline-5-carboxylate dehydrogenase, mitochondrial (Precursor) GN=DDB_G0283293 OS=Dictyostelium discoideum (Slime mold) PE=3 SV=1	C	Energy production and conversion	PREDICTED: delta-1-pyrroline-5-carboxylate dehydrogenase, mitochondrial-like [Aplysia californica]
c65999.graph_c0	>c65999.graph_c0|orf1 type=complete len=216aa loc=c65999.graph_c0:236-883:-	1	12	82.8	23.927	3010800000	3045600000	2704200000	2920200000	3320600000	4001000000	3238300000	3.51997e+09	1.20539	0.269495	0.0862947	no	c65999.graph_c0	--	--	--	--	--	--	--	--	D	Cell cycle control, cell division, chromosome partitioning	Kyphoscoliosis peptidase [Crassostrea gigas]
c74578.graph_c0	>c74578.graph_c0|orf1 type=3prime_partial len=334aa loc=c74578.graph_c0:3-1004:+	1	3	11.1	35.925		56155000	69606000	62880500	42566000	37123000		39844500	0.633654	-0.658232	0.0865166	no	c74578.graph_c0	[R]	General function prediction only	Molecular Function: organic cyclic compound binding (GO:0097159);; Molecular Function: heterocyclic compound binding (GO:1901363);;	--	[R]	General function prediction only	RNA recognition motif. (a.k.a. RRM, RBD, or RNP domain);; RNA recognition motif (a.k.a. RRM, RBD, or RNP domain);; RNA recognition motif. (a.k.a. RRM, RBD, or RNP domain)	--	A	RNA processing and modification	RNA-binding protein Raly [Crassostrea gigas]
c76357.graph_c1	>c76357.graph_c1|orf1 type=3prime_partial len=865aa loc=c76357.graph_c1:492-3086:-	1	12	22.6	85.621	5049500000	3289600000	3937800000	4092300000	2809100000	3151500000	1620800000	2.52713e+09	0.617534	-0.69541	0.0865842	no	c76357.graph_c1	--	--	--	K06236|4.1507e-31|lgi:LOTGIDRAFT_194221|hypothetical protein; K06236 collagen, type I/II/III/V/XI/XXIV/XXVII, alpha (A)	[W]	Extracellular structures	Collagen triple helix repeat (20 copies);; Fibrillar collagen C-terminal domain	Collagen alpha chain (Fragment) OS=Acropora millepora (Staghorn coral) PE=1 SV=1	W	Extracellular structures	Collagen alpha-2(I) chain [Crassostrea gigas]
c71123.graph_c0	>c71123.graph_c0|orf1 type=complete len=546aa loc=c71123.graph_c0:1025-2662:-	1	6	17.4	61.567	160740000	128100000	157330000	1.48723e+08	222100000	370010000	209540000	2.67217e+08	1.79674	0.845379	0.0871961	no	c71123.graph_c0	--	--	Molecular Function: hydrolase activity (GO:0016787);;	--	[O]	Posttranslational modification, protein turnover, chaperones	Papain family cysteine protease;; Cathepsin propeptide inhibitor domain (I29)	Counting factor associated protein D (Precursor) GN=cfaD OS=Dictyostelium discoideum (Slime mold) PE=1 SV=1	O	Posttranslational modification, protein turnover, chaperones	hypothetical protein LOTGIDRAFT_111926, partial [Lottia gigantea]
c78298.graph_c0	>c78298.graph_c0|orf1 type=5prime_partial len=543aa loc=c78298.graph_c0:3-1631:-	1	3	8.7	61.367	63386000	66585000	87050000	7.23403e+07	45441000		50467000	47954000	0.662894	-0.593149	0.0876404	no	c78298.graph_c0	[RTKL]	--	Molecular Function: nucleotide binding (GO:0000166);; Molecular Function: protein tyrosine kinase activity (GO:0004713);; Biological Process: phosphorylation (GO:0016310);;	--	[T]	Signal transduction mechanisms	Protein tyrosine kinase;; Protein kinase domain;; P21-Rho-binding domain	Tyrosine-protein kinase PR2 GN=PR2 OS=Drosophila melanogaster (Fruit fly) PE=1 SV=3	T	Signal transduction mechanisms	Tyrosine-protein kinase PR2 [Crassostrea gigas]
c59140.graph_c0	>c59140.graph_c0|orf1 type=3prime_partial len=341aa loc=c59140.graph_c0:169-1191:-	1	9	33.2	39.137		93484000	89023000	91253500	76593000	48798000	38413000	5.46013e+07	0.598348	-0.740944	0.0896444	no	c59140.graph_c0	--	--	--	K06816|7.24026e-90|lgi:LOTGIDRAFT_114272|hypothetical protein; K06816 golgi apparatus protein 1 (A)	[U]	Intracellular trafficking, secretion, and vesicular transport	Cysteine rich repeat	Golgi apparatus protein 1 homolog (Precursor) GN=F14E5.2 OS=Caenorhabditis elegans PE=1 SV=1	U	Intracellular trafficking, secretion, and vesicular transport	Golgi apparatus protein 1 [Crassostrea gigas]
c69634.graph_c0	>c69634.graph_c0|orf1 type=3prime_partial len=256aa loc=c69634.graph_c0:2-769:+	3	17	72.2	28.152	2622200000	3096600000	3194000000	2.97093e+09	2515000000	2441600000	2684200000	2.54693e+09	0.857284	-0.222155	0.0902327	no	c69634.graph_c0	[J]	Translation, ribosomal structure and biogenesis	Molecular Function: RNA binding (GO:0003723);; Molecular Function: structural constituent of ribosome (GO:0003735);; Biological Process: translation (GO:0006412);; Cellular Component: small ribosomal subunit (GO:0015935);;	K02985|1.89204e-155|hro:HELRODRAFT_175017|hypothetical protein; K02985 small subunit ribosomal protein S3e (A)	[J]	Translation, ribosomal structure and biogenesis	Ribosomal protein S3, C-terminal domain;; KH domain	40S ribosomal protein S3 GN=RpS3 OS=Manduca sexta (Tobacco hawkmoth) PE=2 SV=1	J	Translation, ribosomal structure and biogenesis	hypothetical protein CAPTEDRAFT_171942 [Capitella teleta]
c59516.graph_c0	>c59516.graph_c0|orf1 type=3prime_partial len=378aa loc=c59516.graph_c0:3-1136:+	1	4	20.2	41.748	64877000	53619000	36133000	51543000	61744000	93401000	113990000	8.97117e+07	1.74052	0.799519	0.0925774	no	c59516.graph_c0	--	--	--	--	--	--	von Willebrand factor type A domain	--	R	General function prediction only	Inter-alpha-trypsin inhibitor heavy chain H4 [Crassostrea gigas]
c77001.graph_c2	>c77001.graph_c2|orf1 type=complete len=334aa loc=c77001.graph_c2:1457-2458:-	1	11	39.9	38.365	449490000	568840000	535180000	5.17837e+08	441170000	16401000	253980000	2.37184e+08	0.458028	-1.12649	0.0933122	no	c77001.graph_c2	--	--	Molecular Function: zinc ion binding (GO:0008270);;	K14380|6.39797e-138|hro:HELRODRAFT_114881|hypothetical protein; K14380 four and a half LIM domains protein 2 (A)	[TZR]	--	LIM domain	Paxillin-B GN=paxB OS=Dictyostelium discoideum (Slime mold) PE=2 SV=1	Z	Cytoskeleton	Four and a half LIM domains protein 2 [Crassostrea gigas]
c60761.graph_c0	>c60761.graph_c0|orf1 type=complete len=205aa loc=c60761.graph_c0:55-669:+	2	7	27.5	23.914	534280000	437930000	443090000	4.71767e+08	383150000	155040000	358710000	2.98967e+08	0.633717	-0.658089	0.0933579	no	c60761.graph_c0	[J]	Translation, ribosomal structure and biogenesis	Molecular Function: structural constituent of ribosome (GO:0003735);; Cellular Component: ribosome (GO:0005840);; Biological Process: translation (GO:0006412);;	K02877|2.32101e-105|pss:102449401|RPL15; ribosomal protein L15; K02877 large subunit ribosomal protein L15e (A)	[J]	Translation, ribosomal structure and biogenesis	Ribosomal L15	60S ribosomal protein L15 GN=RPL15 OS=Hydra vulgaris (Hydra) PE=2 SV=2	J	Translation, ribosomal structure and biogenesis	ribosomal protein L15 [Lepidochitona cinerea]
c73934.graph_c0	>c73934.graph_c0|orf1 type=internal len=530aa loc=c73934.graph_c0:1-1593:+	1	4	8.5	59.544	36102000	36426000		36264000	13110000	24617000		18863500	0.520172	-0.942941	0.0942096	no	c73934.graph_c0	[H]	Coenzyme transport and metabolism	Molecular Function: nicotinate-nucleotide diphosphorylase (carboxylating) activity (GO:0004514);; Molecular Function: nicotinate phosphoribosyltransferase activity (GO:0004516);; Biological Process: NAD biosynthetic process (GO:0009435);; Biological Process: nicotinate nucleotide salvage (GO:0019358);;	K00763|0|lgi:LOTGIDRAFT_167477|hypothetical protein; K00763 nicotinate phosphoribosyltransferase [EC:6.3.4.21] (A)	[H]	Coenzyme transport and metabolism	Nicotinate phosphoribosyltransferase (NAPRTase) family	Nicotinate phosphoribosyltransferase GN=CG3714 OS=Drosophila melanogaster (Fruit fly) PE=2 SV=2	H	Coenzyme transport and metabolism	Nicotinate phosphoribosyltransferase [Crassostrea gigas]
c67296.graph_c0	>c67296.graph_c0|orf1 type=complete len=194aa loc=c67296.graph_c0:111-692:+	1	5	26.4	22.824	153490000	324180000	359130000	2.78933e+08	473690000		480380000	477035000	1.71021	0.774175	0.0946478	no	c67296.graph_c0	--	--	--	--	--	--	--	--	--	--	nacre protein [Pinctada fucata]
c77765.graph_c1	>c77765.graph_c1|orf1 type=3prime_partial len=1493aa loc=c77765.graph_c1:1-4479:+	1	10	7.2	168.94	76317000	60461000	77512000	71430000	236970000	263060000	82601000	1.9421e+08	2.71889	1.44302	0.0957991	no	c77765.graph_c1	--	--	--	--	[T]	Signal transduction mechanisms	--	--	T	Signal transduction mechanisms	von Willebrand factor D and EGF domain-containing protein [Crassostrea gigas]
c67050.graph_c0	>c67050.graph_c0|orf1 type=complete len=171aa loc=c67050.graph_c0:443-955:-	1	3	17.6	19.769		51039000	68096000	59567500	21902000		34256000	28079000	0.471381	-1.08503	0.0960037	no	c67050.graph_c0	--	--	--	--	[O]	Posttranslational modification, protein turnover, chaperones	Glutathione S-transferase, N-terminal domain;; Glutathione S-transferase, N-terminal domain	Probable glutathione S-transferase 7 GN=gst-7 OS=Caenorhabditis elegans PE=3 SV=1	O	Posttranslational modification, protein turnover, chaperones	sigma class glutathione S-transferase [Hyriopsis cumingii]
c66081.graph_c0	>c66081.graph_c0|orf1 type=5prime_partial len=686aa loc=c66081.graph_c0:3-2060:-	1	5	9.3	76.909		37554000	30770000	34162000	46613000		43732000	45172500	1.3223	0.403052	0.0961403	no	c66081.graph_c0	--	--	Cellular Component: nucleus (GO:0005634);; Cellular Component: cytoplasm (GO:0005737);;	K17266|0|lgi:LOTGIDRAFT_123412|hypothetical protein; K17266 major vault protein (A)	--	--	Major Vault Protein repeat;; Shoulder domain	Major vault protein {ECO:0000312|EMBL:DAA05661.1} OS=Strongylocentrotus purpuratus (Purple sea urchin) PE=1 SV=1	S	Function unknown	PREDICTED: major vault protein-like [Aplysia californica]
c71272.graph_c0	>c71272.graph_c0|orf1 type=complete len=864aa loc=c71272.graph_c0:121-2712:+	1	84	75.6	99.218	419910000000	310150000000	353940000000	3.61333e+11	319280000000	237200000000	270020000000	275500000000	0.762454	-0.391278	0.0974426	no	c71272.graph_c0	--	--	Molecular Function: motor activity (GO:0003774);; Cellular Component: myofibril (GO:0030016);; Cellular Component: myosin filament (GO:0032982);;	--	[Z]	Cytoskeleton	Myosin tail;; Intermediate filament protein	Paramyosin OS=Mytilus galloprovincialis (Mediterranean mussel) PE=2 SV=1	Z	Cytoskeleton	RecName: Full=Paramyosin [Mytilus galloprovincialis]
c28013.graph_c0	>c28013.graph_c0|orf1 type=3prime_partial len=228aa loc=c28013.graph_c0:1-684:+	1	7	33	25.925	1012900000	1315800000	1208200000	1.17897e+09	1019600000	633770000	935480000	862950000	0.731955	-0.450174	0.0978473	no	c28013.graph_c0	[J]	Translation, ribosomal structure and biogenesis	Molecular Function: structural constituent of ribosome (GO:0003735);; Cellular Component: ribosome (GO:0005840);; Biological Process: translation (GO:0006412);;	K02866|1.28488e-131|api:100166592|Rpl10, Qm; ribosomal protein L10 (EC:3.6.5.3); K02866 large subunit ribosomal protein L10e (A)	[J]	Translation, ribosomal structure and biogenesis	Ribosomal protein L16p/L10e	60S ribosomal protein L10 GN=RpL10 OS=Drosophila melanogaster (Fruit fly) PE=1 SV=1	J	Translation, ribosomal structure and biogenesis	putative tumor suppressor QM protein [Pinctada martensii]
c69857.graph_c0	>c69857.graph_c0|orf1 type=complete len=342aa loc=c69857.graph_c0:47-1072:+	1	1	2.1	37.173		19232000	17936000	18584000		14591000	16281000	15436000	0.830607	-0.267762	0.0979077	no	c69857.graph_c0	[EM]	--	Biological Process: metabolic process (GO:0008152);; Molecular Function: lyase activity (GO:0016829);;	K18123|3.24578e-133|lgi:LOTGIDRAFT_211287|hypothetical protein; K18123 4-hydroxy-2-oxoglutarate aldolase [EC:4.1.3.16] (A)	--	--	Dihydrodipicolinate synthetase family	--	S	Function unknown	hypothetical protein LOTGIDRAFT_211287 [Lottia gigantea]
c45812.graph_c0	>c45812.graph_c0|orf1 type=internal len=91aa loc=c45812.graph_c0:3-278:+	1	1	12.1	10.184	622390000	531360000	202020000	4.51923e+08	920660000	1016400000	2208700000	1381920000	3.05786	1.61252	0.0985204	no	c45812.graph_c0	--	--	--	--	--	--	Fibrinogen beta and gamma chains, C-terminal globular domain	--	R	General function prediction only	Tenascin [Crassostrea gigas]
c77528.graph_c1	>c77528.graph_c1|orf1 type=complete len=208aa loc=c77528.graph_c1:36-659:+	1	5	27.5	23.482	62982000	78940000	83029000	7.49837e+07	59690000	63533000	61765000	6.16627e+07	0.822348	-0.282179	0.0987464	no	c77528.graph_c1	--	--	--	K02159|7.91802e-55|lgi:LOTGIDRAFT_68260|hypothetical protein; K02159 apoptosis regulator BAX (A)	--	--	Apoptosis regulator proteins, Bcl-2 family	--	T	Signal transduction mechanisms	Bcl-2-associated X protein [Mytilus galloprovincialis]
c77772.graph_c0	>c77772.graph_c0|orf1 type=internal len=303aa loc=c77772.graph_c0:2-913:+	1	2	43.6	34.967	308700000	241490000	202040000	2.50743e+08	204030000	173380000	155570000	177660000	0.708533	-0.497092	0.0994366	no	c77772.graph_c0	[DZ]	--	Molecular Function: GTP binding (GO:0005525);; Biological Process: cell cycle (GO:0007049);; Cellular Component: septin complex (GO:0031105);;	K16944|0|lgi:LOTGIDRAFT_120130|hypothetical protein; K16944 septin 7 (A)	[DZU]	--	Septin	Protein peanut GN=pnut OS=Drosophila melanogaster (Fruit fly) PE=1 SV=2	D	Cell cycle control, cell division, chromosome partitioning	Septin-7 [Crassostrea gigas]
c71635.graph_c0	>c71635.graph_c0|orf1 type=complete len=189aa loc=c71635.graph_c0:133-699:+	2	5	25.5	19.805	1174100000	1235700000	1147400000	1.18573e+09	747700000	665650000	1156600000	856650000	0.722464	-0.469002	0.0995392	no	c71635.graph_c0	--	--	Cellular Component: nucleosome (GO:0000786);; Molecular Function: DNA binding (GO:0003677);; Cellular Component: nucleus (GO:0005634);; Biological Process: nucleosome assembly (GO:0006334);;	K11275|2.04119e-29|lgi:LOTGIDRAFT_207166|hypothetical protein; K11275 histone H1/5 (A)	[B]	Chromatin structure and dynamics	linker histone H1 and H5 family	Late histone H1 OS=Lytechinus pictus (Painted sea urchin) PE=3 SV=1	B	Chromatin structure and dynamics	Histone H1-delta [Crassostrea gigas]
c68210.graph_c0	>c68210.graph_c0|orf2 type=complete len=184aa loc=c68210.graph_c0:937-1488:+	1	10	49.7	21.193	1317900000	1143900000	256520000	9.06107e+08	1905200000	3966400000	7574600000	4.48207e+09	4.94651	2.30641	0.101673	no	c68210.graph_c0	--	--	--	--	--	--	--	--	--	--	hypothetical protein LOTGIDRAFT_235791 [Lottia gigantea]
c72754.graph_c0	>c72754.graph_c0|orf1 type=complete len=369aa loc=c72754.graph_c0:132-1238:-	1	4	12.8	42.227	48254000	53937000	53909000	5.20333e+07	37820000	50439000	33749000	4.06693e+07	0.781602	-0.355495	0.101679	no	c72754.graph_c0	--	--	--	--	--	--	Phytanoyl-CoA dioxygenase (PhyH)	--	R	General function prediction only	PREDICTED: uncharacterized protein LOC101849867 isoform X2 [Aplysia californica]
c59626.graph_c0	>c59626.graph_c0|orf1 type=internal len=172aa loc=c59626.graph_c0:3-521:+	1	6	46.5	20.124	132600000	104860000	116900000	118120000	93881000	47350000	98090000	7.97737e+07	0.675361	-0.566269	0.101943	no	c59626.graph_c0	--	--	--	--	--	--	Spectrin repeat	--	Z	Cytoskeleton	Titin [Crassostrea gigas]
c56311.graph_c0	>c56311.graph_c0|orf1 type=5prime_partial len=313aa loc=c56311.graph_c0:1-939:-	1	14	53.7	34.037	2908800000	1861800000	2327100000	2365900000	1794100000	57732000	1400200000	1.08401e+09	0.458181	-1.12601	0.102119	no	c56311.graph_c0	--	--	Biological Process: startle response (GO:0001964);; Biological Process: inter-male aggressive behavior (GO:0002121);; Cellular Component: basal lamina (GO:0005605);; Biological Process: axon guidance (GO:0007411);; Biological Process: imaginal disc-derived wing morphogenesis (GO:0007476);; Biological Process: mesoderm development (GO:0007498);; Biological Process: heart development (GO:0007507);;…	K06255|1.51841e-100|lgi:LOTGIDRAFT_125410|hypothetical protein; K06255 heparan sulfate proteoglycan 2 (perlecan) (A)	[O]	Posttranslational modification, protein turnover, chaperones	Laminin EGF-like (Domains III and V);; Immunoglobulin I-set domain;; Laminin B (Domain IV);; Immunoglobulin domain;; Immunoglobulin domain;; Immunoglobulin domain;; Immunoglobulin V-set domain	Laminin subunit alpha (Precursor) GN=LanA OS=Drosophila melanogaster (Fruit fly) PE=1 SV=2	T	Signal transduction mechanisms	Basement membrane-specific heparan sulfate proteoglycan core protein [Crassostrea gigas]
c42534.graph_c0	>c42534.graph_c0|orf1 type=5prime_partial len=144aa loc=c42534.graph_c0:255-689:+	1	7	61.1	16.811	3815600000	3876900000	4341100000	4011200000	3245700000	1707500000	3444900000	2.79937e+09	0.697888	-0.518933	0.102128	no	c42534.graph_c0	[Z]	Cytoskeleton	Molecular Function: actin binding (GO:0003779);;	K04437|1.41376e-74|lgi:LOTGIDRAFT_158607|hypothetical protein; K04437 filamin (A)	[Z]	Cytoskeleton	Calponin homology (CH) domain	Filamin-A GN=cher OS=Drosophila melanogaster (Fruit fly) PE=1 SV=2	Z	Cytoskeleton	Filamin-C [Crassostrea gigas]
c13491.graph_c0	>c13491.graph_c0|orf1 type=3prime_partial len=410aa loc=c13491.graph_c0:1-1230:+	1	8	25.7	46.94		242250000	152110000	197180000	136510000	81151000	95391000	1.04351e+08	0.529215	-0.918073	0.102168	no	c13491.graph_c0	[J]	Translation, ribosomal structure and biogenesis	Molecular Function: tRNA binding (GO:0000049);; Molecular Function: phenylalanine-tRNA ligase activity (GO:0004826);; Molecular Function: ATP binding (GO:0005524);; Cellular Component: cytoplasm (GO:0005737);; Biological Process: phenylalanyl-tRNA aminoacylation (GO:0006432);;	K01889|0|lgi:LOTGIDRAFT_207611|hypothetical protein; K01889 phenylalanyl-tRNA synthetase alpha chain [EC:6.1.1.20] (A)	[J]	Translation, ribosomal structure and biogenesis	tRNA synthetases class II core domain (F);; tRNA synthetase class II core domain (G, H, P, S and T);; tRNA synthetases class II (D, K and N)	Probable phenylalanine--tRNA ligase alpha subunit GN=CG2263 OS=Drosophila melanogaster (Fruit fly) PE=2 SV=1	J	Translation, ribosomal structure and biogenesis	Phenylalanyl-tRNA synthetase alpha chain [Crassostrea gigas]
c74829.graph_c1	>c74829.graph_c1|orf1 type=5prime_partial len=205aa loc=c74829.graph_c1:192-809:+	1	6	41	22.322	774820000	597300000	975010000	7.82377e+08	594180000	317120000	554470000	488590000	0.624495	-0.679239	0.102481	no	c74829.graph_c1	--	--	Molecular Function: dolichyl-diphosphooligosaccharide-protein glycotransferase activity (GO:0004579);; Cellular Component: endoplasmic reticulum membrane (GO:0005789);; Biological Process: protein N-linked glycosylation via asparagine (GO:0018279);;	K12670|4.70947e-102|lgi:LOTGIDRAFT_197848|hypothetical protein; K12670 oligosaccharyltransferase complex subunit beta (A)	[O]	Posttranslational modification, protein turnover, chaperones	Oligosaccharyltransferase 48 kDa subunit beta	Dolichyl-diphosphooligosaccharide--protein glycosyltransferase 48 kDa subunit (Precursor) GN=Ost48 OS=Drosophila melanogaster (Fruit fly) PE=2 SV=2	O	Posttranslational modification, protein turnover, chaperones	PREDICTED: dolichyl-diphosphooligosaccharide--protein glycosyltransferase 48 kDa subunit-like [Aplysia californica]
c77312.graph_c0	>c77312.graph_c0|orf1 type=complete len=98aa loc=c77312.graph_c0:962-1255:-	1	4	57.7	10.605	391030000	361310000	320770000	3.57703e+08	385700000	456850000	540010000	4.60853e+08	1.28837	0.365544	0.103157	no	c77312.graph_c0	--	--	Molecular Function: cysteine-type endopeptidase inhibitor activity (GO:0004869);; Cellular Component: intracellular (GO:0005622);; Biological Process: negative regulation of endopeptidase activity (GO:0010951);;	K13907|3.7623e-31|xtr:100170534|cstb, cst6, epm1, pme, stfb; cystatin B (stefin B); K13907 cystatin-A/B (A)	--	--	Cystatin domain	Cystatin-A2 GN=cpiB OS=Dictyostelium discoideum (Slime mold) PE=2 SV=1	S	Function unknown	cystatin B-like protein [Crassostrea gigas]
c76107.graph_c3	>c76107.graph_c3|orf1 type=complete len=144aa loc=c76107.graph_c3:1308-1739:-	2	9	82.5	16	1156400000	1122800000	1092100000	1.12377e+09	1060400000	469730000	771150000	7.67093e+08	0.682609	-0.550868	0.106102	no	c76107.graph_c3	--	--	Biological Process: neurogenesis (GO:0022008);;	--	--	--	Protein of unknown function (DUF3421)	--	S	Function unknown	Natterin-3 [Crassostrea gigas]
c58669.graph_c0	>c58669.graph_c0|orf1 type=internal len=142aa loc=c58669.graph_c0:2-430:+	1	3	20.4	15.892		96325000	178580000	137452500	74691000	57017000	65975000	6.58943e+07	0.479397	-1.06071	0.106715	no	c58669.graph_c0	[G]	Carbohydrate transport and metabolism	--	K01809|7.00815e-36|lve:103073342|MPI; mannose phosphate isomerase; K01809 mannose-6-phosphate isomerase [EC:5.3.1.8] (A)	[G]	Carbohydrate transport and metabolism	Phosphomannose isomerase type I	Probable mannose-6-phosphate isomerase GN=PMIH OS=Echinococcus multilocularis (Fox tapeworm) PE=2 SV=1	G	Carbohydrate transport and metabolism	PREDICTED: mannose-6-phosphate isomerase-like [Saccoglossus kowalevskii]
c62682.graph_c0	>c62682.graph_c0|orf1 type=complete len=335aa loc=c62682.graph_c0:116-1120:+	1	21	65.3	38.168	38925000000	29742000000	32576000000	3.37477e+10	27616000000	10113000000	25394000000	21041000000	0.62348	-0.681584	0.107084	no	c62682.graph_c0	--	--	--	--	--	--	--	--	--	--	hypothetical protein CGI_10009847 [Crassostrea gigas]
c76679.graph_c0	>c76679.graph_c0|orf1 type=complete len=151aa loc=c76679.graph_c0:1344-1796:-	1	5	35.3	17.269	97538000	131810000	156840000	1.28729e+08	170970000	196770000	151860000	173200000	1.34546	0.428098	0.108105	no	c76679.graph_c0	[TZDR]	--	--	K02183|8.01581e-19|phd:102315582|CALM3; calmodulin 3 (phosphorylase kinase, delta); K02183 calmodulin (A)	[T]	Signal transduction mechanisms	EF-hand domain pair;; EF hand;; EF-hand domain pair;; EF-hand domain;; EF hand;; Secreted protein acidic and rich in cysteine Ca binding region	Calmodulin OS=Plasmodium falciparum PE=3 SV=4	T	Signal transduction mechanisms	Calmodulin [Crassostrea gigas]
c68210.graph_c0	>c68210.graph_c0|orf1 type=3prime_partial len=293aa loc=c68210.graph_c0:3-881:+	1	8	28.1	32.958	967920000	1075900000	302970000	7.82263e+08	977820000	4006200000	5032100000	3.33871e+09	4.26801	2.09356	0.108411	no
c55923.graph_c0	>c55923.graph_c0|orf1 type=3prime_partial len=193aa loc=c55923.graph_c0:152-730:-	1	5	29.2	22.071	466360000	641890000	150620000	4.19623e+08	606530000	950470000	1439600000	9.98867e+08	2.38039	1.2512	0.108472	no	c55923.graph_c0	--	--	--	--	--	--	--	--	--	--	hypothetical protein CGI_10017835 [Crassostrea gigas]
c78110.graph_c0	>c78110.graph_c0|orf1 type=internal len=948aa loc=c78110.graph_c0:1-2847:+	1	12	12.4	109.98		277220000	353900000	315560000	110740000	232630000	216950000	1.86773e+08	0.591879	-0.756626	0.109355	no	c78110.graph_c0	--	--	--	K16469|0|spu:589622|crocc; ciliary rootlet coiled-coil, rootletin; K16469 rootletin (A)	--	--	--	Major antigen GN=OVT1 OS=Onchocerca volvulus PE=2 SV=2	S	Function unknown	Rootletin [Crassostrea gigas]
c76187.graph_c0	>c76187.graph_c0|orf1 type=complete len=312aa loc=c76187.graph_c0:433-1368:-;>c91045.graph_c0|orf2 type=internal len=80aa loc=c91045.graph_c0:3-245:+	2	2	6.4	34.597		64949000	35900000	50424500	23888000	19547000	30029000	24488000	0.485637	-1.04205	0.109706	no	c76187.graph_c0	[R]	General function prediction only	Cellular Component: proteasome complex (GO:0000502);;	K03030|0|lgi:LOTGIDRAFT_195467|hypothetical protein; K03030 26S proteasome regulatory subunit N11 (A)	[O]	Posttranslational modification, protein turnover, chaperones	JAB1/Mov34/MPN/PAD-1 ubiquitin protease;; Maintenance of mitochondrial structure and function;; Prokaryotic homologs of the JAB domain	26S proteasome non-ATPase regulatory subunit 14 GN=Rpn11 OS=Drosophila melanogaster (Fruit fly) PE=1 SV=1	O	Posttranslational modification, protein turnover, chaperones	26S proteasome non-ATPase regulatory subunit 14 [Crassostrea gigas]
c67228.graph_c0	>c67228.graph_c0|orf1 type=3prime_partial len=145aa loc=c67228.graph_c0:1-435:+	1	2	22.2	16.815	366850000	442310000	417310000	4.08823e+08	471020000	529450000	438360000	479610000	1.17315	0.230384	0.11077	no	c67228.graph_c0	--	--	Molecular Function: structural constituent of ribosome (GO:0003735);; Cellular Component: ribosome (GO:0005840);; Biological Process: translation (GO:0006412);;	K02891|5.82419e-37|hro:HELRODRAFT_77706|hypothetical protein; K02891 large subunit ribosomal protein L22e (A)	[J]	Translation, ribosomal structure and biogenesis	Ribosomal L22e protein family	60S ribosomal protein L22 GN=RPL22 OS=Tripneustes gratilla (Hawaian sea urchin) PE=2 SV=1	J	Translation, ribosomal structure and biogenesis	ribosomal protein L22 [Lepidochitona cinerea]
c42342.graph_c0	>c42342.graph_c0|orf1 type=internal len=263aa loc=c42342.graph_c0:1-789:-	1	6	22.8	29.648	182920000	113740000	148010000	1.48223e+08	69171000	79913000	129230000	9.27713e+07	0.625889	-0.676022	0.111271	no	c42342.graph_c0	--	--	--	--	[T]	Signal transduction mechanisms	Di-glucose binding within endoplasmic reticulum	--	T	Signal transduction mechanisms	hypothetical protein LOTGIDRAFT_103588 [Lottia gigantea]
c55434.graph_c0	>c55434.graph_c0|orf1 type=internal len=254aa loc=c55434.graph_c0:3-767:+	1	11	50	27.71	6917400000	5165200000	5668200000	5.91693e+09	5097400000	1701000000	4044600000	3.61433e+09	0.610846	-0.71112	0.111435	no	c55434.graph_c0	--	--	--	K04437|1.01076e-112|lgi:LOTGIDRAFT_158607|hypothetical protein; K04437 filamin (A)	[Z]	Cytoskeleton	Filamin/ABP280 repeat	Filamin-A GN=cher OS=Drosophila melanogaster (Fruit fly) PE=1 SV=2	Z	Cytoskeleton	Filamin-C [Crassostrea gigas]
c73364.graph_c1	>c73364.graph_c1|orf1 type=complete len=556aa loc=c73364.graph_c1:232-1899:+	1	32	61.3	63.382	7286200000	5693800000	4993500000	5.99117e+09	4267300000	4807000000	4649100000	4.57447e+09	0.763535	-0.389233	0.111886	no	c73364.graph_c1	--	--	Molecular Function: carbohydrate binding (GO:0030246);;	--	[W]	Extracellular structures	Galactoside-binding lectin	32 kDa beta-galactoside-binding lectin GN=GAL-1 OS=Haemonchus contortus (Barber pole worm) PE=2 SV=1	W	Extracellular structures	galectin [Pinctada fucata]
c63673.graph_c0	>c63673.graph_c0|orf1 type=3prime_partial len=474aa loc=c63673.graph_c0:369-1790:-	1	8	20.5	52.754	216060000	394330000	381340000	3.30577e+08	223450000	116910000	234070000	1.91477e+08	0.57922	-0.787816	0.112123	no	c63673.graph_c0	[J]	Translation, ribosomal structure and biogenesis	Molecular Function: translation elongation factor activity (GO:0003746);; Molecular Function: GTPase activity (GO:0003924);; Molecular Function: GTP binding (GO:0005525);; Cellular Component: intracellular (GO:0005622);; Biological Process: GTP catabolic process (GO:0006184);; Biological Process: translational elongation (GO:0006414);; Molecular Function: nucleotidyltransferase activity (GO:00167…	K02358|3.22453e-167|isc:IscW_ISCW010766|translation elongation factor, putative (EC:2.7.7.4); K02358 elongation factor Tu (A)	[J]	Translation, ribosomal structure and biogenesis	Elongation factor Tu GTP binding domain;; Elongation factor Tu domain 2;; Elongation factor Tu C-terminal domain;; 50S ribosome-binding GTPase	Elongation factor Tu, mitochondrial GN=TUFA OS=Reclinomonas americana PE=3 SV=1	J	Translation, ribosomal structure and biogenesis	PREDICTED: elongation factor Tu, mitochondrial-like [Aplysia californica]
c68590.graph_c0	>c68590.graph_c0|orf1 type=complete len=115aa loc=c68590.graph_c0:338-682:-	1	5	50	13.404	355000000	314090000	254100000	307730000	229840000	150000000	267290000	215710000	0.700972	-0.512572	0.112214	no	c68590.graph_c0	--	--	--	--	--	--	NADH-ubiquinone reductase complex 1 MLRQ subunit	--	--	--	NADH dehydrogenase [ubiquinone] 1 alpha subcomplex subunit 4-like 2 [Crassostrea gigas]
c45957.graph_c0	>c45957.graph_c0|orf1 type=3prime_partial len=122aa loc=c45957.graph_c0:207-572:-	1	3	22.3	14.158	597670000	756300000	426530000	593500000	213690000	224410000	511900000	3.16667e+08	0.533558	-0.906283	0.11227	no	c45957.graph_c0	--	--	Molecular Function: structural constituent of ribosome (GO:0003735);; Cellular Component: ribosome (GO:0005840);; Biological Process: translation (GO:0006412);;	K02920|2.50278e-41|bfo:BRAFLDRAFT_279545|hypothetical protein; K02920 large subunit ribosomal protein L36e (A)	[J]	Translation, ribosomal structure and biogenesis	Ribosomal protein L36e	60S ribosomal protein L36 GN=RpL36 OS=Ixodes scapularis (Black-legged tick) PE=3 SV=1	J	Translation, ribosomal structure and biogenesis	60S ribosomal protein L36 [Crassostrea gigas]
c78161.graph_c0	>c78161.graph_c0|orf2 type=complete len=356aa loc=c78161.graph_c0:1313-2380:+	1	5	18	40.381		55099000	52237000	53668000	49466000	49958000		49712000	0.926288	-0.110468	0.112444	no
c75971.graph_c0	>c75971.graph_c0|orf1 type=complete len=692aa loc=c75971.graph_c0:106-2181:+	1	11	24.3	76.579	264750000	355990000	433840000	3.51527e+08	424060000	636460000	478560000	5.13027e+08	1.45942	0.5454	0.114559	no	c75971.graph_c0	--	--	--	--	[T]	Signal transduction mechanisms	RhoGAP domain;; BAR domain;; Bin/amphiphysin/Rvs domain for vesicular trafficking	Rho GTPase-activating protein 92B GN=RhoGAP92B OS=Drosophila melanogaster (Fruit fly) PE=1 SV=1	T	Signal transduction mechanisms	Rho GTPase-activating protein 17 [Crassostrea gigas]
c78272.graph_c0	>c78272.graph_c0|orf1 type=3prime_partial len=1531aa loc=c78272.graph_c0:3-4595:+	1	8	6.7	168.36	97173000	88979000	85275000	9.04757e+07	78492000		46963000	62727500	0.693308	-0.528432	0.114858	no	c78272.graph_c0	--	--	--	K12567|0|hro:HELRODRAFT_191479|hypothetical protein; K12567 titin [EC:2.7.11.1] (A)	[Z]	Cytoskeleton	Immunoglobulin I-set domain;; Fibronectin type III domain;; Immunoglobulin domain;; Immunoglobulin domain;; Immunoglobulin V-set domain;; Immunoglobulin domain;; CD80-like C2-set immunoglobulin domain;; Natural killer cell receptor 2B4;; Reeler domain;; Domain of unknown function (DUF4608)	Twitchin {ECO:0000303|PubMed:7190524} OS=Caenorhabditis elegans PE=1 SV=3	T	Signal transduction mechanisms	Titin [Crassostrea gigas]
c69265.graph_c0	>c69265.graph_c0|orf1 type=3prime_partial len=1292aa loc=c69265.graph_c0:1-3876:+	1	11	13.7	138.98	535460000	629810000	356240000	507170000	678700000	1581300000	941900000	1067300000	2.10442	1.07342	0.115816	no	c69265.graph_c0	--	--	--	--	[RP]	--	Thrombospondin type 1 domain;; Trypsin Inhibitor like cysteine rich domain	Coadhesin {ECO:0000303|PubMed:23765379} (Fragment) OS=Acropora millepora (Staghorn coral) PE=1 SV=1	W	Extracellular structures	SCO-spondin like, partial [Pinctada fucata]
c77820.graph_c0	>c77820.graph_c0|orf1 type=3prime_partial len=670aa loc=c77820.graph_c0:2-2011:+	1	20	39	72.704	627580000	564650000	680040000	624090000	493590000	557810000	573100000	541500000	0.867663	-0.204793	0.116168	no	c77820.graph_c0	[C]	Energy production and conversion	Molecular Function: aconitate hydratase activity (GO:0003994);; Biological Process: tricarboxylic acid cycle (GO:0006099);; Molecular Function: 4 iron, 4 sulfur cluster binding (GO:0051539);;	K01681|0|lgi:LOTGIDRAFT_196362|hypothetical protein; K01681 aconitate hydratase [EC:4.2.1.3] (A)	[CE]	--	Aconitase family (aconitate hydratase);; Aconitase C-terminal domain	Probable aconitate hydratase, mitochondrial (Precursor) GN=aco-2 OS=Caenorhabditis elegans PE=1 SV=2	C	Energy production and conversion	Aconitate hydratase, mitochondrial [Crassostrea gigas]
c67329.graph_c0	>c67329.graph_c0|orf1 type=3prime_partial len=155aa loc=c67329.graph_c0:493-957:-	1	4	22.1	17.246	183920000	234630000	256560000	2.25037e+08	139080000	130560000	209370000	159670000	0.709529	-0.495067	0.118357	no	c67329.graph_c0	--	--	Molecular Function: transferase activity (GO:0016740);;	K00799|2.50672e-47|spu:588493|microsomal glutathione S-transferase 3-like; K00799 glutathione S-transferase [EC:2.5.1.18] (A)	--	--	MAPEG family	--	R	General function prediction only	microsomal glutathione S-transferase 3 [Pinctada martensii]
c67120.graph_c0	>c67120.graph_c0|orf1 type=3prime_partial len=447aa loc=c67120.graph_c0:115-1455:-	1	18	44.6	50.794	1079500000	1298600000	506300000	9.61467e+08	1243300000	2597200000	1774500000	1.87167e+09	1.94668	0.961015	0.118539	no	c67120.graph_c0	[O]	Posttranslational modification, protein turnover, chaperones	--	--	[E]	Amino acid transport and metabolism	Peptidase family M13;; Peptidase family M13	Neprilysin-11 GN=nep-11 OS=Caenorhabditis elegans PE=1 SV=2	O	Posttranslational modification, protein turnover, chaperones	neprilysin [Culex quinquefasciatus]
c78439.graph_c0	>c78439.graph_c0|orf1 type=complete len=238aa loc=c78439.graph_c0:145-858:-	1	10	39.2	26.957	2299200000	1896000000	445610000	1.54694e+09	3390900000	14313000000	6520200000	8074700000	5.2198	2.38399	0.118711	no
c75103.graph_c0	>c75103.graph_c0|orf3 type=complete len=131aa loc=c75103.graph_c0:534-926:+	1	2	17.7	15.097	47590000	50575000	50923000	49696000	63856000		53402000	58629000	1.17975	0.238485	0.119148	no
c76614.graph_c1	>c76614.graph_c1|orf1 type=3prime_partial len=258aa loc=c76614.graph_c1:1-774:+	1	7	35.4	29.278	658240000	695310000	658380000	6.70643e+08	544180000	500060000	665640000	569960000	0.849871	-0.234685	0.119699	no	c76614.graph_c1	--	--	--	--	[K]	Transcription	PurA ssDNA and RNA-binding protein;; Protein of unknown function (DUF3276)	--	K	Transcription	Transcriptional activator protein Pur-alpha [Crassostrea gigas]
c76330.graph_c0	>c76330.graph_c0|orf1 type=3prime_partial len=302aa loc=c76330.graph_c0:1-906:+	1	4	14	34.269		20959000	18606000	19782500	13868000	16481000		15174500	0.767067	-0.382576	0.119941	no	c76330.graph_c0	--	--	--	K01081|5.27725e-110|lgi:LOTGIDRAFT_225142|hypothetical protein; K01081 5'-nucleotidase [EC:3.1.3.5] (A)	[S]	Function unknown	Pyrimidine 5'-nucleotidase (UMPH-1)	7-methylguanosine phosphate-specific 5&apos;-nucleotidase GN=CG3362 OS=Drosophila melanogaster (Fruit fly) PE=1 SV=1	F	Nucleotide transport and metabolism	Cytosolic 5&apos;-nucleotidase 3 [Crassostrea gigas]
c67855.graph_c0	>c67855.graph_c0|orf1 type=complete len=523aa loc=c67855.graph_c0:177-1745:+	1	1	2.3	59.625	39323000	25335000	29473000	31377000	21274000		17672000	19473000	0.620614	-0.688232	0.120039	no	c67855.graph_c0	--	--	Molecular Function: ion binding (GO:0043167);;	K17922|0|lgi:LOTGIDRAFT_175283|hypothetical protein; K17922 sorting nexin-8 (A)	[U]	Intracellular trafficking, secretion, and vesicular transport	PX domain	--	U	Intracellular trafficking, secretion, and vesicular transport	Sorting nexin-8 [Crassostrea gigas]
c65041.graph_c0	>c65041.graph_c0|orf1 type=3prime_partial len=191aa loc=c65041.graph_c0:2-574:+	1	4	28.4	21.262	227900000	143310000	311520000	2.27577e+08	155590000	24193000	130510000	103431000	0.454489	-1.13768	0.120467	no	c65041.graph_c0	--	--	--	--	--	--	Prokaryotic phospholipase A2	--	--	--	--
c14594.graph_c0	>c14594.graph_c0|orf1 type=internal len=223aa loc=c14594.graph_c0:1-672:+	1	6	39	24.587	178230000	183120000	133470000	164940000	243990000		199190000	221590000	1.34346	0.425951	0.12079	no	c14594.graph_c0	--	--	--	--	--	--	Reeler domain	--	T	Signal transduction mechanisms	Pikachurin [Crassostrea gigas]
c75332.graph_c0	>c75332.graph_c0|orf1 type=complete len=241aa loc=c75332.graph_c0:503-1225:-	1	4	20	27.167	34273000	41838000	30166000	3.54257e+07	35665000	77789000	79492000	6.43153e+07	1.8155	0.860368	0.12148	no	c75332.graph_c0	--	--	--	--	--	--	PTB domain (IRS-1 type)	--	T	Signal transduction mechanisms	hypothetical protein CGI_10014494 [Crassostrea gigas]
c73393.graph_c0	>c73393.graph_c0|orf1 type=complete len=499aa loc=c73393.graph_c0:306-1802:-	1	8	18.3	55.28	255180000	396090000	307340000	3.19537e+08	417330000	960840000	561630000	646600000	2.02355	1.01689	0.12287	no	c73393.graph_c0	--	--	--	--	[R]	General function prediction only	Papain family cysteine protease	Uncharacterized peptidase C1-like protein F26E4.3 (Precursor) GN=F26E4.3 OS=Caenorhabditis elegans PE=1 SV=3	R	General function prediction only	hypothetical protein LOTGIDRAFT_118077 [Lottia gigantea]
c60133.graph_c0	>c60133.graph_c0|orf1 type=3prime_partial len=156aa loc=c60133.graph_c0:490-957:-	2	5	33.5	17.555	558510000	676210000	656180000	630300000	569610000	330860000	516620000	4.72363e+08	0.749426	-0.416142	0.122995	no	c60133.graph_c0	[J]	Translation, ribosomal structure and biogenesis	Molecular Function: structural constituent of ribosome (GO:0003735);; Cellular Component: ribosome (GO:0005840);; Biological Process: translation (GO:0006412);;	K02966|9.29101e-68|hro:HELRODRAFT_185375|hypothetical protein; K02966 small subunit ribosomal protein S19e (A)	[J]	Translation, ribosomal structure and biogenesis	Ribosomal protein S19e	40S ribosomal protein S19 GN=RPS19 OS=Argopecten irradians (Bay scallop) PE=2 SV=1	J	Translation, ribosomal structure and biogenesis	40S ribosomal protein S19 [Crassostrea gigas]
c71015.graph_c0	>c71015.graph_c0|orf1 type=complete len=285aa loc=c71015.graph_c0:737-1591:-	1	12	52.8	31.703	671500000	839860000	905450000	8.05603e+08	875150000	1302600000	1068700000	1082150000	1.34328	0.425759	0.123048	no	c71015.graph_c0	[E]	Amino acid transport and metabolism	Biological Process: proteolysis (GO:0006508);; Molecular Function: metallopeptidase activity (GO:0008237);; Molecular Function: dipeptidase activity (GO:0016805);; Molecular Function: tripeptidase activity (GO:0034701);;	K08660|0|xla:446978|cndp2a; CNDP dipeptidase 2 (metallopeptidase M20 family) a (EC:3.4.13.18); K08660 cytosolic nonspecific dipeptidase [EC:3.4.13.18] (A)	[E]	Amino acid transport and metabolism	Peptidase family M20/M25/M40;; Peptidase dimerisation domain;; Peptidase family M20/M25/M40	Probable carboxypeptidase S-like 2 GN=DDB_G0267984 OS=Dictyostelium discoideum (Slime mold) PE=3 SV=1	E	Amino acid transport and metabolism	Cytosolic non-specific dipeptidase [Crassostrea gigas]
c76659.graph_c1	>c76659.graph_c1|orf1 type=complete len=451aa loc=c76659.graph_c1:103-1455:+	1	13	37.6	49.718	424280000	498460000	600030000	507590000	421790000	307230000	422040000	3.83687e+08	0.755899	-0.403735	0.123601	no	c76659.graph_c1	[R]	General function prediction only	--	K17218|1.39117e-161|bfo:BRAFLDRAFT_81609|hypothetical protein; K17218 sulfide:quinone oxidoreductase [EC:1.8.5.-] (A)	[C]	Energy production and conversion	Pyridine nucleotide-disulphide oxidoreductase;; FAD-NAD(P)-binding	Sulfide:quinone oxidoreductase, mitochondrial (Precursor) GN=sqrdl OS=Dictyostelium discoideum (Slime mold) PE=3 SV=1	C	Energy production and conversion	Sulfide:quinone oxidoreductase, mitochondrial [Crassostrea gigas]
c74760.graph_c0	>c74760.graph_c0|orf1 type=internal len=112aa loc=c74760.graph_c0:1-336:-	1	2	25.9	13.553	43773000	30394000	41510000	38559000	25839000	24784000	34724000	28449000	0.737804	-0.43869	0.123724	no	c74760.graph_c0	--	--	Cellular Component: protein phosphatase type 2A complex (GO:0000159);; Biological Process: signal transduction (GO:0007165);; Molecular Function: protein phosphatase type 2A regulator activity (GO:0008601);;	K11584|1.34529e-58|lgi:LOTGIDRAFT_133243|hypothetical protein; K11584 serine/threonine-protein phosphatase 2A regulatory subunit B' (A)	[T]	Signal transduction mechanisms	Protein phosphatase 2A regulatory B subunit (B56 family)	Serine/threonine-protein phosphatase 2A regulatory subunit psrA GN=psrA OS=Dictyostelium discoideum (Slime mold) PE=3 SV=1	T	Signal transduction mechanisms	Serine/threonine-protein phosphatase 2A 56 kDa regulatory subunit alpha isoform [Crassostrea gigas]
c67669.graph_c0	>c67669.graph_c0|orf1 type=3prime_partial len=151aa loc=c67669.graph_c0:1-453:+	1	6	50.7	17.384	157610000	238530000	247330000	214490000	286620000	342610000	246700000	2.91977e+08	1.36126	0.444943	0.123829	no	c67669.graph_c0	--	--	Molecular Function: ubiquitin-protein transferase activity (GO:0004842);; Biological Process: protein ubiquitination (GO:0016567);;	K04552|1.8703e-78|tca:660484|ubiquitin-conjugating enzyme E2 L3; K04552 ubiquitin-conjugating enzyme E2 L3 [EC:6.3.2.19] (A)	[O]	Posttranslational modification, protein turnover, chaperones	Ubiquitin-conjugating enzyme;; Prokaryotic E2 family B;; UEV domain	Ubiquitin-conjugating enzyme E2-18 kDa GN=Ubc84D OS=Drosophila melanogaster (Fruit fly) PE=2 SV=2	O	Posttranslational modification, protein turnover, chaperones	PREDICTED: ubiquitin-conjugating enzyme E2 L3 [Tribolium castaneum]
c66140.graph_c0	>c66140.graph_c0|orf2 type=5prime_partial len=416aa loc=c66140.graph_c0:1-1248:-	1	26	69	47.853	29764000000	22777000000	25027000000	25856000000	23189000000	20935000000	20524000000	2.15493e+10	0.833436	-0.262856	0.124324	no
c70814.graph_c0	>c70814.graph_c0|orf1 type=3prime_partial len=247aa loc=c70814.graph_c0:344-1084:-	1	10	51.2	27.46	419420000	554650000	537520000	5.03863e+08	577870000	1012000000	706540000	765470000	1.5192	0.603313	0.125876	no	c70814.graph_c0	--	--	--	K09586|4.07538e-99|lgi:LOTGIDRAFT_214161|hypothetical protein; K09586 endoplasmic reticulum protein 29 (A)	--	--	ERp29, N-terminal domain;; Endoplasmic reticulum protein ERp29, C-terminal domain	Protein windbeutel (Precursor) GN=wbl OS=Drosophila melanogaster (Fruit fly) PE=1 SV=1	O	Posttranslational modification, protein turnover, chaperones	Endoplasmic reticulum protein ERp29 [Crassostrea gigas]
c74520.graph_c1	>c74520.graph_c1|orf1 type=3prime_partial len=157aa loc=c74520.graph_c1:2-472:+	1	2	19.2	17.735	19031000	17622000	33305000	2.33193e+07	60547000	35283000	32895000	4.29083e+07	1.84003	0.879731	0.126266	no	c74520.graph_c1	--	--	--	--	--	--	--	--	--	--	hypothetical protein TcasGA2_TC003650 [Tribolium castaneum]
c78192.graph_c0	>c78192.graph_c0|orf1 type=5prime_partial len=729aa loc=c78192.graph_c0:69-2258:+	2	10	14.4	83.033	180860000	416690000	329510000	309020000	117710000		126640000	122175000	0.395363	-1.33875	0.126471	no	c78192.graph_c0	--	--	--	K05619|9.16865e-141|lgi:LOTGIDRAFT_231723|hypothetical protein; K05619 transglutaminase 1 [EC:2.3.2.13] (A)	--	--	Transglutaminase family;; Transglutaminase-like superfamily;; Transglutaminase family, C-terminal ig like domain	Annulin OS=Schistocerca americana (American grasshopper) PE=2 SV=1	O	Posttranslational modification, protein turnover, chaperones	PREDICTED: annulin-like [Aplysia californica]
c63364.graph_c0	>c63364.graph_c0|orf1 type=complete len=172aa loc=c63364.graph_c0:58-573:+	1	10	58.5	19.408	33435000	180870000	53005000	8.91033e+07	198990000	336250000	782140000	4.39127e+08	4.92829	2.30109	0.126793	no
c70843.graph_c0	>c70843.graph_c0|orf1 type=3prime_partial len=485aa loc=c70843.graph_c0:136-1590:-	1	4	10.1	54.969	87423000	53752000	60930000	6.73683e+07	58725000	32503000	34852000	4.20267e+07	0.623834	-0.680766	0.127918	no	c70843.graph_c0	[C]	Energy production and conversion	Cellular Component: mitochondrial respiratory chain complex I (GO:0005747);; Biological Process: mitochondrial electron transport, NADH to ubiquinone (GO:0006120);; Molecular Function: NADH dehydrogenase (ubiquinone) activity (GO:0008137);; Biological Process: lateral inhibition (GO:0046331);; Molecular Function: quinone binding (GO:0048038);; Biological Process: neuron projection morphogenesis (…	K03935|0|lgi:LOTGIDRAFT_213061|hypothetical protein; K03935 NADH dehydrogenase (ubiquinone) Fe-S protein 2 [EC:1.6.5.3 1.6.99.3] (A)	[C]	Energy production and conversion	Respiratory-chain NADH dehydrogenase, 49 Kd subunit	NADH-ubiquinone oxidoreductase 49 kDa subunit GN=NAD7 OS=Reclinomonas americana PE=3 SV=1	C	Energy production and conversion	hypothetical protein LOTGIDRAFT_213061 [Lottia gigantea]
c65347.graph_c0	>c65347.graph_c0|orf1 type=3prime_partial len=127aa loc=c65347.graph_c0:1-381:+	1	2	17.5	13.97	47628000		28907000	38267500	62563000		61057000	61810000	1.61521	0.691721	0.129024	no	c65347.graph_c0	--	--	--	--	--	--	--	--	--	--	hypothetical protein CGI_10016535 [Crassostrea gigas]
c70421.graph_c0	>c70421.graph_c0|orf1 type=3prime_partial len=215aa loc=c70421.graph_c0:1-645:+	1	3	22.4	23.414	85738000	94564000	100560000	9.36207e+07	147370000	114360000	101290000	1.21007e+08	1.29252	0.370188	0.129391	no	c70421.graph_c0	[IQ]	--	--	--	[I]	Lipid transport and metabolism	AMP-binding enzyme;; AMP-binding enzyme C-terminal domain	Luciferin 4-monooxygenase OS=Photuris pennsylvanica (Pennsylvania firefly) PE=2 SV=2	I	Lipid transport and metabolism	4-coumarate--CoA ligase [Crassostrea gigas]
c16556.graph_c0	>c16556.graph_c0|orf2 type=complete len=71aa loc=c16556.graph_c0:73-285:+;>c13748.graph_c0|orf2 type=3prime_partial len=81aa loc=c13748.graph_c0:1-243:+	2	3	38.6	8.2307	264930000	276440000	221190000	2.54187e+08	137500000	228850000	210280000	192210000	0.756177	-0.403205	0.129736	no	c16556.graph_c0	--	--	Molecular Function: structural constituent of ribosome (GO:0003735);; Cellular Component: ribosome (GO:0005840);; Biological Process: translation (GO:0006412);;	K02923|1.52389e-26|lgi:LOTGIDRAFT_211882|hypothetical protein; K02923 large subunit ribosomal protein L38e (A)	[J]	Translation, ribosomal structure and biogenesis	Ribosomal L38e protein family	60S ribosomal protein L38 GN=RPL38 OS=Branchiostoma belcheri (Amphioxus) PE=3 SV=1	J	Translation, ribosomal structure and biogenesis	60S ribosomal protein L38, partial [Crassostrea gigas]
c59332.graph_c0	>c59332.graph_c0|orf1 type=internal len=458aa loc=c59332.graph_c0:1-1374:-	1	20	52.6	51.371	2227300000	1311200000	1953700000	1.83073e+09	2506700000	3782000000	2284800000	2.85783e+09	1.56103	0.6425	0.129807	no	c59332.graph_c0	--	--	--	--	--	--	Vault protein inter-alpha-trypsin domain;; von Willebrand factor type A domain;; von Willebrand factor type A domain;; von Willebrand factor type A domain	von Willebrand factor A domain-containing protein DDB_G0286969 GN=DDB_G0286969 OS=Dictyostelium discoideum (Slime mold) PE=3 SV=1	R	General function prediction only	Inter-alpha-trypsin inhibitor heavy chain H3 [Crassostrea gigas]
c71537.graph_c0	>c71537.graph_c0|orf1 type=complete len=252aa loc=c71537.graph_c0:143-898:+	1	3	12.7	28.935	102090000	94952000	77752000	91598000	118690000	149450000	99233000	1.22458e+08	1.3369	0.418895	0.131356	no	c71537.graph_c0	--	--	--	--	--	--	--	--	R	General function prediction only	hypothetical protein CGI_10001338 [Crassostrea gigas]
c75984.graph_c0	>c75984.graph_c0|orf1 type=3prime_partial len=172aa loc=c75984.graph_c0:676-1191:-	1	5	38.6	18.735	148780000	204260000	308090000	2.20377e+08	259830000	541160000	391050000	3.97347e+08	1.80303	0.850427	0.132043	no	c75984.graph_c0	--	--	Molecular Function: lipopolysaccharide binding (GO:0001530);; Cellular Component: extracellular space (GO:0005615);; Biological Process: synaptic target recognition (GO:0008039);; Biological Process: sterol transport (GO:0015918);; Molecular Function: lipid antigen binding (GO:0030882);; Molecular Function: peptidoglycan binding (GO:0042834);; Biological Process: ecdysteroid biosynthetic process …	K13443|6.11627e-39|bfo:BRAFLDRAFT_264236|hypothetical protein; K13443 Niemann-Pick C2 protein (A)	[S]	Function unknown	ML domain	Protein NPC2 homolog (Precursor) GN=Npc2a OS=Drosophila melanogaster (Fruit fly) PE=1 SV=1	R	General function prediction only	hypothetical protein BRAFLDRAFT_264236 [Branchiostoma floridae]
c76681.graph_c0	>c76681.graph_c0|orf1 type=complete len=461aa loc=c76681.graph_c0:42-1424:+	1	3	9.1	51.631	49197000	42035000	45607000	45613000	45464000	65049000	65798000	5.87703e+07	1.28846	0.365643	0.132114	no	c76681.graph_c0	--	--	--	--	[R]	General function prediction only	UBX domain	UBX domain-containing protein 4 GN=ubxn-4 OS=Caenorhabditis elegans PE=3 SV=1	O	Posttranslational modification, protein turnover, chaperones	UBX domain-containing protein 4 [Crassostrea gigas]
c16575.graph_c0	>c16575.graph_c0|orf1 type=3prime_partial len=434aa loc=c16575.graph_c0:1-1302:+	1	9	36.3	48.247	1009600000	1685400000	934230000	1.20974e+09	1351400000	2137000000	2156700000	1881700000	1.55545	0.637336	0.132851	no
c68016.graph_c0	>c68016.graph_c0|orf1 type=complete len=331aa loc=c68016.graph_c0:57-1049:-	1	3	9.4	37.198	47515000	33291000	37826000	39544000	18238000	30947000	33648000	27611000	0.698235	-0.518216	0.132852	no	c68016.graph_c0	[I]	Lipid transport and metabolism	--	--	[V]	Defense mechanisms	alpha/beta hydrolase fold;; Prolyl oligopeptidase family;; Protein of unknown function (DUF2424);; Carboxylesterase family	--	V	Defense mechanisms	PREDICTED: neutral cholesterol ester hydrolase 1-like [Aplysia californica]
c78220.graph_c2	>c78220.graph_c2|orf1 type=5prime_partial len=976aa loc=c78220.graph_c2:78-3008:+	1	6	7.3	112.94	252110000	201070000	205060000	2.19413e+08	570730000	294850000	308090000	3.91223e+08	1.78304	0.834341	0.133057	no	c78220.graph_c2	--	--	Molecular Function: oxidoreductase activity (GO:0016491);;	K05750|0|lgi:LOTGIDRAFT_163399|hypothetical protein; K05750 NCK-associated protein 1 (A)	[R]	General function prediction only	Membrane-associated apoptosis protein	Membrane-associated protein Hem GN=Hem OS=Drosophila melanogaster (Fruit fly) PE=2 SV=1	R	General function prediction only	Nck-associated protein 1 [Crassostrea gigas]
c76488.graph_c0	>c76488.graph_c0|orf1 type=3prime_partial len=323aa loc=c76488.graph_c0:624-1592:-	1	11	50.3	34.696	577750000	692260000	514680000	5.94897e+08	611680000	855560000	896640000	787960000	1.32453	0.405483	0.13417	no	c76488.graph_c0	[C]	Energy production and conversion	Molecular Function: aldehyde dehydrogenase (NAD) activity (GO:0004029);; Biological Process: oxidation-reduction process (GO:0055114);;	K14085|0|lgi:LOTGIDRAFT_112613|hypothetical protein; K14085 aldehyde dehydrogenase family 7 member A1 [EC:1.2.1.31 1.2.1.8 1.2.1.3] (A)	[C]	Energy production and conversion	Aldehyde dehydrogenase family	Putative aldehyde dehydrogenase family 7 member A1 homolog GN=alh-9 OS=Caenorhabditis elegans PE=3 SV=2	C	Energy production and conversion	Alpha-aminoadipic semialdehyde dehydrogenase [Crassostrea gigas]
c68251.graph_c0	>c68251.graph_c0|orf1 type=complete len=404aa loc=c68251.graph_c0:149-1360:+	1	11	35.2	45.589	46789000	91876000	116430000	8.50317e+07	117090000	238100000	138570000	1.64587e+08	1.93559	0.952775	0.134467	no	c68251.graph_c0	[O]	Posttranslational modification, protein turnover, chaperones	Molecular Function: endopeptidase activity (GO:0004175);; Molecular Function: ATP binding (GO:0005524);; Cellular Component: nucleus (GO:0005634);; Cellular Component: cytoplasm (GO:0005737);; Cellular Component: microtubule associated complex (GO:0005875);; Biological Process: cellular response to DNA damage stimulus (GO:0006974);; Cellular Component: proteasome regulatory particle, base subcomp…	K03066|0|lgi:LOTGIDRAFT_138721|hypothetical protein; K03066 26S proteasome regulatory subunit T6 (A)	[O]	Posttranslational modification, protein turnover, chaperones	ATPase family associated with various cellular activities (AAA);; AAA domain (Cdc48 subfamily);; AAA domain (dynein-related subfamily);; AAA ATPase domain;; Holliday junction DNA helicase ruvB N-terminus	26S protease regulatory subunit 8 OS=Manduca sexta (Tobacco hawkmoth) PE=2 SV=1	O	Posttranslational modification, protein turnover, chaperones	hypothetical protein CAPTEDRAFT_183959 [Capitella teleta]
c85443.graph_c0	>c85443.graph_c0|orf1 type=3prime_partial len=91aa loc=c85443.graph_c0:2-274:+	1	3	43.3	10.031	144010000	136500000	173580000	1.51363e+08	146110000	93566000	104250000	114642000	0.757396	-0.40088	0.134661	no	c85443.graph_c0	--	--	Molecular Function: NADPH:quinone reductase activity (GO:0003960);; Molecular Function: zinc ion binding (GO:0008270);; Biological Process: oxidation-reduction process (GO:0055114);;	--	[CR]	--	Zinc-binding dehydrogenase	--	Q	Secondary metabolites biosynthesis, transport and catabolism	Synaptic vesicle membrane protein VAT-1-like protein [Crassostrea gigas]
c65310.graph_c0	>c65310.graph_c0|orf1 type=3prime_partial len=106aa loc=c65310.graph_c0:1-318:+	1	5	51.4	11.681	625350000	705040000	627340000	6.52577e+08	703950000	1256300000	912830000	9.57693e+08	1.46756	0.553416	0.134795	no	c65310.graph_c0	[OC]	--	Cellular Component: endoplasmic reticulum (GO:0005783);; Biological Process: glycerol ether metabolic process (GO:0006662);; Molecular Function: electron carrier activity (GO:0009055);; Molecular Function: protein disulfide oxidoreductase activity (GO:0015035);; Molecular Function: isomerase activity (GO:0016853);; Biological Process: cell redox homeostasis (GO:0045454);; Molecular Function: glyc…	K08056|1.30863e-37|lgi:LOTGIDRAFT_190816|hypothetical protein; K08056 protein disulfide isomerase family A, member 3 [EC:5.3.4.1] (A)	[O]	Posttranslational modification, protein turnover, chaperones	Thioredoxin	Probable protein disulfide-isomerase ER-60 (Precursor) OS=Schistosoma mansoni (Blood fluke) PE=3 SV=1	O	Posttranslational modification, protein turnover, chaperones	Protein disulfide-isomerase A3 [Crassostrea gigas]
c71223.graph_c0	>c71223.graph_c0|orf1 type=complete len=125aa loc=c71223.graph_c0:807-1181:-	1	2	26.6	13.565	271960000	239140000	292390000	267830000	237500000	69739000	198920000	1.6872e+08	0.629951	-0.666689	0.135084	no	c71223.graph_c0	[K]	Transcription	Molecular Function: nucleic acid binding (GO:0003676);; Cellular Component: ribonucleoprotein complex (GO:0030529);;	K11087|3.77755e-37|lgi:LOTGIDRAFT_187321|hypothetical protein; K11087 small nuclear ribonucleoprotein D1 (A)	[A]	RNA processing and modification	LSM domain	Probable small nuclear ribonucleoprotein Sm D1 GN=SmD1 OS=Drosophila melanogaster (Fruit fly) PE=1 SV=1	A	RNA processing and modification	hypothetical protein LOTGIDRAFT_187321 [Lottia gigantea]
c74306.graph_c0	>c74306.graph_c0|orf1 type=3prime_partial len=350aa loc=c74306.graph_c0:1-1050:+	1	6	21.5	39.846	77261000	78901000	84986000	8.03827e+07	49009000	17291000	77310000	47870000	0.595526	-0.747763	0.136635	no	c74306.graph_c0	--	--	--	K08870|8.99856e-143|cge:100752176|Twf1; twinfilin actin-binding protein 1; K08870 twinfilin (A)	[W]	Extracellular structures	Cofilin/tropomyosin-type actin-binding protein	Twinfilin GN=twf OS=Drosophila melanogaster (Fruit fly) PE=1 SV=1	Z	Cytoskeleton	PREDICTED: twinfilin-2-A-like [Aplysia californica]
c67459.graph_c0	>c67459.graph_c0|orf1 type=complete len=243aa loc=c67459.graph_c0:224-952:-	1	3	16.9	27.957	14997000	25184000	34165000	24782000	45993000	40762000	29061000	3.86053e+07	1.5578	0.639508	0.137672	no	c67459.graph_c0	[O]	Posttranslational modification, protein turnover, chaperones	--	K00799|4.82576e-73|lgi:LOTGIDRAFT_191561|hypothetical protein; K00799 glutathione S-transferase [EC:2.5.1.18] (A)	[O]	Posttranslational modification, protein turnover, chaperones	Glutathione S-transferase, N-terminal domain;; Glutathione S-transferase, N-terminal domain;; Glutathione S-transferase, N-terminal domain;; Glutathione S-transferase, C-terminal domain;; Glutathione S-transferase, C-terminal domain	Pyrimidodiazepine synthase {ECO:0000305} OS=Drosophila melanogaster (Fruit fly) PE=1 SV=1	O	Posttranslational modification, protein turnover, chaperones	hypothetical protein LOTGIDRAFT_191561 [Lottia gigantea]
c58384.graph_c0	>c58384.graph_c0|orf1 type=internal len=172aa loc=c58384.graph_c0:1-516:-	1	4	32.6	19.067	69955000	78424000	85246000	77875000	65592000	37324000	69389000	57435000	0.737528	-0.43923	0.137749	no	c58384.graph_c0	[MJ]	--	Molecular Function: mannose-1-phosphate guanylyltransferase activity (GO:0004475);; Biological Process: biosynthetic process (GO:0009058);;	K00966|8.7284e-84|lcm:102359278|GMPPB; GDP-mannose pyrophosphorylase B; K00966 mannose-1-phosphate guanylyltransferase [EC:2.7.7.13] (A)	[M]	Cell wall/membrane/envelope biogenesis	Bacterial transferase hexapeptide (six repeats);; Nucleotidyl transferase	Mannose-1-phosphate guanyltransferase beta GN=CG1129 OS=Drosophila melanogaster (Fruit fly) PE=2 SV=1	M	Cell wall/membrane/envelope biogenesis	PREDICTED: mannose-1-phosphate guanyltransferase beta-like isoform X1 [Aplysia californica]
c76406.graph_c0	>c76406.graph_c0|orf1 type=complete len=199aa loc=c76406.graph_c0:86-682:+	1	1	7.1	21.444	5977800	10133000	6361000	7490600	10053000		13535000	11794000	1.57451	0.6549	0.138853	no	c76406.graph_c0	[R]	General function prediction only	Molecular Function: GTP binding (GO:0005525);;	--	[T]	Signal transduction mechanisms	50S ribosome-binding GTPase;; Ferrous iron transport protein B;; TGS domain	GTP-binding protein 128up GN=128up OS=Drosophila melanogaster (Fruit fly) PE=2 SV=2	T	Signal transduction mechanisms	Developmentally-regulated GTP-binding protein 1 [Crassostrea gigas]
c76402.graph_c0	>c76402.graph_c0|orf1 type=3prime_partial len=1703aa loc=c76402.graph_c0:3-5111:+	1	9	6.6	167.97	1981100000	1638800000	1906400000	1842100000	1677200000	258070000	1214700000	1049990000	0.569996	-0.810976	0.139664	no	c76402.graph_c0	--	--	Biological Process: reproduction (GO:0000003);; Biological Process: nematode larval development (GO:0002119);; Cellular Component: basement membrane (GO:0005604);; Biological Process: receptor-mediated endocytosis (GO:0006898);; Biological Process: muscle organ development (GO:0007517);; Biological Process: determination of adult lifespan (GO:0008340);; Biological Process: embryo development endi…	K06237|9.8266e-126|lgi:LOTGIDRAFT_188217|hypothetical protein; K06237 collagen, type IV, alpha (A)	[W]	Extracellular structures	Collagen triple helix repeat (20 copies);; C-terminal tandem repeated domain in type 4 procollagen;; Collagen triple helix repeat (20 copies)	Collagen alpha-2(IV) chain (Precursor) OS=Ascaris suum (Pig roundworm) PE=2 SV=1	W	Extracellular structures	Collagen alpha-1(IV) chain [Crassostrea gigas]
c17293.graph_c0	>c17293.graph_c0|orf1 type=internal len=115aa loc=c17293.graph_c0:2-346:-	1	2	53	13.193	210990000	340370000	262440000	2.71267e+08	237540000	144980000	174950000	1.85823e+08	0.685021	-0.54578	0.139706	no	c17293.graph_c0	[Z]	Cytoskeleton	Molecular Function: GTPase activity (GO:0003924);; Molecular Function: structural constituent of cytoskeleton (GO:0005200);; Molecular Function: GTP binding (GO:0005525);; Cellular Component: cytoplasm (GO:0005737);; Cellular Component: microtubule (GO:0005874);; Biological Process: GTP catabolic process (GO:0006184);; Biological Process: microtubule-based process (GO:0007017);; Biological Proces…	K07374|1.2678e-75|bfo:BRAFLDRAFT_86838|hypothetical protein; K07374 tubulin alpha (A)	[Z]	Cytoskeleton	Tubulin C-terminal domain	Tubulin alpha-1 chain OS=Homarus americanus (American lobster) PE=2 SV=1	Z	Cytoskeleton	alpha-tubulin, partial [Brassicogethes aeneus]
c72533.graph_c0	>c72533.graph_c0|orf1 type=complete len=205aa loc=c72533.graph_c0:250-864:-	1	3	21.1	23.422		71970000	57711000	64840500	108400000	115960000	74186000	9.95153e+07	1.53477	0.618024	0.140633	no	c72533.graph_c0	--	--	--	K00799|1.71779e-59|ocu:100342268|GSTP1; glutathione S-transferase pi 1; K00799 glutathione S-transferase [EC:2.5.1.18] (A)	[O]	Posttranslational modification, protein turnover, chaperones	Glutathione S-transferase, N-terminal domain;; Glutathione S-transferase, C-terminal domain	Glutathione S-transferase OS=Dirofilaria immitis (Canine heartworm) PE=2 SV=1	O	Posttranslational modification, protein turnover, chaperones	glutathione S-transferase pi [Perna viridis]
c63527.graph_c0	>c63527.graph_c0|orf1 type=3prime_partial len=393aa loc=c63527.graph_c0:3-1181:+	1	2	8.7	43.387	21138000	24582000		22860000	15161000	16564000	21087000	17604000	0.770079	-0.376922	0.140674	no	c63527.graph_c0	--	--	--	--	--	--	--	--	--	--	hypothetical protein CGI_10002763 [Crassostrea gigas]
c76824.graph_c0	>c76824.graph_c0|orf1 type=3prime_partial len=1118aa loc=c76824.graph_c0:3-3356:+	1	47	54	121.74	30921000000	30191000000	29442000000	3.01847e+10	28381000000	16497000000	25736000000	23538000000	0.7798	-0.358824	0.140856	no	c76824.graph_c0	--	--	--	K06238|0|lgi:LOTGIDRAFT_234764|hypothetical protein; K06238 collagen, type VI, alpha (A)	[W]	Extracellular structures	von Willebrand factor type A domain;; von Willebrand factor type A domain;; EGF-like domain;; von Willebrand factor type A domain;; VWA domain containing CoxE-like protein;; EGF-like domain;; Human growth factor-like EGF;; Calcium-binding EGF domain	Transmembrane matrix receptor MUP-4 {ECO:0000312|EMBL:AAK69172.1} (Precursor) OS=Caenorhabditis elegans PE=1 SV=4	W	Extracellular structures	Collagen alpha-3(VI) chain [Crassostrea gigas]
c69597.graph_c0	>c69597.graph_c0|orf1 type=3prime_partial len=529aa loc=c69597.graph_c0:2-1588:+	1	19	54.4	58.013	1258100000	1598600000	1758400000	1.53837e+09	1691800000	2314600000	1897800000	1.96807e+09	1.27932	0.35538	0.141738	no	c69597.graph_c0	[C]	Energy production and conversion	Molecular Function: methylmalonate-semialdehyde dehydrogenase (acylating) activity (GO:0004491);; Cellular Component: mitochondrion (GO:0005739);; Molecular Function: malonate-semialdehyde dehydrogenase (acetylating) activity (GO:0018478);; Biological Process: oxidation-reduction process (GO:0055114);;	K00140|0|lgi:LOTGIDRAFT_194671|hypothetical protein; K00140 malonate-semialdehyde dehydrogenase (acetylating) / methylmalonate-semialdehyde dehydrogenase [EC:1.2.1.18 1.2.1.27] (A)	[EG]	--	Aldehyde dehydrogenase family	Probable methylmalonate-semialdehyde dehydrogenase [acylating], mitochondrial (Precursor) GN=AGAP002499 OS=Anopheles gambiae (African malaria mosquito) PE=3 SV=2	C	Energy production and conversion	Putative methylmalonate-semialdehyde dehydrogenase [acylating], mitochondrial [Crassostrea gigas]
c77489.graph_c0	>c77489.graph_c0|orf1 type=3prime_partial len=593aa loc=c77489.graph_c0:1739-3517:-	1	22	38	67.59	6325400000	3958600000	4740800000	5.00827e+09	4086500000	129470000	3220100000	2478690000	0.49492	-1.01473	0.142502	no	c77489.graph_c0	[RTKL]	--	Molecular Function: protein serine/threonine kinase activity (GO:0004674);; Molecular Function: ATP binding (GO:0005524);; Biological Process: protein phosphorylation (GO:0006468);;	--	[Z]	Cytoskeleton	Protein kinase domain;; Immunoglobulin I-set domain;; Protein tyrosine kinase;; Immunoglobulin domain;; Immunoglobulin V-set domain;; Immunoglobulin domain;; Immunoglobulin domain	Twitchin {ECO:0000303|PubMed:7190524} OS=Caenorhabditis elegans PE=1 SV=3	T	Signal transduction mechanisms	twitchin [Mytilus galloprovincialis]
c61018.graph_c0	>c61018.graph_c0|orf1 type=3prime_partial len=168aa loc=c61018.graph_c0:101-604:-	1	4	29.9	19.225		64645000	104100000	84372500	107790000	186300000	153810000	149300000	1.76953	0.823369	0.142753	no	c61018.graph_c0	--	--	--	--	--	--	EF hand;; EF-hand domain pair;; EF-hand domain;; EF hand	--	--	--	--
c49758.graph_c0	>c49758.graph_c0|orf1 type=5prime_partial len=206aa loc=c49758.graph_c0:1-618:-	1	4	35.4	22.664	501580000	440200000	605870000	5.15883e+08	433410000	276420000	442450000	3.84093e+08	0.744535	-0.425588	0.142878	no	c49758.graph_c0	[Z]	Cytoskeleton	Molecular Function: GTPase activity (GO:0003924);; Molecular Function: structural constituent of cytoskeleton (GO:0005200);; Molecular Function: GTP binding (GO:0005525);; Cellular Component: cytoplasm (GO:0005737);; Cellular Component: microtubule (GO:0005874);; Biological Process: GTP catabolic process (GO:0006184);; Biological Process: microtubule-based process (GO:0007017);; Biological Proces…	--	[Z]	Cytoskeleton	Tubulin/FtsZ family, GTPase domain	Tubulin alpha-2/alpha-4 chain GN=TUB4 OS=Patella vulgata (Common limpet) PE=2 SV=1	Z	Cytoskeleton	alpha tubulin [Trichoplax adhaerens]
c50330.graph_c0	>c50330.graph_c0|orf1 type=internal len=150aa loc=c50330.graph_c0:1-450:-	1	2	18	16.576		27805000	20273000	24039000	32205000	52194000	36784000	4.03943e+07	1.68037	0.748776	0.143204	no	c50330.graph_c0	--	--	Molecular Function: ubiquitin thiolesterase activity (GO:0004221);; Cellular Component: intracellular (GO:0005622);; Biological Process: ubiquitin-dependent protein catabolic process (GO:0006511);; Molecular Function: omega peptidase activity (GO:0008242);;	K05610|1.74936e-81|lgi:LOTGIDRAFT_236234|hypothetical protein; K05610 ubiquitin carboxyl-terminal hydrolase L5 [EC:3.4.19.12] (A)	[O]	Posttranslational modification, protein turnover, chaperones	Ubiquitin carboxyl-terminal hydrolase, family 1	Probable ubiquitin carboxyl-terminal hydrolase ubh-4 GN=ubh-4 OS=Caenorhabditis elegans PE=3 SV=2	O	Posttranslational modification, protein turnover, chaperones	Ubiquitin carboxyl-terminal hydrolase isozyme L5 [Crassostrea gigas]
c74060.graph_c0	>c74060.graph_c0|orf1 type=3prime_partial len=364aa loc=c74060.graph_c0:140-1231:-	1	7	24.5	41.984	62535000	120030000	80368000	8.76443e+07	108600000	120640000	134810000	121350000	1.38457	0.469441	0.144243	no	c74060.graph_c0	[R]	General function prediction only	Molecular Function: DNA binding (GO:0003677);; Molecular Function: aminopeptidase activity (GO:0004177);; Molecular Function: helicase activity (GO:0004386);; Molecular Function: ATP binding (GO:0005524);; Cellular Component: cytoplasm (GO:0005737);; Biological Process: proteolysis (GO:0006508);; Molecular Function: zinc ion binding (GO:0008270);;	K01259|4.15052e-162|lgi:LOTGIDRAFT_224583|hypothetical protein; K01259 proline iminopeptidase [EC:3.4.11.5] (A)	--	--	alpha/beta hydrolase fold;; Alpha/beta hydrolase family;; Alpha/beta hydrolase family	--	R	General function prediction only	hypothetical protein LOTGIDRAFT_224583 [Lottia gigantea]
c16541.graph_c0	>c16541.graph_c0|orf1 type=3prime_partial len=234aa loc=c16541.graph_c0:3-704:+	1	5	28.8	26.254	121810000	158210000	214230000	164750000	280220000	199240000	213300000	230920000	1.40164	0.487115	0.145694	no	c16541.graph_c0	[P]	Inorganic ion transport and metabolism	Molecular Function: superoxide dismutase activity (GO:0004784);; Biological Process: superoxide metabolic process (GO:0006801);; Molecular Function: metal ion binding (GO:0046872);; Biological Process: oxidation-reduction process (GO:0055114);;	K04564|1.11236e-109|lgi:LOTGIDRAFT_210661|hypothetical protein; K04564 superoxide dismutase, Fe-Mn family [EC:1.15.1.1] (A)	[P]	Inorganic ion transport and metabolism	Iron/manganese superoxide dismutases, C-terminal domain;; Iron/manganese superoxide dismutases, alpha-hairpin domain	Superoxide dismutase [Mn] 1, mitochondrial (Precursor) GN=sod-2 OS=Caenorhabditis elegans PE=1 SV=1	P	Inorganic ion transport and metabolism	manganese superoxide dismutase [Pinctada fucata]
c71294.graph_c0	>c71294.graph_c0|orf1 type=internal len=303aa loc=c71294.graph_c0:3-914:+	1	6	22.8	33.51	204220000	186930000	168940000	1.86697e+08	178840000	136820000	158800000	1.58153e+08	0.847114	-0.239372	0.145948	no	c71294.graph_c0	[C]	Energy production and conversion	Molecular Function: catalytic activity (GO:0003824);;	--	[C]	Energy production and conversion	Acetyl-CoA hydrolase/transferase N-terminal domain	--	C	Energy production and conversion	4-hydroxybutyrate coenzyme A transferase [Crassostrea gigas]
c61308.graph_c0	>c61308.graph_c0|orf1 type=internal len=225aa loc=c61308.graph_c0:1-675:-	1	1	7.1	24.696	95895000	56164000	51729000	6.79293e+07	28555000		35849000	32202000	0.474051	-1.07688	0.146399	no	c61308.graph_c0	--	--	Molecular Function: transferase activity (GO:0016740);;	--	[Z]	Cytoskeleton	Fibronectin type III domain	Twitchin {ECO:0000303|PubMed:7190524} OS=Caenorhabditis elegans PE=1 SV=3	Z	Cytoskeleton	Titin [Crassostrea gigas]
c70561.graph_c1	>c70561.graph_c1|orf1 type=5prime_partial len=410aa loc=c70561.graph_c1:199-1431:+	1	10	39.5	43.422	1858300000	1630900000	1359400000	1616200000	2134100000	5597700000	2853000000	3.52827e+09	2.18306	1.12635	0.147066	no
c60734.graph_c0	>c60734.graph_c0|orf1 type=complete len=206aa loc=c60734.graph_c0:103-720:+	1	4	23.9	22.949	11083000	12703000	18995000	1.42603e+07	21108000		19686000	20397000	1.43033	0.516349	0.147428	no	c60734.graph_c0	[R]	General function prediction only	Molecular Function: GTP binding (GO:0005525);; Cellular Component: plasma membrane (GO:0005886);; Biological Process: small GTPase mediated signal transduction (GO:0007264);; Biological Process: protein transport (GO:0015031);;	K07910|3.00977e-116|lgi:LOTGIDRAFT_237171|hypothetical protein; K07910 Ras-related protein Rab-18 (A)	[R]	General function prediction only	Ras family;; Miro-like protein;; ADP-ribosylation factor family;; Gtr1/RagA G protein conserved region;; 50S ribosome-binding GTPase;; Elongation factor Tu GTP binding domain	Ras-related protein Rab-18A GN=RAB18A OS=Lymnaea stagnalis (Great pond snail) PE=2 SV=1	U	Intracellular trafficking, secretion, and vesicular transport	hypothetical protein LOTGIDRAFT_237171 [Lottia gigantea]
P60712 SWISS-PROT	>P60712 SWISS-PROT:P60712 (Bos taurus) Actin, cytoplasmic 1	3	3	57.1	41.736	5645500000	7999900000	9145700000	7.59703e+09	6877700000	3171500000	4735600000	4.92827e+09	0.648709	-0.624356	0.147436	no
c72541.graph_c4	>c72541.graph_c4|orf1 type=complete len=137aa loc=c72541.graph_c4:58-468:+	2	4	36	15.886	451030000	426390000	284550000	3.87323e+08	167320000	196370000	365430000	243040000	0.627486	-0.672345	0.148167	no	c72541.graph_c4	[J]	Translation, ribosomal structure and biogenesis	Molecular Function: structural constituent of ribosome (GO:0003735);; Cellular Component: ribosome (GO:0005840);; Biological Process: translation (GO:0006412);;	K02901|1.57793e-59|pss:102444229|RPL27; ribosomal protein L27; K02901 large subunit ribosomal protein L27e (A)	[J]	Translation, ribosomal structure and biogenesis	Ribosomal L27e protein family;; KOW motif	60S ribosomal protein L27 GN=rpl-27 OS=Caenorhabditis elegans PE=2 SV=1	J	Translation, ribosomal structure and biogenesis	ribosomal protein rpl27 [Lineus viridis]
c64737.graph_c0	>c64737.graph_c0|orf1 type=3prime_partial len=561aa loc=c64737.graph_c0:1-1683:+	1	20	41.4	62.68	1326700000	646070000	1123800000	1032190000	1446600000	2275600000	1316200000	1.67947e+09	1.62709	0.702295	0.148191	no
c69697.graph_c0	>c69697.graph_c0|orf1 type=complete len=140aa loc=c69697.graph_c0:54-473:+	1	7	46.8	15.797	666740000	986120000	784090000	8.12317e+08	1028000000	1090000000	900990000	1006330000	1.23884	0.308989	0.148556	no	c69697.graph_c0	--	--	--	--	[I]	Lipid transport and metabolism	Lipocalin / cytosolic fatty-acid binding protein family;; Lipocalin / cytosolic fatty-acid binding protein family	Fatty acid-binding protein homolog 9 GN=lbp-9 OS=Caenorhabditis elegans PE=3 SV=1	I	Lipid transport and metabolism	Fatty acid-binding protein, heart [Crassostrea gigas]
c74624.graph_c0	>c74624.graph_c0|orf1 type=internal len=467aa loc=c74624.graph_c0:3-1403:-	1	8	28.5	51.511	52412000	67599000	86462000	6.88243e+07	72632000	129670000	107520000	103274000	1.50054	0.585486	0.148872	no	c74624.graph_c0	--	--	--	--	[U]	Intracellular trafficking, secretion, and vesicular transport	VHS domain;; GAT domain	Hepatocyte growth factor-regulated tyrosine kinase substrate GN=Hrs OS=Drosophila melanogaster (Fruit fly) PE=1 SV=1	U	Intracellular trafficking, secretion, and vesicular transport	Target of Myb protein 1 [Crassostrea gigas]
c64627.graph_c0	>c64627.graph_c0|orf1 type=complete len=101aa loc=c64627.graph_c0:64-366:+	1	3	32	10.967	861710000	856450000	1104000000	940720000	921580000	582610000	537640000	680610000	0.723499	-0.466937	0.149676	no	c64627.graph_c0	--	--	Molecular Function: carbohydrate binding (GO:0030246);;	--	--	--	Galactose binding lectin domain	--	R	General function prediction only	hypothetical protein [Pinctada fucata]
c75682.graph_c0	>c75682.graph_c0|orf1 type=complete len=365aa loc=c75682.graph_c0:86-1180:+	1	7	26.9	40.805	154660000	173190000	173650000	1.67167e+08	227300000	345370000	185950000	2.52873e+08	1.5127	0.597128	0.149826	no	c75682.graph_c0	--	--	--	--	--	--	Immunoglobulin I-set domain;; Immunoglobulin domain;; Immunoglobulin domain;; Immunoglobulin domain;; Immunoglobulin V-set domain	Tyrosine-protein kinase-like otk {ECO:0000303|PubMed:11604138, ECO:0000303|PubMed:1371458, ECO:0000303|PubMed:15456725} (Precursor) OS=Drosophila melanogaster (Fruit fly) PE=1 SV=1	T	Signal transduction mechanisms	Basigin [Crassostrea gigas]
c59659.graph_c0	>c59659.graph_c0|orf1 type=complete len=95aa loc=c59659.graph_c0:160-444:+	1	2	27.7	10.558	123790000	105290000	71665000	1.00248e+08	100590000	216670000	185170000	1.67477e+08	1.67062	0.740382	0.150493	no	c59659.graph_c0	--	--	--	--	--	--	--	--	--	--	Kielin/chordin-like protein [Crassostrea gigas]
c62805.graph_c0	>c62805.graph_c0|orf1 type=complete len=444aa loc=c62805.graph_c0:28-1359:+	1	20	37.2	50.16	1650000000	1262300000	368540000	1.09361e+09	1421200000	4326800000	8269200000	4672400000	4.27244	2.09506	0.151195	no	c62805.graph_c0	--	--	--	--	--	--	--	--	R	General function prediction only	hypothetical protein LOTGIDRAFT_238695 [Lottia gigantea]
c63371.graph_c0	>c63371.graph_c0|orf1 type=complete len=167aa loc=c63371.graph_c0:293-793:-	1	3	32.5	19.117	34075000	31104000	23496000	2.95583e+07	20955000	26162000	23029000	23382000	0.791046	-0.338167	0.151925	no	c63371.graph_c0	[T]	Signal transduction mechanisms	Molecular Function: phosphatase activity (GO:0016791);;	K14394|7.7376e-51|aag:AaeL_AAEL003165|low molecular weight protein-tyrosine-phosphatase; K14394 low molecular weight phosphotyrosine protein phosphatase [EC:3.1.3.2 3.1.3.48] (A)	[T]	Signal transduction mechanisms	Low molecular weight phosphotyrosine protein phosphatase	Low molecular weight phosphotyrosine protein phosphatase 1 GN=primo-1 OS=Drosophila melanogaster (Fruit fly) PE=2 SV=1	T	Signal transduction mechanisms	low molecular weight protein-tyrosine-phosphatase [Aedes aegypti]
c57189.graph_c0	>c57189.graph_c0|orf1 type=5prime_partial len=341aa loc=c57189.graph_c0:2-1027:+	1	8	36.1	38.646	179700000	203570000	230400000	2.04557e+08	166000000	83967000	183750000	1.44572e+08	0.706759	-0.500709	0.152861	no	c57189.graph_c0	[C]	Energy production and conversion	Molecular Function: DNA binding (GO:0003677);; Molecular Function: biotin carboxylase activity (GO:0004075);; Molecular Function: pyruvate carboxylase activity (GO:0004736);; Molecular Function: ATP binding (GO:0005524);; Biological Process: gluconeogenesis (GO:0006094);; Molecular Function: metal ion binding (GO:0046872);;	K01958|0|lgi:LOTGIDRAFT_232430|hypothetical protein; K01958 pyruvate carboxylase [EC:6.4.1.1] (A)	[C]	Energy production and conversion	Carbamoyl-phosphate synthase L chain, ATP binding domain;; Biotin carboxylase C-terminal domain;; ATP-grasp domain	Pyruvate carboxylase 1 OS=Caenorhabditis elegans PE=1 SV=1	C	Energy production and conversion	Pyruvate carboxylase, mitochondrial [Crassostrea gigas]
c76860.graph_c0	>c76860.graph_c0|orf1 type=complete len=72aa loc=c76860.graph_c0:822-1037:+	1	1	14.1	7.88		12388000	15090000	13739000		9746200	11016000	10381100	0.755594	-0.404318	0.153407	no	c76860.graph_c0	[O]	Posttranslational modification, protein turnover, chaperones	Molecular Function: ATP binding (GO:0005524);; Cellular Component: cytoplasm (GO:0005737);; Biological Process: protein folding (GO:0006457);; Molecular Function: unfolded protein binding (GO:0051082);;	K09500|1.65151e-21|lgi:LOTGIDRAFT_189106|hypothetical protein; K09500 T-complex protein 1 subunit theta (A)	[O]	Posttranslational modification, protein turnover, chaperones	TCP-1/cpn60 chaperonin family	T-complex protein 1 subunit theta {ECO:0000250|UniProtKB:Q9N358} OS=Caenorhabditis briggsae PE=3 SV=1	O	Posttranslational modification, protein turnover, chaperones	T-complex protein 1 subunit theta [Crassostrea gigas]
c67120.graph_c1	>c67120.graph_c1|orf1 type=internal len=251aa loc=c67120.graph_c1:1-756:+	2	10	52.6	28.021	551020000	521430000	223250000	431900000	477200000	1231100000	858670000	8.55657e+08	1.98115	0.986335	0.154171	no	c67120.graph_c1	--	--	--	--	[E]	Amino acid transport and metabolism	Peptidase family M13	Neprilysin-1 (Precursor) OS=Trittame loki (Brush-footed trapdoor spider) PE=1 SV=1	E	Amino acid transport and metabolism	PREDICTED: membrane metallo-endopeptidase-like 1 isoform X1 [Nasonia vitripennis]
c70507.graph_c1	>c70507.graph_c1|orf1 type=3prime_partial len=479aa loc=c70507.graph_c1:320-1756:-	1	21	45.4	53.537	3375200000	3629500000	875110000	2.6266e+09	2058300000	14242000000	11599000000	9.29977e+09	3.54061	1.824	0.154181	no	c70507.graph_c1	--	--	--	--	--	--	--	--	R	General function prediction only	hypothetical protein CGI_10023461 [Crassostrea gigas]
c67586.graph_c0	>c67586.graph_c0|orf1 type=complete len=171aa loc=c67586.graph_c0:50-562:+	1	2	18.8	18.3	44380000	95658000		70019000	192780000	293010000	115940000	2.00577e+08	2.8646	1.51834	0.154348	no	c67586.graph_c0	--	--	--	--	--	--	Tissue inhibitor of metalloproteinase	--	--	--	--
c78145.graph_c0	>c78145.graph_c0|orf1 type=3prime_partial len=391aa loc=c78145.graph_c0:712-1884:-	1	18	60.8	44.966	1864600000	1758700000	1835400000	1.81957e+09	1750500000	1060300000	1554800000	1455200000	0.799751	-0.322377	0.154373	no	c78145.graph_c0	[G]	Carbohydrate transport and metabolism	Biological Process: carbohydrate metabolic process (GO:0005975);; Molecular Function: glycogen phosphorylase activity (GO:0008184);; Molecular Function: pyridoxal phosphate binding (GO:0030170);;	K00688|0|lgi:LOTGIDRAFT_201834|hypothetical protein; K00688 starch phosphorylase [EC:2.4.1.1] (A)	[G]	Carbohydrate transport and metabolism	Carbohydrate phosphorylase	Glycogen phosphorylase GN=GlyP OS=Drosophila melanogaster (Fruit fly) PE=2 SV=2	G	Carbohydrate transport and metabolism	Glycogen phosphorylase, muscle form [Crassostrea gigas]
c62809.graph_c1	>c62809.graph_c1|orf3 type=complete len=140aa loc=c62809.graph_c1:2-421:+	1	3	20.1	15.471	42125000	104510000	80253000	7.56293e+07	87879000	185650000	129790000	1.3444e+08	1.77761	0.829941	0.155341	no	c62809.graph_c1	--	--	--	--	--	--	C1q domain	--	R	General function prediction only	Caprin-2 [Crassostrea gigas]
c74173.graph_c0	>c74173.graph_c0|orf2 type=complete len=569aa loc=c74173.graph_c0:3623-5329:-	1	11	18.8	54.938	6164700000	5670600000	4811500000	5.54893e+09	3830300000	5472300000	2854900000	4052500000	0.730321	-0.453398	0.156818	no	c74173.graph_c0	--	--	--	K06236|2.63422e-34|lgi:LOTGIDRAFT_194209|hypothetical protein; K06236 collagen, type I/II/III/V/XI/XXIV/XXVII, alpha (A)	[W]	Extracellular structures	Collagen triple helix repeat (20 copies);; Fibrillar collagen C-terminal domain;; Collagen triple helix repeat (20 copies)	Collagen EMF1-alpha (Precursor; Fragment) GN=COLF1 OS=Ephydatia muelleri (Mueller&apos;s freshwater sponge) PE=3 SV=2	W	Extracellular structures	Collagen alpha-2(I) chain [Crassostrea gigas]
c71981.graph_c0	>c71981.graph_c0|orf1 type=3prime_partial len=131aa loc=c71981.graph_c0:532-924:-	1	5	44.6	14.73	1026800000	566320000	1272800000	9.55307e+08	1181900000	1377700000	1464200000	1.34127e+09	1.40402	0.48956	0.158911	no	c71981.graph_c0	--	--	--	--	--	--	Galactose binding lectin domain	--	--	--	hypothetical protein [Pinctada fucata]
c71500.graph_c0	>c71500.graph_c0|orf1 type=3prime_partial len=579aa loc=c71500.graph_c0:1-1737:+	1	2	3.5	63.614		21429000	29600000	25514500		13266000	17576000	15421000	0.604401	-0.726421	0.160475	no	c71500.graph_c0	[F]	Nucleotide transport and metabolism	--	K01081|1.74022e-176|tad:TRIADDRAFT_31844|hypothetical protein; K01081 5'-nucleotidase [EC:3.1.3.5] (A)	[F]	Nucleotide transport and metabolism	5'-nucleotidase, C-terminal domain;; Calcineurin-like phosphoesterase	5&apos;-nucleotidase (Precursor) GN=5NUC OS=Lutzomyia longipalpis (Sand fly) PE=1 SV=1	F	Nucleotide transport and metabolism	5&apos;-nucleotidase [Crassostrea gigas]
c71559.graph_c0	>c71559.graph_c0|orf1 type=complete len=171aa loc=c71559.graph_c0:191-703:+	1	2	14.1	18.766	20791000	82432000	66627000	5.66167e+07	70520000	104750000	108110000	94460000	1.66841	0.738477	0.161158	no	c71559.graph_c0	[FGR]	--	Molecular Function: catalytic activity (GO:0003824);; Biological Process: metabolic process (GO:0008152);;	--	[T]	Signal transduction mechanisms	HIT domain;; Scavenger mRNA decapping enzyme C-term binding	Histidine triad nucleotide-binding protein 1 GN=hint-1 OS=Caenorhabditis elegans PE=3 SV=1	T	Signal transduction mechanisms	Histidine triad nucleotide-binding protein 2, mitochondrial, partial [Stegodyphus mimosarum]
c79658.graph_c0	>c79658.graph_c0|orf1 type=5prime_partial len=143aa loc=c79658.graph_c0:64-495:+	1	1	7.7	16.287	11281000	16194000	11398000	1.29577e+07	12977000	32557000	23617000	2.30503e+07	1.7789	0.830982	0.161565	no	c79658.graph_c0	--	--	--	K13738|2.93919e-30|bfo:BRAFLDRAFT_90471|hypothetical protein (A)	[T]	Signal transduction mechanisms	Variant SH3 domain;; SH3 domain;; Variant SH3 domain	Myosin IC heavy chain GN=MIC OS=Acanthamoeba castellanii (Amoeba) PE=1 SV=1	T	Signal transduction mechanisms	CD2-associated protein [Crassostrea gigas]
c52422.graph_c0	>c52422.graph_c0|orf1 type=complete len=306aa loc=c52422.graph_c0:119-1036:+	2	15	50.5	33.173	4849600000	5612800000	5929100000	5.46383e+09	4927100000	3197000000	4896500000	4340200000	0.794351	-0.332152	0.161569	no	c52422.graph_c0	--	--	Molecular Function: transporter activity (GO:0005215);; Cellular Component: mitochondrial inner membrane (GO:0005743);; Cellular Component: integral component of membrane (GO:0016021);; Biological Process: transmembrane transport (GO:0055085);;	K05863|9.7419e-169|aqu:100633390|ADP,ATP carrier protein-like; K05863 solute carrier family 25 (mitochondrial adenine nucleotide translocator), member 4/5/6/31 (A)	[C]	Energy production and conversion	Mitochondrial carrier protein	ADP,ATP carrier protein 1 GN=AGAP006782 OS=Anopheles gambiae (African malaria mosquito) PE=2 SV=2	C	Energy production and conversion	ADP,ATP carrier protein [Crassostrea gigas]
c77819.graph_c0	>c77819.graph_c0|orf1 type=3prime_partial len=303aa loc=c77819.graph_c0:3-911:+	1	5	20.5	33.968	70997000	77341000	80747000	7.63617e+07	85907000	193600000	115230000	131579000	1.7231	0.785009	0.162248	no	c77819.graph_c0	--	--	--	K05402|4.21524e-95|lgi:LOTGIDRAFT_154274|hypothetical protein; K05402 toll-interacting protein (A)	--	--	CUE domain;; C2 domain	--	T	Signal transduction mechanisms	Toll-interacting protein [Crassostrea gigas]
c68883.graph_c0	>c68883.graph_c0|orf1 type=3prime_partial len=473aa loc=c68883.graph_c0:3-1421:+	1	6	25.4	53.25	2394000000	3128900000	3427600000	2983500000	3134400000	3872500000	4129000000	3.71197e+09	1.24417	0.315178	0.163972	no	c68883.graph_c0	[Z]	Cytoskeleton	Molecular Function: GTPase activity (GO:0003924);; Molecular Function: structural constituent of cytoskeleton (GO:0005200);; Molecular Function: GTP binding (GO:0005525);; Cellular Component: cytoplasm (GO:0005737);; Cellular Component: microtubule (GO:0005874);; Biological Process: GTP catabolic process (GO:0006184);; Biological Process: microtubule-based process (GO:0007017);; Biological Proces…	K07375|0|aag:AaeL_AAEL002851|tubulin beta chain; K07375 tubulin beta (A)	[Z]	Cytoskeleton	Tubulin/FtsZ family, GTPase domain;; Tubulin C-terminal domain;; Misato Segment II tubulin-like domain	Tubulin beta-1 chain OS=Manduca sexta (Tobacco hawkmoth) PE=2 SV=1	Z	Cytoskeleton	hypothetical protein DAPPUDRAFT_305638 [Daphnia pulex]
c75668.graph_c1	>c75668.graph_c1|orf1 type=complete len=492aa loc=c75668.graph_c1:920-2395:-	1	17	34.8	53.277	566110000	544610000	521430000	544050000	383580000	283950000	555110000	4.07547e+08	0.749098	-0.416774	0.164098	no	c75668.graph_c1	[C]	Energy production and conversion	Molecular Function: DNA binding (GO:0003677);; Molecular Function: biotin carboxylase activity (GO:0004075);; Molecular Function: pyruvate carboxylase activity (GO:0004736);; Molecular Function: ATP binding (GO:0005524);; Biological Process: gluconeogenesis (GO:0006094);; Molecular Function: metal ion binding (GO:0046872);;	K01958|0|lgi:LOTGIDRAFT_232430|hypothetical protein; K01958 pyruvate carboxylase [EC:6.4.1.1] (A)	[C]	Energy production and conversion	Conserved carboxylase domain;; HMGL-like;; Biotin-requiring enzyme;; Biotin-lipoyl like;; Na(+)-translocating NADH-quinone reductase subunit A (NQRA)	Pyruvate carboxylase 1 OS=Caenorhabditis elegans PE=1 SV=1	C	Energy production and conversion	Pyruvate carboxylase, mitochondrial [Crassostrea gigas]
c68115.graph_c0	>c68115.graph_c0|orf1 type=3prime_partial len=267aa loc=c68115.graph_c0:1-801:+	1	14	58.6	28.704	2521000000	2459500000	2561800000	2514100000	2511700000	391980000	1513400000	1472360000	0.585641	-0.771912	0.164455	no	c68115.graph_c0	--	--	--	K06255|1.40893e-49|tru:101064605|basement membrane-specific heparan sulfate proteoglycan core protein-like; K06255 heparan sulfate proteoglycan 2 (perlecan) (A)	[O]	Posttranslational modification, protein turnover, chaperones	Immunoglobulin I-set domain;; Immunoglobulin domain;; Immunoglobulin domain;; Immunoglobulin domain;; Immunoglobulin V-set domain;; CD80-like C2-set immunoglobulin domain	Protein sax-3 (Precursor) GN=sax-3 OS=Caenorhabditis elegans PE=2 SV=1	T	Signal transduction mechanisms	Basement membrane-specific heparan sulfate proteoglycan core protein [Crassostrea gigas]
c71284.graph_c0	>c71284.graph_c0|orf1 type=complete len=212aa loc=c71284.graph_c0:237-872:-	1	6	25.6	23.555	295550000	783620000	336520000	4.71897e+08	621730000	812270000	859240000	7.64413e+08	1.61987	0.695882	0.1649	no	c71284.graph_c0	--	--	--	--	--	--	Tissue inhibitor of metalloproteinase	Tissue inhibitor of metalloproteases (Precursor) GN=Timp OS=Drosophila melanogaster (Fruit fly) PE=2 SV=1	R	General function prediction only	PREDICTED: metalloproteinase inhibitor 3-like [Hydra vulgaris]
c75498.graph_c1	>c75498.graph_c1|orf1 type=5prime_partial len=277aa loc=c75498.graph_c1:93-926:+	1	5	26.7	30.416		90545000	70603000	80574000	68968000	66042000	52672000	6.25607e+07	0.776437	-0.365058	0.165096	no	c75498.graph_c1	--	--	Molecular Function: binding (GO:0005488);; Molecular Function: oxidoreductase activity, acting on the CH-NH group of donors, NAD or NADP as acceptor (GO:0016646);;	--	--	--	NAD/NADP octopine/nopaline dehydrogenase, alpha-helical domain;; NAD-dependent glycerol-3-phosphate dehydrogenase N-terminus	Octopine dehydrogenase {ECO:0000312|EMBL:CAC36305.1} OS=Pecten maximus (King scallop) PE=1 SV=1	S	Function unknown	alanopine dehydrogenase 1 [Crassostrea gigas]
c60505.graph_c0	>c60505.graph_c0|orf1 type=complete len=158aa loc=c60505.graph_c0:192-665:+	3	5	45.9	17.848	68601000	106870000	117330000	9.76003e+07	110730000	146790000	127110000	128210000	1.31362	0.393551	0.166277	no	c60505.graph_c0	[TZDR]	--	Molecular Function: calcium ion binding (GO:0005509);; Molecular Function: kinase activity (GO:0016301);; Biological Process: phosphorylation (GO:0016310);;	K02183|6.6426e-60|ecb:100062752|CALM1; calmodulin 1 (phosphorylase kinase, delta); K02183 calmodulin (A)	[T]	Signal transduction mechanisms	EF hand;; EF-hand domain pair;; EF-hand domain;; EF-hand domain pair;; EF hand;; EF-hand domain;; Secreted protein acidic and rich in cysteine Ca binding region;; Cytoskeletal-regulatory complex EF hand;; Uncharacterised protein family (UPF0154)	Calmodulin OS=Metridium senile (Brown sea anemone) PE=1 SV=3	T	Signal transduction mechanisms	hypothetical protein [Monosiga brevicollis MX1]
c71577.graph_c0	>c71577.graph_c0|orf4 type=complete len=84aa loc=c71577.graph_c0:3712-3963:-	1	3	55.4	9.2093	205050000	433960000	319390000	3.19467e+08	369320000	531830000	469310000	456820000	1.42995	0.51596	0.166317	no	c71577.graph_c0	[J]	Translation, ribosomal structure and biogenesis	Molecular Function: sequence-specific DNA binding transcription factor activity (GO:0003700);; Cellular Component: nucleus (GO:0005634);; Biological Process: regulation of transcription, DNA-templated (GO:0006355);; Molecular Function: sequence-specific DNA binding (GO:0043565);;	K15615|4.72145e-110|lgi:LOTGIDRAFT_115798|hypothetical protein; K15615 homeobox protein SIX4 (A)	[K]	Transcription	Homeobox domain;; Homeobox KN domain;; EF-1 guanine nucleotide exchange domain;; Eukaryotic elongation factor 1 beta central acidic region	Protein sine oculis GN=so OS=Drosophila melanogaster (Fruit fly) PE=2 SV=1	K	Transcription	Homeobox protein SIX4 [Crassostrea gigas]
c60904.graph_c0	>c60904.graph_c0|orf1 type=3prime_partial len=434aa loc=c60904.graph_c0:3-1304:+	3	16	48.7	49.443	1041100000	1336400000	1349900000	1.24247e+09	1442300000	2226300000	1462300000	1710300000	1.37654	0.461042	0.166546	no	c60904.graph_c0	[LKJ]	--	Molecular Function: translation initiation factor activity (GO:0003743);; Molecular Function: ATP binding (GO:0005524);; Biological Process: translational initiation (GO:0006413);; Molecular Function: ATP-dependent helicase activity (GO:0008026);;	K03257|0|hro:HELRODRAFT_185641|hypothetical protein; K03257 translation initiation factor 4A (A)	[J]	Translation, ribosomal structure and biogenesis	DEAD/DEAH box helicase;; Helicase conserved C-terminal domain	Eukaryotic initiation factor 4A GN=eIF-4a OS=Drosophila melanogaster (Fruit fly) PE=1 SV=3	J	Translation, ribosomal structure and biogenesis	PREDICTED: eukaryotic initiation factor 4A-II-like [Aplysia californica]
c77711.graph_c1	>c77711.graph_c1|orf1 type=complete len=704aa loc=c77711.graph_c1:1425-3536:-	1	14	22.5	80.335	440600000	449530000	457230000	449120000	410200000	161420000	379150000	3.16923e+08	0.705654	-0.502967	0.167098	no	c77711.graph_c1	--	--	--	K17083|0|lgi:LOTGIDRAFT_215642|hypothetical protein; K17083 kindlin 2 (A)	[D]	Cell cycle control, cell division, chromosome partitioning	FERM central domain;; FERM N-terminal domain	Unc-112-related protein GN=Fit1 OS=Drosophila melanogaster (Fruit fly) PE=1 SV=1	Z	Cytoskeleton	Fermitin family-like protein 2 [Crassostrea gigas]
c74495.graph_c0	>c74495.graph_c0|orf1 type=3prime_partial len=776aa loc=c74495.graph_c0:3-2330:+	1	17	26.5	85.243	1450700000	1273200000	1467500000	1.39713e+09	1408900000	215590000	800420000	8.08303e+08	0.578544	-0.789501	0.167848	no	c74495.graph_c0	--	--	--	--	[O]	Posttranslational modification, protein turnover, chaperones	Laminin G domain;; Laminin G domain;; EGF-like domain;; Concanavalin A-like lectin/glucanases superfamily;; Immunoglobulin I-set domain;; Immunoglobulin domain;; Immunoglobulin domain;; Immunoglobulin domain;; Human growth factor-like EGF	Protein eyes shut OS=Drosophila melanogaster (Fruit fly) PE=1 SV=1	T	Signal transduction mechanisms	Basement membrane-specific heparan sulfate proteoglycan core protein [Crassostrea gigas]
c56454.graph_c0	>c56454.graph_c0|orf1 type=3prime_partial len=121aa loc=c56454.graph_c0:244-606:-	1	2	13.3	13.48	171550000	260360000	259200000	230370000	292660000	293590000	261960000	2.82737e+08	1.22732	0.295506	0.168501	no
c72176.graph_c0	>c72176.graph_c0|orf1 type=5prime_partial len=603aa loc=c72176.graph_c0:326-2137:+	1	28	52.7	68.541	42830000000	32975000000	44418000000	4.00743e+10	39178000000	9894100000	24949000000	24673700000	0.615698	-0.699704	0.168761	no	c72176.graph_c0	[Z]	Cytoskeleton	Molecular Function: motor activity (GO:0003774);; Molecular Function: calmodulin binding (GO:0005516);; Molecular Function: ATP binding (GO:0005524);; Cellular Component: myofibril (GO:0030016);; Cellular Component: myosin filament (GO:0032982);; Molecular Function: actin filament binding (GO:0051015);;	K17751|0|lgi:LOTGIDRAFT_135551|hypothetical protein; K17751 myosin heavy chain 6/7 (A)	[Z]	Cytoskeleton	Myosin head (motor domain);; Myosin N-terminal SH3-like domain	Myosin heavy chain, striated muscle OS=Argopecten irradians (Bay scallop) PE=1 SV=1	Z	Cytoskeleton	RecName: Full=Myosin heavy chain, striated muscle [Argopecten irradians]
c64943.graph_c0	>c64943.graph_c0|orf1 type=internal len=341aa loc=c64943.graph_c0:1-1026:+	1	5	16.4	37.886	13988000	19001000	15561000	1.61833e+07	17419000	34746000	23103000	2.50893e+07	1.55032	0.632565	0.168806	no	c64943.graph_c0	[O]	Posttranslational modification, protein turnover, chaperones	Cellular Component: membrane (GO:0016020);;	--	[C]	Energy production and conversion	SPFH domain / Band 7 family	Stomatin-1 GN=sto-1 OS=Caenorhabditis elegans PE=3 SV=2	O	Posttranslational modification, protein turnover, chaperones	Stomatin-like protein 2, partial [Crassostrea gigas]
c67960.graph_c1	>c67960.graph_c1|orf2 type=3prime_partial len=85aa loc=c67960.graph_c1:415-669:-	1	4	47.6	9.8212	200580000	188270000	230680000	206510000	197850000	172850000	173000000	1.81233e+08	0.877601	-0.188363	0.169231	no	c67960.graph_c1	[C]	Energy production and conversion	Biological Process: tricarboxylic acid cycle (GO:0006099);; Molecular Function: succinate dehydrogenase (ubiquinone) activity (GO:0008177);; Molecular Function: electron carrier activity (GO:0009055);; Molecular Function: 2 iron, 2 sulfur cluster binding (GO:0051537);;	K00235|1.09883e-42|lgi:LOTGIDRAFT_160203|hypothetical protein; K00235 succinate dehydrogenase (ubiquinone) iron-sulfur subunit [EC:1.3.5.1] (A)	[C]	Energy production and conversion	4Fe-4S dicluster domain	Succinate dehydrogenase [ubiquinone] iron-sulfur subunit, mitochondrial (Precursor) GN=SdhB OS=Drosophila melanogaster (Fruit fly) PE=2 SV=2	C	Energy production and conversion	Succinate dehydrogenase [ubiquinone] iron-sulfur subunit, mitochondrial [Crassostrea gigas]
c69396.graph_c0	>c69396.graph_c0|orf1 type=3prime_partial len=327aa loc=c69396.graph_c0:79-1059:-	1	11	37.1	36.928	5564600000	5556500000	10781000000	7300700000	9183400000	11555000000	10559000000	1.04325e+10	1.42897	0.514974	0.169484	no	c69396.graph_c0	--	--	--	--	[T]	Signal transduction mechanisms	EGF-like domain;; Galactose binding lectin domain;; Human growth factor-like EGF;; EGF-like domain	Fibropellin-1 (Precursor) GN=EGF1 OS=Strongylocentrotus purpuratus (Purple sea urchin) PE=1 SV=2	T	Signal transduction mechanisms	PREDICTED: fibropellin-1-like [Strongylocentrotus purpuratus]
c67366.graph_c0	>c67366.graph_c0|orf1 type=internal len=453aa loc=c67366.graph_c0:2-1360:-	1	10	34.2	47.847	684970000	953650000	678010000	772210000	1004800000	3512500000	1616000000	2.04443e+09	2.64751	1.40464	0.169612	no	c67366.graph_c0	--	--	--	--	--	--	F5/8 type C domain	--	--	--	--
c68228.graph_c1	>c68228.graph_c1|orf1 type=internal len=184aa loc=c68228.graph_c1:1-555:+	1	2	13	19.867	50200000	67983000	98325000	7.21693e+07	23692000	68321000	18164000	3.67257e+07	0.508882	-0.974597	0.169888	no	c68228.graph_c1	--	--	--	--	--	--	EF-hand domain pair;; EF-hand domain;; EF hand	--	--	--	hypothetical protein [Pinctada fucata]
c72136.graph_c0	>c72136.graph_c0|orf1 type=3prime_partial len=158aa loc=c72136.graph_c0:778-1251:-;>c62061.graph_c0|orf1 type=complete len=126aa loc=c62061.graph_c0:160-537:-	3	3	33.8	16.849	14335000000	13688000000	15826000000	1.46163e+10	12360000000	14464000000	12196000000	1.30067e+10	0.889872	-0.16833	0.171112	no	c72136.graph_c0	[B]	Chromatin structure and dynamics	Cellular Component: nucleosome (GO:0000786);; Molecular Function: DNA binding (GO:0003677);; Cellular Component: nucleus (GO:0005634);; Biological Process: nucleosome assembly (GO:0006334);; Molecular Function: protein heterodimerization activity (GO:0046982);;	K11251|5.32956e-44|api:100570277|histone H2A; K11251 histone H2A (A)	[B]	Chromatin structure and dynamics	Core histone H2A/H2B/H3/H4;; Histone-like transcription factor (CBF/NF-Y) and archaeal histone	Histone H2A OS=Platynereis dumerilii (Dumeril&apos;s clam worm) PE=3 SV=2	B	Chromatin structure and dynamics	histone H2A.X-I protein, partial [Rhabdopleura compacta]
c73867.graph_c0	>c73867.graph_c0|orf1 type=3prime_partial len=748aa loc=c73867.graph_c0:3626-5869:-	1	9	13.9	82.335	237750000	370500000	434750000	3.47667e+08	224880000	62290000	300520000	1.95897e+08	0.563461	-0.827612	0.171143	no	c73867.graph_c0	--	--	--	--	--	--	--	--	S	Function unknown	Constitutive coactivator of PPAR-gamma-like protein 1-like protein [Crassostrea gigas]
c67214.graph_c0	>c67214.graph_c0|orf2 type=3prime_partial len=66aa loc=c67214.graph_c0:3-200:+	1	4	92.3	7.1527	1459000000	899560000	868470000	1.07568e+09	1655300000	2820000000	1268900000	1.91473e+09	1.78003	0.831899	0.171362	no
c56222.graph_c0	>c56222.graph_c0|orf1 type=complete len=188aa loc=c56222.graph_c0:66-629:-	2	10	57.8	21.088	1404400000	1714800000	1363600000	1.49427e+09	1291900000	932700000	1381200000	1.20193e+09	0.804363	-0.314081	0.172636	no	c56222.graph_c0	[J]	Translation, ribosomal structure and biogenesis	Molecular Function: structural constituent of ribosome (GO:0003735);; Cellular Component: ribosome (GO:0005840);; Biological Process: translation (GO:0006412);; Molecular Function: rRNA binding (GO:0019843);;	K02940|7.13784e-93|ame:551107|RpL9, GB15648; ribosomal protein L9; K02940 large subunit ribosomal protein L9e (A)	[J]	Translation, ribosomal structure and biogenesis	Ribosomal protein L6	60S ribosomal protein L9 GN=RpL9 OS=Spodoptera frugiperda (Fall armyworm) PE=2 SV=1	J	Translation, ribosomal structure and biogenesis	ribosomal protein L9 [Ostrea edulis]
c63495.graph_c0	>c63495.graph_c0|orf1 type=internal len=502aa loc=c63495.graph_c0:1-1509:+	1	12	23.9	54.461	627100000	643660000	602050000	624270000	485420000	245330000	609030000	4.46593e+08	0.715385	-0.483208	0.173569	no	c63495.graph_c0	[G]	Carbohydrate transport and metabolism	Molecular Function: DNA binding (GO:0003677);; Molecular Function: 6-phosphofructokinase activity (GO:0003872);; Molecular Function: ATP binding (GO:0005524);; Cellular Component: nucleus (GO:0005634);; Cellular Component: polytene chromosome (GO:0005700);; Cellular Component: 6-phosphofructokinase complex (GO:0005945);; Biological Process: fructose 6-phosphate metabolic process (GO:0006002);; Bi…	K00850|0|lgi:LOTGIDRAFT_235800|hypothetical protein; K00850 6-phosphofructokinase 1 [EC:2.7.1.11] (A)	[G]	Carbohydrate transport and metabolism	Phosphofructokinase	ATP-dependent 6-phosphofructokinase {ECO:0000255|HAMAP-Rule:MF_03184} GN=Pfk OS=Drosophila melanogaster (Fruit fly) PE=2 SV=2	G	Carbohydrate transport and metabolism	hypothetical protein CAPTEDRAFT_175923 [Capitella teleta]
c66250.graph_c0	>c66250.graph_c0|orf1 type=3prime_partial len=306aa loc=c66250.graph_c0:264-1181:-	1	5	24.3	34.118	257990000	289790000	249780000	2.65853e+08	233560000	114830000	239810000	1.96067e+08	0.737499	-0.439286	0.175523	no	c66250.graph_c0	[R]	General function prediction only	Molecular Function: sequence-specific DNA binding transcription factor activity (GO:0003700);; Molecular Function: carboxylic ester hydrolase activity (GO:0004091);; Biological Process: regulation of transcription, DNA-templated (GO:0006355);; Molecular Function: zinc ion binding (GO:0008270);; Molecular Function: S-formylglutathione hydrolase activity (GO:0018738);; Molecular Function: sequence-…	K01070|1.36491e-159|bfo:BRAFLDRAFT_79044|hypothetical protein; K01070 S-formylglutathione hydrolase [EC:3.1.2.12] (A)	[R]	General function prediction only	Putative esterase;; Prolyl oligopeptidase family	--	R	General function prediction only	S-formylglutathione hydrolase [Crassostrea gigas]
c67408.graph_c0	>c67408.graph_c0|orf1 type=internal len=263aa loc=c67408.graph_c0:2-793:+	1	6	25.5	28.275	295720000	279120000	304220000	293020000	358730000	449470000	294830000	3.67677e+08	1.25478	0.327438	0.175925	no	c67408.graph_c0	[I]	Lipid transport and metabolism	Molecular Function: catalytic activity (GO:0003824);; Biological Process: metabolic process (GO:0008152);;	K07511|1.04014e-121|lgi:LOTGIDRAFT_229152|hypothetical protein; K07511 enoyl-CoA hydratase [EC:4.2.1.17] (A)	[I]	Lipid transport and metabolism	Enoyl-CoA hydratase/isomerase family;; Peptidase family S49	Probable enoyl-CoA hydratase, mitochondrial (Precursor) GN=echs1 OS=Dictyostelium discoideum (Slime mold) PE=3 SV=1	I	Lipid transport and metabolism	hypothetical protein LOTGIDRAFT_229152 [Lottia gigantea]
c52156.graph_c0	>c52156.graph_c0|orf1 type=internal len=156aa loc=c52156.graph_c0:3-473:+	1	6	54.5	16.781	686400000	469810000	346410000	5.00873e+08	357410000	53399000	379530000	2.63446e+08	0.525974	-0.926937	0.176232	no	c52156.graph_c0	--	--	--	--	[O]	Posttranslational modification, protein turnover, chaperones	Immunoglobulin domain;; Immunoglobulin I-set domain;; Immunoglobulin V-set domain;; Immunoglobulin domain	Basement membrane proteoglycan (Precursor) GN=unc-52 OS=Caenorhabditis elegans PE=1 SV=2	T	Signal transduction mechanisms	Basement membrane-specific heparan sulfate proteoglycan core protein [Crassostrea gigas]
c86167.graph_c0	>c86167.graph_c0|orf1 type=internal len=127aa loc=c86167.graph_c0:1-384:+	1	3	28.3	13.972	214780000	141520000	226410000	1.94237e+08	152440000	94928000	166150000	1.37839e+08	0.709646	-0.494828	0.176272	no	c86167.graph_c0	--	--	Biological Process: single-organism process (GO:0044699);;	K06240|5.892e-42|lgi:LOTGIDRAFT_144813|hypothetical protein; K06240 laminin, alpha 3/5 (A)	[W]	Extracellular structures	Laminin EGF-like (Domains III and V)	Laminin subunit alpha (Precursor) GN=LanA OS=Drosophila melanogaster (Fruit fly) PE=1 SV=2	W	Extracellular structures	Laminin subunit alpha [Crassostrea gigas]
c71310.graph_c0	>c71310.graph_c0|orf1 type=3prime_partial len=189aa loc=c71310.graph_c0:1176-1742:-	1	1	9	20.33	14939000	15473000	15939000	1.54503e+07	29263000		17342000	23302500	1.50822	0.592847	0.176416	no	c71310.graph_c0	[I]	Lipid transport and metabolism	Molecular Function: binding (GO:0005488);; Cellular Component: mitochondrion (GO:0005739);; Molecular Function: ligase activity (GO:0016874);;	K01965|6.24334e-36|lgi:LOTGIDRAFT_138757|hypothetical protein; K01965 propionyl-CoA carboxylase alpha chain [EC:6.4.1.3] (A)	[IE]	--	Biotin-requiring enzyme	Propionyl-CoA carboxylase alpha chain, mitochondrial (Precursor) GN=pcca-1 OS=Caenorhabditis briggsae PE=3 SV=1	C	Energy production and conversion	PREDICTED: propionyl-CoA carboxylase alpha chain, mitochondrial-like isoform X2 [Aplysia californica]
c36869.graph_c0	>c36869.graph_c0|orf1 type=internal len=182aa loc=c36869.graph_c0:3-548:-	1	2	24.7	20.306		112480000	176630000	144555000	86672000		60249000	73460500	0.508184	-0.976578	0.176936	no	c36869.graph_c0	--	--	--	--	--	--	Immunoglobulin I-set domain;; Immunoglobulin domain;; Immunoglobulin domain;; Immunoglobulin V-set domain;; Immunoglobulin domain;; CD80-like C2-set immunoglobulin domain	Titin GN=CG1915 OS=Drosophila melanogaster (Fruit fly) PE=1 SV=3	T	Signal transduction mechanisms	Titin [Crassostrea gigas]
c59508.graph_c0	>c59508.graph_c0|orf1 type=3prime_partial len=283aa loc=c59508.graph_c0:252-1100:-	1	4	20.2	33.527		28196000	33801000	30998500	23876000	12932000		18404000	0.593706	-0.752179	0.17705	no	c59508.graph_c0	--	--	--	K03962|5.74971e-23|hro:HELRODRAFT_185877|hypothetical protein; K03962 NADH dehydrogenase (ubiquinone) 1 beta subcomplex subunit 6 (A)	[C]	Energy production and conversion	NADH:ubiquinone oxidoreductase, NDUFB6/B17 subunit	--	C	Energy production and conversion	hypothetical protein HELRODRAFT_185877 [Helobdella robusta]
c59928.graph_c0	>c59928.graph_c0|orf1 type=internal len=279aa loc=c59928.graph_c0:2-841:+	1	4	18.3	29.555	491870000	634330000	480850000	5.35683e+08	716770000	2038300000	893630000	1.21623e+09	2.27043	1.18297	0.17812	no
c70516.graph_c0	>c70516.graph_c0|orf1 type=3prime_partial len=361aa loc=c70516.graph_c0:161-1243:-	1	4	13.9	41.085	24685000	51370000	54305000	4.34533e+07	79420000	58337000	53111000	6.36227e+07	1.46416	0.550074	0.178808	no	c70516.graph_c0	--	--	--	--	[R]	General function prediction only	Leucine rich repeats (6 copies);; Leucine rich repeat	Protein slit C-product (Precursor) GN=sli OS=Drosophila melanogaster (Fruit fly) PE=1 SV=2	R	General function prediction only	Slit-like protein 2 protein [Crassostrea gigas]
c66410.graph_c0	>c66410.graph_c0|orf1 type=3prime_partial len=176aa loc=c66410.graph_c0:99-626:-	1	6	46.3	20.31	477500000	834530000	185110000	4.99047e+08	941510000	1480700000	4398300000	2.2735e+09	4.55569	2.18767	0.178879	no	c66410.graph_c0	--	--	--	--	[R]	General function prediction only	Fibrinogen beta and gamma chains, C-terminal globular domain	Techylectin-5B (Precursor) OS=Tachypleus tridentatus (Japanese horseshoe crab) PE=1 SV=1	S	Function unknown	hypothetical protein BRAFLDRAFT_59661 [Branchiostoma floridae]
c78190.graph_c0	>c78190.graph_c0|orf1 type=complete len=1473aa loc=c78190.graph_c0:1112-5530:+	1	27	21.1	168.91	382710000	441860000	442590000	4.22387e+08	324930000		393500000	359215000	0.850441	-0.233717	0.179146	no	c78190.graph_c0	--	--	--	--	[M]	Cell wall/membrane/envelope biogenesis	C2 domain;; FerB (NUC096) domain;; FerA (NUC095) domain	Sperm vesicle fusion protein fer-1 GN=fer-1 OS=Caenorhabditis elegans PE=2 SV=1	M	Cell wall/membrane/envelope biogenesis	hypothetical protein LOTGIDRAFT_223003 [Lottia gigantea]
c73359.graph_c1	>c73359.graph_c1|orf1 type=complete len=197aa loc=c73359.graph_c1:122-712:+	1	1	8.2	22.205	86288000	76202000	58930000	7.38067e+07	82387000	126320000	89592000	99433000	1.34721	0.429974	0.179602	no	c73359.graph_c1	[N]	Cell motility	Biological Process: protein transport (GO:0015031);;	K12197|1.18154e-91|lgi:LOTGIDRAFT_218604|hypothetical protein; K12197 charged multivesicular body protein 1 (A)	[U]	Intracellular trafficking, secretion, and vesicular transport	Snf7	Charged multivesicular body protein 1 GN=chmp1 OS=Dictyostelium discoideum (Slime mold) PE=3 SV=1	U	Intracellular trafficking, secretion, and vesicular transport	hypothetical protein LOTGIDRAFT_218604 [Lottia gigantea]
c72338.graph_c0	>c72338.graph_c0|orf1 type=complete len=394aa loc=c72338.graph_c0:211-1392:-	1	3	8.4	43.822	160000000	191730000	200480000	184070000	195000000	291750000	219200000	2.35317e+08	1.27841	0.354349	0.179774	no	c72338.graph_c0	[R]	General function prediction only	--	--	[GQ]	--	Oxidoreductase family, NAD-binding Rossmann fold;; Glycosyltransferase sugar-binding region containing DXD motif;; TcdA/TcdB catalytic glycosyltransferase domain	--	Q	Secondary metabolites biosynthesis, transport and catabolism	Mannosyl phosphorylinositol ceramide synthase CSH1 [Crassostrea gigas]
c74264.graph_c0	>c74264.graph_c0|orf2 type=3prime_partial len=52aa loc=c74264.graph_c0:1319-1474:-	1	3	51	5.7478	45886000	36043000	40819000	40916000	29664000		36576000	33120000	0.809463	-0.304962	0.180403	no
c77493.graph_c0	>c77493.graph_c0|orf1 type=complete len=251aa loc=c77493.graph_c0:2495-3247:-	1	7	35.6	28.724	479490000	961670000	897890000	7.79683e+08	989040000	1088600000	1009200000	1.02895e+09	1.3197	0.400208	0.181394	no	c77493.graph_c0	--	--	Biological Process: response to stimulus (GO:0050896);;	--	[P]	Inorganic ion transport and metabolism	--	Chloride intracellular channel exc-4 GN=exc-4 OS=Caenorhabditis elegans PE=1 SV=2	P	Inorganic ion transport and metabolism	Chloride intracellular channel exc-4 [Crassostrea gigas]
c63918.graph_c0	>c63918.graph_c0|orf1 type=complete len=154aa loc=c63918.graph_c0:25-486:+	1	6	62.7	17.091	337900000	286700000	308370000	310990000	433030000	1052000000	442820000	6.42617e+08	2.06636	1.04709	0.181456	no	c63918.graph_c0	--	--	--	K02265|3.75755e-22|bfo:BRAFLDRAFT_172198|hypothetical protein; K02265 cytochrome c oxidase subunit 5b (A)	[C]	Energy production and conversion	Cytochrome c oxidase subunit Vb	--	C	Energy production and conversion	PREDICTED: cytochrome c oxidase subunit 5B, mitochondrial-like [Aplysia californica]
c62558.graph_c0	>c62558.graph_c0|orf1 type=3prime_partial len=380aa loc=c62558.graph_c0:3-1142:+	1	10	36.4	42.756	787940000	597270000	641650000	675620000	802990000	849880000	713650000	788840000	1.16758	0.223521	0.18161	no	c62558.graph_c0	[R]	General function prediction only	Molecular Function: beta-ureidopropionase activity (GO:0003837);; Biological Process: nitrogen compound metabolic process (GO:0006807);;	K01431|0|lgi:LOTGIDRAFT_205519|hypothetical protein; K01431 beta-ureidopropionase [EC:3.5.1.6] (A)	[E]	Amino acid transport and metabolism	Carbon-nitrogen hydrolase	Beta-ureidopropionase GN=pyd3 OS=Dictyostelium discoideum (Slime mold) PE=1 SV=1	F	Nucleotide transport and metabolism	Beta-ureidopropionase [Crassostrea gigas]
c77194.graph_c1	>c77194.graph_c1|orf1 type=3prime_partial len=179aa loc=c77194.graph_c1:3-539:+	1	3	23	18.751	76009000	76061000	57420000	69830000	86949000	207870000	101480000	1.321e+08	1.89173	0.919708	0.182162	no
c76357.graph_c0	>c76357.graph_c0|orf1 type=5prime_partial len=575aa loc=c76357.graph_c0:173-1900:+	1	11	25.2	55.357	2699900000	1610000000	1855000000	2.05497e+09	1685200000	1585400000	762650000	1.34442e+09	0.654228	-0.612135	0.182376	no	c76357.graph_c0	--	--	--	K06236|8.13733e-15|lgi:LOTGIDRAFT_194221|hypothetical protein; K06236 collagen, type I/II/III/V/XI/XXIV/XXVII, alpha (A)	[W]	Extracellular structures	Collagen triple helix repeat (20 copies)	Collagen alpha-2(IV) chain (Precursor) OS=Ascaris suum (Pig roundworm) PE=2 SV=1	W	Extracellular structures	Collagen alpha-2(I) chain [Crassostrea gigas]
c23419.graph_c0	>c23419.graph_c0|orf1 type=internal len=130aa loc=c23419.graph_c0:1-390:-	1	7	73.1	14.051	2834600000	2046000000	2180700000	2.35377e+09	2144400000	159350000	1654600000	1319450000	0.56057	-0.835035	0.183959	no	c23419.graph_c0	--	--	--	--	[Z]	Cytoskeleton	Immunoglobulin I-set domain;; Fibronectin type III domain	Twitchin {ECO:0000303|PubMed:7190524} OS=Caenorhabditis elegans PE=1 SV=3	T	Signal transduction mechanisms	twitchin-1, partial [Pinctada fucata]
c53472.graph_c0	>c53472.graph_c0|orf1 type=internal len=108aa loc=c53472.graph_c0:1-327:+	1	2	23.1	11.767	30334000	50943000	30993000	3.74233e+07	63897000	88816000	37659000	6.34573e+07	1.69566	0.761849	0.184265	no	c53472.graph_c0	--	--	Molecular Function: catalytic activity (GO:0003824);; Cellular Component: membrane (GO:0016020);;	K16507|4.94453e-20|isc:IscW_ISCW000374|hypothetical protein; K16507 protocadherin-16/23 (A)	[S]	Function unknown	Cadherin domain	Cadherin-related tumor suppressor (Precursor) GN=ft OS=Drosophila melanogaster (Fruit fly) PE=1 SV=3	T	Signal transduction mechanisms	Cadherin-23 [Crassostrea gigas]
c63375.graph_c0	>c63375.graph_c0|orf1 type=complete len=285aa loc=c63375.graph_c0:27-881:+	1	4	14.1	31.321	106030000	168750000	150070000	1.41617e+08	169180000	172900000	172130000	1.71403e+08	1.21033	0.275404	0.185043	no	c63375.graph_c0	[F]	Nucleotide transport and metabolism	Biological Process: nucleoside metabolic process (GO:0009116);; Biological Process: phosphorylation (GO:0016310);; Molecular Function: S-methyl-5-thioadenosine phosphorylase activity (GO:0017061);; Biological Process: cellular metabolic compound salvage (GO:0043094);; Cellular Component: intracellular part (GO:0044424);; Biological Process: organonitrogen compound biosynthetic process (GO:1901566…	K00772|4.80137e-130|dre:393526|mtap, zgc:66012; methylthioadenosine phosphorylase (EC:2.4.2.28); K00772 5'-methylthioadenosine phosphorylase [EC:2.4.2.28] (A)	[F]	Nucleotide transport and metabolism	Phosphorylase superfamily	S-methyl-5&apos;-thioadenosine phosphorylase {ECO:0000255|HAMAP-Rule:MF_03155} GN=AGAP005129 OS=Anopheles gambiae (African malaria mosquito) PE=3 SV=4	F	Nucleotide transport and metabolism	S-methyl-5&apos;-thioadenosine phosphorylase [Crassostrea gigas]
c36187.graph_c0	>c36187.graph_c0|orf1 type=5prime_partial len=535aa loc=c36187.graph_c0:248-1855:+	1	3	4.7	60.133	86388000	53288000	57414000	6.56967e+07	40030000	58957000	39604000	46197000	0.703186	-0.508021	0.1856	no	c36187.graph_c0	--	--	--	K06820|4.9379e-120|tca:659123|PlexA; plexin A; K06820 plexin A (A)	[T]	Signal transduction mechanisms	Sema domain;; Plexin repeat	Plexin-B (Precursor) GN=plexB OS=Drosophila melanogaster (Fruit fly) PE=1 SV=2	T	Signal transduction mechanisms	PREDICTED: plexin-A2 [Tribolium castaneum]
c45960.graph_c0	>c45960.graph_c0|orf1 type=3prime_partial len=165aa loc=c45960.graph_c0:2-496:+	2	6	37.2	18.852	329250000	516870000	451950000	432690000	304750000	147450000	402950000	285050000	0.658786	-0.602119	0.185841	no	c45960.graph_c0	[J]	Translation, ribosomal structure and biogenesis	Molecular Function: structural constituent of ribosome (GO:0003735);; Cellular Component: ribosome (GO:0005840);; Biological Process: translation (GO:0006412);;	K02949|1.19017e-82|bfo:BRAFLDRAFT_282619|hypothetical protein; K02949 small subunit ribosomal protein S11e (A)	[J]	Translation, ribosomal structure and biogenesis	Ribosomal protein S17	40S ribosomal protein S11 OS=Drosophila yakuba (Fruit fly) PE=2 SV=1	J	Translation, ribosomal structure and biogenesis	ribosomal protein S11 [Argopecten irradians]
c76781.graph_c1	>c76781.graph_c1|orf1 type=5prime_partial len=389aa loc=c76781.graph_c1:141-1310:+	1	3	9.8	44.121		118760000	67676000	93218000	45652000	72038000	50607000	56099000	0.601804	-0.732634	0.185969	no	c76781.graph_c1	[R]	General function prediction only	--	K10415|1.3981e-134|lgi:LOTGIDRAFT_215757|hypothetical protein; K10415 dynein intermediate chain, cytosolic (A)	[Z]	Cytoskeleton	Cytoplasmic dynein 1 intermediate chain 2	Cytoplasmic dynein 1 intermediate chain GN=sw OS=Drosophila melanogaster (Fruit fly) PE=1 SV=3	Z	Cytoskeleton	Cytoplasmic dynein 1 intermediate chain 2 [Crassostrea gigas]
c67799.graph_c1	>c67799.graph_c1|orf1 type=3prime_partial len=258aa loc=c67799.graph_c1:418-1191:-	1	3	14	28.919	61465000	54431000	30806000	4.89007e+07	38096000	30985000	32123000	3.37347e+07	0.689861	-0.535622	0.18677	no	c67799.graph_c1	--	--	--	--	--	--	--	--	--	--	hypothetical protein CGI_10006417 [Crassostrea gigas]
c69664.graph_c0	>c69664.graph_c0|orf1 type=complete len=182aa loc=c69664.graph_c0:193-738:+	1	5	51.9	20.524	970990000	894510000	686000000	850500000	469120000	665080000	802600000	645600000	0.759083	-0.397671	0.187123	no	c69664.graph_c0	[R]	General function prediction only	Molecular Function: GTPase activity (GO:0003924);; Molecular Function: GTP binding (GO:0005525);; Cellular Component: Golgi stack (GO:0005795);; Biological Process: protein ADP-ribosylation (GO:0006471);; Biological Process: post-Golgi vesicle-mediated transport (GO:0006892);; Biological Process: cell adhesion (GO:0007155);; Biological Process: neurotransmitter secretion (GO:0007269);; Biological…	K07937|2.28436e-115|nve:NEMVE_v1g242285|hypothetical protein; K07937 ADP-ribosylation factor 1 (A)	[U]	Intracellular trafficking, secretion, and vesicular transport	ADP-ribosylation factor family;; Signal recognition particle receptor beta subunit;; Ras family;; Gtr1/RagA G protein conserved region;; Miro-like protein;; 50S ribosome-binding GTPase;; ADP-ribosylation factor family	ADP-ribosylation factor 1 GN=ARF1 OS=Locusta migratoria (Migratory locust) PE=2 SV=2	U	Intracellular trafficking, secretion, and vesicular transport	predicted protein [Nematostella vectensis]
c73738.graph_c0	>c73738.graph_c0|orf1 type=complete len=660aa loc=c73738.graph_c0:282-2261:+	1	17	34.3	72.772	608390000	719730000	903770000	7.43963e+08	591690000	294130000	666100000	5.17307e+08	0.695339	-0.524212	0.187127	no	c73738.graph_c0	[I]	Lipid transport and metabolism	Molecular Function: catalytic activity (GO:0003824);;	K01897|0|lgi:LOTGIDRAFT_216255|hypothetical protein; K01897 long-chain acyl-CoA synthetase [EC:6.2.1.3] (A)	[I]	Lipid transport and metabolism	AMP-binding enzyme	Fatty acyl-CoA synthetase A GN=fcsA OS=Dictyostelium discoideum (Slime mold) PE=1 SV=1	I	Lipid transport and metabolism	Long-chain-fatty-acid--CoA ligase 1 [Crassostrea gigas]
c59149.graph_c0	>c59149.graph_c0|orf1 type=complete len=276aa loc=c59149.graph_c0:139-966:+;>c67823.graph_c0|orf1 type=complete len=277aa loc=c67823.graph_c0:273-1103:-	2	3	8.4	30.507	127380000	172680000	209700000	169920000	68408000	169190000	85282000	1.07627e+08	0.633396	-0.65882	0.187374	no	c59149.graph_c0	[R]	General function prediction only	--	--	[Q]	Secondary metabolites biosynthesis, transport and catabolism	O-methyltransferase;; Methyltransferase domain;; Methyltransferase domain;; Methyltransferase domain	Probable caffeoyl-CoA O-methyltransferase 2 GN=omt6 OS=Dictyostelium discoideum (Slime mold) PE=1 SV=1	R	General function prediction only	O-methyltransferase mdmC [Crassostrea gigas]
c75310.graph_c0	>c75310.graph_c0|orf1 type=complete len=623aa loc=c75310.graph_c0:73-1941:+	1	25	51	66.513	3555100000	3829500000	4567200000	3.98393e+09	3180100000	2560300000	3886900000	3209100000	0.80551	-0.312025	0.187566	no	c75310.graph_c0	[G]	Carbohydrate transport and metabolism	Molecular Function: catalytic activity (GO:0003824);; Biological Process: metabolic process (GO:0008152);;	K00615|0|spu:576207|transketolase (EC:2.2.1.1); K00615 transketolase [EC:2.2.1.1] (A)	[G]	Carbohydrate transport and metabolism	Transketolase, thiamine diphosphate binding domain;; Transketolase, pyrimidine binding domain;; Transketolase, C-terminal domain;; Dehydrogenase E1 component;; 1-deoxy-D-xylulose-5-phosphate synthase;; Thiamine pyrophosphate enzyme, C-terminal TPP binding domain;; XFP N-terminal domain	Transketolase GN=tkt-2 OS=Dictyostelium discoideum (Slime mold) PE=1 SV=1	G	Carbohydrate transport and metabolism	Transketolase-like protein 2 [Crassostrea gigas]
c75912.graph_c0	>c75912.graph_c0|orf1 type=complete len=243aa loc=c75912.graph_c0:107-835:+	1	11	38.8	27.022	864140000	1632800000	1655700000	1.38421e+09	1624800000	2561400000	1805300000	1.99717e+09	1.44282	0.528888	0.188632	no	c75912.graph_c0	--	--	--	--	--	--	Ependymin	--	--	--	hypothetical protein LOTGIDRAFT_233583 [Lottia gigantea]
c77341.graph_c0	>c77341.graph_c0|orf1 type=complete len=711aa loc=c77341.graph_c0:68-2200:+	1	11	16.3	80.295	381350000	355180000	329150000	3.55227e+08	263710000	136670000	355730000	2.52037e+08	0.709509	-0.495106	0.189037	no	c77341.graph_c0	[R]	General function prediction only	Molecular Function: oligosaccharyl transferase activity (GO:0004576);; Biological Process: protein glycosylation (GO:0006486);; Cellular Component: membrane (GO:0016020);;	K07151|0|lgi:LOTGIDRAFT_164315|hypothetical protein; K07151 dolichyl-diphosphooligosaccharide--protein glycosyltransferase [EC:2.4.99.18] (A)	[O]	Posttranslational modification, protein turnover, chaperones	Oligosaccharyl transferase STT3 subunit	Dolichyl-diphosphooligosaccharide--protein glycosyltransferase subunit STT3 GN=stt3 OS=Dictyostelium discoideum (Slime mold) PE=3 SV=1	O	Posttranslational modification, protein turnover, chaperones	Dolichyl-diphosphooligosaccharide--protein glycosyltransferase subunit STT3A [Crassostrea gigas]
c73385.graph_c0	>c73385.graph_c0|orf1 type=3prime_partial len=756aa loc=c73385.graph_c0:865-3132:-	1	17	30.6	80.607	195180000	270810000	253470000	239820000	250450000	410150000	305870000	3.22157e+08	1.34333	0.42581	0.189209	no	c73385.graph_c0	--	--	Cellular Component: cell part (GO:0044464);;	K06271|0|lgi:LOTGIDRAFT_218488|hypothetical protein; K06271 talin (A)	[Z]	Cytoskeleton	I/LWEQ domain;; Vinculin Binding Site;; Glycosyl transferase family, helical bundle domain	Huntington interacting protein related 1 GN=hipr-1 OS=Caenorhabditis elegans PE=3 SV=3	Z	Cytoskeleton	hypothetical protein LOTGIDRAFT_218488 [Lottia gigantea]
c67926.graph_c0	>c67926.graph_c0|orf1 type=complete len=523aa loc=c67926.graph_c0:78-1646:+	1	10	22.4	58.464	231620000	212460000	265580000	2.36553e+08	387620000	310790000	233710000	3.10707e+08	1.31347	0.393388	0.190264	no	c67926.graph_c0	[RTKL]	--	Molecular Function: kinase activity (GO:0016301);;	K08857|1.57294e-70|lgi:LOTGIDRAFT_219034|hypothetical protein; K08857 NIMA (never in mitosis gene a)-related kinase [EC:2.7.11.1] (A)	[R]	General function prediction only	Protein kinase domain;; Protein tyrosine kinase	Probable serine/threonine-protein kinase nek3 GN=nek3 OS=Dictyostelium discoideum (Slime mold) PE=3 SV=1	T	Signal transduction mechanisms	Serine/threonine-protein kinase Nek4 [Crassostrea gigas]
c32514.graph_c0	>c32514.graph_c0|orf1 type=internal len=189aa loc=c32514.graph_c0:3-572:+	1	3	14.3	21.362		68320000	79545000	73932500	68477000	27394000	45615000	47162000	0.637906	-0.648584	0.190901	no	c32514.graph_c0	[C]	Energy production and conversion	Molecular Function: ATP citrate synthase activity (GO:0003878);; Molecular Function: succinate-CoA ligase (ADP-forming) activity (GO:0004775);; Molecular Function: ATP binding (GO:0005524);; Cellular Component: cytoplasm (GO:0005737);; Biological Process: cellular carbohydrate metabolic process (GO:0044262);; Molecular Function: cofactor binding (GO:0048037);;	K01648|2.33125e-92|lgi:LOTGIDRAFT_201946|hypothetical protein; K01648 ATP citrate (pro-S)-lyase [EC:2.3.3.8] (A)	[C]	Energy production and conversion	ATP-grasp domain	Probable ATP-citrate synthase GN=D1005.1 OS=Caenorhabditis elegans PE=3 SV=1	C	Energy production and conversion	ATP-citrate synthase [Crassostrea gigas]
c72199.graph_c0	>c72199.graph_c0|orf1 type=complete len=204aa loc=c72199.graph_c0:188-799:+	2	8	44.3	23.503	973600000	2940100000	2624500000	2179400000	2935800000	10910000000	4523800000	6123200000	2.80958	1.49035	0.19151	no	c72199.graph_c0	--	--	--	--	[O]	Posttranslational modification, protein turnover, chaperones	Glutathione S-transferase, N-terminal domain;; Glutathione S-transferase, C-terminal domain;; Glutathione S-transferase, N-terminal domain;; Glutathione S-transferase, N-terminal domain;; Glutathione S-transferase, C-terminal domain	Glutathione S-transferase 3 GN=gst-3 OS=Caenorhabditis elegans PE=2 SV=1	O	Posttranslational modification, protein turnover, chaperones	PREDICTED: glutathione S-transferase-like isoform 1 [Apis florea]
c69947.graph_c1	>c69947.graph_c1|orf1 type=3prime_partial len=287aa loc=c69947.graph_c1:2-862:+	1	7	44.8	30.869	222300000	311630000	298710000	2.77547e+08	272290000	637510000	436860000	4.48887e+08	1.61734	0.693621	0.191776	no	c69947.graph_c1	[O]	Posttranslational modification, protein turnover, chaperones	Molecular Function: protein-L-isoaspartate (D-aspartate) O-methyltransferase activity (GO:0004719);; Biological Process: cellular protein modification process (GO:0006464);;	K00573|9.62172e-112|lgi:LOTGIDRAFT_178722|hypothetical protein; K00573 protein-L-isoaspartate(D-aspartate) O-methyltransferase [EC:2.1.1.77] (A)	[O]	Posttranslational modification, protein turnover, chaperones	Protein-L-isoaspartate(D-aspartate) O-methyltransferase (PCMT);; Methyltransferase domain;; Methyltransferase domain;; ubiE/COQ5 methyltransferase family	Protein-L-isoaspartate O-methyltransferase GN=pcm-1 OS=Caenorhabditis elegans PE=2 SV=1	O	Posttranslational modification, protein turnover, chaperones	Protein-L-isoaspartate(D-aspartate) O-methyltransferase [Crassostrea gigas]
c73032.graph_c0	>c73032.graph_c0|orf1 type=complete len=602aa loc=c73032.graph_c0:132-1937:-	1	27	51.6	68.322	3339900000	3566900000	3739400000	3.54873e+09	3312600000	3054300000	3481100000	3.28267e+09	0.925025	-0.112436	0.191913	no	c73032.graph_c0	--	--	Molecular Function: transferase activity, transferring glycosyl groups (GO:0016757);;	K12666|0|lgi:LOTGIDRAFT_196756|hypothetical protein; K12666 oligosaccharyltransferase complex subunit alpha (ribophorin I) (A)	[O]	Posttranslational modification, protein turnover, chaperones	Ribophorin I	Dolichyl-diphosphooligosaccharide--protein glycosyltransferase subunit 1 (Precursor) GN=ost1 OS=Dictyostelium discoideum (Slime mold) PE=2 SV=1	O	Posttranslational modification, protein turnover, chaperones	Dolichyl-diphosphooligosaccharide--protein glycosyltransferase subunit 1 [Crassostrea gigas]
c71402.graph_c0	>c71402.graph_c0|orf1 type=complete len=551aa loc=c71402.graph_c0:279-1931:-	1	17	33.8	61.401	1162000000	1303000000	1344800000	1.26993e+09	1210200000	585120000	1081200000	958840000	0.755032	-0.405391	0.191947	no	c71402.graph_c0	[E]	Amino acid transport and metabolism	Biological Process: cellular amino acid metabolic process (GO:0006520);; Molecular Function: oxidoreductase activity, acting on the CH-NH2 group of donors, NAD or NADP as acceptor (GO:0016639);; Biological Process: oxidation-reduction process (GO:0055114);;	K00261|0|dre:373092|glud1b, cb719, glud1, wu:fb16e02, wu:fb58f12, wu:fe37f03, wu:fj43f02, zgc:192851, zgc:55630; glutamate dehydrogenase 1b (EC:1.4.1.3); K00261 glutamate dehydrogenase (NAD(P)+) [EC:1.4.1.3] (A)	[E]	Amino acid transport and metabolism	Glutamate/Leucine/Phenylalanine/Valine dehydrogenase;; Glu/Leu/Phe/Val dehydrogenase, dimerisation domain	Glutamate dehydrogenase, mitochondrial (Precursor) GN=Gdh OS=Drosophila melanogaster (Fruit fly) PE=1 SV=2	E	Amino acid transport and metabolism	Glutamate dehydrogenase 1, mitochondrial [Crassostrea gigas]
c72366.graph_c0	>c72366.graph_c0|orf1 type=3prime_partial len=734aa loc=c72366.graph_c0:3-2204:+	1	14	23.3	82.145	321170000	289060000	371980000	3.27403e+08	320920000	115850000	243510000	226760000	0.692601	-0.529903	0.193566	no	c72366.graph_c0	--	--	--	K05619|0|lgi:LOTGIDRAFT_122446|hypothetical protein; K05619 transglutaminase 1 [EC:2.3.2.13] (A)	--	--	Transglutaminase family;; Transglutaminase family, C-terminal ig like domain;; Transglutaminase-like superfamily	Hemocyte protein-glutamine gamma-glutamyltransferase OS=Tachypleus tridentatus (Japanese horseshoe crab) PE=1 SV=1	O	Posttranslational modification, protein turnover, chaperones	Protein-glutamine gamma-glutamyltransferase K [Crassostrea gigas]
c76863.graph_c0	>c76863.graph_c0|orf1 type=complete len=464aa loc=c76863.graph_c0:270-1661:+	1	13	39.5	51.245	441810000	503440000	531660000	4.92303e+08	483900000	772850000	629810000	6.28853e+08	1.27737	0.353176	0.19377	no	c76863.graph_c0	[G]	Carbohydrate transport and metabolism	Biological Process: pentose-phosphate shunt (GO:0006098);; Molecular Function: xylose isomerase activity (GO:0009045);; Biological Process: D-xylose metabolic process (GO:0042732);; Molecular Function: metal ion binding (GO:0046872);;	K01805|0|lgi:LOTGIDRAFT_202268|hypothetical protein; K01805 xylose isomerase [EC:5.3.1.5] (A)	--	--	Xylose isomerase-like TIM barrel	--	G	Carbohydrate transport and metabolism	UPF0663 transmembrane protein C17orf28 [Crassostrea gigas]
c85554.graph_c0	>c85554.graph_c0|orf1 type=internal len=82aa loc=c85554.graph_c0:1-246:-	1	2	39	8.5777	155050000	171890000	224460000	183800000	187260000	43782000	102460000	1.11167e+08	0.604828	-0.725404	0.194072	no	c85554.graph_c0	[R]	General function prediction only	Biological Process: microtubule cytoskeleton organization (GO:0000226);; Molecular Function: DNA binding (GO:0003677);; Molecular Function: phospholipase A2 activity (GO:0004623);; Molecular Function: structural constituent of cytoskeleton (GO:0005200);; Cellular Component: plasma membrane (GO:0005886);; Biological Process: cytoskeletal anchoring at plasma membrane (GO:0007016);; Biological Proce…	--	[M]	Cell wall/membrane/envelope biogenesis	Ankyrin repeats (3 copies);; Ankyrin repeat;; Ankyrin repeats (many copies);; Ankyrin repeat;; Ankyrin repeats (many copies)	Ankyrin repeat and KH domain-containing protein mask OS=Drosophila melanogaster (Fruit fly) PE=1 SV=2	M	Cell wall/membrane/envelope biogenesis	Ankyrin-2 [Crassostrea gigas]
c75963.graph_c0	>c75963.graph_c0|orf1 type=3prime_partial len=474aa loc=c75963.graph_c0:3045-4466:-	1	12	30.9	48.877	629610000	972200000	975400000	859070000	974570000	1618300000	1066100000	1.21966e+09	1.41974	0.505627	0.194318	no	c75963.graph_c0	--	--	--	K13210|1.87679e-61|lgi:LOTGIDRAFT_130231|hypothetical protein; K13210 far upstream element-binding protein (A)	[A]	RNA processing and modification	KH domain;; KH domain;; KH domain;; Domain of unknown function (DUF1897);; KH domain	--	A	RNA processing and modification	Far upstream element-binding protein 3 [Crassostrea gigas]
c53879.graph_c0	>c53879.graph_c0|orf1 type=internal len=259aa loc=c53879.graph_c0:2-781:+	1	5	19.3	30.061	74594000	97500000	80399000	8.41643e+07	128860000	79586000	124010000	1.10819e+08	1.31669	0.39692	0.194484	no	c53879.graph_c0	--	--	Molecular Function: microtubule motor activity (GO:0003777);; Molecular Function: ATP binding (GO:0005524);; Biological Process: ATP catabolic process (GO:0006200);; Biological Process: microtubule-based movement (GO:0007018);; Molecular Function: ATPase activity (GO:0016887);; Cellular Component: dynein complex (GO:0030286);;	--	[Z]	Cytoskeleton	Dynein heavy chain, N-terminal region 1	Dynein heavy chain, cytoplasmic GN=Dhc64C OS=Drosophila melanogaster (Fruit fly) PE=2 SV=2	Z	Cytoskeleton	Dynein heavy chain, cytoplasmic [Crassostrea gigas]
c78042.graph_c0	>c78042.graph_c0|orf1 type=5prime_partial len=402aa loc=c78042.graph_c0:241-1449:+	1	10	25.6	44.054	132080000	320560000	152610000	201750000	366330000	578000000	219640000	387990000	1.92312	0.943451	0.195403	no	c78042.graph_c0	[PR]	--	Molecular Function: ion binding (GO:0043167);; Molecular Function: iron-sulfur cluster binding (GO:0051536);;	--	[R]	General function prediction only	Rieske [2Fe-2S] domain;; Rieske-like [2Fe-2S] domain	--	R	General function prediction only	PREDICTED: apoptosis-inducing factor 3-like [Strongylocentrotus purpuratus]
c69546.graph_c0	>c69546.graph_c0|orf1 type=complete len=301aa loc=c69546.graph_c0:675-1577:-	8	5	20.3	35.246		50402000	51509000	50955500	53132000	90493000	96580000	8.00683e+07	1.57134	0.651994	0.19553	no	c69546.graph_c0	--	--	--	K01025|3.84618e-39|cfr:102519897|SULT1B1; sulfotransferase family, cytosolic, 1B, member 1; K01025 [EC:2.8.2.-] (A)	[R]	General function prediction only	Sulfotransferase domain	--	R	General function prediction only	Amine sulfotransferase [Crassostrea gigas]
c18056.graph_c0	>c18056.graph_c0|orf1 type=internal len=210aa loc=c18056.graph_c0:2-634:+	1	7	46.2	23.437	599610000	598700000	393440000	5.30583e+08	547120000	1570100000	901250000	1.00616e+09	1.89632	0.923204	0.197066	no	c18056.graph_c0	--	--	Biological Process: cellular process (GO:0009987);;	--	[WV]	--	C8 domain;; von Willebrand factor type D domain	Hemocytin (Precursor) OS=Bombyx mori (Silk moth) PE=2 SV=1	W	Extracellular structures	SCO-spondin [Crassostrea gigas]
c76254.graph_c1	>c76254.graph_c1|orf1 type=3prime_partial len=269aa loc=c76254.graph_c1:1238-2044:-	1	4	21.6	30.004	39646000	49797000	83450000	57631000	145610000	89497000	64332000	99813000	1.73193	0.792383	0.198905	no	c76254.graph_c1	[R]	General function prediction only	Biological Process: mitotic spindle elongation (GO:0000022);; Molecular Function: endopeptidase activity (GO:0004175);; Biological Process: cell proliferation (GO:0008283);; Cellular Component: proteasome regulatory particle, lid subcomplex (GO:0008541);; Biological Process: neurogenesis (GO:0022008);; Cellular Component: dendrite (GO:0030425);; Biological Process: proteasome-mediated ubiquitin-d…	K03038|1.85737e-107|lgi:LOTGIDRAFT_191571|hypothetical protein; K03038 26S proteasome regulatory subunit N8 (A)	[O]	Posttranslational modification, protein turnover, chaperones	Maintenance of mitochondrial structure and function;; JAB1/Mov34/MPN/PAD-1 ubiquitin protease	26S proteasome non-ATPase regulatory subunit 7 GN=Rpn8 OS=Drosophila melanogaster (Fruit fly) PE=1 SV=6	O	Posttranslational modification, protein turnover, chaperones	26S proteasome non-ATPase regulatory subunit 7 [Crassostrea gigas]
c70713.graph_c0	>c70713.graph_c0|orf1 type=complete len=157aa loc=c70713.graph_c0:139-609:+	1	5	34	17.588	143540000	166270000	188890000	1.66233e+08	167070000	303760000	220690000	2.30507e+08	1.38665	0.471599	0.199498	no	c70713.graph_c0	--	--	--	--	--	--	Universal stress protein family	--	S	Function unknown	hypothetical protein CGI_10025135 [Crassostrea gigas]
c76216.graph_c0	>c76216.graph_c0|orf1 type=complete len=200aa loc=c76216.graph_c0:1260-1859:-	1	6	34.2	22.66	70416000	86916000	123600000	93644000	124950000	102860000	142660000	123490000	1.31872	0.399136	0.200298	no	c76216.graph_c0	[R]	General function prediction only	Molecular Function: GTPase activity (GO:0003924);; Molecular Function: sphingomyelin phosphodiesterase activity (GO:0004767);; Molecular Function: GTP binding (GO:0005525);; Biological Process: GTP catabolic process (GO:0006184);; Biological Process: small GTPase mediated signal transduction (GO:0007264);; Cellular Component: membrane (GO:0016020);;	K07830|7.24789e-95|lgi:LOTGIDRAFT_107327|hypothetical protein; K07830 Ras-related protein R-Ras2 (A)	[R]	General function prediction only	Ras family;; Miro-like protein;; ADP-ribosylation factor family;; Elongation factor Tu GTP binding domain;; Conserved hypothetical ATP binding protein	Ras-like protein 2 (Precursor) GN=Ras64B OS=Drosophila melanogaster (Fruit fly) PE=1 SV=2	R	General function prediction only	hypothetical protein LOTGIDRAFT_107327 [Lottia gigantea]
c52401.graph_c0	>c52401.graph_c0|orf1 type=complete len=116aa loc=c52401.graph_c0:76-423:+	2	5	57.4	12.749	517040000	407730000	403360000	442710000	318330000	375430000	418010000	370590000	0.837094	-0.256538	0.200332	no	c52401.graph_c0	[J]	Translation, ribosomal structure and biogenesis	Molecular Function: structural constituent of ribosome (GO:0003735);; Cellular Component: ribosome (GO:0005840);; Biological Process: translation (GO:0006412);;	K02908|5.7365e-64|tca:659206|60S ribosomal protein L30; K02908 large subunit ribosomal protein L30e (A)	[J]	Translation, ribosomal structure and biogenesis	Ribosomal protein L7Ae/L30e/S12e/Gadd45 family	60S ribosomal protein L30 GN=RpL30 OS=Spodoptera frugiperda (Fall armyworm) PE=3 SV=1	J	Translation, ribosomal structure and biogenesis	ribosomal protein L30 [Argopecten irradians]
c52400.graph_c0	>c52400.graph_c0|orf1 type=complete len=204aa loc=c52400.graph_c0:128-739:-	1	8	31.5	23.508	1901600000	2731300000	1894900000	2.17593e+09	1622100000	163220000	1932500000	1.23927e+09	0.569536	-0.81214	0.200676	no	c52400.graph_c0	[J]	Translation, ribosomal structure and biogenesis	Molecular Function: structural constituent of ribosome (GO:0003735);; Biological Process: translation (GO:0006412);; Cellular Component: large ribosomal subunit (GO:0015934);;	K02872|1.49812e-77|lgi:LOTGIDRAFT_183721|hypothetical protein; K02872 large subunit ribosomal protein L13Ae (A)	[J]	Translation, ribosomal structure and biogenesis	Ribosomal protein L13	60S ribosomal protein L13a GN=RpL13A OS=Spodoptera frugiperda (Fall armyworm) PE=2 SV=1	J	Translation, ribosomal structure and biogenesis	60S ribosomal protein L13a [Crassostrea gigas]
c74666.graph_c0	>c74666.graph_c0|orf1 type=complete len=200aa loc=c74666.graph_c0:263-862:+	1	9	47.7	22.27	306000000	385150000	338470000	3.43207e+08	235380000	263740000	345750000	2.81623e+08	0.820565	-0.285311	0.201054	no	c74666.graph_c0	[O]	Posttranslational modification, protein turnover, chaperones	Molecular Function: peroxidase activity (GO:0004601);; Molecular Function: peroxiredoxin activity (GO:0051920);; Biological Process: oxidation-reduction process (GO:0055114);;	K13279|2.44829e-110|lgi:LOTGIDRAFT_150310|hypothetical protein; K13279 peroxiredoxin 1 [EC:1.11.1.15] (A)	[O]	Posttranslational modification, protein turnover, chaperones	AhpC/TSA family;; Redoxin;; C-terminal domain of 1-Cys peroxiredoxin	Peroxiredoxin OS=Ascaris suum (Pig roundworm) PE=2 SV=1	O	Posttranslational modification, protein turnover, chaperones	peroxiredoxin [Pinctada fucata]
c24477.graph_c0	>c24477.graph_c0|orf1 type=internal len=346aa loc=c24477.graph_c0:3-1043:+	1	18	65.9	36.044	11878000000	9445600000	13345000000	11556200000	11168000000	4322600000	8649800000	8046800000	0.696319	-0.52218	0.201711	no	c24477.graph_c0	--	--	--	K04437|1.3386e-66|hro:HELRODRAFT_186524|hypothetical protein; K04437 filamin (A)	[Z]	Cytoskeleton	Filamin/ABP280 repeat	Filamin-A GN=cher OS=Drosophila melanogaster (Fruit fly) PE=1 SV=2	Z	Cytoskeleton	Filamin-C [Crassostrea gigas]
c59711.graph_c0	>c59711.graph_c0|orf1 type=internal len=343aa loc=c59711.graph_c0:1-1029:-	1	5	16.9	36.084	445180000	645570000	406330000	4.99027e+08	650700000	2262600000	899540000	1.27095e+09	2.54685	1.34871	0.202149	no	c59711.graph_c0	--	--	--	--	--	--	--	--	--	--	hypothetical protein LOTGIDRAFT_239234, partial [Lottia gigantea]
c74627.graph_c0	>c74627.graph_c0|orf1 type=internal len=765aa loc=c74627.graph_c0:3-2297:-	1	6	9	85.055		95552000	77645000	86598500		107160000	101240000	104200000	1.20325	0.266941	0.202945	no	c74627.graph_c0	--	--	--	--	[N]	Cell motility	--	Protein CARMIL GN=carmil OS=Dictyostelium discoideum (Slime mold) PE=1 SV=1	N	Cell motility	Leucine-rich repeat-containing protein 16A [Crassostrea gigas]
c67172.graph_c0	>c67172.graph_c0|orf1 type=3prime_partial len=148aa loc=c67172.graph_c0:319-762:-	1	1	13.6	16.525	15387000	13376000	18807000	1.58567e+07	22035000	83326000	30151000	4.51707e+07	2.84869	1.5103	0.203157	no	c67172.graph_c0	--	--	Molecular Function: protein phosphatase inhibitor activity (GO:0004864);; Biological Process: mitotic spindle organization (GO:0007052);; Biological Process: regulation of mitosis (GO:0007088);; Biological Process: response to nutrient (GO:0007584);; Biological Process: water homeostasis (GO:0030104);; Biological Process: negative regulation of protein dephosphorylation (GO:0035308);; Biological …	--	[TU]	--	cAMP-regulated phosphoprotein/endosulfine conserved region	--	U	Intracellular trafficking, secretion, and vesicular transport	PREDICTED: alpha-endosulfine-like [Aplysia californica]
c16590.graph_c0	>c16590.graph_c0|orf1 type=3prime_partial len=126aa loc=c16590.graph_c0:130-507:-	1	2	15.2	14.39		413150000	304380000	358765000	449650000		477090000	463370000	1.29157	0.369125	0.203185	no	c16590.graph_c0	--	--	--	K03959|1.36725e-07|mde:101888963|NADH dehydrogenase [ubiquinone] 1 beta subcomplex subunit 3-like; K03959 NADH dehydrogenase (ubiquinone) 1 beta subcomplex subunit 3 (A)	[C]	Energy production and conversion	--	--	--	--	PREDICTED: NADH dehydrogenase [ubiquinone] 1 beta subcomplex subunit 3 [Musca domestica]
c78226.graph_c1	>c78226.graph_c1|orf1 type=complete len=1303aa loc=c78226.graph_c1:2481-6389:-	1	42	41.7	148.57	8168600000	8308800000	8960300000	8.47923e+09	7962500000	1648100000	6882300000	5.49763e+09	0.648364	-0.625123	0.20379	no	c78226.graph_c1	[D]	Cell cycle control, cell division, chromosome partitioning	--	--	[D]	Cell cycle control, cell division, chromosome partitioning	Transglutaminase-like superfamily	--	D	Cell cycle control, cell division, chromosome partitioning	PREDICTED: uncharacterized protein LOC101849429 isoform X1 [Aplysia californica]
c76713.graph_c0	>c76713.graph_c0|orf1 type=3prime_partial len=1474aa loc=c76713.graph_c0:1727-6148:-	1	74	71.6	156.17	40102000000	32490000000	38655000000	3.70823e+10	37190000000	16143000000	28219000000	27184000000	0.733071	-0.447974	0.204098	no	c76713.graph_c0	--	--	--	K04437|0|myb:102246018|FLNC; filamin C, gamma; K04437 filamin (A)	[Z]	Cytoskeleton	Filamin/ABP280 repeat;; Bacterial Ig-like domain (group 1);; Y_Y_Y domain;; Bacterial Ig-like domain (group 3);; Bacterial Ig-like domain (group 3);; PKD domain	Filamin-A GN=cher OS=Drosophila melanogaster (Fruit fly) PE=1 SV=2	Z	Cytoskeleton	Filamin-C [Crassostrea gigas]
c16551.graph_c0	>c16551.graph_c0|orf1 type=3prime_partial len=231aa loc=c16551.graph_c0:77-769:-	1	7	30.4	26.273	803120000	961390000	749590000	8.38033e+08	560110000	552430000	859670000	6.57403e+08	0.78446	-0.350229	0.205125	no	c16551.graph_c0	[J]	Translation, ribosomal structure and biogenesis	Molecular Function: RNA binding (GO:0003723);; Molecular Function: structural constituent of ribosome (GO:0003735);; Biological Process: translation (GO:0006412);; Cellular Component: large ribosomal subunit (GO:0015934);;	K02865|4.75367e-101|lgi:LOTGIDRAFT_230263|hypothetical protein; K02865 large subunit ribosomal protein L10Ae (A)	[J]	Translation, ribosomal structure and biogenesis	Ribosomal protein L1p/L10e family	60S ribosomal protein L10a-2 GN=RpL10Ab OS=Drosophila melanogaster (Fruit fly) PE=1 SV=2	J	Translation, ribosomal structure and biogenesis	PREDICTED: 60S ribosomal protein L10a-2-like [Aplysia californica]
c67071.graph_c0	>c67071.graph_c0|orf1 type=3prime_partial len=563aa loc=c67071.graph_c0:1-1689:+	1	19	37.9	63.531	939150000	905720000	834940000	893270000	910240000	1316400000	1020500000	1082380000	1.21171	0.277039	0.20513	no	c67071.graph_c0	[R]	General function prediction only	Molecular Function: nucleotide binding (GO:0000166);; Biological Process: mRNA splicing, via spliceosome (GO:0000398);; Molecular Function: mRNA binding (GO:0003729);; Biological Process: oocyte dorsal/ventral axis specification (GO:0007310);; Biological Process: neurogenesis (GO:0022008);; Cellular Component: ribonucleoprotein granule (GO:0035770);; Biological Process: regulation of oskar mRNA t…	K13161|0|lgi:LOTGIDRAFT_121283|hypothetical protein; K13161 heterogeneous nuclear ribonucleoprotein R (A)	[A]	RNA processing and modification	RNA recognition motif. (a.k.a. RRM, RBD, or RNP domain);; RNA recognition motif (a.k.a. RRM, RBD, or RNP domain);; RNA recognition motif. (a.k.a. RRM, RBD, or RNP domain)	Polyadenylate-binding protein GN=pAbp OS=Drosophila melanogaster (Fruit fly) PE=1 SV=3	A	RNA processing and modification	RNA-binding protein [Pinctada fucata]
c77655.graph_c0	>c77655.graph_c0|orf1 type=3prime_partial len=488aa loc=c77655.graph_c0:3-1466:+	1	18	47.8	54.154	1276800000	1353800000	1221300000	1.28397e+09	1315100000	1755900000	1411800000	1.49427e+09	1.16379	0.21883	0.205288	no	c77655.graph_c0	--	--	--	K03456|0|acs:100567091|ppp2r1a; protein phosphatase 2, regulatory subunit A, alpha; K03456 serine/threonine-protein phosphatase 2A regulatory subunit A (A)	[T]	Signal transduction mechanisms	HEAT repeat;; HEAT repeats;; HEAT-like repeat;; Vacuolar 14 Fab1-binding region;; CLASP N terminal;; Adaptin N terminal region	Serine/threonine-protein phosphatase PP2A 65 kDa regulatory subunit GN=Pp2A-29B OS=Drosophila melanogaster (Fruit fly) PE=2 SV=4	T	Signal transduction mechanisms	Serine/threonine-protein phosphatase 2A 65 kDa regulatory subunit A alpha isoform [Crassostrea gigas]
c66585.graph_c0	>c66585.graph_c0|orf1 type=complete len=207aa loc=c66585.graph_c0:613-1233:-	1	13	51	23.557	3307900000	3906000000	4119800000	3777900000	4150900000	4473400000	3987000000	4.20377e+09	1.11273	0.154098	0.205342	no	c66585.graph_c0	--	--	Molecular Function: sequence-specific DNA binding transcription factor activity (GO:0003700);; Cellular Component: nucleus (GO:0005634);; Cellular Component: polytene chromosome (GO:0005700);; Biological Process: chromatin remodeling (GO:0006338);; Biological Process: segment specification (GO:0007379);; Biological Process: imaginal disc-derived leg morphogenesis (GO:0007480);; Molecular Function…	K10802|5.04521e-66|lgi:LOTGIDRAFT_200052|hypothetical protein; K10802 high mobility group protein B1 (A)	[R]	General function prediction only	HMG-box domain;; HMG (high mobility group) box	High mobility group protein DSP1 GN=Dsp1 OS=Drosophila melanogaster (Fruit fly) PE=2 SV=1	K	Transcription	PREDICTED: high mobility group protein DSP1-like isoform X1 [Aplysia californica]
c77112.graph_c1	>c77112.graph_c1|orf1 type=complete len=721aa loc=c77112.graph_c1:326-2488:+	1	21	37.2	80.395	2136500000	1968100000	2389500000	2164700000	2194200000	1030800000	1649700000	1624900000	0.750635	-0.413816	0.205769	no	c77112.graph_c1	[G]	Carbohydrate transport and metabolism	--	K18622|0|lgi:LOTGIDRAFT_115246|hypothetical protein; K18622 adducin (A)	[TZ]	--	Class II Aldolase and Adducin N-terminal domain	Protein hu-li tai shao GN=hts OS=Drosophila melanogaster (Fruit fly) PE=1 SV=2	Z	Cytoskeleton	Protein hu-li tai shao [Crassostrea gigas]
c58096.graph_c0	>c58096.graph_c0|orf1 type=3prime_partial len=180aa loc=c58096.graph_c0:231-770:-	1	7	52	20.061	45442000	38812000	50119000	44791000	51922000	51299000		51610500	1.15225	0.204456	0.206212	no	c58096.graph_c0	--	--	Molecular Function: binding (GO:0005488);; Molecular Function: oxidoreductase activity, acting on the CH-NH group of donors, NAD or NADP as acceptor (GO:0016646);;	--	--	--	NAD/NADP octopine/nopaline dehydrogenase, alpha-helical domain	Octopine dehydrogenase {ECO:0000312|EMBL:CAC36305.1} OS=Pecten maximus (King scallop) PE=1 SV=1	R	General function prediction only	Chain A, A Structural Basis For Substrate And Stereo Selectivity In Octopine Dehydrogenase (Odh-Nadh)
c68631.graph_c0	>c68631.graph_c0|orf1 type=5prime_partial len=216aa loc=c68631.graph_c0:539-1189:+	1	1	7.4	23.963		15375000	14058000	14716500	16593000	15738000		16165500	1.09846	0.135484	0.206234	no	c68631.graph_c0	--	--	--	--	[S]	Function unknown	--	UPF0528 protein CG10038 GN=CG10038 OS=Drosophila melanogaster (Fruit fly) PE=2 SV=1	S	Function unknown	hypothetical protein CGI_10003651 [Crassostrea gigas]
c74949.graph_c2	>c74949.graph_c2|orf1 type=internal len=249aa loc=c74949.graph_c2:2-748:-	1	11	43.8	28.036	508270000	366880000	338660000	4.04603e+08	272190000	203930000	393100000	289740000	0.716109	-0.481749	0.206372	no	c74949.graph_c2	--	--	Molecular Function: glucose-6-phosphate dehydrogenase activity (GO:0004345);; Biological Process: pentose-phosphate shunt (GO:0006098);; Molecular Function: NADP binding (GO:0050661);;	K00036|1.07847e-118|lgi:LOTGIDRAFT_231049|hypothetical protein; K00036 glucose-6-phosphate 1-dehydrogenase [EC:1.1.1.49] (A)	[G]	Carbohydrate transport and metabolism	Glucose-6-phosphate dehydrogenase, NAD binding domain;; Glucose-6-phosphate dehydrogenase, C-terminal domain	Glucose-6-phosphate 1-dehydrogenase GN=ZW OS=Ceratitis capitata (Mediterranean fruit fly) PE=2 SV=1	G	Carbohydrate transport and metabolism	Glucose-6-phosphate 1-dehydrogenase [Crassostrea gigas]
c58075.graph_c0	>c58075.graph_c0|orf1 type=internal len=300aa loc=c58075.graph_c0:3-902:-	1	2	6	34.079	90772000	76284000	48964000	7.20067e+07	67776000	128730000	123490000	1.06665e+08	1.48133	0.566889	0.206872	no	c58075.graph_c0	--	--	--	K17046|1.49498e-43|lgi:LOTGIDRAFT_152179|hypothetical protein; K17046 protein DEK (A)	[B]	Chromatin structure and dynamics	--	--	B	Chromatin structure and dynamics	Protein DEK [Crassostrea gigas]
c66887.graph_c0	>c66887.graph_c0|orf1 type=complete len=308aa loc=c66887.graph_c0:115-1038:+	1	7	33.9	34.077	300270000	440420000	461920000	400870000	516270000	1036900000	486750000	6.79973e+08	1.69624	0.762344	0.207301	no	c66887.graph_c0	--	--	--	K13249|2.24041e-78|lgi:LOTGIDRAFT_138147|hypothetical protein; K13249 translocon-associated protein subunit alpha (A)	[U]	Intracellular trafficking, secretion, and vesicular transport	Translocon-associated protein (TRAP), alpha subunit	Translocon-associated protein subunit alpha (Precursor) GN=ssr1 OS=Dictyostelium discoideum (Slime mold) PE=3 SV=1	U	Intracellular trafficking, secretion, and vesicular transport	Translocon-associated protein subunit alpha [Crassostrea gigas]
c21619.graph_c0	>c21619.graph_c0|orf1 type=internal len=147aa loc=c21619.graph_c0:2-442:-	1	5	37.4	16.243	260260000	245370000	296740000	2.67457e+08	303770000	385980000	276290000	3.22013e+08	1.20398	0.267815	0.207423	no	c21619.graph_c0	[E]	Amino acid transport and metabolism	Molecular Function: L-alanine:2-oxoglutarate aminotransferase activity (GO:0004021);; Biological Process: biosynthetic process (GO:0009058);; Molecular Function: pyridoxal phosphate binding (GO:0030170);;	K00814|1.89187e-70|lgi:LOTGIDRAFT_192553|hypothetical protein; K00814 alanine transaminase [EC:2.6.1.2] (A)	[E]	Amino acid transport and metabolism	--	Probable alanine aminotransferase, mitochondrial (Precursor) GN=gpt OS=Dictyostelium discoideum (Slime mold) PE=3 SV=1	E	Amino acid transport and metabolism	Alanine aminotransferase 2 [Crassostrea gigas]
c76628.graph_c0	>c76628.graph_c0|orf1 type=complete len=941aa loc=c76628.graph_c0:67-2889:+	1	6	6.3	106.1	129480000	135630000	113980000	1.26363e+08	59149000		118280000	88714500	0.702059	-0.510336	0.20824	no	c76628.graph_c0	[R]	General function prediction only	Molecular Function: structural molecule activity (GO:0005198);; Biological Process: intracellular protein transport (GO:0006886);; Biological Process: vesicle-mediated transport (GO:0016192);; Molecular Function: myosin heavy chain kinase activity (GO:0016905);; Cellular Component: membrane coat (GO:0030117);;	K17302|0|lgi:LOTGIDRAFT_182444|hypothetical protein; K17302 coatomer, subunit beta' (A)	[U]	Intracellular trafficking, secretion, and vesicular transport	Coatomer WD associated region;; WD domain, G-beta repeat	Coatomer subunit beta&apos; GN=beta&apos;Cop OS=Drosophila melanogaster (Fruit fly) PE=2 SV=2	U	Intracellular trafficking, secretion, and vesicular transport	hypothetical protein LOTGIDRAFT_182444 [Lottia gigantea]
c74132.graph_c0	>c74132.graph_c0|orf1 type=complete len=173aa loc=c74132.graph_c0:263-781:+	1	3	20.3	19.109	44070000	34507000	28956000	3.58443e+07		87914000	41718000	64816000	1.80826	0.854605	0.208425	no	c74132.graph_c0	[N]	Cell motility	Biological Process: protein transport (GO:0015031);;	K12191|5.27375e-80|asn:102387776|CHMP2A; charged multivesicular body protein 2A; K12191 charged multivesicular body protein 2A (A)	[U]	Intracellular trafficking, secretion, and vesicular transport	Snf7	Charged multivesicular body protein 2a homolog 2 GN=chmp2a2 OS=Dictyostelium discoideum (Slime mold) PE=3 SV=1	U	Intracellular trafficking, secretion, and vesicular transport	PREDICTED: charged multivesicular body protein 2a-like [Saccoglossus kowalevskii]
c54406.graph_c0	>c54406.graph_c0|orf1 type=internal len=133aa loc=c54406.graph_c0:1-399:-	1	6	75.2	14.847	7828000000	6874200000	6441400000	7.04787e+09	6780700000	2960400000	5902000000	5.21437e+09	0.73985	-0.434695	0.208997	no	c54406.graph_c0	[Z]	Cytoskeleton	Molecular Function: motor activity (GO:0003774);; Molecular Function: actin binding (GO:0003779);; Molecular Function: calmodulin binding (GO:0005516);; Molecular Function: ATP binding (GO:0005524);; Cellular Component: myofibril (GO:0030016);; Cellular Component: myosin filament (GO:0032982);;	K17751|8.36643e-66|lgi:LOTGIDRAFT_135551|hypothetical protein; K17751 myosin heavy chain 6/7 (A)	[Z]	Cytoskeleton	Myosin head (motor domain)	Myosin heavy chain, striated muscle OS=Argopecten irradians (Bay scallop) PE=1 SV=1	Z	Cytoskeleton	Myosin heavy chain, striated muscle [Crassostrea gigas]
c68674.graph_c0	>c68674.graph_c0|orf1 type=complete len=310aa loc=c68674.graph_c0:187-1116:-	2	6	18.8	36.119	43071000	26300000	34218000	3.45297e+07		96471000	41215000	68843000	1.99373	0.995474	0.209109	no	c68674.graph_c0	--	--	--	--	--	--	Methyltransferase FkbM domain	--	--	--	hypothetical protein CGI_10006333 [Crassostrea gigas]
c58574.graph_c0	>c58574.graph_c0|orf1 type=complete len=220aa loc=c58574.graph_c0:355-1014:+	1	7	46.1	23.031	181130000	201270000	205950000	1.96117e+08	206170000	524440000	286950000	3.39187e+08	1.72951	0.790367	0.2097	no	c58574.graph_c0	[C]	Energy production and conversion	Molecular Function: electron carrier activity (GO:0009055);; Molecular Function: flavin adenine dinucleotide binding (GO:0050660);;	K03522|5.36485e-172|lgi:LOTGIDRAFT_224100|hypothetical protein; K03522 electron transfer flavoprotein alpha subunit (A)	[C]	Energy production and conversion	Electron transfer flavoprotein FAD-binding domain;; Electron transfer flavoprotein domain	Probable electron transfer flavoprotein subunit alpha, mitochondrial (Precursor) GN=F27D4.1 OS=Caenorhabditis elegans PE=3 SV=2	C	Energy production and conversion	hypothetical protein LOTGIDRAFT_224100 [Lottia gigantea]
c56351.graph_c0	>c56351.graph_c0|orf1 type=complete len=159aa loc=c56351.graph_c0:96-572:+	1	1	6.3	17.819		47484000	39321000	43402500	26433000		36598000	31515500	0.726122	-0.461717	0.209781	no	c56351.graph_c0	--	--	--	--	--	--	Domain of unknown function (DUF1772)	--	--	--	hypothetical protein CGI_10027535 [Crassostrea gigas]
c70495.graph_c0	>c70495.graph_c0|orf1 type=3prime_partial len=456aa loc=c70495.graph_c0:85-1452:-	1	1	2.2	50.452		21154000	15296000	18225000	12323000		13306000	12814500	0.703128	-0.508142	0.210081	no	c70495.graph_c0	--	--	--	--	[T]	Signal transduction mechanisms	Copine;; C2 domain	Copine-A GN=cpnA OS=Dictyostelium discoideum (Slime mold) PE=2 SV=1	T	Signal transduction mechanisms	Copine-8 [Crassostrea gigas]
c56381.graph_c0	>c56381.graph_c0|orf1 type=complete len=301aa loc=c56381.graph_c0:92-994:+	1	10	32.3	34.71	1024800000	1295900000	1000500000	1.10707e+09	807290000	688560000	1116500000	8.70783e+08	0.786568	-0.346356	0.211099	no	c56381.graph_c0	--	--	Molecular Function: DNA-directed RNA polymerase activity (GO:0003899);; Cellular Component: cytoskeleton (GO:0005856);; Biological Process: regulation of actin filament polymerization (GO:0030833);; Biological Process: RNA biosynthetic process (GO:0032774);;	K05758|2.64956e-173|lgi:LOTGIDRAFT_220774|hypothetical protein; K05758 actin related protein 2/3 complex, subunit 2 (A)	[Z]	Cytoskeleton	Arp2/3 complex, 34 kD subunit p34-Arc	Probable actin-related protein 2/3 complex subunit 2 GN=Arc-p34 OS=Anopheles gambiae (African malaria mosquito) PE=3 SV=2	Z	Cytoskeleton	hypothetical protein CAPTEDRAFT_149774 [Capitella teleta]
c77371.graph_c0	>c77371.graph_c0|orf1 type=complete len=800aa loc=c77371.graph_c0:88-2487:+	1	13	19.5	91.637	164260000	270800000	235920000	223660000	274770000	332970000	244650000	284130000	1.27037	0.345244	0.211411	no	c77371.graph_c0	--	--	--	K18468|0|lgi:LOTGIDRAFT_206542|hypothetical protein; K18468 vacuolar protein sorting-associated protein 35 (A)	[U]	Intracellular trafficking, secretion, and vesicular transport	Vacuolar protein sorting-associated protein 35	Vacuolar protein sorting-associated protein 35 GN=vps35 OS=Dictyostelium discoideum (Slime mold) PE=3 SV=1	U	Intracellular trafficking, secretion, and vesicular transport	Vacuolar protein sorting-associated protein 35, partial [Crassostrea gigas]
c35970.graph_c0	>c35970.graph_c0|orf2 type=3prime_partial len=109aa loc=c35970.graph_c0:3-329:+	1	6	59.3	12.778	1197200000	768150000	831640000	932330000	848370000	65263000	670160000	527931000	0.566249	-0.820491	0.211412	no	c35970.graph_c0	--	--	Molecular Function: protein serine/threonine kinase activity (GO:0004674);; Molecular Function: ATP binding (GO:0005524);; Biological Process: protein phosphorylation (GO:0006468);;	--	[Z]	Cytoskeleton	Immunoglobulin I-set domain;; Immunoglobulin domain;; Immunoglobulin V-set domain;; Immunoglobulin domain	Titin GN=CG1915 OS=Drosophila melanogaster (Fruit fly) PE=1 SV=3	T	Signal transduction mechanisms	Titin [Crassostrea gigas]
c63957.graph_c0	>c63957.graph_c0|orf1 type=3prime_partial len=365aa loc=c63957.graph_c0:1171-2265:-	1	5	18.4	42.02	25230000	28311000		26770500	41151000	62038000	31928000	45039000	1.68241	0.750531	0.212037	no	c63957.graph_c0	--	--	--	--	[T]	Signal transduction mechanisms	N-terminal conserved domain of Nudc.;; CS domain	Nuclear movement protein nudC GN=nudc OS=Dictyostelium discoideum (Slime mold) PE=3 SV=1	T	Signal transduction mechanisms	PREDICTED: nuclear migration protein nudC-like [Saccoglossus kowalevskii]
c68500.graph_c0	>c68500.graph_c0|orf1 type=3prime_partial len=365aa loc=c68500.graph_c0:1-1095:+	1	8	25	40.944	80910000	250670000	181770000	1.71117e+08	203180000	681530000	308130000	3.97613e+08	2.32364	1.21639	0.213604	no	c68500.graph_c0	--	--	--	--	--	--	Putative phosphatase (DUF442);; Protein-tyrosine phosphatase	--	--	--	PREDICTED: uncharacterized protein LOC101857383 isoform X2 [Aplysia californica]
c72980.graph_c0	>c72980.graph_c0|orf1 type=complete len=611aa loc=c72980.graph_c0:87-1919:+	1	9	16.7	64.467	122730000	141480000	131210000	1.31807e+08	136710000	83964000	102230000	1.07635e+08	0.81661	-0.292281	0.214219	no	c72980.graph_c0	--	--	--	K17095|3.75145e-121|oaa:100073854|ANXA7; annexin A7; K17095 annexin A7/11 (A)	[U]	Intracellular trafficking, secretion, and vesicular transport	Annexin	Annexin-B12 GN=ANXB12 OS=Hydra vulgaris (Hydra) PE=1 SV=1	U	Intracellular trafficking, secretion, and vesicular transport	hypothetical protein LOTGIDRAFT_131207, partial [Lottia gigantea]
c67137.graph_c0	>c67137.graph_c0|orf1 type=internal len=569aa loc=c67137.graph_c0:1-1710:+	1	13	26.7	65.643	464200000	515090000	523880000	5.01057e+08	438680000	430190000	503410000	4.57427e+08	0.912924	-0.131433	0.215453	no	c67137.graph_c0	--	--	--	--	[U]	Intracellular trafficking, secretion, and vesicular transport	--	Putative vacuolar protein sorting-associated protein 13C GN=tipC OS=Dictyostelium discoideum (Slime mold) PE=3 SV=1	U	Intracellular trafficking, secretion, and vesicular transport	hypothetical protein LOTGIDRAFT_160876 [Lottia gigantea]
c77577.graph_c0	>c77577.graph_c0|orf1 type=complete len=381aa loc=c77577.graph_c0:161-1303:+	1	8	29.2	43.011	188120000	116890000	153400000	1.52803e+08	109610000	71715000	146150000	1.09158e+08	0.714371	-0.485254	0.216173	no	c77577.graph_c0	--	--	--	K05768|3.57983e-147|lgi:LOTGIDRAFT_214936|hypothetical protein; K05768 gelsolin (A)	[Z]	Cytoskeleton	Gelsolin repeat	Gelsolin-like protein 1 OS=Lumbricus terrestris (Common earthworm) PE=1 SV=1	Z	Cytoskeleton	Severin [Crassostrea gigas]
c60189.graph_c0	>c60189.graph_c0|orf1 type=3prime_partial len=179aa loc=c60189.graph_c0:2-538:+	1	7	34.8	21.306	854490000	861330000	861770000	8.59197e+08	843840000	248320000	698200000	5.96787e+08	0.694587	-0.525773	0.217057	no	c60189.graph_c0	[J]	Translation, ribosomal structure and biogenesis	Molecular Function: structural constituent of ribosome (GO:0003735);; Cellular Component: ribosome (GO:0005840);; Biological Process: translation (GO:0006412);;	K02882|4.10581e-82|hro:HELRODRAFT_110162|hypothetical protein; K02882 large subunit ribosomal protein L18Ae (A)	[J]	Translation, ribosomal structure and biogenesis	Ribosomal L18ae/LX protein domain	60S ribosomal protein L18a GN=RpL18A OS=Drosophila melanogaster (Fruit fly) PE=1 SV=1	J	Translation, ribosomal structure and biogenesis	60S ribosomal protein L18a [Crassostrea gigas]
c78198.graph_c0	>c78198.graph_c0|orf1 type=complete len=511aa loc=c78198.graph_c0:96-1628:+	1	12	27.3	55.978	1842100000	1645100000	1495200000	1660800000	1484300000	466060000	1480300000	1.14355e+09	0.688556	-0.538355	0.217059	no	c78198.graph_c0	[R]	General function prediction only	--	K13886|0|hro:HELRODRAFT_115162|hypothetical protein; K13886 coronin-1B/1C/6 (A)	[Z]	Cytoskeleton	Domain of unknown function (DUF1900);; Domain of unknown function (DUF1899);; WD domain, G-beta repeat	Coronin-like protein cor-1 GN=cor-1 OS=Caenorhabditis elegans PE=3 SV=2	Z	Cytoskeleton	PREDICTED: coronin-1C-like isoform X2 [Aplysia californica]
c71531.graph_c0	>c71531.graph_c0|orf1 type=complete len=402aa loc=c71531.graph_c0:325-1530:+	1	6	23.7	45.075	72261000	70564000	69843000	7.08893e+07	124410000	168970000	59040000	1.17473e+08	1.65714	0.728693	0.218355	no	c71531.graph_c0	[O]	Posttranslational modification, protein turnover, chaperones	Biological Process: mitotic spindle elongation (GO:0000022);; Molecular Function: endopeptidase activity (GO:0004175);; Molecular Function: ATP binding (GO:0005524);; Cellular Component: cytoplasm (GO:0005737);; Biological Process: cellular response to DNA damage stimulus (GO:0006974);; Biological Process: cell proliferation (GO:0008283);; Cellular Component: proteasome regulatory particle, base …	K03062|0|lgi:LOTGIDRAFT_197242|hypothetical protein; K03062 26S proteasome regulatory subunit T2 (A)	[O]	Posttranslational modification, protein turnover, chaperones	ATPase family associated with various cellular activities (AAA);; AAA domain;; AAA domain (Cdc48 subfamily);; Protein of unknown function (DUF815);; AAA domain (dynein-related subfamily);; Holliday junction DNA helicase ruvB N-terminus	26S protease regulatory subunit 4 GN=Rpt2 OS=Drosophila melanogaster (Fruit fly) PE=1 SV=2	O	Posttranslational modification, protein turnover, chaperones	26S protease regulatory subunit 4 [Crassostrea gigas]
c62157.graph_c0	>c62157.graph_c0|orf1 type=3prime_partial len=354aa loc=c62157.graph_c0:2-1063:+	1	2	7.4	39.287		16141000	14349000	15245000	13094000		13912000	13503000	0.885733	-0.175056	0.21898	no	c62157.graph_c0	[E]	Amino acid transport and metabolism	--	--	[R]	General function prediction only	GMC oxidoreductase;; GMC oxidoreductase	Glucose dehydrogenase [FAD, quinone] short protein (Precursor) GN=Gld OS=Drosophila pseudoobscura pseudoobscura (Fruit fly) PE=3 SV=4	R	General function prediction only	Glucose dehydrogenase [acceptor] [Crassostrea gigas]
c78088.graph_c1	>c78088.graph_c1|orf1 type=3prime_partial len=1745aa loc=c78088.graph_c1:584-5818:-	1	31	23.4	199.44	661830000	714430000	737850000	7.04703e+08	654460000	237730000	626560000	506250000	0.718387	-0.477166	0.219286	no	c78088.graph_c1	--	--	--	K10413|0|lgi:LOTGIDRAFT_151884|hypothetical protein; K10413 dynein heavy chain 1, cytosolic (A)	[Z]	Cytoskeleton	Dynein heavy chain and region D6 of dynein motor;; ATP-binding dynein motor region D5;; P-loop containing dynein motor region D4;; Microtubule-binding stalk of dynein motor;; P-loop containing dynein motor region D3;; AAA domain (dynein-related subfamily);; ATPase family associated with various cellular activities (AAA);; AAA domain;; AAA domain;; Magnesium chelatase, subunit ChlI;; Type II/IV se…	Dynein heavy chain, cytoplasmic GN=Dhc64C OS=Drosophila melanogaster (Fruit fly) PE=2 SV=2	Z	Cytoskeleton	hypothetical protein LOTGIDRAFT_151884 [Lottia gigantea]
c73850.graph_c1	>c73850.graph_c1|orf1 type=complete len=285aa loc=c73850.graph_c1:2560-3414:-	1	5	25.7	31.775	114730000	116960000	178080000	136590000	142750000	179760000	226900000	1.83137e+08	1.34078	0.423069	0.219419	no	c73850.graph_c1	--	--	--	K11248|1.12556e-152|lgi:LOTGIDRAFT_130216|hypothetical protein; K11248 endophilin-B (A)	[T]	Signal transduction mechanisms	BAR domain;; Variant SH3 domain;; Bin/amphiphysin/Rvs domain for vesicular trafficking;; SH3 domain;; Variant SH3 domain	Endophilin-A OS=Drosophila virilis (Fruit fly) PE=3 SV=1	T	Signal transduction mechanisms	Endophilin-B1 [Crassostrea gigas]
c73394.graph_c0	>c73394.graph_c0|orf1 type=complete len=304aa loc=c73394.graph_c0:116-1027:+	1	8	31	34.256	293710000	317630000	472810000	3.61383e+08	374330000	44970000	182150000	2.00483e+08	0.554766	-0.850048	0.220081	no	c73394.graph_c0	--	--	--	--	--	--	--	--	S	Function unknown	hypothetical protein LOTGIDRAFT_119299, partial [Lottia gigantea]
c77816.graph_c1	>c77816.graph_c1|orf1 type=complete len=314aa loc=c77816.graph_c1:3645-4586:-	1	3	9.9	33.792	63315000	264180000	188240000	1.71912e+08	211880000	420520000	258540000	296980000	1.72752	0.788698	0.220309	no	c77816.graph_c1	[R]	General function prediction only	Molecular Function: nucleotide binding (GO:0000166);; Molecular Function: RNA binding (GO:0003723);;	--	[R]	General function prediction only	RNA recognition motif. (a.k.a. RRM, RBD, or RNP domain);; RNA recognition motif (a.k.a. RRM, RBD, or RNP domain);; RNA recognition motif. (a.k.a. RRM, RBD, or RNP domain)	Protein alan shepard OS=Drosophila willistoni (Fruit fly) PE=3 SV=2	R	General function prediction only	RNA-binding motif, single-stranded-interacting protein 3 [Crassostrea gigas]
c76913.graph_c1	>c76913.graph_c1|orf3 type=3prime_partial len=59aa loc=c76913.graph_c1:3-179:+	1	2	70.7	6.4905	164570000	227190000	149070000	1.80277e+08	203840000	223670000	220710000	2.16073e+08	1.19857	0.261308	0.220326	no	c76913.graph_c1	[G]	Carbohydrate transport and metabolism	Molecular Function: bisphosphoglycerate mutase activity (GO:0004082);; Molecular Function: bisphosphoglycerate 2-phosphatase activity (GO:0004083);; Molecular Function: phosphoglycerate mutase activity (GO:0004619);; Biological Process: glycolytic process (GO:0006096);;	K01834|3.99306e-20|lgi:LOTGIDRAFT_187919|hypothetical protein; K01834 2,3-bisphosphoglycerate-dependent phosphoglycerate mutase [EC:5.4.2.11] (A)	[G]	Carbohydrate transport and metabolism	--	Probable phosphoglycerate mutase GN=gpmA OS=Dictyostelium discoideum (Slime mold) PE=1 SV=1	G	Carbohydrate transport and metabolism	hypothetical protein LOTGIDRAFT_187919 [Lottia gigantea]
c64720.graph_c0	>c64720.graph_c0|orf2 type=3prime_partial len=103aa loc=c64720.graph_c0:2-310:+	1	9	59.8	11.236	18956000000	23490000000	28987000000	23811000000	19129000000	17871000000	21148000000	1.93827e+10	0.814022	-0.296861	0.220557	no	c64720.graph_c0	[B]	Chromatin structure and dynamics	Cellular Component: nucleosome (GO:0000786);; Molecular Function: DNA binding (GO:0003677);; Cellular Component: nucleus (GO:0005634);; Cellular Component: lipid particle (GO:0005811);; Biological Process: nucleosome assembly (GO:0006334);; Molecular Function: protein heterodimerization activity (GO:0046982);; Biological Process: centrosome duplication (GO:0051298);;	K11254|5.54666e-52|bta:781223|histone H4; K11254 histone H4 (A)	[B]	Chromatin structure and dynamics	Core histone H2A/H2B/H3/H4;; TATA box binding protein associated factor (TAF);; Histone-like transcription factor (CBF/NF-Y) and archaeal histone	Histone H4 OS=Urechis caupo (Innkeeper worm) PE=3 SV=2	B	Chromatin structure and dynamics	histone H4, putative [Pediculus humanus corporis]
c70049.graph_c0	>c70049.graph_c0|orf1 type=3prime_partial len=364aa loc=c70049.graph_c0:2-1093:+	2	20	60.3	40.688	32401000000	31489000000	24715000000	29535000000	25116000000	27695000000	24401000000	2.57373e+10	0.871418	-0.198563	0.221174	no	c70049.graph_c0	--	--	Molecular Function: arginine kinase activity (GO:0004054);; Molecular Function: ATP binding (GO:0005524);; Biological Process: phosphorylation (GO:0016310);;	K00933|2.73936e-158|lgi:LOTGIDRAFT_183253|hypothetical protein; K00933 creatine kinase [EC:2.7.3.2] (A)	[C]	Energy production and conversion	ATP:guanido phosphotransferase, C-terminal catalytic domain;; ATP:guanido phosphotransferase, N-terminal domain	Arginine kinase OS=Liolophura japonica (Chiton) PE=2 SV=1	C	Energy production and conversion	arginine kinase [Crassostrea gigas]
c16552.graph_c0	>c16552.graph_c0|orf1 type=complete len=128aa loc=c16552.graph_c0:33-416:+	2	10	69.3	14.333	1222100000	1520800000	1065600000	1269500000	1055500000	715140000	1191900000	9.87513e+08	0.777876	-0.362388	0.221194	no	c16552.graph_c0	[J]	Translation, ribosomal structure and biogenesis	Molecular Function: structural constituent of ribosome (GO:0003735);; Cellular Component: ribosome (GO:0005840);; Biological Process: translation (GO:0006412);;	K02917|8.65493e-57|bfo:BRAFLDRAFT_277091|hypothetical protein; K02917 large subunit ribosomal protein L35Ae (A)	[J]	Translation, ribosomal structure and biogenesis	Ribosomal protein L35Ae	60S ribosomal protein L35a GN=rpl-33 OS=Caenorhabditis elegans PE=1 SV=3	J	Translation, ribosomal structure and biogenesis	PREDICTED: 60S ribosomal protein L35a-like isoform X1 [Aplysia californica]
c63930.graph_c0	>c63930.graph_c0|orf1 type=3prime_partial len=141aa loc=c63930.graph_c0:2-424:+	1	6	40.7	16.215	396300000	473350000	538500000	4.69383e+08	459140000	154070000	364610000	325940000	0.6944	-0.52616	0.221282	no	c63930.graph_c0	[J]	Translation, ribosomal structure and biogenesis	Cellular Component: ribosome (GO:0005840);;	K02896|8.6998e-53|oaa:100089491|RPL24; ribosomal protein L24; K02896 large subunit ribosomal protein L24e (A)	[J]	Translation, ribosomal structure and biogenesis	Ribosomal protein L24e	60S ribosomal protein L24 GN=RPL24 OS=Branchiostoma belcheri (Amphioxus) PE=2 SV=1	J	Translation, ribosomal structure and biogenesis	60S ribosomal protein L24, partial [Stegodyphus mimosarum]
c65938.graph_c0	>c65938.graph_c0|orf1 type=complete len=360aa loc=c65938.graph_c0:103-1182:-	1	2	5.3	40.293		47773000	15943000	31858000	50462000	45822000	57895000	51393000	1.61319	0.689916	0.221648	no	c65938.graph_c0	--	--	Molecular Function: nucleotide binding (GO:0000166);; Biological Process: mitotic cytokinesis (GO:0000281);; Biological Process: nematode larval development (GO:0002119);; Cellular Component: actin filament (GO:0005884);; Cellular Component: cell cortex (GO:0005938);; Biological Process: receptor-mediated endocytosis (GO:0006898);; Biological Process: cytokinesis, initiation of separation (GO:000…	K05692|1.03531e-113|mcc:713687|ACTG1; actin, gamma 1; K05692 actin beta/gamma 1 (A)	[Z]	Cytoskeleton	Actin	Actin-1 (Precursor) GN=act-1a OS=Onchocerca volvulus PE=3 SV=1	Z	Cytoskeleton	beta-actin [Tachypleus tridentatus]
c71453.graph_c0	>c71453.graph_c0|orf1 type=complete len=253aa loc=c71453.graph_c0:1297-2055:-	1	2	13.9	28.202		73085000	40446000	56765500	31414000		23069000	27241500	0.479895	-1.05921	0.221741	no	c71453.graph_c0	--	--	--	--	--	--	Sperm-tail PG-rich repeat	--	S	Function unknown	Outer dense fiber protein 3 [Crassostrea gigas]
c75132.graph_c0	>c75132.graph_c0|orf1 type=3prime_partial len=93aa loc=c75132.graph_c0:401-679:-	1	3	35.9	10.777	141010000	246670000	311400000	2.33027e+08	285850000	544980000	294480000	3.75103e+08	1.6097	0.686793	0.222349	no	c75132.graph_c0	--	--	Molecular Function: peptidase activity, acting on L-amino acid peptides (GO:0070011);;	K08776|5.22915e-31|bfo:BRAFLDRAFT_221576|hypothetical protein; K08776 puromycin-sensitive aminopeptidase [EC:3.4.11.-] (A)	[EO]	--	ERAP1-like C-terminal domain	--	O	Posttranslational modification, protein turnover, chaperones	Puromycin-sensitive aminopeptidase [Crassostrea gigas]
c65265.graph_c0	>c65265.graph_c0|orf1 type=complete len=124aa loc=c65265.graph_c0:197-568:+	2	3	30.1	13.395	62013000	216430000	204200000	160881000	356550000	261610000	175640000	264600000	1.64469	0.717819	0.22321	no	c65265.graph_c0	--	--	--	--	--	--	--	--	--	--	hypothetical protein CGI_10001667 [Crassostrea gigas]
c52402.graph_c0	>c52402.graph_c0|orf1 type=complete len=93aa loc=c52402.graph_c0:47-325:+	2	3	28.3	10.363	288470000	433290000	380830000	367530000	364180000	170130000	264960000	2.66423e+08	0.724902	-0.464142	0.22331	no	c52402.graph_c0	[J]	Translation, ribosomal structure and biogenesis	Biological Process: mitotic spindle elongation (GO:0000022);; Molecular Function: structural constituent of ribosome (GO:0003735);; Biological Process: translation (GO:0006412);; Cellular Component: cytosolic large ribosomal subunit (GO:0022625);; Molecular Function: metal ion binding (GO:0046872);;	K02921|3.84903e-40|bfo:BRAFLDRAFT_280618|hypothetical protein; K02921 large subunit ribosomal protein L37Ae (A)	[J]	Translation, ribosomal structure and biogenesis	Ribosomal L37ae protein family	60S ribosomal protein L37a GN=RPL37A OS=Cryptochiton stelleri (Giant gumboot chiton) PE=3 SV=3	J	Translation, ribosomal structure and biogenesis	ribosomal protein L37a [Pinctada fucata]
c72857.graph_c0	>c72857.graph_c0|orf1 type=complete len=186aa loc=c72857.graph_c0:432-989:+	1	5	34.1	20.382	141890000	248760000	244600000	211750000	253960000	666020000	298460000	4.06147e+08	1.91805	0.939639	0.223764	no	c72857.graph_c0	--	--	Biological Process: protein transport (GO:0015031);;	K12194|4.18166e-64|lgi:LOTGIDRAFT_203722|hypothetical protein; K12194 charged multivesicular body protein 4 (A)	[U]	Intracellular trafficking, secretion, and vesicular transport	Snf7	Charged multivesicular body protein 4 GN=chmp4 OS=Dictyostelium discoideum (Slime mold) PE=3 SV=1	U	Intracellular trafficking, secretion, and vesicular transport	PREDICTED: charged multivesicular body protein 4c-like [Aplysia californica]
c73590.graph_c1	>c73590.graph_c1|orf1 type=3prime_partial len=93aa loc=c73590.graph_c1:2-280:+	1	3	45.7	10.632	393970000	585500000	579180000	519550000	560610000	1143400000	671630000	791880000	1.52417	0.608019	0.223813	no	c73590.graph_c1	--	--	Molecular Function: signal transducer activity (GO:0004871);; Cellular Component: heterotrimeric G-protein complex (GO:0005834);; Biological Process: G-protein coupled receptor signaling pathway (GO:0007186);;	K04347|6.16373e-11|cmy:102930776|guanine nucleotide-binding protein G(I)/G(S)/G(O) subunit gamma-12-like; K04347 guanine nucleotide-binding protein G(I)/G(S)/G(O) subunit gamma-12 (A)	[T]	Signal transduction mechanisms	GGL domain	Guanine nucleotide-binding protein subunit gamma (Precursor) GN=gpc-1 OS=Caenorhabditis briggsae PE=3 SV=1	T	Signal transduction mechanisms	guanine nucleotide binding protein gamma 7 [Crassostrea ariakensis]
c36943.graph_c0	>c36943.graph_c0|orf1 type=internal len=219aa loc=c36943.graph_c0:3-662:+	1	4	32.9	23.843	29741000	49107000	23473000	34107000	34125000	54887000	84073000	57695000	1.69159	0.758378	0.224046	no	c36943.graph_c0	--	--	--	K06271|6.86851e-35|lgi:LOTGIDRAFT_218488|hypothetical protein; K06271 talin (A)	[Z]	Cytoskeleton	--	--	Z	Cytoskeleton	hypothetical protein LOTGIDRAFT_218488 [Lottia gigantea]
c77988.graph_c0	>c77988.graph_c0|orf1 type=complete len=296aa loc=c77988.graph_c0:96-983:+	1	4	16.3	33.342	88516000	46515000	64555000	6.65287e+07	55503000	46261000	42940000	4.82347e+07	0.725021	-0.463906	0.224124	no	c77988.graph_c0	[Q]	Secondary metabolites biosynthesis, transport and catabolism	--	--	[I]	Lipid transport and metabolism	Phytanoyl-CoA dioxygenase (PhyH)	Probable phytanoyl-CoA dioxygenase GN=ZK550.6 OS=Caenorhabditis elegans PE=3 SV=2	Q	Secondary metabolites biosynthesis, transport and catabolism	Ectoine hydroxylase [Crassostrea gigas]
c78164.graph_c0	>c78164.graph_c0|orf1 type=complete len=722aa loc=c78164.graph_c0:389-2554:-	1	15	25	82.144	181900000	264360000	216140000	220800000	243840000	382440000	254100000	293460000	1.32908	0.410424	0.224342	no	c78164.graph_c0	[J]	Translation, ribosomal structure and biogenesis	Molecular Function: glycine-tRNA ligase activity (GO:0004820);; Molecular Function: ATP binding (GO:0005524);; Cellular Component: cytoplasm (GO:0005737);; Biological Process: glycyl-tRNA aminoacylation (GO:0006426);;	K01880|0|nvi:100123216|glycine--tRNA ligase; K01880 glycyl-tRNA synthetase [EC:6.1.1.14] (A)	[J]	Translation, ribosomal structure and biogenesis	tRNA synthetase class II core domain (G, H, P, S and T);; Anticodon binding domain;; WHEP-TRS domain	Glycine--tRNA ligase OS=Bombyx mori (Silk moth) PE=1 SV=2	J	Translation, ribosomal structure and biogenesis	PREDICTED: glycine--tRNA ligase-like [Aplysia californica]
c76941.graph_c1	>c76941.graph_c1|orf1 type=3prime_partial len=562aa loc=c76941.graph_c1:3-1688:+	1	2	2.9	62.352		26642000	21894000	24268000	36193000	58898000	30062000	4.17177e+07	1.71904	0.781603	0.225222	no	c76941.graph_c1	[U]	Intracellular trafficking, secretion, and vesicular transport	--	K12493|0|lgi:LOTGIDRAFT_108053|hypothetical protein; K12493 ADP-ribosylation factor GTPase-activating protein 2/3 (A)	[T]	Signal transduction mechanisms	Putative GTPase activating protein for Arf	Uncharacterized protein F07F6.4 GN=F07F6.4 OS=Caenorhabditis elegans PE=3 SV=2	T	Signal transduction mechanisms	ADP-ribosylation factor GTPase-activating protein 2 [Crassostrea gigas]
c63993.graph_c0	>c63993.graph_c0|orf1 type=3prime_partial len=270aa loc=c63993.graph_c0:2-811:+	1	4	20.8	30.992	19548000	25878000	25110000	23512000	34967000	63432000	23611000	40670000	1.72976	0.790568	0.22632	no	c63993.graph_c0	--	--	Molecular Function: catalytic activity (GO:0003824);;	--	[E]	Amino acid transport and metabolism	Copper type II ascorbate-dependent monooxygenase, C-terminal domain	Tyramine beta-hydroxylase (Precursor) GN=tbh-1 OS=Caenorhabditis briggsae PE=3 SV=1	E	Amino acid transport and metabolism	hypothetical protein LOTGIDRAFT_162200 [Lottia gigantea]
c76460.graph_c0	>c76460.graph_c0|orf1 type=3prime_partial len=132aa loc=c76460.graph_c0:1-396:+	1	4	32.1	15.194	456590000	359320000	399720000	405210000	416310000	1000700000	560930000	6.59313e+08	1.62709	0.702294	0.226546	no	c76460.graph_c0	[H]	Coenzyme transport and metabolism	Biological Process: tetrahydrobiopterin biosynthetic process (GO:0006729);; Molecular Function: 4-alpha-hydroxytetrahydrobiopterin dehydratase activity (GO:0008124);;	K01724|2.82921e-48|nve:NEMVE_v1g238606|hypothetical protein; K01724 4a-hydroxytetrahydrobiopterin dehydratase [EC:4.2.1.96] (A)	[K]	Transcription	Pterin 4 alpha carbinolamine dehydratase	Putative pterin-4-alpha-carbinolamine dehydratase GN=pcbd-1 OS=Caenorhabditis elegans PE=3 SV=3	K	Transcription	PREDICTED: putative pterin-4-alpha-carbinolamine dehydratase-like [Aplysia californica]
c72699.graph_c0	>c72699.graph_c0|orf1 type=complete len=760aa loc=c72699.graph_c0:947-3226:-	1	8	14.5	84.771	67437000	186380000	154110000	1.35976e+08	212330000	534570000	172630000	306510000	2.25415	1.17259	0.228266	no	c72699.graph_c0	--	--	Biological Process: response to reactive oxygen species (GO:0000302);; Cellular Component: mitochondrial proton-transporting ATP synthase complex (GO:0005753);; Biological Process: cristae formation (GO:0042407);; Biological Process: mitochondrion morphogenesis (GO:0070584);;	K17785|3.26122e-135|lgi:LOTGIDRAFT_128909|hypothetical protein; K17785 mitofilin (A)	[M]	Cell wall/membrane/envelope biogenesis	Mitochondrial inner membrane protein	MICOS complex subunit Mic60 GN=CG6455 OS=Drosophila melanogaster (Fruit fly) PE=2 SV=4	M	Cell wall/membrane/envelope biogenesis	Mitochondrial inner membrane protein [Crassostrea gigas]
c76195.graph_c0	>c76195.graph_c0|orf1 type=3prime_partial len=1340aa loc=c76195.graph_c0:910-4929:-	1	95	71.8	153.74	197640000000	154680000000	205210000000	1.85843e+11	198220000000	54243000000	115080000000	1.22514e+11	0.659234	-0.601136	0.228616	no	c76195.graph_c0	[Z]	Cytoskeleton	Molecular Function: motor activity (GO:0003774);; Molecular Function: calmodulin binding (GO:0005516);; Molecular Function: ATP binding (GO:0005524);; Cellular Component: myofibril (GO:0030016);; Cellular Component: myosin filament (GO:0032982);; Molecular Function: actin filament binding (GO:0051015);;	K10352|0|smm:Smp_085540.6|myosin heavy chain; K10352 myosin heavy chain (A)	[Z]	Cytoskeleton	Myosin tail;; Myosin head (motor domain);; IQ calmodulin-binding motif	Myosin heavy chain, striated muscle OS=Argopecten irradians (Bay scallop) PE=1 SV=1	Z	Cytoskeleton	Myosin heavy chain, striated muscle [Crassostrea gigas]
c56789.graph_c0	>c56789.graph_c0|orf1 type=internal len=234aa loc=c56789.graph_c0:3-704:-	1	4	14.5	26.477		109320000	98842000	104081000	61238000	101410000	34161000	65603000	0.630307	-0.665873	0.228739	no	c56789.graph_c0	--	--	Molecular Function: transferase activity, transferring glycosyl groups (GO:0016757);;	K00750|1.34586e-133|lgi:LOTGIDRAFT_94313|hypothetical protein; K00750 glycogenin glucosyltransferase [EC:2.4.1.186] (A)	[G]	Carbohydrate transport and metabolism	Glycosyl transferase family 8	Glycogenin-1 {ECO:0000312|WormBase:F56B6.4a} OS=Caenorhabditis elegans PE=1 SV=1	G	Carbohydrate transport and metabolism	Glycogenin-1 [Crassostrea gigas]
c65574.graph_c0	>c65574.graph_c0|orf1 type=complete len=516aa loc=c65574.graph_c0:206-1753:-	1	1	1.4	57.088	184700000	195100000	43957000	1.41252e+08	66653000	562810000	478760000	3.69408e+08	2.61523	1.38694	0.229103	no	c65574.graph_c0	[V]	Defense mechanisms	Molecular Function: nucleotide binding (GO:0000166);; Biological Process: transport (GO:0006810);; Biological Process: cellular process (GO:0009987);; Molecular Function: ATPase activity (GO:0016887);;	K05674|0|lgi:LOTGIDRAFT_183817|hypothetical protein; K05674 ATP-binding cassette, subfamily C (CFTR/MRP), member 10 (A)	[Q]	Secondary metabolites biosynthesis, transport and catabolism	ABC transporter transmembrane region;; ABC transporter	ABC transporter C family member 8 GN=abcC8 OS=Dictyostelium discoideum (Slime mold) PE=3 SV=1	Q	Secondary metabolites biosynthesis, transport and catabolism	Multidrug resistance-associated protein 7 [Crassostrea gigas]
c66785.graph_c0	>c66785.graph_c0|orf1 type=complete len=425aa loc=c66785.graph_c0:214-1488:+	1	6	18.2	48.557	39820000	45097000	32280000	3.90657e+07	55974000	143840000	48395000	8.27363e+07	2.11788	1.08262	0.229891	no	c66785.graph_c0	--	--	--	--	[BT]	--	Cupin-like domain	JmjC domain-containing protein C GN=jcdC OS=Dictyostelium discoideum (Slime mold) PE=3 SV=2	T	Signal transduction mechanisms	JmjC domain-containing protein 5 [Crassostrea gigas]
c74846.graph_c0	>c74846.graph_c0|orf1 type=3prime_partial len=364aa loc=c74846.graph_c0:1-1092:+	1	4	18.5	42.16	53139000	66598000	55123000	5.82867e+07	38819000	43661000	59953000	4.74777e+07	0.814555	-0.295917	0.23034	no	c74846.graph_c0	--	--	Molecular Function: oxidoreductase activity, acting on paired donors, with incorporation or reduction of molecular oxygen, 2-oxoglutarate as one donor, and incorporation of one atom each of oxygen into both donors (GO:0016706);; Molecular Function: ion binding (GO:0043167);;	K00472|1.63323e-170|lgi:LOTGIDRAFT_196347|hypothetical protein; K00472 prolyl 4-hydroxylase [EC:1.14.11.2] (A)	[E]	Amino acid transport and metabolism	2OG-Fe(II) oxygenase superfamily	Prolyl 4-hydroxylase subunit alpha-2 (Precursor) GN=phy-2 OS=Caenorhabditis elegans PE=1 SV=1	E	Amino acid transport and metabolism	Prolyl 4-hydroxylase subunit alpha-1 [Crassostrea gigas]
c71940.graph_c0	>c71940.graph_c0|orf1 type=complete len=355aa loc=c71940.graph_c0:132-1196:+	1	5	16.4	39.616	105070000	87493000		96281500	129780000	114030000	101280000	115030000	1.19473	0.25668	0.230485	no	c71940.graph_c0	--	--	--	--	[U]	Intracellular trafficking, secretion, and vesicular transport	SCAMP family	--	U	Intracellular trafficking, secretion, and vesicular transport	Secretory carrier-associated membrane protein 1 [Crassostrea gigas]
c69192.graph_c0	>c69192.graph_c0|orf1 type=3prime_partial len=437aa loc=c69192.graph_c0:3-1313:+	1	30	67.7	50.62	5993000000	6295600000	6306200000	6.19827e+09	6598400000	12673000000	7385300000	8.88557e+09	1.43356	0.519599	0.232192	no	c69192.graph_c0	--	--	Molecular Function: calcium ion binding (GO:0005509);; Cellular Component: endoplasmic reticulum (GO:0005783);; Biological Process: protein folding (GO:0006457);; Molecular Function: unfolded protein binding (GO:0051082);;	K08057|5.04323e-158|lgi:LOTGIDRAFT_206609|hypothetical protein; K08057 calreticulin (A)	[O]	Posttranslational modification, protein turnover, chaperones	Calreticulin family	Calreticulin (Precursor) GN=crt-1 OS=Onchocerca volvulus PE=2 SV=2	O	Posttranslational modification, protein turnover, chaperones	calreticulin [Pinctada fucata]
c73094.graph_c0	>c73094.graph_c0|orf1 type=complete len=330aa loc=c73094.graph_c0:82-1071:+	1	9	35.6	36.441	137620000	124010000	166830000	142820000	130140000	128640000	110030000	1.22937e+08	0.86078	-0.216283	0.233794	no	c73094.graph_c0	[O]	Posttranslational modification, protein turnover, chaperones	Molecular Function: endopeptidase activity (GO:0004175);; Molecular Function: ATP binding (GO:0005524);; Cellular Component: cytoplasm (GO:0005737);; Biological Process: cellular response to DNA damage stimulus (GO:0006974);; Cellular Component: proteasome regulatory particle, base subcomplex (GO:0008540);; Molecular Function: nucleoside-triphosphatase activity (GO:0017111);; Biological Process: …	K03061|0|lgi:LOTGIDRAFT_203656|hypothetical protein; K03061 26S proteasome regulatory subunit T1 (A)	[O]	Posttranslational modification, protein turnover, chaperones	ATPase family associated with various cellular activities (AAA);; AAA domain (dynein-related subfamily)	26S protease regulatory subunit 7 GN=rpt-1 OS=Caenorhabditis elegans PE=1 SV=1	O	Posttranslational modification, protein turnover, chaperones	PREDICTED: 26S protease regulatory subunit 7-like [Aplysia californica]
c62932.graph_c0	>c62932.graph_c0|orf1 type=3prime_partial len=316aa loc=c62932.graph_c0:36-983:-	1	4	21.3	34.651	83320000	56566000	72765000	7.08837e+07	60572000	116140000	145900000	1.07537e+08	1.5171	0.601312	0.234191	no	c62932.graph_c0	--	--	Molecular Function: catalytic activity (GO:0003824);;	--	[E]	Amino acid transport and metabolism	Trypsin;; Domain of unknown function (DUF316)	Trypsin-7 (Precursor) GN=TRYP7 OS=Anopheles gambiae (African malaria mosquito) PE=2 SV=2	O	Posttranslational modification, protein turnover, chaperones	PREDICTED: trypsin-1-like, partial [Acyrthosiphon pisum]
c74936.graph_c0	>c74936.graph_c0|orf1 type=3prime_partial len=1415aa loc=c74936.graph_c0:908-5152:-	1	22	19.5	149.93	655110000	769790000	1246100000	8.90333e+08	821380000	66275000	580620000	489425000	0.54971	-0.863258	0.234877	no	c74936.graph_c0	[R]	General function prediction only	--	--	[T]	Signal transduction mechanisms	Laminin G domain;; Laminin G domain;; WD domain, G-beta repeat;; Concanavalin A-like lectin/glucanases superfamily;; Nucleoporin Nup120/160	Neurexin-4 (Precursor) GN=Nrx-IV OS=Drosophila melanogaster (Fruit fly) PE=1 SV=2	T	Signal transduction mechanisms	Neurexin-1-alpha [Crassostrea gigas]
c61550.graph_c0	>c61550.graph_c0|orf1 type=internal len=482aa loc=c61550.graph_c0:1-1449:+	1	22	54.6	53.527	10354000000	7753800000	1177500000	6.42843e+09	14575000000	5563300000	20863000000	13667100000	2.12604	1.08817	0.237239	no	c61550.graph_c0	--	--	--	--	[TW]	--	--	--	--	--	hypothetical protein LOTGIDRAFT_230689 [Lottia gigantea]
c76899.graph_c0	>c76899.graph_c0|orf1 type=complete len=335aa loc=c76899.graph_c0:991-1995:-	1	1	4.2	36.745		12111000	12836000	12473500	9430500	11644000		10537250	0.844771	-0.243368	0.238291	no	c76899.graph_c0	[R]	General function prediction only	Molecular Function: organic cyclic compound binding (GO:0097159);; Molecular Function: heterocyclic compound binding (GO:1901363);;	--	[A]	RNA processing and modification	RNA recognition motif. (a.k.a. RRM, RBD, or RNP domain);; RNA recognition motif (a.k.a. RRM, RBD, or RNP domain);; RNA recognition motif. (a.k.a. RRM, RBD, or RNP domain)	Protein elav GN=elav OS=Drosophila melanogaster (Fruit fly) PE=2 SV=1	A	RNA processing and modification	ELAV 2-like protein [Aplysia californica]
c69342.graph_c0	>c69342.graph_c0|orf1 type=3prime_partial len=236aa loc=c69342.graph_c0:3-710:+	1	2	6.8	27.182		27469000	27940000	27704500	37646000	67661000		52653500	1.90054	0.926409	0.238359	no	c69342.graph_c0	[Q]	Secondary metabolites biosynthesis, transport and catabolism	--	K11182|3.29311e-22|acs:100557987|aoc1; amine oxidase, copper containing 1; K11182 diamine oxidase [EC:1.4.3.22] (A)	[Q]	Secondary metabolites biosynthesis, transport and catabolism	Copper amine oxidase, enzyme domain	Putative amine oxidase [copper-containing] (Precursor) OS=Pinctada margaritifera (Black-lipped pearl oyster) PE=1 SV=1	Q	Secondary metabolites biosynthesis, transport and catabolism	Membrane primary amine oxidase [Crassostrea gigas]
c23848.graph_c0	>c23848.graph_c0|orf1 type=internal len=229aa loc=c23848.graph_c0:1-690:+	1	3	17.9	24.561	357170000	331580000	340930000	3.43227e+08	386460000	778370000	398920000	521250000	1.51868	0.602814	0.239171	no	c23848.graph_c0	--	--	--	K06826|7.42443e-80|lgi:LOTGIDRAFT_208735|hypothetical protein; K06826 nidogen (entactin) (A)	[MW]	--	G2F domain;; Nidogen-like	Mucin-like protein {ECO:0000303|PubMed:23765379} (Fragment) OS=Acropora millepora (Staghorn coral) PE=1 SV=1	T	Signal transduction mechanisms	hypothetical protein LOTGIDRAFT_208735 [Lottia gigantea]
c64052.graph_c0	>c64052.graph_c0|orf1 type=internal len=166aa loc=c64052.graph_c0:2-502:+	1	7	50	18.553	858490000	919230000	885490000	8.87737e+08	907180000	2116300000	1165300000	1396260000	1.57283	0.653364	0.23925	no	c64052.graph_c0	[O]	Posttranslational modification, protein turnover, chaperones	Molecular Function: ATP binding (GO:0005524);; Biological Process: protein folding (GO:0006457);; Biological Process: response to stress (GO:0006950);; Molecular Function: unfolded protein binding (GO:0051082);;	K09487|1.49768e-91|hro:HELRODRAFT_157169|hypothetical protein; K09487 heat shock protein 90kDa beta (A)	[O]	Posttranslational modification, protein turnover, chaperones	Histidine kinase-, DNA gyrase B-, and HSP90-like ATPase;; Histidine kinase-, DNA gyrase B-, and HSP90-like ATPase	Endoplasmin homolog (Precursor) GN=grp94 OS=Dictyostelium discoideum (Slime mold) PE=2 SV=2	O	Posttranslational modification, protein turnover, chaperones	glucose-regulated protein 94 [Crassostrea gigas]
c71391.graph_c0	>c71391.graph_c0|orf1 type=complete len=189aa loc=c71391.graph_c0:214-780:+	2	7	47.3	20.737	488580000	551350000	736300000	5.92077e+08	743860000	760020000	626290000	7.10057e+08	1.19926	0.26215	0.239578	no	c71391.graph_c0	[T]	Signal transduction mechanisms	--	--	--	--	Universal stress protein family	--	T	Signal transduction mechanisms	hypothetical protein CGI_10025135 [Crassostrea gigas]
c69020.graph_c0	>c69020.graph_c0|orf1 type=complete len=105aa loc=c69020.graph_c0:195-509:+	1	3	34.6	11.976	90971000	93946000	53470000	7.94623e+07	83493000	102440000	145610000	1.10514e+08	1.39078	0.47589	0.240151	no	c69020.graph_c0	--	--	--	--	--	--	--	--	--	--	hypothetical protein CGI_10012419 [Crassostrea gigas]
c77806.graph_c0	>c77806.graph_c0|orf1 type=internal len=434aa loc=c77806.graph_c0:2-1306:+	1	7	21	49.194	131730000	76794000	76303000	9.49423e+07	68657000	50841000	81061000	66853000	0.704143	-0.506059	0.240154	no	c77806.graph_c0	[R]	General function prediction only	Molecular Function: ATP binding (GO:0005524);; Biological Process: ATP catabolic process (GO:0006200);; Molecular Function: electron carrier activity (GO:0009055);; Molecular Function: organic phosphonate transmembrane-transporting ATPase activity (GO:0015416);; Molecular Function: iron-sulfur cluster binding (GO:0051536);;	K06174|0|hro:HELRODRAFT_71728|hypothetical protein; K06174 ATP-binding cassette, sub-family E, member 1 (A)	[A]	RNA processing and modification	ABC transporter;; AAA domain;; RecF/RecN/SMC N terminal domain	ABC transporter A family member 10 GN=abcA10 OS=Dictyostelium discoideum (Slime mold) PE=3 SV=1	A	RNA processing and modification	ATP-binding cassette sub-family E member 1 [Crassostrea gigas]
c68373.graph_c0	>c68373.graph_c0|orf1 type=complete len=330aa loc=c68373.graph_c0:140-1129:-	1	6	23.1	36.204		208230000	181220000	194725000	192670000	100440000	131560000	1.41557e+08	0.726957	-0.460058	0.240163	no	c68373.graph_c0	--	--	Molecular Function: oxidoreductase activity (GO:0016491);;	K13948|7.89317e-112|nvi:100120078|prostaglandin reductase 1-like; K13948 prostaglandin reductase 1 [EC:1.3.1.74 1.3.1.48] (A)	[R]	General function prediction only	Zinc-binding dehydrogenase;; Zinc-binding dehydrogenase	Probable quinone oxidoreductase OS=Leishmania amazonensis PE=3 SV=1	R	General function prediction only	Prostaglandin reductase 1 [Crassostrea gigas]
c73690.graph_c0	>c73690.graph_c0|orf1 type=5prime_partial len=356aa loc=c73690.graph_c0:190-1260:+	1	6	15.7	41.925	70606000	76875000	79920000	7.58003e+07	83822000	191260000	94122000	123068000	1.62358	0.69918	0.24065	no	c73690.graph_c0	--	--	--	--	--	--	--	--	S	Function unknown	Shootin-1 [Crassostrea gigas]
c55020.graph_c0	>c55020.graph_c0|orf1 type=internal len=193aa loc=c55020.graph_c0:3-581:-	1	4	19.2	21.673	154320000	89752000	116790000	1.20287e+08	37491000	129030000	55328000	7.39497e+07	0.614775	-0.701869	0.241079	no	c55020.graph_c0	[E]	Amino acid transport and metabolism	--	K14358|9.52004e-56|shr:100917436|SCRN2; secernin 2; K14358 secernin (A)	--	--	Peptidase family C69;; Acyl-coenzyme A:6-aminopenicillanic acid acyl-transferase	--	R	General function prediction only	PREDICTED: secernin-2-like [Aplysia californica]
c68331.graph_c0	>c68331.graph_c0|orf1 type=complete len=110aa loc=c68331.graph_c0:149-478:+	1	5	42.2	11.758	2169200000	1505700000	1933500000	1.86947e+09	1865200000	1425700000	1119700000	1470200000	0.786428	-0.346614	0.241591	no	c68331.graph_c0	--	--	Cellular Component: muscle tendon junction (GO:0005927);; Cellular Component: Z disc (GO:0030018);; Biological Process: myofibril assembly (GO:0030239);; Molecular Function: muscle alpha-actinin binding (GO:0051371);;	--	[TZ]	--	PDZ domain (Also known as DHR or GLGF);; PDZ domain	PDZ and LIM domain protein Zasp GN=CG30084 OS=Drosophila melanogaster (Fruit fly) PE=1 SV=2	Z	Cytoskeleton	PDZ and LIM domain protein 1 [Crassostrea gigas]
c69717.graph_c0	>c69717.graph_c0|orf1 type=3prime_partial len=356aa loc=c69717.graph_c0:1099-2166:-	1	14	64.2	37.669	1850300000	2537900000	2678200000	2.35547e+09	2736700000	4108500000	2521500000	3.12223e+09	1.32553	0.406565	0.242069	no	c69717.graph_c0	[C]	Energy production and conversion	Biological Process: tricarboxylic acid cycle (GO:0006099);; Biological Process: malate metabolic process (GO:0006108);; Molecular Function: L-malate dehydrogenase activity (GO:0030060);; Biological Process: cellular carbohydrate metabolic process (GO:0044262);;	K00026|8.20297e-149|lgi:LOTGIDRAFT_225558|hypothetical protein; K00026 malate dehydrogenase [EC:1.1.1.37] (A)	[C]	Energy production and conversion	lactate/malate dehydrogenase, alpha/beta C-terminal domain;; lactate/malate dehydrogenase, NAD binding domain;; Tetrahydrofolate dehydrogenase/cyclohydrolase, NAD(P)-binding domain	Probable malate dehydrogenase, mitochondrial (Precursor) GN=mdh-2 OS=Caenorhabditis elegans PE=3 SV=1	C	Energy production and conversion	PREDICTED: malate dehydrogenase, mitochondrial-like isoform X2 [Aplysia californica]
c72563.graph_c0	>c72563.graph_c0|orf1 type=complete len=218aa loc=c72563.graph_c0:100-753:+	1	6	34.6	25.121	277590000	163500000	164100000	201730000	169750000	116910000	150150000	1.45603e+08	0.721773	-0.470382	0.242334	no	c72563.graph_c0	[U]	Intracellular trafficking, secretion, and vesicular transport	Cellular Component: integral component of membrane (GO:0016021);; Biological Process: vesicle-mediated transport (GO:0016192);;	K08517|2.57258e-113|lgi:LOTGIDRAFT_231136|hypothetical protein; K08517 vesicle transport protein SEC22 (A)	[U]	Intracellular trafficking, secretion, and vesicular transport	Regulated-SNARE-like domain;; Synaptobrevin	Vesicle-associated membrane protein 7B OS=Dictyostelium discoideum (Slime mold) PE=3 SV=1	U	Intracellular trafficking, secretion, and vesicular transport	hypothetical protein LOTGIDRAFT_231136 [Lottia gigantea]
c71771.graph_c0	>c71771.graph_c0|orf1 type=complete len=226aa loc=c71771.graph_c0:74-751:+	1	4	15.1	25.766		119960000	85252000	102606000	108890000	141970000	138280000	1.29713e+08	1.26419	0.338212	0.243136	no	c71771.graph_c0	[O]	Posttranslational modification, protein turnover, chaperones	--	K00799|6.62539e-71|lgi:LOTGIDRAFT_195517|hypothetical protein; K00799 glutathione S-transferase [EC:2.5.1.18] (A)	[O]	Posttranslational modification, protein turnover, chaperones	Glutathione S-transferase, N-terminal domain;; Glutathione S-transferase, N-terminal domain;; Glutathione S-transferase, N-terminal domain;; Glutathione S-transferase, C-terminal domain;; Glutathione S-transferase, C-terminal domain;; Glutathione S-transferase, C-terminal domain	Glutathione S-transferase 1, isoform C GN=GstD1 OS=Anopheles gambiae (African malaria mosquito) PE=1 SV=2	O	Posttranslational modification, protein turnover, chaperones	hypothetical protein LOTGIDRAFT_195517 [Lottia gigantea]
c77667.graph_c0	>c77667.graph_c0|orf1 type=5prime_partial len=341aa loc=c77667.graph_c0:92-1117:+	1	5	18.5	37.081	25111000	20389000	21887000	2.24623e+07	30234000	22878000	24931000	2.60143e+07	1.15813	0.211799	0.243175	no	c77667.graph_c0	[I]	Lipid transport and metabolism	Molecular Function: methylmalonyl-CoA mutase activity (GO:0004494);; Biological Process: metabolic process (GO:0008152);; Molecular Function: cobalamin binding (GO:0031419);; Molecular Function: metal ion binding (GO:0046872);; Molecular Function: 2-methyleneglutarate mutase activity (GO:0047548);;	K01847|0|lgi:LOTGIDRAFT_227052|hypothetical protein; K01847 methylmalonyl-CoA mutase [EC:5.4.99.2] (A)	--	--	Methylmalonyl-CoA mutase;; B12 binding domain	Probable methylmalonyl-CoA mutase, mitochondrial (Precursor) GN=mmcm-1 OS=Caenorhabditis elegans PE=3 SV=2	C	Energy production and conversion	Methylmalonyl-CoA mutase, mitochondrial [Crassostrea gigas]
c56857.graph_c0	>c56857.graph_c0|orf1 type=3prime_partial len=84aa loc=c56857.graph_c0:240-491:-	1	2	30.1	8.8353	42181000	52526000	33228000	42645000	62427000	65811000	39991000	5.60763e+07	1.31496	0.395015	0.243796	no
c71711.graph_c0	>c71711.graph_c0|orf1 type=3prime_partial len=209aa loc=c71711.graph_c0:268-894:-	1	3	22.1	23.831	97216000	88839000	113570000	99875000	108260000	228280000	121380000	152640000	1.52831	0.611938	0.244406	no	c71711.graph_c0	--	--	--	K08288|5.16942e-58|lgi:LOTGIDRAFT_226808|hypothetical protein; K08288 protein kinase C substrate 80K-H (A)	[T]	Signal transduction mechanisms	Glucosidase II beta subunit-like protein;; Glucosidase II beta subunit-like protein	--	O	Posttranslational modification, protein turnover, chaperones	Glucosidase 2 subunit beta [Crassostrea gigas]
c70254.graph_c0	>c70254.graph_c0|orf1 type=3prime_partial len=310aa loc=c70254.graph_c0:208-1137:-	1	3	11.7	34.525		48549000	52954000	50751500		87992000	59894000	73943000	1.45696	0.542963	0.244499	no	c70254.graph_c0	--	--	--	--	--	--	--	Short-chain collagen C4 (Fragment) OS=Ephydatia muelleri (Mueller&apos;s freshwater sponge) PE=2 SV=1	--	--	hypothetical protein CAPTEDRAFT_175196 [Capitella teleta]
c16628.graph_c0	>c16628.graph_c0|orf1 type=3prime_partial len=455aa loc=c16628.graph_c0:3-1367:+	1	20	57.7	51.077	2650500000	3235000000	2946100000	2.94387e+09	2297600000	2539500000	2952400000	2596500000	0.882003	-0.181144	0.244756	no	c16628.graph_c0	[C]	Energy production and conversion	Molecular Function: magnesium ion binding (GO:0000287);; Molecular Function: isocitrate dehydrogenase (NADP+) activity (GO:0004450);; Biological Process: tricarboxylic acid cycle (GO:0006099);; Biological Process: isocitrate metabolic process (GO:0006102);; Molecular Function: NAD binding (GO:0051287);;	K00031|0|lgi:LOTGIDRAFT_220933|hypothetical protein; K00031 isocitrate dehydrogenase [EC:1.1.1.42] (A)	[C]	Energy production and conversion	Isocitrate/isopropylmalate dehydrogenase	Isocitrate dehydrogenase [NADP], mitochondrial (Precursor) GN=idhM OS=Dictyostelium discoideum (Slime mold) PE=3 SV=1	C	Energy production and conversion	Isocitrate dehydrogenase [NADP], mitochondrial [Crassostrea gigas]
c74949.graph_c1	>c74949.graph_c1|orf1 type=internal len=196aa loc=c74949.graph_c1:1-591:+	1	7	44.9	21.955	310120000	301400000	442900000	3.51473e+08	343460000	184020000	261640000	263040000	0.748392	-0.418133	0.244817	no	c74949.graph_c1	--	--	Molecular Function: glucose-6-phosphate dehydrogenase activity (GO:0004345);; Biological Process: pentose-phosphate shunt (GO:0006098);; Molecular Function: NADP binding (GO:0050661);;	K00036|1.36383e-110|lgi:LOTGIDRAFT_231049|hypothetical protein; K00036 glucose-6-phosphate 1-dehydrogenase [EC:1.1.1.49] (A)	[G]	Carbohydrate transport and metabolism	Glucose-6-phosphate dehydrogenase, C-terminal domain	Glucose-6-phosphate 1-dehydrogenase GN=ZW OS=Ceratitis capitata (Mediterranean fruit fly) PE=2 SV=1	G	Carbohydrate transport and metabolism	Glucose-6-phosphate 1-dehydrogenase [Crassostrea gigas]
c75492.graph_c0	>c75492.graph_c0|orf1 type=3prime_partial len=106aa loc=c75492.graph_c0:1121-1438:-	1	3	29.5	11.728	135650000	207210000	201720000	1.81527e+08	236190000	320330000	179620000	245380000	1.35176	0.434836	0.245017	no	c75492.graph_c0	--	--	--	--	--	--	--	--	--	--	hypothetical protein LOTGIDRAFT_235897 [Lottia gigantea]
c71681.graph_c0	>c71681.graph_c0|orf1 type=3prime_partial len=115aa loc=c71681.graph_c0:2-346:+	1	3	31.6	13.152	241740000	221590000	296810000	253380000	228630000	220980000	217940000	2.22517e+08	0.878193	-0.187389	0.245621	no	c71681.graph_c0	--	--	--	--	[S]	Function unknown	SH3-binding, glutamic acid-rich protein;; Glutaredoxin	SH3 domain-binding glutamic acid-rich protein homolog GN=Sh3beta OS=Drosophila melanogaster (Fruit fly) PE=1 SV=2	S	Function unknown	SH3 domain-binding glutamic acid-rich-like protein 3 [Crassostrea gigas]
c74638.graph_c1	>c74638.graph_c1|orf1 type=internal len=358aa loc=c74638.graph_c1:2-1078:+	1	4	11.7	40.744		146850000	168100000	157475000	120920000		143580000	132250000	0.839816	-0.251855	0.245861	no	c74638.graph_c1	[M]	Cell wall/membrane/envelope biogenesis	Cellular Component: intracellular (GO:0005622);; Molecular Function: GDP-mannose 4,6-dehydratase activity (GO:0008446);; Biological Process: GDP-mannose metabolic process (GO:0019673);; Molecular Function: coenzyme binding (GO:0050662);;	K01711|0|hro:HELRODRAFT_101345|hypothetical protein; K01711 GDPmannose 4,6-dehydratase [EC:4.2.1.47] (A)	[G]	Carbohydrate transport and metabolism	NAD dependent epimerase/dehydratase family;; RmlD substrate binding domain	GDP-mannose 4,6 dehydratase GN=Gmd OS=Drosophila melanogaster (Fruit fly) PE=1 SV=2	G	Carbohydrate transport and metabolism	GDP-mannose 4,6 dehydratase [Crassostrea gigas]
c75985.graph_c0	>c75985.graph_c0|orf1 type=complete len=217aa loc=c75985.graph_c0:2916-3566:-	1	10	52.8	24.207	495950000	708580000	749990000	6.51507e+08	730310000	1122200000	725540000	859350000	1.31902	0.399466	0.24637	no	c75985.graph_c0	[R]	General function prediction only	Molecular Function: GTP binding (GO:0005525);; Biological Process: small GTPase mediated signal transduction (GO:0007264);; Biological Process: protein transport (GO:0015031);;	K07904|5.0002e-123|lgi:LOTGIDRAFT_225073|hypothetical protein; K07904 Ras-related protein Rab-11A (A)	[U]	Intracellular trafficking, secretion, and vesicular transport	Ras family;; Miro-like protein;; ADP-ribosylation factor family;; 50S ribosome-binding GTPase;; AAA domain;; Elongation factor Tu GTP binding domain	Ras-related protein Rab-11A GN=rab11A OS=Dictyostelium discoideum (Slime mold) PE=1 SV=1	U	Intracellular trafficking, secretion, and vesicular transport	hypothetical protein CAPTEDRAFT_226009 [Capitella teleta]
c74372.graph_c0	>c74372.graph_c0|orf1 type=3prime_partial len=1153aa loc=c74372.graph_c0:61-3519:-	1	31	38.1	128.4	3094100000	1304100000	3406600000	2601600000	1643200000	830210000	2208200000	1.56054e+09	0.599837	-0.737357	0.246438	no	c74372.graph_c0	--	--	--	--	--	--	G8 domain	Protein DDB_G0287365 (Precursor) GN=DDB_G0287365 OS=Dictyostelium discoideum (Slime mold) PE=3 SV=1	S	Function unknown	Transmembrane protein 2 [Crassostrea gigas]
c62112.graph_c0	>c62112.graph_c0|orf1 type=3prime_partial len=579aa loc=c62112.graph_c0:179-1915:-	1	30	60.4	64.167	18152000000	12911000000	2152500000	1.10718e+10	24551000000	9481700000	33323000000	22451900000	2.02784	1.01994	0.247198	no	c62112.graph_c0	--	--	--	--	[TW]	--	Protein of unknown function (DUF272)	--	W	Extracellular structures	hypothetical protein LOTGIDRAFT_230689 [Lottia gigantea]
c76103.graph_c0	>c76103.graph_c0|orf1 type=complete len=437aa loc=c76103.graph_c0:110-1420:+	1	8	23.6	49.606	199820000	303770000	164160000	2.22583e+08	256500000	386790000	265290000	302860000	1.36066	0.444305	0.247526	no	c76103.graph_c0	[P]	Inorganic ion transport and metabolism	--	K01672|6.4596e-83|lgi:LOTGIDRAFT_131044|hypothetical protein; K01672 carbonic anhydrase [EC:4.2.1.1] (A)	[R]	General function prediction only	Eukaryotic-type carbonic anhydrase	Putative carbonic anhydrase 3 GN=cah-3 OS=Caenorhabditis elegans PE=3 SV=1	R	General function prediction only	carbonic anhydrase [Crassostrea gigas]
c73301.graph_c0	>c73301.graph_c0|orf1 type=3prime_partial len=673aa loc=c73301.graph_c0:1-2019:+	1	4	7.4	67.304	18767000	43347000		31057000	50639000	98753000		74696000	2.40513	1.26611	0.247596	no	c73301.graph_c0	--	--	--	K06236|2.58251e-42|xma:102219650|collagen alpha-1(XI) chain-like; K06236 collagen, type I/II/III/V/XI/XXIV/XXVII, alpha (A)	[W]	Extracellular structures	Collagen triple helix repeat (20 copies);; Fibrillar collagen C-terminal domain	Collagen alpha chain (Fragment) OS=Acropora millepora (Staghorn coral) PE=1 SV=1	W	Extracellular structures	Collagen alpha-2(I) chain [Crassostrea gigas]
c78210.graph_c2	>c78210.graph_c2|orf1 type=5prime_partial len=1919aa loc=c78210.graph_c2:1-5757:-	1	111	66.3	221.84	139400000000	137110000000	137890000000	1.38133e+11	142290000000	108150000000	123930000000	124790000000	0.903403	-0.146559	0.248498	no	c78210.graph_c2	[Z]	Cytoskeleton	Molecular Function: motor activity (GO:0003774);; Molecular Function: calmodulin binding (GO:0005516);; Molecular Function: ATP binding (GO:0005524);; Cellular Component: myofibril (GO:0030016);; Cellular Component: myosin filament (GO:0032982);; Molecular Function: actin filament binding (GO:0051015);;	K10352|0|smm:Smp_085540.6|myosin heavy chain; K10352 myosin heavy chain (A)	[Z]	Cytoskeleton	Myosin tail;; Myosin head (motor domain);; Myosin N-terminal SH3-like domain;; IQ calmodulin-binding motif	Myosin heavy chain, striated muscle OS=Argopecten irradians (Bay scallop) PE=1 SV=1	Z	Cytoskeleton	myosin heavy chain [Argopecten irradians]
c63950.graph_c0	>c63950.graph_c0|orf1 type=3prime_partial len=219aa loc=c63950.graph_c0:3-659:+	2	5	22.9	24.572	423520000	520560000	498630000	4.80903e+08	573030000	467540000	619410000	5.53327e+08	1.1506	0.202385	0.248653	no	c63950.graph_c0	[J]	Translation, ribosomal structure and biogenesis	Biological Process: mitotic spindle elongation (GO:0000022);; Cellular Component: nuclear chromosome (GO:0000228);; Molecular Function: RNA binding (GO:0003723);; Molecular Function: structural constituent of ribosome (GO:0003735);; Cellular Component: nucleolus (GO:0005730);; Biological Process: translation (GO:0006412);; Cellular Component: cytosolic small ribosomal subunit (GO:0022627);;	K02989|1.40266e-129|tru:101061501|40S ribosomal protein S5-like; K02989 small subunit ribosomal protein S5e (A)	[J]	Translation, ribosomal structure and biogenesis	Ribosomal protein S7p/S5e	40S ribosomal protein S5a GN=RpS5a OS=Drosophila melanogaster (Fruit fly) PE=1 SV=1	J	Translation, ribosomal structure and biogenesis	ribosomal protein S5 [Crassostrea gigas]
c68372.graph_c0	>c68372.graph_c0|orf1 type=3prime_partial len=392aa loc=c68372.graph_c0:2-1177:+	1	27	61.4	45.139	22484000000	19067000000	20322000000	2.06243e+10	20792000000	16142000000	18161000000	18365000000	0.890453	-0.167389	0.248863	no	c68372.graph_c0	--	--	Molecular Function: motor activity (GO:0003774);; Molecular Function: actin binding (GO:0003779);; Molecular Function: calmodulin binding (GO:0005516);; Molecular Function: ATP binding (GO:0005524);; Cellular Component: myofibril (GO:0030016);; Cellular Component: myosin filament (GO:0032982);;	K17751|9.2162e-107|dsi:Dsim_GD24081|GD24081 gene product from transcript GD24081-RA; K17751 myosin heavy chain 6/7 (A)	[Z]	Cytoskeleton	Myosin tail	Myosin heavy chain, striated muscle OS=Argopecten irradians (Bay scallop) PE=1 SV=1	Z	Cytoskeleton	Myosin heavy chain, striated muscle [Crassostrea gigas]
c68335.graph_c0	>c68335.graph_c0|orf1 type=complete len=353aa loc=c68335.graph_c0:273-1331:-	1	9	34.4	37.157	172250000	228870000	255030000	2.18717e+08	267080000	320840000	221070000	2.69663e+08	1.23293	0.302096	0.248881	no	c68335.graph_c0	[I]	Lipid transport and metabolism	Molecular Function: phosphogluconate dehydrogenase (decarboxylating) activity (GO:0004616);; Biological Process: pentose-phosphate shunt (GO:0006098);; Biological Process: valine metabolic process (GO:0006573);; Molecular Function: 3-hydroxyisobutyrate dehydrogenase activity (GO:0008442);; Molecular Function: NAD binding (GO:0051287);;	K00020|3.41478e-135|bfo:BRAFLDRAFT_270300|hypothetical protein; K00020 3-hydroxyisobutyrate dehydrogenase [EC:1.1.1.31] (A)	[R]	General function prediction only	NAD binding domain of 6-phosphogluconate dehydrogenase;; NAD-binding of NADP-dependent 3-hydroxyisobutyrate dehydrogenase;; NADP oxidoreductase coenzyme F420-dependent;; D-isomer specific 2-hydroxyacid dehydrogenase, NAD binding domain;; 3-hydroxyacyl-CoA dehydrogenase, NAD binding domain	Probable 3-hydroxyisobutyrate dehydrogenase, mitochondrial (Precursor) GN=hibA OS=Dictyostelium discoideum (Slime mold) PE=3 SV=1	E	Amino acid transport and metabolism	3-hydroxyisobutyrate dehydrogenase, mitochondrial [Crassostrea gigas]
c67924.graph_c0	>c67924.graph_c0|orf1 type=3prime_partial len=293aa loc=c67924.graph_c0:2-880:+	1	11	53.4	33.137	1012100000	1058900000	1177100000	1082700000	1060200000	645660000	988350000	898070000	0.829473	-0.269734	0.249029	no	c67924.graph_c0	--	--	Biological Process: cell morphogenesis (GO:0000902);; Molecular Function: actin binding (GO:0003779);; Cellular Component: dynactin complex (GO:0005869);; Biological Process: phagocytosis (GO:0006909);; Biological Process: microtubule-based movement (GO:0007018);; Biological Process: germarium-derived oocyte fate determination (GO:0007294);; Cellular Component: F-actin capping protein complex (GO…	K10364|4.74482e-151|lgi:LOTGIDRAFT_196809|hypothetical protein; K10364 capping protein (actin filament) muscle Z-line, alpha (A)	[Z]	Cytoskeleton	F-actin capping protein alpha subunit	F-actin-capping protein subunit alpha GN=cpa OS=Drosophila melanogaster (Fruit fly) PE=2 SV=1	Z	Cytoskeleton	F-actin-capping protein subunit alpha [Crassostrea gigas]
c55739.graph_c0	>c55739.graph_c0|orf1 type=3prime_partial len=338aa loc=c55739.graph_c0:346-1359:-	1	3	12.2	39.474	33769000	87662000	56976000	59469000	62987000	203860000	95079000	120642000	2.02865	1.02052	0.249066	no	c55739.graph_c0	[T]	Signal transduction mechanisms	--	K05694|3.3129e-100|lgi:LOTGIDRAFT_133495|hypothetical protein; K05694 receptor-type tyrosine-protein phosphatase beta [EC:3.1.3.48] (A)	[T]	Signal transduction mechanisms	Protein-tyrosine phosphatase;; Dual specificity phosphatase, catalytic domain;; Tyrosine phosphatase family	Tyrosine-protein phosphatase 10D (Precursor) GN=Ptp10D OS=Drosophila melanogaster (Fruit fly) PE=1 SV=4	T	Signal transduction mechanisms	Receptor-type tyrosine-protein phosphatase beta [Crassostrea gigas]
c47652.graph_c0	>c47652.graph_c0|orf1 type=internal len=310aa loc=c47652.graph_c0:3-932:-	1	5	20.6	34.127	253570000	176880000	181820000	204090000	106350000		181060000	143705000	0.704126	-0.506095	0.249694	no	c47652.graph_c0	[R]	General function prediction only	Molecular Function: catalytic activity (GO:0003824);;	K10645|8.69218e-66|apla:101805190|E3 ubiquitin-protein ligase MIB2-like; K10645 E3 ubiquitin-protein ligase mind-bomb [EC:6.3.2.19] (A)	[R]	General function prediction only	Ankyrin repeats (3 copies);; Ankyrin repeat;; Ankyrin repeats (many copies);; Ankyrin repeats (many copies);; Ankyrin repeat	E3 ubiquitin-protein ligase mind-bomb GN=mib1 OS=Drosophila melanogaster (Fruit fly) PE=1 SV=3	R	General function prediction only	E3 ubiquitin-protein ligase MIB2 [Crassostrea gigas]
c75162.graph_c0	>c75162.graph_c0|orf1 type=3prime_partial len=253aa loc=c75162.graph_c0:1-759:+	1	4	25	28.708	145570000	65293000	114060000	1.08308e+08	66900000	67137000	91203000	75080000	0.69321	-0.528635	0.249816	no	c75162.graph_c0	[R]	General function prediction only	Molecular Function: GTPase activity (GO:0003924);; Molecular Function: sphingomyelin phosphodiesterase activity (GO:0004767);; Molecular Function: GTP binding (GO:0005525);; Biological Process: small GTPase mediated signal transduction (GO:0007264);; Biological Process: neurotransmitter secretion (GO:0007269);; Cellular Component: synaptic vesicle (GO:0008021);; Biological Process: protein transp…	K07883|4.93803e-137|lgi:LOTGIDRAFT_164977|hypothetical protein; K07883 Ras-related protein Rab-3C (A)	[U]	Intracellular trafficking, secretion, and vesicular transport	Ras family;; Miro-like protein;; ADP-ribosylation factor family;; Signal recognition particle receptor beta subunit;; Gtr1/RagA G protein conserved region;; Elongation factor Tu GTP binding domain	Ras-related protein Rab-3 GN=Rab3 OS=Drosophila melanogaster (Fruit fly) PE=1 SV=1	U	Intracellular trafficking, secretion, and vesicular transport	Rab3 [Ruditapes philippinarum]
c76441.graph_c0	>c76441.graph_c0|orf1 type=complete len=237aa loc=c76441.graph_c0:457-1167:-	1	8	36	25.852	278470000	258990000	344510000	293990000	308060000	345750000	343520000	3.32443e+08	1.1308	0.177341	0.250153	no	c76441.graph_c0	[F]	Nucleotide transport and metabolism	Molecular Function: adenylate kinase activity (GO:0004017);; Molecular Function: ATP binding (GO:0005524);; Cellular Component: mitochondrial intermembrane space (GO:0005758);; Cellular Component: lipid particle (GO:0005811);; Cellular Component: cytosol (GO:0005829);; Biological Process: ADP biosynthetic process (GO:0006172);; Biological Process: neurogenesis (GO:0022008);; Biological Process: n…	K00939|1.87609e-119|bfo:BRAFLDRAFT_115743|hypothetical protein; K00939 adenylate kinase [EC:2.7.4.3] (A)	[F]	Nucleotide transport and metabolism	Adenylate kinase;; Adenylate kinase, active site lid;; AAA domain	Adenylate kinase {ECO:0000255|HAMAP-Rule:MF_03168} OS=Drosophila simulans (Fruit fly) PE=3 SV=1	F	Nucleotide transport and metabolism	Adenylate kinase 2, mitochondrial [Crassostrea gigas]
c70967.graph_c0	>c70967.graph_c0|orf1 type=3prime_partial len=230aa loc=c70967.graph_c0:219-908:-	1	7	35.4	25.959	215840000	339220000	282670000	2.79243e+08	315640000	526420000	313900000	385320000	1.37987	0.464534	0.250745	no	c70967.graph_c0	[O]	Posttranslational modification, protein turnover, chaperones	Molecular Function: threonine-type endopeptidase activity (GO:0004298);; Cellular Component: nucleus (GO:0005634);; Cellular Component: cytoplasm (GO:0005737);; Cellular Component: proteasome core complex (GO:0005839);; Biological Process: proteolysis involved in cellular protein catabolic process (GO:0051603);;	K02734|7.40509e-105|lgi:LOTGIDRAFT_181139|hypothetical protein; K02734 20S proteasome subunit beta 4 [EC:3.4.25.1] (A)	[O]	Posttranslational modification, protein turnover, chaperones	Proteasome subunit	Probable proteasome subunit beta type-2 GN=Prosbeta4R2 OS=Drosophila melanogaster (Fruit fly) PE=2 SV=3	O	Posttranslational modification, protein turnover, chaperones	Proteasome subunit beta type-2 [Crassostrea gigas]
c76080.graph_c0	>c76080.graph_c0|orf1 type=3prime_partial len=312aa loc=c76080.graph_c0:1185-2120:-	1	4	15.1	35.396	101170000	73368000	71782000	8.21067e+07	42507000	66358000	79427000	62764000	0.76442	-0.387562	0.250841	no	c76080.graph_c0	[OC]	--	Cellular Component: cytoplasm (GO:0005737);; Biological Process: cellular protein modification process (GO:0006464);; Biological Process: body morphogenesis (GO:0010171);; Molecular Function: protein disulfide oxidoreductase activity (GO:0015035);; Biological Process: oviposition (GO:0018991);; Biological Process: locomotion (GO:0040011);; Biological Process: positive regulation of multicellular …	--	[OC]	--	Thioredoxin	Protein disulfide-isomerase 1 (Precursor) GN=pdi-1 OS=Caenorhabditis elegans PE=3 SV=1	O	Posttranslational modification, protein turnover, chaperones	Thioredoxin-related transmembrane protein 1 [Crassostrea gigas]
c74528.graph_c0	>c74528.graph_c0|orf1 type=complete len=364aa loc=c74528.graph_c0:1478-2569:-	1	11	42.4	39.43	454990000	689820000	767290000	6.37367e+08	791890000	1349800000	682860000	9.41517e+08	1.4772	0.562863	0.251152	no	c74528.graph_c0	[G]	Carbohydrate transport and metabolism	Molecular Function: fructose-bisphosphate aldolase activity (GO:0004332);; Biological Process: glycolytic process (GO:0006096);;	K01623|0|lgi:LOTGIDRAFT_217342|hypothetical protein; K01623 fructose-bisphosphate aldolase, class I [EC:4.1.2.13] (A)	[G]	Carbohydrate transport and metabolism	Fructose-bisphosphate aldolase class-I	Fructose-bisphosphate aldolase OS=Schistosoma mansoni (Blood fluke) PE=2 SV=1	G	Carbohydrate transport and metabolism	Fructose-bisphosphate aldolase [Crassostrea gigas]
c76168.graph_c0	>c76168.graph_c0|orf1 type=complete len=949aa loc=c76168.graph_c0:111-2957:+	1	14	16.1	105.13	390380000	393350000	406730000	396820000	323910000	217310000	416780000	3.19333e+08	0.804731	-0.313422	0.251444	no	c76168.graph_c0	--	--	Biological Process: intracellular protein transport (GO:0006886);; Molecular Function: protein transporter activity (GO:0008565);; Biological Process: vesicle-mediated transport (GO:0016192);; Cellular Component: clathrin adaptor complex (GO:0030131);;	K11824|0|lgi:LOTGIDRAFT_203023|hypothetical protein; K11824 AP-2 complex subunit alpha (A)	[U]	Intracellular trafficking, secretion, and vesicular transport	Adaptin N terminal region;; Alpha adaptin AP2, C-terminal domain;; Adaptin C-terminal domain	AP-2 complex subunit alpha OS=Drosophila pseudoobscura pseudoobscura (Fruit fly) PE=3 SV=1	U	Intracellular trafficking, secretion, and vesicular transport	AP-2 complex subunit alpha-2 [Crassostrea gigas]
c75044.graph_c0	>c75044.graph_c0|orf1 type=3prime_partial len=417aa loc=c75044.graph_c0:1-1251:+	1	7	16.3	44.422	185960000	211820000	233590000	2.10457e+08	235110000	503770000	248020000	3.28967e+08	1.56311	0.644418	0.251829	no	c75044.graph_c0	[O]	Posttranslational modification, protein turnover, chaperones	--	K10839|1.83365e-59|cmk:103173339|UV excision repair protein RAD23 homolog A-like; K10839 UV excision repair protein RAD23 (A)	[L]	Replication, recombination and repair	XPC-binding domain;; Ubiquitin family;; UBA/TS-N domain;; Ubiquitin-2 like Rad60 SUMO-like	UV excision repair protein RAD23 homolog GN=rcbA OS=Dictyostelium discoideum (Slime mold) PE=1 SV=1	L	Replication, recombination and repair	PREDICTED: UV excision repair protein RAD23 homolog B-like isoform 3 [Bombus terrestris]
c70836.graph_c0	>c70836.graph_c0|orf1 type=3prime_partial len=454aa loc=c70836.graph_c0:2-1363:+	1	12	28.9	51.759	244690000	244440000	263640000	2.50923e+08	329960000	672730000	260940000	421210000	1.67864	0.747293	0.252577	no	c70836.graph_c0	--	--	Molecular Function: ionotropic glutamate receptor activity (GO:0004970);; Molecular Function: binding (GO:0005488);; Biological Process: cell communication (GO:0007154);; Biological Process: behavior (GO:0007610);; Biological Process: response to external stimulus (GO:0009605);; Biological Process: response to abiotic stimulus (GO:0009628);; Cellular Component: integral component of membrane (GO:…	--	[PET]	--	Ligand-gated ion channel;; Bacterial extracellular solute-binding proteins, family 3;; Ligated ion channel L-glutamate- and glycine-binding site	Glutamate receptor 1 {ECO:0000312|WormBase:C06E1.4} (Precursor) OS=Caenorhabditis elegans PE=1 SV=2	T	Signal transduction mechanisms	Glutamate receptor, ionotropic kainate 3 [Crassostrea gigas]
c76867.graph_c0	>c76867.graph_c0|orf1 type=complete len=508aa loc=c76867.graph_c0:78-1601:+	1	14	30.8	57.035	388350000	361510000	384600000	3.78153e+08	318540000	304010000	394580000	3.39043e+08	0.896576	-0.157502	0.252987	no	c76867.graph_c0	[C]	Energy production and conversion	Molecular Function: oxidoreductase activity, acting on the aldehyde or oxo group of donors, NAD or NADP as acceptor (GO:0016620);; Biological Process: single-organism metabolic process (GO:0044710);;	--	[C]	Energy production and conversion	Aldehyde dehydrogenase family;; Acyl-CoA reductase (LuxC)	Aldehyde dehydrogenase family 3 comG GN=comG OS=Dictyostelium discoideum (Slime mold) PE=3 SV=1	C	Energy production and conversion	PREDICTED: aldehyde dehydrogenase family 3 member B1-like isoform X1 [Aplysia californica]
c80847.graph_c0	>c80847.graph_c0|orf1 type=internal len=93aa loc=c80847.graph_c0:1-279:-	1	1	60.2	10.583	132810000	168660000	153390000	151620000	123360000	243750000	301650000	222920000	1.47025	0.556066	0.253687	no	c80847.graph_c0	--	--	Molecular Function: structural constituent of ribosome (GO:0003735);; Cellular Component: ribosome (GO:0005840);; Biological Process: translation (GO:0006412);;	K02993|5.21152e-43|nle:100601118|RPS7; 40S ribosomal protein S7; K02993 small subunit ribosomal protein S7e (A)	[J]	Translation, ribosomal structure and biogenesis	Ribosomal protein S7e	40S ribosomal protein S7 GN=RpS7 OS=Spodoptera frugiperda (Fall armyworm) PE=2 SV=1	J	Translation, ribosomal structure and biogenesis	ribosomal protein S7 [Argopecten irradians]
c75417.graph_c0	>c75417.graph_c0|orf1 type=complete len=118aa loc=c75417.graph_c0:113-466:+	1	3	21.4	13.772		47533000	51168000	49350500	55286000	84068000	58461000	6.59383e+07	1.33612	0.418053	0.255741	no	c75417.graph_c0	--	--	--	K08341|8.73254e-61|lgi:LOTGIDRAFT_233504|hypothetical protein; K08341 GABA(A) receptor-associated protein (A)	[Z]	Cytoskeleton	Autophagy protein Atg8 ubiquitin like;; Ubiquitin-like autophagy protein Apg12	Protein lgg-1 GN=lgg-1 OS=Caenorhabditis elegans PE=1 SV=1	Z	Cytoskeleton	Gamma-aminobutyric acid receptor-associated protein-like 2 [Crassostrea gigas]
c65359.graph_c0	>c65359.graph_c0|orf1 type=complete len=99aa loc=c65359.graph_c0:86-382:+	1	3	30.6	10.996	157730000	267340000	195500000	2.06857e+08	244850000	253960000	249580000	2.49463e+08	1.20597	0.270196	0.257019	no	c65359.graph_c0	[O]	Posttranslational modification, protein turnover, chaperones	--	K12160|1.78294e-41|lgi:LOTGIDRAFT_227264|hypothetical protein; K12160 small ubiquitin-related modifier (A)	[O]	Posttranslational modification, protein turnover, chaperones	Ubiquitin-2 like Rad60 SUMO-like;; Ubiquitin family	Small ubiquitin-related modifier (Precursor) GN=smo-1 OS=Caenorhabditis elegans PE=1 SV=1	O	Posttranslational modification, protein turnover, chaperones	Small ubiquitin-related modifier 3 [Crassostrea gigas]
c77830.graph_c0	>c77830.graph_c0|orf1 type=3prime_partial len=686aa loc=c77830.graph_c0:2017-4074:-	1	22	36.9	77.564	1645700000	1831500000	1752600000	1.74327e+09	1721700000	901410000	1582300000	1.4018e+09	0.804124	-0.314509	0.257902	no	c77830.graph_c0	--	--	--	--	[I]	Lipid transport and metabolism	KH domain;; KH domain;; Mitochondrial inner-membrane-bound regulator;; Uncharacterized protein conserved in archaea (DUF2096);; KH domain	Protein bicaudal C GN=BicC OS=Drosophila melanogaster (Fruit fly) PE=1 SV=2	I	Lipid transport and metabolism	Vigilin [Crassostrea gigas]
c74633.graph_c0	>c74633.graph_c0|orf1 type=5prime_partial len=228aa loc=c74633.graph_c0:57-743:+	1	8	37.3	25.679	329840000	257390000	273060000	2.86763e+08	491090000	356250000	275040000	3.74127e+08	1.30465	0.383666	0.260658	no	c74633.graph_c0	[S]	Function unknown	--	--	[T]	Signal transduction mechanisms	Leucine rich repeat;; Leucine Rich repeats (2 copies);; Leucine Rich Repeat;; Leucine rich repeat;; Leucine Rich repeat	Ras guanine nucleotide exchange factor L GN=gefL OS=Dictyostelium discoideum (Slime mold) PE=2 SV=1	T	Signal transduction mechanisms	Ras suppressor protein 1 [Crassostrea gigas]
c74394.graph_c0	>c74394.graph_c0|orf1 type=3prime_partial len=391aa loc=c74394.graph_c0:3-1175:+	1	3	7.7	45.855	31865000	30356000	49524000	3.72483e+07	38017000	48032000	70780000	5.22763e+07	1.40345	0.488982	0.260692	no	c74394.graph_c0	[O]	Posttranslational modification, protein turnover, chaperones	--	K03037|0|lgi:LOTGIDRAFT_200903|hypothetical protein; K03037 26S proteasome regulatory subunit N7 (A)	[O]	Posttranslational modification, protein turnover, chaperones	26S proteasome subunit RPN7;; PCI domain	26S proteasome non-ATPase regulatory subunit 6 GN=Rpn7 OS=Drosophila melanogaster (Fruit fly) PE=2 SV=1	O	Posttranslational modification, protein turnover, chaperones	26S proteasome non-ATPase regulatory subunit 6 [Crassostrea gigas]
c77103.graph_c0	>c77103.graph_c0|orf2 type=complete len=120aa loc=c77103.graph_c0:2049-2408:-	1	3	21.8	13.256	32642000	80025000	59310000	5.73257e+07	63777000	136860000	75339000	91992000	1.60473	0.682327	0.260999	no	c77103.graph_c0	--	--	Biological Process: regulation of transcription, DNA-templated (GO:0006355);; Molecular Function: oxidoreductase activity, acting on paired donors, with incorporation or reduction of molecular oxygen, 2-oxoglutarate as one donor, and incorporation of one atom each of oxygen into both donors (GO:0016706);; Molecular Function: histone demethylase activity (GO:0032452);; Molecular Function: metal io…	K16914|6.45534e-129|lgi:LOTGIDRAFT_194127|hypothetical protein; K16914 bifunctional lysine-specific demethylase and histidyl-hydroxylase NO66 [EC:1.14.11.- 1.14.11.27] (A)	[S]	Function unknown	Cupin superfamily protein;; Cupin-like domain;; Macrophage migration inhibitory factor (MIF)	Bifunctional lysine-specific demethylase and histidyl-hydroxylase NO66 GN=BRAFLDRAFT_123918 OS=Branchiostoma floridae (Florida lancelet) PE=3 SV=1	K	Transcription	Nucleolar protein 66 [Crassostrea gigas]
c64859.graph_c0	>c64859.graph_c0|orf1 type=complete len=201aa loc=c64859.graph_c0:317-919:-	1	5	30.5	22.482	14462000	36663000	18685000	23270000		33718000	37366000	35542000	1.52737	0.611054	0.261405	no	c64859.graph_c0	--	--	Cellular Component: integral component of membrane (GO:0016021);; Biological Process: vesicle-mediated transport (GO:0016192);;	K08516|5.76966e-101|lgi:LOTGIDRAFT_206537|hypothetical protein; K08516 synaptobrevin homolog YKT6 (A)	[U]	Intracellular trafficking, secretion, and vesicular transport	Regulated-SNARE-like domain;; Synaptobrevin	Putative synaptobrevin homolog YKT6 (Precursor) GN=ykt6 OS=Dictyostelium discoideum (Slime mold) PE=1 SV=1	U	Intracellular trafficking, secretion, and vesicular transport	hypothetical protein LOTGIDRAFT_206537 [Lottia gigantea]
c73625.graph_c0	>c73625.graph_c0|orf1 type=complete len=170aa loc=c73625.graph_c0:340-849:-	1	5	45.6	19.439	270840000	518410000	513690000	4.34313e+08	559760000	1121100000	477240000	7.19367e+08	1.65633	0.727991	0.261417	no	c73625.graph_c0	--	--	--	--	--	--	EF-hand domain;; EF-hand domain pair;; EF hand;; EF hand	--	--	--	hypothetical protein CGI_10017744 [Crassostrea gigas]
c60129.graph_c0	>c60129.graph_c0|orf1 type=3prime_partial len=176aa loc=c60129.graph_c0:3-530:+	1	4	32.6	19.007	112150000	161280000	101370000	1.24933e+08	149200000	294110000	138740000	1.94017e+08	1.55296	0.635022	0.265573	no	c60129.graph_c0	--	--	--	K01527|1.47977e-61|mze:101468166|transcription factor BTF3-like; K01527 nascent polypeptide-associated complex subunit beta (A)	[K]	Transcription	NAC domain	Transcription factor BTF3 homolog GN=icd-1 OS=Caenorhabditis elegans PE=1 SV=1	K	Transcription	Transcription factor BTF3-like protein 4 [Crassostrea gigas]
c68088.graph_c0	>c68088.graph_c0|orf1 type=complete len=408aa loc=c68088.graph_c0:30-1253:+	1	2	9.3	44.873		21001000	27418000	24209500	17876000		20134000	19005000	0.785022	-0.349194	0.265623	no	c68088.graph_c0	[H]	Coenzyme transport and metabolism	Molecular Function: methionine adenosyltransferase activity (GO:0004478);; Molecular Function: ATP binding (GO:0005524);; Biological Process: S-adenosylmethionine biosynthetic process (GO:0006556);; Biological Process: one-carbon metabolic process (GO:0006730);; Molecular Function: metal ion binding (GO:0046872);;	K00789|0|lgi:LOTGIDRAFT_141813|hypothetical protein; K00789 S-adenosylmethionine synthetase [EC:2.5.1.6] (A)	[H]	Coenzyme transport and metabolism	S-adenosylmethionine synthetase, C-terminal domain;; S-adenosylmethionine synthetase, central domain;; S-adenosylmethionine synthetase, N-terminal domain	Probable S-adenosylmethionine synthase 3 GN=sams-3 OS=Caenorhabditis elegans PE=1 SV=1	H	Coenzyme transport and metabolism	S-adenosylmethionine synthetase isoform type-1 [Crassostrea gigas]
c77000.graph_c0	>c77000.graph_c0|orf1 type=3prime_partial len=435aa loc=c77000.graph_c0:3-1307:+	1	15	44	47.894	1263300000	1109600000	1227000000	1.19997e+09	1202100000	1771900000	1321400000	1431800000	1.1932	0.254836	0.266305	no	c77000.graph_c0	[E]	Amino acid transport and metabolism	Molecular Function: L-aspartate:2-oxoglutarate aminotransferase activity (GO:0004069);; Biological Process: cellular amino acid metabolic process (GO:0006520);; Biological Process: biosynthetic process (GO:0009058);; Molecular Function: pyridoxal phosphate binding (GO:0030170);; Molecular Function: L-phenylalanine:2-oxoglutarate aminotransferase activity (GO:0080130);;	K14455|0|lgi:LOTGIDRAFT_217673|hypothetical protein; K14455 aspartate aminotransferase, mitochondrial [EC:2.6.1.1] (A)	[E]	Amino acid transport and metabolism	Aminotransferase class I and II	Aspartate aminotransferase, mitochondrial (Precursor) GN=aatA OS=Dictyostelium discoideum (Slime mold) PE=3 SV=1	E	Amino acid transport and metabolism	Aspartate aminotransferase, mitochondrial [Crassostrea gigas]
c74828.graph_c0	>c74828.graph_c0|orf1 type=3prime_partial len=242aa loc=c74828.graph_c0:770-1495:-	1	11	67.2	26.874	791880000	1026800000	1483400000	1.10069e+09	1393700000	1748100000	1176700000	1439500000	1.30781	0.387155	0.266481	no	c74828.graph_c0	--	--	Cellular Component: intracellular (GO:0005622);; Biological Process: proteolysis (GO:0006508);; Molecular Function: peptidase activity (GO:0008233);;	K05609|9.99905e-94|lgi:LOTGIDRAFT_204019|hypothetical protein; K05609 ubiquitin carboxyl-terminal hydrolase L3 [EC:3.4.19.12] (A)	[O]	Posttranslational modification, protein turnover, chaperones	Ubiquitin carboxyl-terminal hydrolase, family 1	Ubiquitin carboxyl-terminal hydrolase GN=UCH OS=Aplysia californica (California sea hare) PE=2 SV=1	O	Posttranslational modification, protein turnover, chaperones	hypothetical protein LOTGIDRAFT_204019 [Lottia gigantea]
c73222.graph_c0	>c73222.graph_c0|orf1 type=complete len=112aa loc=c73222.graph_c0:101-436:+	1	6	45.9	12.889	98865000	259050000	230520000	196145000	293170000	696280000	210290000	3.99913e+08	2.03887	1.02777	0.266683	no	c73222.graph_c0	--	--	--	K17292|4.19585e-33|lgi:LOTGIDRAFT_212782|hypothetical protein; K17292 tubulin-specific chaperone A (A)	[O]	Posttranslational modification, protein turnover, chaperones	Tubulin binding cofactor A	--	O	Posttranslational modification, protein turnover, chaperones	Tubulin-specific chaperone A [Crassostrea gigas]
c78287.graph_c0	>c78287.graph_c0|orf1 type=internal len=661aa loc=c78287.graph_c0:3-1988:+	1	13	25.4	75.119	901410000	501900000	823760000	7.42357e+08	788460000	68349000	440510000	4.3244e+08	0.582523	-0.779614	0.268219	no	c78287.graph_c0	--	--	--	--	--	--	--	--	--	--	Importin subunit beta-1 [Crassostrea gigas]
c69815.graph_c0	>c69815.graph_c0|orf1 type=complete len=331aa loc=c69815.graph_c0:2-994:+	1	2	6.1	37.269		122230000	62134000	92182000	51274000	43771000	76620000	5.72217e+07	0.620747	-0.687924	0.26857	no	c69815.graph_c0	--	--	--	K12669|1.18791e-176|lgi:LOTGIDRAFT_239089|hypothetical protein; K12669 oligosaccharyltransferase complex subunit gamma (A)	[O]	Posttranslational modification, protein turnover, chaperones	OST3 / OST6 family	Probable dolichyl-diphosphooligosaccharide--protein glycosyltransferase subunit 3 (Precursor) GN=ZK686.3 OS=Caenorhabditis elegans PE=3 SV=2	O	Posttranslational modification, protein turnover, chaperones	PREDICTED: tumor suppressor candidate 3-like [Aplysia californica]
c60172.graph_c0	>c60172.graph_c0|orf2 type=complete len=124aa loc=c60172.graph_c0:61-432:-	2	7	39.8	14.253	1285000000	1466500000	1718900000	1.49013e+09	1130100000	818860000	1561400000	1170120000	0.785245	-0.348785	0.268665	no	c60172.graph_c0	[J]	Translation, ribosomal structure and biogenesis	Molecular Function: structural constituent of ribosome (GO:0003735);; Cellular Component: ribosome (GO:0005840);; Biological Process: translation (GO:0006412);;	K02910|8.78398e-61|hro:HELRODRAFT_184866|hypothetical protein; K02910 large subunit ribosomal protein L31e (A)	[J]	Translation, ribosomal structure and biogenesis	Ribosomal protein L31e	60S ribosomal protein L31 GN=RpL31 OS=Spodoptera frugiperda (Fall armyworm) PE=2 SV=1	J	Translation, ribosomal structure and biogenesis	ribosomal protein L31 [Crassostrea gigas]
c19680.graph_c0	>c19680.graph_c0|orf1 type=5prime_partial len=157aa loc=c19680.graph_c0:179-652:+	1	2	18.5	17.045		26456000	19587000	23021500		48549000	28890000	38719500	1.68188	0.750078	0.270654	no	c19680.graph_c0	--	--	--	K06271|3.47791e-40|lgi:LOTGIDRAFT_218488|hypothetical protein; K06271 talin (A)	[Z]	Cytoskeleton	Talin, middle domain	Talin-B GN=talB OS=Dictyostelium discoideum (Slime mold) PE=2 SV=1	Z	Cytoskeleton	Talin-1 [Crassostrea gigas]
c71898.graph_c0	>c71898.graph_c0|orf1 type=complete len=316aa loc=c71898.graph_c0:105-1052:+	1	2	10.5	35.92	28355000	42149000	26454000	3.23193e+07	28891000	50629000	51470000	4.36633e+07	1.351	0.434025	0.271101	no	c71898.graph_c0	--	--	Cellular Component: cytoplasm (GO:0005737);; Biological Process: autophagy (GO:0006914);; Biological Process: protein transport (GO:0015031);;	K08343|5.00181e-143|lgi:LOTGIDRAFT_116221|hypothetical protein; K08343 ubiquitin-like-conjugating enzyme ATG3 [EC:6.3.2.19] (A)	[R]	General function prediction only	Autophagocytosis associated protein (Atg3), N-terminal domain;; Autophagocytosis associated protein, active-site domain;; Autophagocytosis associated protein C-terminal	Autophagy-related protein 3 GN=atg3 OS=Dictyostelium discoideum (Slime mold) PE=3 SV=3	R	General function prediction only	Autophagy-related protein 3 [Crassostrea gigas]
c64444.graph_c0	>c64444.graph_c0|orf1 type=complete len=135aa loc=c64444.graph_c0:175-579:-	1	3	23.1	15.366	132150000	72529000	85302000	9.66603e+07	99428000	18694000	58920000	59014000	0.61053	-0.711867	0.271292	no
c77677.graph_c0	>c77677.graph_c0|orf1 type=3prime_partial len=554aa loc=c77677.graph_c0:2-1663:+	1	3	7.8	60.623	14326000	13978000		14152000	21587000	41967000	17870000	2.71413e+07	1.91784	0.939486	0.271785	no	c77677.graph_c0	--	--	--	--	[TU]	--	Cytoskeletal-regulatory complex EF hand;; EF hand;; EF-hand domain pair;; EF-hand domain;; Dynein heavy chain, N-terminal region 2	Dynein heavy chain, cytoplasmic GN=Dhc64C OS=Drosophila melanogaster (Fruit fly) PE=2 SV=2	T	Signal transduction mechanisms	Epidermal growth factor receptor substrate 15-like 1 [Crassostrea gigas]
c63093.graph_c0	>c63093.graph_c0|orf1 type=complete len=143aa loc=c63093.graph_c0:58-486:+	2	4	23.2	16.773	690070000	545360000	539610000	591680000	589430000	211550000	500760000	4.33913e+08	0.733358	-0.44741	0.273034	no	c63093.graph_c0	[J]	Translation, ribosomal structure and biogenesis	Molecular Function: structural constituent of ribosome (GO:0003735);; Biological Process: translation (GO:0006412);; Cellular Component: large ribosomal subunit (GO:0015934);;	K02898|1.80416e-67|cmk:103187232|rpl26l1; ribosomal protein L26-like 1; K02898 large subunit ribosomal protein L26e (A)	[J]	Translation, ribosomal structure and biogenesis	KOW motif	60S ribosomal protein L26 GN=RPL26 OS=Littorina littorea (Common periwinkle) PE=2 SV=1	J	Translation, ribosomal structure and biogenesis	ribosomal protein L26 [Argopecten irradians]
c68126.graph_c0	>c68126.graph_c0|orf1 type=complete len=236aa loc=c68126.graph_c0:87-794:+	1	7	37.9	26.169	786440000	1748200000	839790000	1124810000	1002800000	2138600000	2064000000	1.73513e+09	1.5426	0.625365	0.273806	no	c68126.graph_c0	[O]	Posttranslational modification, protein turnover, chaperones	Biological Process: protein peptidyl-prolyl isomerization (GO:0000413);; Molecular Function: peptidyl-prolyl cis-trans isomerase activity (GO:0003755);; Biological Process: protein folding (GO:0006457);;	K03768|2.29743e-60|hro:HELRODRAFT_186309|hypothetical protein; K03768 peptidyl-prolyl cis-trans isomerase B (cyclophilin B) [EC:5.2.1.8] (A)	[O]	Posttranslational modification, protein turnover, chaperones	Cyclophilin type peptidyl-prolyl cis-trans isomerase/CLD	Peptidyl-prolyl cis-trans isomerase B (Precursor) GN=CYP OS=Schistosoma mansoni (Blood fluke) PE=2 SV=1	O	Posttranslational modification, protein turnover, chaperones	cyclophilin B [Pinctada martensii]
c66768.graph_c0	>c66768.graph_c0|orf1 type=complete len=125aa loc=c66768.graph_c0:124-498:+	1	1	8.1	13.374	32328000	42283000	36134000	36915000		43957000	40465000	42211000	1.14346	0.193412	0.27383	no	c66768.graph_c0	--	--	--	K13907|8.59039e-06|gga:418268|CSTA; cystatin A (stefin A); K13907 cystatin-A/B (A)	--	--	Cystatin domain	Cystatin-A1 GN=cpiA OS=Dictyostelium discoideum (Slime mold) PE=2 SV=1	--	--	Cystatin-A3 [Crassostrea gigas]
c63025.graph_c0	>c63025.graph_c0|orf1 type=internal len=279aa loc=c63025.graph_c0:2-838:-	1	6	24.7	32.337	36241000	31407000	53646000	4.04313e+07	32839000		22633000	27736000	0.686003	-0.543714	0.27423	no	c63025.graph_c0	--	--	--	--	--	--	--	--	--	--	Titin [Crassostrea gigas]
c73531.graph_c0	>c73531.graph_c0|orf1 type=complete len=653aa loc=c73531.graph_c0:113-2071:+	3	26	50.9	71.447	5771100000	6666500000	6725500000	6387700000	6696900000	10916000000	6895900000	8169600000	1.27896	0.354969	0.27456	no	c73531.graph_c0	[O]	Posttranslational modification, protein turnover, chaperones	Molecular Function: ATP binding (GO:0005524);; Biological Process: response to stress (GO:0006950);;	--	[O]	Posttranslational modification, protein turnover, chaperones	Hsp70 protein;; MreB/Mbl protein;; NAD-specific glutamate dehydrogenase	Heat shock 70 kDa protein cognate 4 OS=Manduca sexta (Tobacco hawkmoth) PE=2 SV=1	O	Posttranslational modification, protein turnover, chaperones	heat shock protein 70 [Pinctada fucata]
c73992.graph_c0	>c73992.graph_c0|orf1 type=internal len=459aa loc=c73992.graph_c0:1-1380:+	1	7	18.1	53.189		113830000	116180000	115005000	163940000	316270000	144860000	2.08357e+08	1.81172	0.857359	0.274688	no	c73992.graph_c0	--	--	Molecular Function: peroxidase activity (GO:0004601);; Biological Process: response to oxidative stress (GO:0006979);; Molecular Function: heme binding (GO:0020037);; Biological Process: oxidation-reduction process (GO:0055114);;	K11987|0|lgi:LOTGIDRAFT_139178|hypothetical protein; K11987 prostaglandin-endoperoxide synthase 2 [EC:1.14.99.1] (A)	[R]	General function prediction only	Animal haem peroxidase	Chorion peroxidase (Precursor) GN=pxt OS=Aedes aegypti (Yellowfever mosquito) PE=1 SV=3	R	General function prediction only	cyclooxygenase [Crassostrea gigas]
c16548.graph_c0	>c16548.graph_c0|orf1 type=3prime_partial len=202aa loc=c16548.graph_c0:194-799:-	2	6	34.3	22.985	959680000	919240000	1155700000	1011540000	918750000	145160000	941750000	6.68553e+08	0.660926	-0.597439	0.27551	no	c16548.graph_c0	[J]	Translation, ribosomal structure and biogenesis	Molecular Function: structural constituent of ribosome (GO:0003735);; Cellular Component: ribosome (GO:0005840);; Biological Process: translation (GO:0006412);;	--	[J]	Translation, ribosomal structure and biogenesis	Ribosomal protein L18e/L15	60S ribosomal protein L18 GN=RpL18 OS=Timarcha balearica PE=2 SV=1	J	Translation, ribosomal structure and biogenesis	60S ribosomal protein L18, partial [Crassostrea gigas]
c28154.graph_c0	>c28154.graph_c0|orf1 type=complete len=129aa loc=c28154.graph_c0:119-505:+	3	2	31.2	13.494	585250000	1134500000	794770000	8.38173e+08	634350000	265680000	778050000	559360000	0.667356	-0.583472	0.275869	no	c28154.graph_c0	[B]	Chromatin structure and dynamics	Cellular Component: nucleosome (GO:0000786);; Molecular Function: DNA binding (GO:0003677);; Cellular Component: nucleus (GO:0005634);; Biological Process: nucleosome assembly (GO:0006334);; Molecular Function: protein heterodimerization activity (GO:0046982);;	K11251|1.38592e-58|spu:373345|H2A.F/Z; histone H2 A.F/Z; K11251 histone H2A (A)	[B]	Chromatin structure and dynamics	Core histone H2A/H2B/H3/H4	Histone H2A.V (Fragment) GN=H2A.F/Z OS=Strongylocentrotus purpuratus (Purple sea urchin) PE=1 SV=1	B	Chromatin structure and dynamics	histone H2A isoform 2 [Haliotis discus discus]
c13369.graph_c0	>c13369.graph_c0|orf1 type=internal len=79aa loc=c13369.graph_c0:2-241:+	1	5	93.7	8.1761	3555100000	4135300000	6525100000	4738500000	4295300000	1912400000	3647500000	3.28507e+09	0.693271	-0.528508	0.276393	no	c13369.graph_c0	--	--	--	K04437|6.17972e-07|isc:IscW_ISCW022060|hypothetical protein; K04437 filamin (A)	[Z]	Cytoskeleton	Filamin/ABP280 repeat	Filamin-A GN=cher OS=Drosophila melanogaster (Fruit fly) PE=1 SV=2	Z	Cytoskeleton	Filamin-C [Crassostrea gigas]
c71952.graph_c0	>c71952.graph_c0|orf1 type=complete len=315aa loc=c71952.graph_c0:931-1875:-	1	3	9.6	34.101		48040000	52334000	50187000	60967000	110160000	62518000	7.78817e+07	1.55183	0.63397	0.277113	no	c71952.graph_c0	--	--	--	K17254|6.66331e-137|lgi:LOTGIDRAFT_186095|hypothetical protein; K17254 syntenin-1 (A)	--	--	PDZ domain (Also known as DHR or GLGF);; PDZ domain	Uncharacterized protein C45G9.7 GN=C45G9.7 OS=Caenorhabditis elegans PE=1 SV=1	T	Signal transduction mechanisms	Syntenin-1 [Crassostrea gigas]
c71928.graph_c0	>c71928.graph_c0|orf1 type=3prime_partial len=184aa loc=c71928.graph_c0:3-554:+	1	3	17.5	20.832	28784000	23287000	15575000	2.25487e+07		11039000	18855000	14947000	0.662877	-0.593186	0.277231	no	c71928.graph_c0	[C]	Energy production and conversion	Molecular Function: oxidoreductase activity (GO:0016491);;	K00236|1.76676e-37|lgi:LOTGIDRAFT_209250|hypothetical protein; K00236 succinate dehydrogenase (ubiquinone) cytochrome b560 subunit (A)	[G]	Carbohydrate transport and metabolism	Succinate dehydrogenase/Fumarate reductase transmembrane subunit	Succinate dehydrogenase cytochrome b560 subunit, mitochondrial (Precursor) GN=mev-1 OS=Caenorhabditis briggsae PE=2 SV=1	C	Energy production and conversion	Succinate dehydrogenase cytochrome b560 subunit, mitochondrial [Crassostrea gigas]
c75960.graph_c0	>c75960.graph_c0|orf1 type=3prime_partial len=436aa loc=c75960.graph_c0:2689-3996:-	1	10	37	48.271	475050000	655630000	584560000	5.71747e+08	554940000	1756300000	797340000	1.03619e+09	1.81233	0.857845	0.278303	no	c75960.graph_c0	--	--	--	--	[S]	Function unknown	PDZ domain (Also known as DHR or GLGF);; PDZ domain	--	S	Function unknown	Na(+)/H(+) exchange regulatory cofactor NHE-RF1 [Crassostrea gigas]
c77307.graph_c0	>c77307.graph_c0|orf1 type=3prime_partial len=405aa loc=c77307.graph_c0:2-1216:+	1	11	31.7	45.555	182220000	251560000	245370000	2.26383e+08	287710000	819690000	260330000	455910000	2.01389	1.00998	0.278954	no	c77307.graph_c0	--	--	--	K10424|1.30489e-147|lgi:LOTGIDRAFT_223566|hypothetical protein; K10424 dynactin 2 (A)	[Z]	Cytoskeleton	Dynamitin	Probable dynactin subunit 2 OS=Anopheles gambiae (African malaria mosquito) PE=3 SV=3	Z	Cytoskeleton	Dynactin subunit 2 [Crassostrea gigas]
c61801.graph_c0	>c61801.graph_c0|orf1 type=3prime_partial len=125aa loc=c61801.graph_c0:3-377:+	1	5	42.7	13.988	325550000	421280000	311630000	352820000	372900000	573440000	387010000	444450000	1.25971	0.333089	0.279078	no	c61801.graph_c0	--	--	--	K04962|2.07238e-06|aqu:100637092|Ryr3; ryanodine receptor 3; K04962 ryanodine receptor 2 (A)	--	--	EF hand;; EF-hand domain pair;; EF hand;; EF-hand domain	--	--	--	PREDICTED: ryanodine receptor 3 [Amphimedon queenslandica]
c78355.graph_c0	>c78355.graph_c0|orf1 type=complete len=159aa loc=c78355.graph_c0:62-538:+	1	4	31	18.422	72390000	87106000	157070000	105522000	151290000	104140000	232010000	162480000	1.53977	0.622718	0.279431	no	c78355.graph_c0	--	--	--	K10059|6.06612e-16|mze:101483464|C-type lectin domain family 4 member E-like; K10059 C-type lectin domain family 4 member E (A)	--	--	Lectin C-type domain;; UL45 protein	Perlucin-like protein {ECO:0000303|PubMed:21643827} (Precursor) OS=Mytilus galloprovincialis (Mediterranean mussel) PE=1 SV=1	V	Defense mechanisms	putative perlucin 4 [Haliotis discus discus]
c78216.graph_c0	>c78216.graph_c0|orf2 type=3prime_partial len=1071aa loc=c78216.graph_c0:5663-8875:-	1	7	7.6	118.39	63379000	47870000	88729000	6.66593e+07	48112000		44588000	46350000	0.695326	-0.524238	0.279625	no	c78216.graph_c0	[RTKL]	--	Molecular Function: protein kinase activity (GO:0004672);;	K00907|1.74391e-165|lgi:LOTGIDRAFT_141651|hypothetical protein; K00907 myosin-light-chain kinase [EC:2.7.11.18] (A)	[Z]	Cytoskeleton	Protein kinase domain;; Immunoglobulin I-set domain;; Protein tyrosine kinase;; Immunoglobulin domain;; Immunoglobulin domain;; Immunoglobulin domain;; Immunoglobulin V-set domain;; Fibronectin type III domain;; Natural killer cell receptor 2B4;; Immunoglobulin I-set domain;; Immunoglobulin domain;; Immunoglobulin domain;; Immunoglobulin domain;; Immunoglobulin V-set domain;; CD80-like C2-set imm…	Twitchin {ECO:0000303|PubMed:7190524} OS=Caenorhabditis elegans PE=1 SV=3	Z	Cytoskeleton	Myosin light chain kinase, smooth muscle [Crassostrea gigas]
c77738.graph_c0	>c77738.graph_c0|orf2 type=complete len=135aa loc=c77738.graph_c0:742-1146:-	1	3	23.1	15.333	69491000	85056000	89436000	8.13277e+07	77430000	118140000	97846000	9.78053e+07	1.20261	0.266167	0.28058	no	c77738.graph_c0	--	--	--	--	[S]	Function unknown	AhpC/TSA antioxidant enzyme	--	S	Function unknown	PREDICTED: LOW QUALITY PROTEIN: redox-regulatory protein FAM213A-like [Aplysia californica]
c73016.graph_c0	>c73016.graph_c0|orf1 type=3prime_partial len=406aa loc=c73016.graph_c0:1-1218:+	1	17	42	47.245	1128400000	1211800000	1252000000	1197400000	1317000000	2590500000	1292400000	1733300000	1.44755	0.533616	0.280859	no	c73016.graph_c0	[O]	Posttranslational modification, protein turnover, chaperones	Molecular Function: ATP binding (GO:0005524);; Biological Process: protein folding (GO:0006457);; Biological Process: response to stress (GO:0006950);; Molecular Function: unfolded protein binding (GO:0051082);;	K09487|0|lgi:LOTGIDRAFT_197084|hypothetical protein; K09487 heat shock protein 90kDa beta (A)	[O]	Posttranslational modification, protein turnover, chaperones	Hsp90 protein	Heat shock protein 83 GN=Hsp83 OS=Drosophila auraria (Fruit fly) PE=3 SV=1	O	Posttranslational modification, protein turnover, chaperones	Endoplasmin [Crassostrea gigas]
c66835.graph_c0	>c66835.graph_c0|orf1 type=complete len=180aa loc=c66835.graph_c0:1019-1558:-	1	6	57.5	20.248	668930000	647080000	663690000	659900000	692750000	357470000	564070000	5.38097e+08	0.815422	-0.294382	0.281266	no	c66835.graph_c0	[R]	General function prediction only	Biological Process: morphogenesis of an epithelium (GO:0002009);; Biological Process: nematode larval development (GO:0002119);; Molecular Function: signal transducer activity (GO:0004871);; Molecular Function: GTP binding (GO:0005525);; Cellular Component: intracellular (GO:0005622);; Biological Process: small GTPase mediated signal transduction (GO:0007264);; Biological Process: germ cell devel…	--	[U]	Intracellular trafficking, secretion, and vesicular transport	ADP-ribosylation factor family;; Signal recognition particle receptor beta subunit;; Ras family;; Gtr1/RagA G protein conserved region;; Miro-like protein;; 50S ribosome-binding GTPase	ADP-ribosylation factor 2 GN=Arf102F OS=Drosophila melanogaster (Fruit fly) PE=2 SV=2	U	Intracellular trafficking, secretion, and vesicular transport	predicted protein [Nematostella vectensis]
c76604.graph_c0	>c76604.graph_c0|orf1 type=3prime_partial len=599aa loc=c76604.graph_c0:503-2299:-	1	29	70.2	64.51	9387000000	7439900000	7872500000	8.23313e+09	9166800000	2589800000	5529800000	5.76213e+09	0.699871	-0.514839	0.282522	no	c76604.graph_c0	--	--	Biological Process: mitotic nuclear division (GO:0007067);; Biological Process: motor neuron axon guidance (GO:0008045);; Biological Process: protein localization (GO:0008104);; Biological Process: female germline ring canal formation, actin assembly (GO:0008302);; Biological Process: determination of adult lifespan (GO:0008340);; Biological Process: olfactory learning (GO:0008355);; Biological P…	K04437|0|lgi:LOTGIDRAFT_221912|hypothetical protein; K04437 filamin (A)	[Z]	Cytoskeleton	Filamin/ABP280 repeat;; Y_Y_Y domain	Filamin-A GN=cher OS=Drosophila melanogaster (Fruit fly) PE=1 SV=2	Z	Cytoskeleton	Filamin-A [Crassostrea gigas]
c76481.graph_c0	>c76481.graph_c0|orf1 type=3prime_partial len=438aa loc=c76481.graph_c0:2261-3574:-	1	17	57.2	47.114	3642600000	2403900000	3589200000	3211900000	3537700000	568260000	2014000000	2.03999e+09	0.635134	-0.654867	0.28395	no	c76481.graph_c0	--	--	--	--	[TZ]	--	LIM domain	PDZ and LIM domain protein Zasp GN=CG30084 OS=Drosophila melanogaster (Fruit fly) PE=1 SV=2	Z	Cytoskeleton	PDZ and LIM domain protein 5 [Crassostrea gigas]
c72998.graph_c0	>c72998.graph_c0|orf1 type=3prime_partial len=176aa loc=c72998.graph_c0:3-530:+	1	8	47.4	19.423	1218400000	1315400000	1127800000	1.22053e+09	1132200000	2053400000	1488000000	1.55787e+09	1.27638	0.35206	0.285144	no	c72998.graph_c0	[J]	Translation, ribosomal structure and biogenesis	Molecular Function: translation initiation factor activity (GO:0003743);; Molecular Function: translation elongation factor activity (GO:0003746);; Cellular Component: cytoplasm (GO:0005737);; Biological Process: translational initiation (GO:0006413);; Biological Process: translational frameshifting (GO:0006452);; Biological Process: peptidyl-lysine modification to peptidyl-hypusine (GO:0008612);…	K03263|1.8364e-70|dre:406464|eif5a, wu:fb17e01, wu:fb63h04, wu:fk81e04, zgc:77099; eukaryotic translation initiation factor 5A; K03263 translation initiation factor 5A (A)	[J]	Translation, ribosomal structure and biogenesis	Eukaryotic elongation factor 5A hypusine, DNA-binding OB fold	Eukaryotic translation initiation factor 5A GN=eIF-5A OS=Spodoptera frugiperda (Fall armyworm) PE=2 SV=1	J	Translation, ribosomal structure and biogenesis	initiation factor 5a [Anopheles darlingi]
c80627.graph_c0	>c80627.graph_c0|orf1 type=internal len=182aa loc=c80627.graph_c0:2-547:-	1	5	35.2	20.76	273610000	428990000	213440000	3.05347e+08	324830000	936280000	402810000	554640000	1.81643	0.861104	0.285912	no	c80627.graph_c0	[O]	Posttranslational modification, protein turnover, chaperones	Molecular Function: calcium ion binding (GO:0005509);; Biological Process: protein folding (GO:0006457);;	K09577|2.60736e-67|lgi:LOTGIDRAFT_238515|hypothetical protein; K09577 FK506-binding protein 14 [EC:5.2.1.8] (A)	[O]	Posttranslational modification, protein turnover, chaperones	FKBP-type peptidyl-prolyl cis-trans isomerase	FK506-binding protein 2 (Precursor) GN=fkbp2 OS=Dictyostelium discoideum (Slime mold) PE=3 SV=1	O	Posttranslational modification, protein turnover, chaperones	hypothetical protein CGI_10005346 [Crassostrea gigas]
c66140.graph_c0	>c66140.graph_c0|orf1 type=3prime_partial len=458aa loc=c66140.graph_c0:1175-2548:-	1	28	62.1	53.312	19010000000	13834000000	14682000000	15842000000	15887000000	8908400000	13183000000	1.26595e+10	0.799108	-0.323538	0.286127	no	c66140.graph_c0	[Z]	Cytoskeleton	Molecular Function: motor activity (GO:0003774);; Molecular Function: ATP binding (GO:0005524);; Cellular Component: myosin complex (GO:0016459);; Molecular Function: actin filament binding (GO:0051015);;	--	[Z]	Cytoskeleton	Myosin tail;; Myosin head (motor domain);; IQ calmodulin-binding motif;; Myosin tail;; Tropomyosin like	Myosin heavy chain, striated muscle OS=Argopecten irradians (Bay scallop) PE=1 SV=1	Z	Cytoskeleton	Myosin heavy chain, striated muscle [Crassostrea gigas]
c77457.graph_c0	>c77457.graph_c0|orf1 type=3prime_partial len=358aa loc=c77457.graph_c0:3-1076:+	1	5	16.8	41.185	171820000	205460000	219490000	1.98923e+08	230940000	528180000	216130000	3.25083e+08	1.63421	0.708597	0.286287	no	c77457.graph_c0	--	--	Cellular Component: intracellular membrane-bounded organelle (GO:0043231);; Cellular Component: intracellular non-membrane-bounded organelle (GO:0043232);;	K11830|1.12198e-11|spu:100888309|high mobility group B protein 13-like; K11830 transcription factor A, mitochondrial (A)	[R]	General function prediction only	HMG (high mobility group) box;; HMG-box domain;; CHDNT (NUC034) domain	High mobility group protein Z GN=HmgZ OS=Drosophila melanogaster (Fruit fly) PE=1 SV=1	R	General function prediction only	PREDICTED: high mobility group B protein 13-like [Strongylocentrotus purpuratus]
c68779.graph_c0	>c68779.graph_c0|orf1 type=internal len=193aa loc=c68779.graph_c0:2-583:+	1	11	66.8	20.676	6316500000	4270800000	5869400000	5.48557e+09	5892300000	1675100000	3859800000	3.80907e+09	0.69438	-0.526203	0.287257	no	c68779.graph_c0	--	--	--	K04437|3.5649e-92|lgi:LOTGIDRAFT_158607|hypothetical protein; K04437 filamin (A)	[Z]	Cytoskeleton	Filamin/ABP280 repeat	Filamin-A GN=cher OS=Drosophila melanogaster (Fruit fly) PE=1 SV=2	Z	Cytoskeleton	Filamin-C [Crassostrea gigas]
c52318.graph_c0	>c52318.graph_c0|orf1 type=3prime_partial len=488aa loc=c52318.graph_c0:335-1798:-	1	7	23.4	51.478	118660000	108270000	102300000	1.09743e+08	164660000	103950000	127870000	132160000	1.20426	0.268152	0.287608	no	c52318.graph_c0	--	--	Molecular Function: nucleotide binding (GO:0000166);; Molecular Function: nucleic acid binding (GO:0003676);;	K12898|3.28527e-98|lgi:LOTGIDRAFT_94316|hypothetical protein; K12898 heterogeneous nuclear ribonucleoprotein F/H (A)	[A]	RNA processing and modification	RNA recognition motif (a.k.a. RRM, RBD, or RNP domain);; RNA recognition motif. (a.k.a. RRM, RBD, or RNP domain);; RNA recognition motif. (a.k.a. RRM, RBD, or RNP domain)	RNA-binding protein sym-2 GN=sym-2 OS=Caenorhabditis elegans PE=2 SV=3	A	RNA processing and modification	Heterogeneous nuclear ribonucleoprotein H [Crassostrea gigas]
c71924.graph_c0	>c71924.graph_c0|orf1 type=3prime_partial len=324aa loc=c71924.graph_c0:3-974:+	1	16	57.6	38.111	1670700000	1993900000	1878400000	1.84767e+09	2084900000	4560700000	2000200000	2.88193e+09	1.55977	0.641332	0.288144	no	c71924.graph_c0	--	--	Molecular Function: oxidoreductase activity (GO:0016491);;	--	[TU]	--	EF-hand domain pair;; EF hand;; EF hand;; EF-hand domain;; EF-hand domain pair;; Secreted protein acidic and rich in cysteine Ca binding region	16 kDa calcium-binding protein OS=Schistosoma mansoni (Blood fluke) PE=2 SV=1	U	Intracellular trafficking, secretion, and vesicular transport	Calumenin [Crassostrea gigas]
c52406.graph_c0	>c52406.graph_c0|orf1 type=3prime_partial len=66aa loc=c52406.graph_c0:186-383:-	1	3	35.4	7.4476	390170000	362410000	409440000	387340000	412840000	203280000	318600000	3.11573e+08	0.804392	-0.314029	0.289549	no	c52406.graph_c0	[J]	Translation, ribosomal structure and biogenesis	Molecular Function: RNA binding (GO:0003723);; Molecular Function: structural constituent of ribosome (GO:0003735);; Biological Process: translation (GO:0006412);; Cellular Component: small ribosomal subunit (GO:0015935);; Molecular Function: metal ion binding (GO:0046872);;	K02980|3.49057e-27|bmy:Bm1_56775|40S ribosomal protein S29; K02980 small subunit ribosomal protein S29e (A)	[J]	Translation, ribosomal structure and biogenesis	Ribosomal protein S14p/S29e	40S ribosomal protein S29 GN=RpS29 OS=Ixodes scapularis (Black-legged tick) PE=3 SV=1	J	Translation, ribosomal structure and biogenesis	40S ribosomal protein S29, partial [Stegodyphus mimosarum]
c63888.graph_c0	>c63888.graph_c0|orf1 type=complete len=280aa loc=c63888.graph_c0:595-1434:+	1	4	16.5	31.205	495190000	594660000	334660000	4.74837e+08	380030000	346710000	412220000	3.79653e+08	0.799545	-0.322749	0.289732	no	c63888.graph_c0	--	--	--	--	--	--	Myelin proteolipid protein (PLP or lipophilin)	--	--	--	Neuronal membrane glycoprotein M6-b [Crassostrea gigas]
c64200.graph_c0	>c64200.graph_c0|orf1 type=complete len=374aa loc=c64200.graph_c0:676-1797:-	1	9	23.1	42.395	686370000	750980000	821010000	7.52787e+08	1114000000	1067200000	642920000	9.41373e+08	1.25052	0.322526	0.290062	no	c64200.graph_c0	--	--	--	K13199|2.76053e-23|lgi:LOTGIDRAFT_234584|hypothetical protein; K13199 plasminogen activator inhibitor 1 RNA-binding protein (A)	[R]	General function prediction only	Hyaluronan / mRNA binding family	--	R	General function prediction only	Plasminogen activator inhibitor 1 RNA-binding protein [Crassostrea gigas]
c77292.graph_c0	>c77292.graph_c0|orf1 type=3prime_partial len=400aa loc=c77292.graph_c0:2-1201:+	1	8	25.8	45.529	460990000	359340000	536100000	4.52143e+08	497730000	626540000	482530000	535600000	1.18458	0.244376	0.290821	no	c77292.graph_c0	[Z]	Cytoskeleton	Molecular Function: ATP binding (GO:0005524);; Cellular Component: cytoplasm (GO:0005737);; Cellular Component: cytoskeleton (GO:0005856);;	K16575|0|bfo:BRAFLDRAFT_125875|hypothetical protein; K16575 centractin (A)	[Z]	Cytoskeleton	Actin	Actin-related protein 1 GN=Arp1 OS=Drosophila melanogaster (Fruit fly) PE=2 SV=2	Z	Cytoskeleton	Alpha-centractin [Crassostrea gigas]
c60623.graph_c0	>c60623.graph_c0|orf1 type=3prime_partial len=413aa loc=c60623.graph_c0:3-1241:+	2	14	35.7	47.209	1061100000	994190000	1094600000	1.04996e+09	905300000	101100000	1056700000	687700000	0.654975	-0.610488	0.290962	no	c60623.graph_c0	[J]	Translation, ribosomal structure and biogenesis	Molecular Function: structural constituent of ribosome (GO:0003735);; Cellular Component: ribosome (GO:0005840);; Biological Process: translation (GO:0006412);;	K02925|0|tca:660560|60S ribosomal protein L3; K02925 large subunit ribosomal protein L3e (A)	[J]	Translation, ribosomal structure and biogenesis	Ribosomal protein L3	60S ribosomal protein L3 GN=RpL3 OS=Drosophila melanogaster (Fruit fly) PE=1 SV=3	J	Translation, ribosomal structure and biogenesis	60S ribosomal protein L3, partial [Crassostrea gigas]
c78041.graph_c0	>c78041.graph_c0|orf1 type=complete len=731aa loc=c78041.graph_c0:90-2282:+	1	15	24.4	82.004	119160000	289930000	147240000	1.85443e+08	308010000	343870000	173700000	2.75193e+08	1.48398	0.569467	0.291974	no	c78041.graph_c0	--	--	Molecular Function: exopeptidase activity (GO:0008238);;	K01277|0|lgi:LOTGIDRAFT_177525|hypothetical protein; K01277 dipeptidyl-peptidase III [EC:3.4.14.4] (A)	[R]	General function prediction only	Peptidase family M49	Dipeptidyl peptidase 3 GN=dpp3 OS=Nematostella vectensis (Starlet sea anemone) PE=3 SV=1	R	General function prediction only	Dipeptidyl-peptidase 3 [Crassostrea gigas]
c64931.graph_c0	>c64931.graph_c0|orf1 type=3prime_partial len=563aa loc=c64931.graph_c0:1-1689:+	1	10	23.1	63.298	115160000	122150000	155690000	131000000	110250000	123360000	111500000	1.15037e+08	0.878142	-0.187473	0.292737	no	c64931.graph_c0	[J]	Translation, ribosomal structure and biogenesis	--	K14564|0|lgi:LOTGIDRAFT_119841|hypothetical protein; K14564 nucleolar protein 56 (A)	[AJ]	--	Putative snoRNA binding domain;; NOSIC (NUC001) domain;; NOP5NT (NUC127) domain	Uncharacterized NOP5 family protein K07C5.4 GN=K07C5.4 OS=Caenorhabditis elegans PE=3 SV=1	A	RNA processing and modification	hypothetical protein LOTGIDRAFT_119841, partial [Lottia gigantea]
c61959.graph_c0	>c61959.graph_c0|orf1 type=internal len=339aa loc=c61959.graph_c0:1-1020:+	2	7	26.5	38.829	193890000	172060000	191940000	1.85963e+08	191050000	199360000	194250000	1.94887e+08	1.04798	0.0676172	0.293325	no	c61959.graph_c0	--	--	--	--	--	--	Vault protein inter-alpha-trypsin domain;; von Willebrand factor type A domain;; von Willebrand factor type A domain	--	R	General function prediction only	Inter-alpha-trypsin inhibitor heavy chain H4 [Crassostrea gigas]
c76538.graph_c0	>c76538.graph_c0|orf1 type=complete len=651aa loc=c76538.graph_c0:164-2116:+	1	8	14.2	72.487	91421000	49524000	90019000	76988000	85173000	303800000	101050000	163341000	2.12164	1.08518	0.294879	no	c76538.graph_c0	--	--	--	--	--	--	MAM domain;; Sushi domain (SCR repeat)	MAM and LDL-receptor class A domain-containing protein 1 (Fragment) OS=Acropora millepora (Staghorn coral) PE=1 SV=1	T	Signal transduction mechanisms	hypothetical protein LOTGIDRAFT_232036 [Lottia gigantea]
c72520.graph_c1	>c72520.graph_c1|orf1 type=complete len=609aa loc=c72520.graph_c1:555-2381:+	1	21	36.2	69.357	1439200000	1432200000	1166900000	1346100000	1268600000	498660000	1282600000	1016620000	0.755234	-0.405005	0.29561	no	c72520.graph_c1	[T]	Signal transduction mechanisms	Biological Process: dephosphorylation (GO:0016311);; Molecular Function: phosphatase activity (GO:0016791);;	K07293|5.60913e-180|isc:IscW_ISCW012894|protein tyrosine phosphatase, putative (EC:2.7.11.14); K07293 tyrosine-protein phosphatase non-receptor type 11 [EC:3.1.3.48] (A)	[T]	Signal transduction mechanisms	Protein-tyrosine phosphatase;; SH2 domain	Tyrosine-protein phosphatase corkscrew GN=csw OS=Drosophila melanogaster (Fruit fly) PE=1 SV=2	T	Signal transduction mechanisms	Tyrosine-protein phosphatase non-receptor type 11 [Crassostrea gigas]
c74820.graph_c1	>c74820.graph_c1|orf1 type=3prime_partial len=270aa loc=c74820.graph_c1:1256-2065:-	1	5	22.7	29.163	196780000	253140000	250680000	2.33533e+08	202130000		204960000	203545000	0.871589	-0.198281	0.296186	no	c74820.graph_c1	[J]	Translation, ribosomal structure and biogenesis	Molecular Function: RNA binding (GO:0003723);; Biological Process: rRNA processing (GO:0006364);; Biological Process: tRNA processing (GO:0008033);; Molecular Function: methyltransferase activity (GO:0008168);; Biological Process: methylation (GO:0032259);;	K14563|3.22194e-146|lgi:LOTGIDRAFT_184767|hypothetical protein; K14563 rRNA 2'-O-methyltransferase fibrillarin [EC:2.1.1.-] (A)	[A]	RNA processing and modification	Fibrillarin;; tRNA methyltransferase complex GCD14 subunit	rRNA 2&apos;-O-methyltransferase fibrillarin OS=Drosophila melanogaster (Fruit fly) PE=2 SV=1	A	RNA processing and modification	rRNA 2&apos;-O-methyltransferase fibrillarin [Crassostrea gigas]
c76750.graph_c0	>c76750.graph_c0|orf1 type=complete len=787aa loc=c76750.graph_c0:168-2528:+	2	40	63.2	89.619	7966100000	7077500000	9785000000	8276200000	9005200000	2702800000	5967400000	5891800000	0.711897	-0.49026	0.296256	no	c76750.graph_c0	--	--	Molecular Function: cysteine-type peptidase activity (GO:0008234);;	K08585|0|lgi:LOTGIDRAFT_124076|hypothetical protein; K08585 calpain, invertebrate [EC:3.4.22.-] (A)	[OT]	--	Calpain family cysteine protease;; Calpain large subunit, domain III;; EF hand;; EF-hand domain;; EF-hand domain pair	Calpain-B catalytic subunit 2 OS=Drosophila melanogaster (Fruit fly) PE=1 SV=2	T	Signal transduction mechanisms	hypothetical protein LOTGIDRAFT_124076 [Lottia gigantea]
c55863.graph_c0	>c55863.graph_c0|orf1 type=3prime_partial len=229aa loc=c55863.graph_c0:2-688:+	1	2	19.3	25.617	26901000	18137000	22126000	22388000	30200000		24436000	27318000	1.22021	0.287126	0.296788	no	c55863.graph_c0	[J]	Translation, ribosomal structure and biogenesis	Molecular Function: aminoacyl-tRNA editing activity (GO:0002161);; Molecular Function: leucine-tRNA ligase activity (GO:0004823);; Molecular Function: ATP binding (GO:0005524);; Cellular Component: cytoplasm (GO:0005737);; Biological Process: leucyl-tRNA aminoacylation (GO:0006429);; Biological Process: regulation of translational fidelity (GO:0006450);;	K01869|1.8065e-118|cmk:103184138|lars; leucyl-tRNA synthetase; K01869 leucyl-tRNA synthetase [EC:6.1.1.4] (A)	[J]	Translation, ribosomal structure and biogenesis	tRNA synthetases class I (I, L, M and V)	Leucine--tRNA ligase GN=lrs-1 OS=Caenorhabditis elegans PE=3 SV=2	J	Translation, ribosomal structure and biogenesis	Leucyl-tRNA synthetase, cytoplasmic [Crassostrea gigas]
c32929.graph_c0	>c32929.graph_c0|orf1 type=5prime_partial len=120aa loc=c32929.graph_c0:2-361:-	1	4	36.7	13.305	72665000	63955000	59188000	6.52693e+07	57767000	87444000	91101000	7.87707e+07	1.20686	0.271253	0.296982	no	c32929.graph_c0	--	--	--	--	[I]	Lipid transport and metabolism	AMP-binding enzyme	--	I	Lipid transport and metabolism	4-coumarate--CoA ligase [Crassostrea gigas]
c27841.graph_c0	>c27841.graph_c0|orf1 type=complete len=150aa loc=c27841.graph_c0:162-611:-	2	6	31.5	16.664	142860000	148180000		145520000	500730000	103690000	426060000	3.43493e+08	2.36045	1.23906	0.297184	no
c74139.graph_c0	>c74139.graph_c0|orf1 type=complete len=1205aa loc=c74139.graph_c0:608-4222:-	1	13	16.5	134.91	179280000	222530000	234660000	2.12157e+08	205410000	390860000	249770000	2.82013e+08	1.32927	0.410633	0.297549	no	c74139.graph_c0	--	--	--	--	[T]	Signal transduction mechanisms	Coagulation Factor Xa inhibitory site;; Low-density lipoprotein receptor repeat class B	Low-density lipoprotein receptor-related protein (Precursor) GN=lrp-1 OS=Caenorhabditis elegans PE=1 SV=1	T	Signal transduction mechanisms	Low-density lipoprotein receptor-related protein 6 [Crassostrea gigas]
c67141.graph_c0	>c67141.graph_c0|orf1 type=complete len=369aa loc=c67141.graph_c0:614-1720:-	1	11	45.1	40.849	656040000	655010000	665570000	6.58873e+08	579690000	333480000	687860000	5.33677e+08	0.809984	-0.304035	0.298663	no	c67141.graph_c0	[R]	General function prediction only	Molecular Function: actin binding (GO:0003779);; Cellular Component: cytoskeleton (GO:0005856);; Biological Process: regulation of actin filament polymerization (GO:0030833);;	K05757|8.97355e-180|lgi:LOTGIDRAFT_167800|hypothetical protein; K05757 actin related protein 2/3 complex, subunit 1A/1B (A)	[Z]	Cytoskeleton	WD domain, G-beta repeat	Actin-related protein 2/3 complex subunit 1 GN=arcA OS=Dictyostelium discoideum (Slime mold) PE=1 SV=1	Z	Cytoskeleton	actin-related protein 2/3 [Saccostrea kegaki]
c74993.graph_c0	>c74993.graph_c0|orf1 type=complete len=257aa loc=c74993.graph_c0:119-889:+	1	3	16.4	28.923	67996000		67745000	67870500	72216000	31504000	39371000	47697000	0.702765	-0.508886	0.298887	no	c74993.graph_c0	--	--	Cellular Component: membrane (GO:0016020);;	K05312|1.28038e-31|lgi:LOTGIDRAFT_52159|hypothetical protein; K05312 nicotinic acetylcholine receptor, invertebrate (A)	[U]	Intracellular trafficking, secretion, and vesicular transport	Neurotransmitter-gated ion-channel ligand binding domain	Acetylcholine receptor subunit alpha-type acr-16 (Precursor) GN=acr-16 OS=Caenorhabditis elegans PE=2 SV=1	T	Signal transduction mechanisms	amorphous calcium carbonate binding protein 1 [Pinctada fucata]
c68421.graph_c0	>c68421.graph_c0|orf1 type=complete len=270aa loc=c68421.graph_c0:271-1080:-	1	8	35.3	29.912	577610000	587090000	504960000	5.56553e+08	556720000	3617500000	939950000	1.70472e+09	3.063	1.61495	0.299095	no
c78346.graph_c0	>c78346.graph_c0|orf1 type=3prime_partial len=77aa loc=c78346.graph_c0:2-232:+;>c79629.graph_c0|orf1 type=3prime_partial len=69aa loc=c79629.graph_c0:52-258:-	2	3	42.1	8.5399	406060000	627810000	619230000	5.51033e+08	628920000	855780000	572130000	685610000	1.24423	0.315249	0.299511	no	c78346.graph_c0	[J]	Translation, ribosomal structure and biogenesis	Molecular Function: structural constituent of ribosome (GO:0003735);; Cellular Component: ribosome (GO:0005840);; Biological Process: translation (GO:0006412);;	K02979|5.92406e-25|lgi:LOTGIDRAFT_150772|hypothetical protein; K02979 small subunit ribosomal protein S28e (A)	[J]	Translation, ribosomal structure and biogenesis	Ribosomal protein S28e	40S ribosomal protein S28 GN=RpS28b OS=Drosophila melanogaster (Fruit fly) PE=1 SV=2	J	Translation, ribosomal structure and biogenesis	40S ribosomal protein S28 [Crassostrea gigas]
c76895.graph_c0	>c76895.graph_c0|orf1 type=complete len=932aa loc=c76895.graph_c0:167-2962:+	1	6	9	106.18	27859000	41289000	46271000	38473000	46040000	107340000	40803000	6.47277e+07	1.68242	0.750536	0.299721	no	c76895.graph_c0	[G]	Carbohydrate transport and metabolism	--	K12316|0|lgi:LOTGIDRAFT_212916|hypothetical protein; K12316 lysosomal alpha-glucosidase [EC:3.2.1.20] (A)	[G]	Carbohydrate transport and metabolism	Glycosyl hydrolases family 31;; Galactose mutarotase-like;; Trefoil (P-type) domain	Lysosomal acid alpha-glucosidase (Precursor) OS=Tetrahymena pyriformis PE=1 SV=1	G	Carbohydrate transport and metabolism	hypothetical protein LOTGIDRAFT_212916 [Lottia gigantea]
c73596.graph_c0	>c73596.graph_c0|orf1 type=3prime_partial len=186aa loc=c73596.graph_c0:1619-2176:-	1	2	13.5	21.02	85812000	218530000	274300000	1.92881e+08	133110000	27081000	168340000	1.0951e+08	0.567762	-0.816642	0.300653	no	c73596.graph_c0	[T]	Signal transduction mechanisms	--	--	--	--	Universal stress protein family	--	S	Function unknown	hypothetical protein CGI_10004734 [Crassostrea gigas]
c76790.graph_c0	>c76790.graph_c0|orf1 type=5prime_partial len=246aa loc=c76790.graph_c0:3-740:-	1	3	13.4	26.751	33012000	28519000	25036000	2.88557e+07	27118000	57935000	35352000	40135000	1.39089	0.476006	0.300659	no
c71871.graph_c0	>c71871.graph_c0|orf1 type=3prime_partial len=169aa loc=c71871.graph_c0:1-507:+	1	2	10.1	18.342	39519000	42328000	35363000	39070000	48409000	36044000	49966000	4.48063e+07	1.14682	0.197641	0.302114	no	c71871.graph_c0	--	--	--	--	--	--	--	--	--	--	hypothetical protein CGI_10012305 [Crassostrea gigas]
c75671.graph_c0	>c75671.graph_c0|orf1 type=complete len=369aa loc=c75671.graph_c0:60-1166:+	1	7	24.2	40.969	169150000	146990000	143580000	153240000	145220000	322130000	184600000	2.17317e+08	1.41815	0.504006	0.302756	no	c75671.graph_c0	[QR]	--	Molecular Function: transferase activity (GO:0016740);;	K07755|1.81125e-158|lgi:LOTGIDRAFT_221596|hypothetical protein; K07755 arsenite methyltransferase [EC:2.1.1.137] (A)	--	--	Methyltransferase domain;; Methyltransferase domain;; ubiE/COQ5 methyltransferase family;; Methyltransferase domain;; Methyltransferase domain;; Methyltransferase domain;; Methyltransferase domain;; Methyltransferase domain;; Protein-L-isoaspartate(D-aspartate) O-methyltransferase (PCMT)	--	R	General function prediction only	hypothetical protein LOTGIDRAFT_221596 [Lottia gigantea]
c75337.graph_c0	>c75337.graph_c0|orf1 type=complete len=447aa loc=c75337.graph_c0:84-1424:+	1	3	6.1	49.03		38897000	35447000	37172000	17118000	33801000		25459500	0.684911	-0.546012	0.302895	no	c75337.graph_c0	--	--	--	K09292|5.18255e-62|cmk:103180112|tfg; TRK-fused gene; K09292 protein TFG (A)	--	--	PB1 domain	--	T	Signal transduction mechanisms	Protein TFG [Crassostrea gigas]
c57092.graph_c0	>c57092.graph_c0|orf1 type=3prime_partial len=226aa loc=c57092.graph_c0:742-1419:-	1	6	29.8	25.999	90114000	113080000	127520000	110238000	115230000	196060000	119930000	143740000	1.30391	0.38284	0.303051	no	c57092.graph_c0	--	--	--	K03111|3.84127e-14|hmg:100200293|single-stranded DNA-binding protein 1-A, mitochondrial-like; K03111 single-strand DNA-binding protein (A)	[L]	Replication, recombination and repair	Single-strand binding protein family	--	L	Replication, recombination and repair	PREDICTED: single-stranded DNA-binding protein, mitochondrial [Harpegnathos saltator]
c60382.graph_c0	>c60382.graph_c0|orf1 type=internal len=421aa loc=c60382.graph_c0:1-1263:-	1	9	24.2	47.371	167470000	134100000	163970000	155180000	156330000	94193000	139510000	130011000	0.837808	-0.255309	0.304058	no	c60382.graph_c0	--	--	--	--	[U]	Intracellular trafficking, secretion, and vesicular transport	Protein of unknown function (DUF1162)	--	U	Intracellular trafficking, secretion, and vesicular transport	hypothetical protein LOTGIDRAFT_160876 [Lottia gigantea]
c76375.graph_c0	>c76375.graph_c0|orf2 type=complete len=124aa loc=c76375.graph_c0:1895-2266:+	1	2	18.7	13.687	268620000	375350000	712330000	452100000	162780000	308720000	367140000	2.79547e+08	0.618329	-0.693553	0.305224	no
c68787.graph_c0	>c68787.graph_c0|orf1 type=3prime_partial len=476aa loc=c68787.graph_c0:213-1640:-	1	6	18.7	51.731	202420000	151840000	203350000	185870000	166260000	93723000	183750000	147911000	0.795777	-0.329565	0.306271	no	c68787.graph_c0	[J]	Translation, ribosomal structure and biogenesis	Molecular Function: translation initiation factor activity (GO:0003743);; Molecular Function: GTPase activity (GO:0003924);; Molecular Function: GTP binding (GO:0005525);; Cellular Component: nucleus (GO:0005634);; Cellular Component: chromosome (GO:0005694);; Biological Process: GTP catabolic process (GO:0006184);; Biological Process: translational initiation (GO:0006413);; Molecular Function: z…	K03242|0|lgi:LOTGIDRAFT_221777|hypothetical protein; K03242 translation initiation factor 2 subunit 3 (A)	[J]	Translation, ribosomal structure and biogenesis	Elongation factor Tu GTP binding domain;; Initiation factor eIF2 gamma, C terminal;; Elongation factor Tu domain 2	Eukaryotic translation initiation factor 2 subunit 3 GN=eIF-2gamma OS=Drosophila melanogaster (Fruit fly) PE=2 SV=1	J	Translation, ribosomal structure and biogenesis	Eukaryotic translation initiation factor 2 subunit 3, Y-linked [Crassostrea gigas]
c23769.graph_c0	>c23769.graph_c0|orf1 type=internal len=182aa loc=c23769.graph_c0:2-550:+	1	5	35.7	20.201	224890000	270430000	309730000	268350000	389380000	659450000	217010000	4.21947e+08	1.57237	0.652945	0.30628	no	c23769.graph_c0	--	--	--	K06491|1.52739e-26|aag:AaeL_AAEL009173|fasciclin ii (fas ii); K06491 neural cell adhesion molecule (A)	[T]	Signal transduction mechanisms	Immunoglobulin I-set domain;; Immunoglobulin domain;; Immunoglobulin domain;; Immunoglobulin domain;; Immunoglobulin V-set domain;; CD80-like C2-set immunoglobulin domain	Fasciclin-2 (Precursor) GN=Fas2 OS=Drosophila melanogaster (Fruit fly) PE=1 SV=1	T	Signal transduction mechanisms	Neural cell adhesion molecule 1 [Crassostrea gigas]
c53992.graph_c0	>c53992.graph_c0|orf1 type=3prime_partial len=271aa loc=c53992.graph_c0:45-857:-	1	4	23.7	29.657	76038000	146100000	74685000	98941000	105450000	142310000	142100000	1.29953e+08	1.31344	0.393353	0.308052	no	c53992.graph_c0	--	--	--	--	[T]	Signal transduction mechanisms	Low-density lipoprotein receptor domain class A;; Trypsin Inhibitor like cysteine rich domain	Vitellogenin receptor {ECO:0000312|EMBL:AAP92450.1} (Precursor) OS=Solenopsis invicta (Red imported fire ant) PE=2 SV=1	W	Extracellular structures	PREDICTED: SCO-spondin-like [Saccoglossus kowalevskii]
c74965.graph_c0	>c74965.graph_c0|orf1 type=complete len=226aa loc=c74965.graph_c0:212-889:+	1	10	49.8	25.14	281240000	373720000	285790000	3.13583e+08	331400000	392680000	341200000	3.55093e+08	1.13237	0.179349	0.308337	no	c74965.graph_c0	[C]	Energy production and conversion	--	--	[C]	Energy production and conversion	Aldo/keto reductase family	Aldo-keto reductase (Fragment) OS=Babesia bovis PE=2 SV=1	C	Energy production and conversion	Protein iolS [Crassostrea gigas]
c50108.graph_c0	>c50108.graph_c0|orf1 type=complete len=155aa loc=c50108.graph_c0:322-786:-	2	3	33.1	17.359	511410000	719400000	619870000	6.16893e+08	563700000	1572500000	799730000	9.78643e+08	1.58641	0.665762	0.30875	no	c50108.graph_c0	[TZDR]	--	Cellular Component: spindle pole (GO:0000922);; Molecular Function: calmodulin-dependent protein kinase activity (GO:0004683);; Molecular Function: calcium ion binding (GO:0005509);; Biological Process: detection of calcium ion (GO:0005513);; Molecular Function: calmodulin binding (GO:0005516);; Molecular Function: ATP binding (GO:0005524);; Cellular Component: centriole (GO:0005814);; Cellular C…	K02183|4.01947e-89|pbi:103052604|CALM3; calmodulin 3 (phosphorylase kinase, delta); K02183 calmodulin (A)	[T]	Signal transduction mechanisms	EF hand;; EF-hand domain pair;; EF-hand domain pair;; EF-hand domain;; EF hand;; EF-hand domain;; Cytoskeletal-regulatory complex EF hand;; Secreted protein acidic and rich in cysteine Ca binding region;; Uncharacterised protein family (UPF0154);; Ca2+ insensitive EF hand	Calmodulin OS=Strongylocentrotus intermedius (Sea urchin) PE=2 SV=3	T	Signal transduction mechanisms	calmodulin, partial [Paracyclopina nana]
c65013.graph_c0	>c65013.graph_c0|orf1 type=complete len=110aa loc=c65013.graph_c0:590-919:-	2	4	70.6	11.503	1008700000	1262300000	1170500000	1.14717e+09	1089800000	3177300000	1440600000	1.90257e+09	1.65849	0.729872	0.309532	no	c65013.graph_c0	[J]	Translation, ribosomal structure and biogenesis	Molecular Function: structural constituent of ribosome (GO:0003735);; Cellular Component: ribosome (GO:0005840);; Biological Process: translational elongation (GO:0006414);;	K02942|4.31775e-27|bmor:778451|RpP1; ribosomal protein P1; K02942 large subunit ribosomal protein LP1 (A)	[J]	Translation, ribosomal structure and biogenesis	60s Acidic ribosomal protein	60S acidic ribosomal protein P1 GN=RpLP1 OS=Drosophila melanogaster (Fruit fly) PE=1 SV=2	J	Translation, ribosomal structure and biogenesis	ribosomal protein P1 [Ostrea edulis]
c74676.graph_c0	>c74676.graph_c0|orf1 type=3prime_partial len=235aa loc=c74676.graph_c0:385-1089:-	1	5	22.2	26.581	83076000	121660000	107430000	1.04055e+08	107630000	53698000	83746000	8.16913e+07	0.785076	-0.349096	0.309808	no	c74676.graph_c0	--	--	--	--	--	--	CB1 cannabinoid receptor-interacting protein 1	--	R	General function prediction only	hypothetical protein LOTGIDRAFT_205111 [Lottia gigantea]
c70619.graph_c0	>c70619.graph_c0|orf1 type=3prime_partial len=249aa loc=c70619.graph_c0:1-747:+	1	2	7.3	28.218	2347000000	1389100000	1062400000	1599500000	893460000	821620000	1528500000	1.08119e+09	0.675957	-0.564996	0.309924	no	c70619.graph_c0	--	--	--	K15433|1.77017e-74|lgi:LOTGIDRAFT_112115|hypothetical protein; K15433 RLL motif containing protein 1 (A)	[R]	General function prediction only	Putative carnitine deficiency-associated protein	--	S	Function unknown	hypothetical protein CGI_10002700 [Crassostrea gigas]
c55310.graph_c0	>c55310.graph_c0|orf1 type=internal len=226aa loc=c55310.graph_c0:2-682:+	1	9	51.3	24.56	654100000	547460000	483900000	561820000	723780000	695560000	534540000	6.51293e+08	1.15926	0.213199	0.310228	no	c55310.graph_c0	--	--	--	--	[O]	Posttranslational modification, protein turnover, chaperones	Kunitz/Bovine pancreatic trypsin inhibitor domain	Papilin (Precursor) GN=Ppn OS=Drosophila melanogaster (Fruit fly) PE=1 SV=2	O	Posttranslational modification, protein turnover, chaperones	Papilin [Crassostrea gigas]
c76260.graph_c0	>c76260.graph_c0|orf1 type=5prime_partial len=581aa loc=c76260.graph_c0:1-1743:-	1	24	46.8	64.249	4315600000	4756700000	4995000000	4689100000	4472900000	8377900000	5382300000	6077700000	1.29613	0.374214	0.310316	no	c76260.graph_c0	[O]	Posttranslational modification, protein turnover, chaperones	Molecular Function: ATP binding (GO:0005524);; Cellular Component: endoplasmic reticulum lumen (GO:0005788);; Biological Process: response to stress (GO:0006950);; Molecular Function: 2-alkenal reductase [NAD(P)] activity (GO:0032440);; Biological Process: oxidation-reduction process (GO:0055114);;	K09490|0|pbi:103048115|HSPA5; heat shock 70kDa protein 5 (glucose-regulated protein, 78kDa); K09490 heat shock 70kDa protein 5 (A)	[O]	Posttranslational modification, protein turnover, chaperones	Hsp70 protein;; MreB/Mbl protein;; Hydantoinase/oxoprolinase;; NAD-specific glutamate dehydrogenase	78 kDa glucose-regulated protein (Precursor) OS=Aplysia californica (California sea hare) PE=1 SV=1	O	Posttranslational modification, protein turnover, chaperones	78kDa glucose regulated protein [Crassostrea gigas]
c77980.graph_c0	>c77980.graph_c0|orf1 type=complete len=607aa loc=c77980.graph_c0:704-2524:-	1	10	19	69.401	134000000	127870000	172870000	1.44913e+08	145610000	107650000	118660000	1.23973e+08	0.8555	-0.225161	0.310439	no	c77980.graph_c0	--	--	--	K12366|0|lgi:LOTGIDRAFT_222972|hypothetical protein; K12366 engulfment and cell motility protein 1 (A)	[T]	Signal transduction mechanisms	ELMO/CED-12 family;; Domain of unknown function (DUF3361)	Cell death abnormality protein 12 {ECO:0000250|UniProtKB:Q8STE5} GN=ced-12 OS=Caenorhabditis briggsae PE=3 SV=3	T	Signal transduction mechanisms	hypothetical protein LOTGIDRAFT_222972 [Lottia gigantea]
c51924.graph_c0	>c51924.graph_c0|orf1 type=3prime_partial len=207aa loc=c51924.graph_c0:2-622:+	1	11	57.3	23.853	1038400000	1771500000	640050000	1.14998e+09	1992800000	1079500000	7886700000	3653000000	3.17657	1.66747	0.310767	no
c67336.graph_c0	>c67336.graph_c0|orf1 type=3prime_partial len=247aa loc=c67336.graph_c0:601-1341:-	2	5	34.6	27.408	92875000	151430000	112310000	1.18872e+08	107290000	162630000	191110000	1.53677e+08	1.29279	0.370493	0.310979	no	c67336.graph_c0	[O]	Posttranslational modification, protein turnover, chaperones	Molecular Function: threonine-type endopeptidase activity (GO:0004298);; Cellular Component: nucleus (GO:0005634);; Cellular Component: cytoplasm (GO:0005737);; Biological Process: ubiquitin-dependent protein catabolic process (GO:0006511);; Cellular Component: proteasome core complex, alpha-subunit complex (GO:0019773);;	K02726|9.23942e-143|lgi:LOTGIDRAFT_189380|hypothetical protein; K02726 20S proteasome subunit alpha 2 [EC:3.4.25.1] (A)	[O]	Posttranslational modification, protein turnover, chaperones	Proteasome subunit;; Proteasome subunit A N-terminal signature	Proteasome subunit alpha type-2 GN=Prosalpha2 OS=Drosophila melanogaster (Fruit fly) PE=1 SV=1	O	Posttranslational modification, protein turnover, chaperones	Proteasome subunit alpha type-2 [Crassostrea gigas]
c51170.graph_c0	>c51170.graph_c0|orf1 type=internal len=339aa loc=c51170.graph_c0:1-1020:+	1	5	21.2	37.892		87545000	75637000	81591000	87874000	108760000	86016000	9.42167e+07	1.15474	0.207572	0.311861	no	c51170.graph_c0	--	--	--	--	[T]	Signal transduction mechanisms	Cadherin domain;; Cadherin prodomain like	Protein dachsous (Precursor) GN=ds OS=Drosophila melanogaster (Fruit fly) PE=1 SV=3	S	Function unknown	Protocadherin Fat 4 [Crassostrea gigas]
c63811.graph_c0	>c63811.graph_c0|orf1 type=5prime_partial len=148aa loc=c63811.graph_c0:1-444:-	1	7	68.9	16.262	7325400000	6177100000	6502000000	6.66817e+09	7936800000	12631000000	6197600000	8921800000	1.33797	0.420045	0.312458	no	c63811.graph_c0	--	--	Molecular Function: motor activity (GO:0003774);; Cellular Component: myosin complex (GO:0016459);;	--	--	--	--	--	--	--	catchin protein [Mytilus galloprovincialis]
c72860.graph_c0	>c72860.graph_c0|orf1 type=complete len=233aa loc=c72860.graph_c0:135-833:+	1	16	80.6	25.614	3342000000	3889500000	4171600000	3.80103e+09	4754800000	7833300000	3416200000	5.33477e+09	1.4035	0.489033	0.313102	no	c72860.graph_c0	--	--	Biological Process: response to stress (GO:0006950);;	--	[O]	Posttranslational modification, protein turnover, chaperones	Hsp20/alpha crystallin family	Heat shock protein 27 GN=Hsp27 OS=Drosophila melanogaster (Fruit fly) PE=1 SV=2	O	Posttranslational modification, protein turnover, chaperones	Alpha-crystallin B chain [Crassostrea gigas]
c65768.graph_c0	>c65768.graph_c0|orf1 type=3prime_partial len=107aa loc=c65768.graph_c0:2-322:+	1	1	12.3	11.555	185510000	185950000	85459000	1.52306e+08	213610000	316380000	139000000	2.22997e+08	1.46413	0.550046	0.313248	no	c65768.graph_c0	--	--	--	--	--	--	--	--	--	--	Glutamate receptor U1 [Crassostrea gigas]
c61886.graph_c0	>c61886.graph_c0|orf1 type=5prime_partial len=135aa loc=c61886.graph_c0:1-405:-	1	2	30.4	15.184	27671000	45867000	17650000	30396000	35126000	77304000	35106000	4.91787e+07	1.61793	0.694151	0.313593	no	c61886.graph_c0	--	--	--	--	[OPR]	--	PA domain	Glutamate carboxypeptidase 2 homolog GN=R57.1 OS=Caenorhabditis elegans PE=1 SV=2	P	Inorganic ion transport and metabolism	Glutamate carboxypeptidase 2 [Crassostrea gigas]
c75029.graph_c0	>c75029.graph_c0|orf1 type=complete len=578aa loc=c75029.graph_c0:905-2638:-	1	13	24.6	64.946	406150000	456990000	471950000	445030000	525350000	1130400000	435230000	6.96993e+08	1.56617	0.647242	0.314352	no	c75029.graph_c0	--	--	--	--	--	--	--	--	R	General function prediction only	hypothetical protein CGI_10019003 [Crassostrea gigas]
c75855.graph_c0	>c75855.graph_c0|orf1 type=3prime_partial len=1239aa loc=c75855.graph_c0:340-4056:-	1	12	9.8	138.55	110640000	173760000	194780000	1.59727e+08	141480000	636010000	232180000	3.36557e+08	2.10708	1.07524	0.315105	no	c75855.graph_c0	--	--	--	--	--	--	Laminin G domain;; Laminin G domain;; Concanavalin A-like lectin/glucanases superfamily	Fat-like cadherin-related tumor suppressor homolog (Precursor) GN=kug OS=Drosophila melanogaster (Fruit fly) PE=2 SV=3	W	Extracellular structures	PREDICTED: uncharacterized protein LOC101864367 isoform X1 [Aplysia californica]
c79933.graph_c0	>c79933.graph_c0|orf1 type=3prime_partial len=51aa loc=c79933.graph_c0:3-155:+	1	3	62	5.6362		88651000	86320000	87485500	44725000		81400000	63062500	0.720834	-0.472262	0.31514	no	c79933.graph_c0	--	--	--	--	--	--	Janus/Ocnus family (Ocnus)	Sex-regulated protein janus-A GN=janA OS=Drosophila melanogaster (Fruit fly) PE=2 SV=2	R	General function prediction only	Sex-regulated protein janus-A [Crassostrea gigas]
c70994.graph_c0	>c70994.graph_c0|orf1 type=internal len=434aa loc=c70994.graph_c0:3-1307:+	1	1	5.3	50.471	109440000	88560000		99000000	252080000	390340000	77426000	2.39949e+08	2.42372	1.27723	0.315165	no	c70994.graph_c0	[G]	Carbohydrate transport and metabolism	Biological Process: carbohydrate metabolic process (GO:0005975);; Molecular Function: glycogen phosphorylase activity (GO:0008184);; Molecular Function: pyridoxal phosphate binding (GO:0030170);;	K00688|0|lgi:LOTGIDRAFT_201834|hypothetical protein; K00688 starch phosphorylase [EC:2.4.1.1] (A)	[G]	Carbohydrate transport and metabolism	Carbohydrate phosphorylase	Glycogen phosphorylase GN=GlyP OS=Drosophila melanogaster (Fruit fly) PE=2 SV=2	G	Carbohydrate transport and metabolism	Glycogen phosphorylase, muscle form [Crassostrea gigas]
c63695.graph_c0	>c63695.graph_c0|orf1 type=3prime_partial len=314aa loc=c63695.graph_c0:319-1260:-	1	7	23.3	35.278	114710000	383240000	415460000	304470000	421810000		489010000	455410000	1.49575	0.580866	0.315671	no	c63695.graph_c0	--	--	--	K10104|1.54242e-45|nve:NEMVE_v1g90597|hypothetical protein; K10104 ficolin (A)	[R]	General function prediction only	Fibrinogen beta and gamma chains, C-terminal globular domain	Fibrinogen-like protein A (Precursor) OS=Parastichopus parvimensis (Warty sea cucumber) PE=2 SV=1	R	General function prediction only	Tenascin-R [Crassostrea gigas]
c61945.graph_c0	>c61945.graph_c0|orf1 type=complete len=79aa loc=c61945.graph_c0:100-336:+	2	3	32.1	8.8212	144680000	249740000	202470000	1.98963e+08	200250000	102400000	151690000	1.51447e+08	0.761179	-0.393693	0.315889	no	c61945.graph_c0	--	--	Molecular Function: zinc ion binding (GO:0008270);;	--	[TZ]	--	LIM domain	Muscle LIM protein 1 GN=Mlp60A OS=Drosophila melanogaster (Fruit fly) PE=2 SV=1	Z	Cytoskeleton	Cysteine and glycine-rich protein 3 [Crassostrea gigas]
c48574.graph_c0	>c48574.graph_c0|orf1 type=complete len=71aa loc=c48574.graph_c0:688-900:-	1	4	55.7	8.0782	469110000	440990000	374960000	4.28353e+08	409490000	707190000	488750000	5.35143e+08	1.2493	0.321124	0.316148	no	c48574.graph_c0	--	--	Cellular Component: plasma membrane (GO:0005886);; Biological Process: signal transduction (GO:0007165);;	K04543|1.06004e-23|hro:HELRODRAFT_73501|hypothetical protein; K04543 guanine nucleotide-binding protein G(I)/G(S)/G(O) subunit gamma-7 (A)	[Z]	Cytoskeleton	GGL domain	Guanine nucleotide-binding protein subunit gamma-1 (Precursor) GN=Ggamma1 OS=Drosophila melanogaster (Fruit fly) PE=2 SV=1	T	Signal transduction mechanisms	Guanine nucleotide-binding protein subunit gamma-1 [Crassostrea gigas]
c58091.graph_c0	>c58091.graph_c0|orf1 type=5prime_partial len=192aa loc=c58091.graph_c0:3-578:-	1	4	44.8	21.581	566740000	552610000	596330000	5.71893e+08	396580000	531830000	587700000	505370000	0.883679	-0.178406	0.316649	no	c58091.graph_c0	[O]	Posttranslational modification, protein turnover, chaperones	Cellular Component: membrane (GO:0016020);;	K17286|1.83532e-90|lgi:LOTGIDRAFT_214616|hypothetical protein; K17286 erythrocyte band 7 integral membrane protein (A)	[C]	Energy production and conversion	SPFH domain / Band 7 family	Band 7 protein AAEL010189 GN=AAEL010189 OS=Aedes aegypti (Yellowfever mosquito) PE=3 SV=1	C	Energy production and conversion	Mechanosensory protein 2 [Crassostrea gigas]
c78152.graph_c0	>c78152.graph_c0|orf1 type=complete len=636aa loc=c78152.graph_c0:91-1998:+	1	36	63.6	71.619	5781500000	6321100000	5840000000	5.98087e+09	5510000000	2671700000	6092700000	4.75813e+09	0.795559	-0.329959	0.317068	no	c78152.graph_c0	[C]	Energy production and conversion	Molecular Function: phosphoenolpyruvate carboxykinase (GTP) activity (GO:0004613);; Molecular Function: GTP binding (GO:0005525);; Biological Process: gluconeogenesis (GO:0006094);; Molecular Function: kinase activity (GO:0016301);; Biological Process: phosphorylation (GO:0016310);;	K01596|0|lgi:LOTGIDRAFT_203707|hypothetical protein; K01596 phosphoenolpyruvate carboxykinase (GTP) [EC:4.1.1.32] (A)	[C]	Energy production and conversion	Phosphoenolpyruvate carboxykinase	Phosphoenolpyruvate carboxykinase [GTP] GN=PEPCK OS=Ascaris suum (Pig roundworm) PE=2 SV=1	C	Energy production and conversion	Phosphoenolpyruvate carboxykinase [GTP] [Crassostrea gigas]
c48941.graph_c0	>c48941.graph_c0|orf1 type=3prime_partial len=70aa loc=c48941.graph_c0:3-212:+	1	2	26.1	7.67		35394000	42930000	39162000	35919000		26759000	31339000	0.80024	-0.321495	0.317926	no	c48941.graph_c0	[E]	Amino acid transport and metabolism	Molecular Function: DNA binding (GO:0003677);; Cellular Component: nucleus (GO:0005634);; Biological Process: transcription initiation from RNA polymerase II promoter (GO:0006367);; Molecular Function: oxidoreductase activity (GO:0016491);; Biological Process: positive regulation of transcription, DNA-templated (GO:0045893);; Biological Process: oxidation-reduction process (GO:0055114);;	K14157|1.89742e-20|ame:552130|LKR, GB12781; lysine ketoglutarate reductase; K14157 alpha-aminoadipic semialdehyde synthase [EC:1.5.1.8 1.5.1.9] (A)	[E]	Amino acid transport and metabolism	Saccharopine dehydrogenase	Probable saccharopine dehydrogenase [NADP(+), L-glutamate-forming] GN=sdh OS=Dictyostelium discoideum (Slime mold) PE=2 SV=1	E	Amino acid transport and metabolism	Alpha-aminoadipic semialdehyde synthase, mitochondrial [Crassostrea gigas]
c71633.graph_c0	>c71633.graph_c0|orf1 type=3prime_partial len=129aa loc=c71633.graph_c0:630-1016:-	1	3	21.9	13.994	1425300000	721960000	1235600000	1127620000	1326100000	2801000000	1171500000	1766200000	1.56631	0.647368	0.317952	no
c77156.graph_c0	>c77156.graph_c0|orf1 type=3prime_partial len=1091aa loc=c77156.graph_c0:1-3273:+	1	11	9.6	121.54	259340000	195430000	170260000	2.08343e+08	256660000	491590000	196920000	3.15057e+08	1.5122	0.596648	0.31861	no	c77156.graph_c0	--	--	--	--	[T]	Signal transduction mechanisms	Low-density lipoprotein receptor domain class A;; Low-density lipoprotein receptor repeat class B;; Fibronectin type III domain;; Coagulation Factor Xa inhibitory site;; Complement Clr-like EGF-like;; Calcium-binding EGF domain;; SMP-30/Gluconolaconase/LRE-like region;; Interferon-alpha/beta receptor, fibronectin type III	Low-density lipoprotein receptor-related protein (Precursor) GN=lrp-1 OS=Caenorhabditis elegans PE=1 SV=1	T	Signal transduction mechanisms	Low-density lipoprotein receptor-related protein 8 [Crassostrea gigas]
c77523.graph_c0	>c77523.graph_c0|orf1 type=3prime_partial len=650aa loc=c77523.graph_c0:1-1950:+	1	17	36.2	70.031	1187200000	1704900000	1737100000	1.54307e+09	1392200000	730650000	1490000000	1.20428e+09	0.780448	-0.357626	0.318657	no	c77523.graph_c0	--	--	--	K12667|0|lgi:LOTGIDRAFT_220939|hypothetical protein; K12667 oligosaccharyltransferase complex subunit delta (ribophorin II) (A)	[O]	Posttranslational modification, protein turnover, chaperones	Oligosaccharyltransferase subunit Ribophorin II	Dolichyl-diphosphooligosaccharide--protein glycosyltransferase subunit swp1 (Precursor) GN=swp1 OS=Dictyostelium discoideum (Slime mold) PE=3 SV=1	O	Posttranslational modification, protein turnover, chaperones	Dolichyl-diphosphooligosaccharide--protein glycosyltransferase subunit 2 [Crassostrea gigas]
c61606.graph_c0	>c61606.graph_c0|orf1 type=internal len=194aa loc=c61606.graph_c0:2-586:+	1	2	10.3	20.279		59170000	30391000	44780500	31642000	25199000	36389000	3.10767e+07	0.693978	-0.527039	0.319548	no	c61606.graph_c0	[J]	Translation, ribosomal structure and biogenesis	Biological Process: pseudouridine synthesis (GO:0001522);; Molecular Function: nucleic acid binding (GO:0003676);; Cellular Component: box H/ACA snoRNP complex (GO:0031429);; Biological Process: ribosome biogenesis (GO:0042254);;	K11128|1.97493e-43|lgi:LOTGIDRAFT_235760|hypothetical protein; K11128 H/ACA ribonucleoprotein complex subunit 1 (A)	[J]	Translation, ribosomal structure and biogenesis	Gar1/Naf1 RNA binding region	Probable H/ACA ribonucleoprotein complex subunit 1 GN=CG4038 OS=Drosophila melanogaster (Fruit fly) PE=1 SV=1	J	Translation, ribosomal structure and biogenesis	hypothetical protein LOTGIDRAFT_235760 [Lottia gigantea]
c35329.graph_c0	>c35329.graph_c0|orf1 type=internal len=92aa loc=c35329.graph_c0:3-281:+	1	1	9.8	10.164	20164000	26202000	41498000	29288000		59024000	31073000	45048500	1.53812	0.621169	0.319962	no
c45147.graph_c0	>c45147.graph_c0|orf1 type=complete len=231aa loc=c45147.graph_c0:47-739:+	1	13	59.6	25.294	1466600000	1387000000	1277600000	1.37707e+09	1371500000	2174700000	1466100000	1.67077e+09	1.21328	0.278912	0.320641	no	c45147.graph_c0	[Z]	Cytoskeleton	--	--	[Z]	Cytoskeleton	Calponin family repeat;; Calponin homology (CH) domain	Myophilin OS=Echinococcus granulosus (Hydatid tapeworm) PE=2 SV=1	Z	Cytoskeleton	Myophilin [Crassostrea gigas]
c19273.graph_c0	>c19273.graph_c0|orf1 type=internal len=96aa loc=c19273.graph_c0:2-292:+	1	1	9.4	11.013	46576000	40383000	62385000	4.97813e+07	59272000	59793000	53510000	57525000	1.15555	0.208584	0.32165	no	c19273.graph_c0	--	--	Cellular Component: membrane (GO:0016020);;	K05636|2.67522e-27|lgi:LOTGIDRAFT_209765|hypothetical protein; K05636 laminin, beta 1 (A)	[W]	Extracellular structures	--	Laminin subunit beta-1 (Precursor) GN=LanB1 OS=Drosophila melanogaster (Fruit fly) PE=1 SV=4	W	Extracellular structures	Laminin subunit beta-1 [Crassostrea gigas]
c75510.graph_c0	>c75510.graph_c0|orf1 type=complete len=443aa loc=c75510.graph_c0:1352-2680:-	1	6	16.7	49.423	39866000	60526000	62231000	5.42077e+07	35355000	143220000	92418000	90331000	1.66639	0.736724	0.321729	no	c75510.graph_c0	[J]	Translation, ribosomal structure and biogenesis	Cellular Component: cytoplasm (GO:0005737);; Biological Process: translational termination (GO:0006415);; Molecular Function: translation release factor activity, codon specific (GO:0016149);;	K03265|0|lgi:LOTGIDRAFT_216289|hypothetical protein; K03265 peptide chain release factor subunit 1 (A)	[J]	Translation, ribosomal structure and biogenesis	eRF1 domain 2;; eRF1 domain 3;; eRF1 domain 1	Eukaryotic peptide chain release factor subunit 1 GN=ERF1 OS=Polyandrocarpa misakiensis (Tunicate) PE=2 SV=1	J	Translation, ribosomal structure and biogenesis	Eukaryotic peptide chain release factor subunit 1 [Crassostrea gigas]
c88356.graph_c0	>c88356.graph_c0|orf1 type=internal len=91aa loc=c88356.graph_c0:3-278:+	1	6	89	9.9662	1849300000	1602400000	1826200000	1759300000	1643800000	1289600000	1781500000	1.57163e+09	0.893329	-0.162737	0.322284	no	c88356.graph_c0	--	--	--	--	--	--	von Willebrand factor type A domain;; von Willebrand factor type A domain	--	--	--	hypothetical protein CAPTEDRAFT_198366 [Capitella teleta]
c73962.graph_c0	>c73962.graph_c0|orf1 type=complete len=272aa loc=c73962.graph_c0:677-1492:-	1	8	31.4	29.896	343360000	363850000	383060000	3.63423e+08	322610000	651540000	443240000	4.72463e+08	1.30004	0.378551	0.322775	no	c73962.graph_c0	[O]	Posttranslational modification, protein turnover, chaperones	Cellular Component: membrane (GO:0016020);;	K17080|5.07108e-137|aga:AgaP_AGAP009323|AGAP009323-PA; K17080 prohibitin 1 (A)	[O]	Posttranslational modification, protein turnover, chaperones	SPFH domain / Band 7 family	Protein l(2)37Cc GN=l(2)37Cc OS=Drosophila melanogaster (Fruit fly) PE=2 SV=2	O	Posttranslational modification, protein turnover, chaperones	AGAP009323-PA [Anopheles gambiae str. PEST]
c45956.graph_c0	>c45956.graph_c0|orf1 type=3prime_partial len=288aa loc=c45956.graph_c0:92-955:-	2	13	44.6	31.03	1221000000	1373500000	1255300000	1.28327e+09	1180200000	571160000	1312000000	1021120000	0.795719	-0.329669	0.323132	no	c45956.graph_c0	[J]	Translation, ribosomal structure and biogenesis	Molecular Function: RNA binding (GO:0003723);; Molecular Function: structural constituent of ribosome (GO:0003735);; Biological Process: translation (GO:0006412);; Cellular Component: small ribosomal subunit (GO:0015935);;	K02981|2.24367e-142|asn:102380639|RPS2; ribosomal protein S2; K02981 small subunit ribosomal protein S2e (A)	[J]	Translation, ribosomal structure and biogenesis	Ribosomal protein S5, N-terminal domain;; Ribosomal protein S5, C-terminal domain	40S ribosomal protein S2 GN=RPS2 OS=Urechis caupo (Innkeeper worm) PE=2 SV=1	J	Translation, ribosomal structure and biogenesis	PREDICTED: 40S ribosomal protein S2-like [Aplysia californica]
c73258.graph_c0	>c73258.graph_c0|orf1 type=complete len=482aa loc=c73258.graph_c0:151-1596:-	1	9	16.4	53.705	94705000	89143000	102490000	95446000		505710000	69060000	287385000	3.01097	1.59023	0.323411	no	c73258.graph_c0	--	--	--	K14615|1.16858e-23|bacu:103020111|GIF; gastric intrinsic factor (vitamin B synthesis); K14615 gastric intrinsic factor (A)	--	--	Eukaryotic cobalamin-binding protein;; Prenyltransferase-like	Uncharacterized protein CG3556 (Precursor) GN=CG3556 OS=Drosophila melanogaster (Fruit fly) PE=2 SV=1	R	General function prediction only	PREDICTED: uncharacterized protein CG3556-like [Saccoglossus kowalevskii]
c28159.graph_c0	>c28159.graph_c0|orf1 type=complete len=137aa loc=c28159.graph_c0:78-488:+	1	1	43.4	15.328	131280000	233430000	361440000	242050000	392510000		307390000	349950000	1.44578	0.531844	0.323852	no	c28159.graph_c0	[B]	Chromatin structure and dynamics	Cellular Component: nucleosome (GO:0000786);; Biological Process: nematode larval development (GO:0002119);; Molecular Function: DNA binding (GO:0003677);; Cellular Component: nucleus (GO:0005634);; Biological Process: nucleosome assembly (GO:0006334);; Biological Process: cellular response to DNA damage stimulus (GO:0006974);; Biological Process: determination of adult lifespan (GO:0008340);; Bi…	K11253|4.99074e-90|xtr:100038101|h3f3b; H3 histone, family 3B (H3.3B); K11253 histone H3 (A)	[B]	Chromatin structure and dynamics	Core histone H2A/H2B/H3/H4	Histone H3.3 OS=Spisula solidissima (Atlantic surf-clam) PE=1 SV=2	B	Chromatin structure and dynamics	hypothetical protein T265_13221, partial [Opisthorchis viverrini]
c68010.graph_c0	>c68010.graph_c0|orf1 type=complete len=140aa loc=c68010.graph_c0:117-536:-	1	1	15.8	15.124		16688000	13091000	14889500	13352000		10336000	11844000	0.79546	-0.330139	0.32393	no	c68010.graph_c0	--	--	--	--	[Z]	Cytoskeleton	Immunoglobulin I-set domain;; Immunoglobulin domain;; Immunoglobulin domain;; Immunoglobulin domain;; Immunoglobulin V-set domain	Muscle M-line assembly protein unc-89 GN=unc-89 OS=Caenorhabditis elegans PE=1 SV=3	Z	Cytoskeleton	Titin [Crassostrea gigas]
c76524.graph_c0	>c76524.graph_c0|orf1 type=complete len=516aa loc=c76524.graph_c0:1926-3473:-	1	2	3.5	57.658		41018000	47038000	44028000	42949000	40845000	38292000	4.06953e+07	0.924306	-0.113558	0.325024	no	c76524.graph_c0	[G]	Carbohydrate transport and metabolism	Biological Process: cellular glucose homeostasis (GO:0001678);; Molecular Function: glucokinase activity (GO:0004340);; Molecular Function: ATP binding (GO:0005524);; Cellular Component: cytosol (GO:0005829);; Biological Process: glycolytic process (GO:0006096);; Molecular Function: fructokinase activity (GO:0008865);; Biological Process: phosphorylation (GO:0016310);; Molecular Function: mannoki…	K00844|0|lgi:LOTGIDRAFT_164838|hypothetical protein; K00844 hexokinase [EC:2.7.1.1] (A)	[G]	Carbohydrate transport and metabolism	Hexokinase;; Hexokinase	Hexokinase type 2 GN=Hex-t2 OS=Drosophila melanogaster (Fruit fly) PE=2 SV=4	G	Carbohydrate transport and metabolism	Hexokinase type 2 [Crassostrea gigas]
c72908.graph_c0	>c72908.graph_c0|orf1 type=3prime_partial len=211aa loc=c72908.graph_c0:2-634:+	1	3	26.2	24.169	168270000	374780000	302040000	2.81697e+08	286950000	345300000	541690000	3.91313e+08	1.38913	0.474182	0.325759	no	c72908.graph_c0	--	--	--	--	--	--	--	--	--	--	hypothetical protein TcasGA2_TC003650 [Tribolium castaneum]
c45642.graph_c0	>c45642.graph_c0|orf1 type=3prime_partial len=118aa loc=c45642.graph_c0:1-354:+	1	3	28.2	13.215		52376000	54083000	53229500	45591000	37912000	54422000	45975000	0.863713	-0.211376	0.325857	no	c45642.graph_c0	--	--	Molecular Function: guanylate kinase activity (GO:0004385);; Biological Process: purine nucleotide metabolic process (GO:0006163);; Biological Process: phosphorylation (GO:0016310);;	K00942|4.89546e-38|aqu:100637674|guanylate kinase-like; K00942 guanylate kinase [EC:2.7.4.8] (A)	[F]	Nucleotide transport and metabolism	Guanylate kinase	Guanylate kinase GN=guk1 OS=Dictyostelium discoideum (Slime mold) PE=3 SV=1	F	Nucleotide transport and metabolism	Guanylate kinase [Crassostrea gigas]
c77547.graph_c0	>c77547.graph_c0|orf1 type=3prime_partial len=1008aa loc=c77547.graph_c0:1-3024:+	1	19	23.1	110.55	983970000	765110000	1141900000	963660000	1414800000	2258800000	738390000	1.47066e+09	1.52612	0.609871	0.325864	no	c77547.graph_c0	--	--	--	K04380|1.68814e-38|lgi:LOTGIDRAFT_217179|hypothetical protein; K04380 microtubule-associated protein tau (A)	[Z]	Cytoskeleton	Tau and MAP protein, tubulin-binding repeat	--	Z	Cytoskeleton	Microtubule-associated protein 2 [Crassostrea gigas]
c77871.graph_c0	>c77871.graph_c0|orf1 type=3prime_partial len=136aa loc=c77871.graph_c0:3-410:+	1	1	11.9	15.245	22219000	37688000	29489000	2.97987e+07	28874000		64596000	46735000	1.56836	0.649256	0.327427	no	c77871.graph_c0	[C]	Energy production and conversion	Molecular Function: ATP citrate synthase activity (GO:0003878);; Molecular Function: succinate-CoA ligase (ADP-forming) activity (GO:0004775);; Molecular Function: ATP binding (GO:0005524);; Cellular Component: cytoplasm (GO:0005737);; Molecular Function: lyase activity (GO:0016829);; Biological Process: cellular carbohydrate metabolic process (GO:0044262);; Molecular Function: cofactor binding (…	K01648|1.29501e-65|lgi:LOTGIDRAFT_201946|hypothetical protein; K01648 ATP citrate (pro-S)-lyase [EC:2.3.3.8] (A)	[C]	Energy production and conversion	Citrate synthase	Probable ATP-citrate synthase GN=D1005.1 OS=Caenorhabditis elegans PE=3 SV=1	C	Energy production and conversion	ATP-citrate synthase [Crassostrea gigas]
c69992.graph_c0	>c69992.graph_c0|orf1 type=complete len=608aa loc=c69992.graph_c0:241-2064:+	1	3	7.7	66.536	26238000	22288000	23339000	23955000	38911000	21787000	28312000	29670000	1.23857	0.308678	0.327486	no	c69992.graph_c0	--	--	--	K05747|3.22448e-58|lgi:LOTGIDRAFT_169157|hypothetical protein; K05747 Wiskott-Aldrich syndrome protein (A)	[TZ]	--	WH1 domain;; WH2 motif;; P21-Rho-binding domain	--	Z	Cytoskeleton	Wiskott-Aldrich syndrome protein [Crassostrea gigas]
c66382.graph_c0	>c66382.graph_c0|orf1 type=complete len=313aa loc=c66382.graph_c0:124-1062:+	1	8	31.1	35.964	87321000	90357000	112950000	96876000	98448000	104650000	127770000	1.10289e+08	1.13846	0.187082	0.327674	no	c66382.graph_c0	--	--	Molecular Function: iron ion binding (GO:0005506);; Molecular Function: oxidoreductase activity, acting on single donors with incorporation of molecular oxygen, incorporation of two atoms of oxygen (GO:0016702);; Biological Process: pyridine nucleotide biosynthetic process (GO:0019363);; Biological Process: carboxylic acid metabolic process (GO:0019752);;	K00452|4.51775e-128|lgi:LOTGIDRAFT_121447|hypothetical protein; K00452 3-hydroxyanthranilate 3,4-dioxygenase [EC:1.13.11.6] (A)	[E]	Amino acid transport and metabolism	3-hydroxyanthranilic acid dioxygenase;; Cupin domain	3-hydroxyanthranilate 3,4-dioxygenase {ECO:0000255|HAMAP-Rule:MF_03019} GN=v1g178517 OS=Nematostella vectensis (Starlet sea anemone) PE=3 SV=1	E	Amino acid transport and metabolism	3-hydroxyanthranilate 3,4-dioxygenase [Crassostrea gigas]
c74706.graph_c0	>c74706.graph_c0|orf1 type=complete len=382aa loc=c74706.graph_c0:137-1282:+	1	11	33.3	42.046	476490000	608730000	432990000	506070000	483930000	906540000	587720000	6.59397e+08	1.30298	0.38181	0.327885	no	c74706.graph_c0	[R]	General function prediction only	--	K09560|6.32012e-74|lgi:LOTGIDRAFT_64759|hypothetical protein; K09560 suppressor of tumorigenicity protein 13 (A)	[OT]	--	TPR repeat;; Tetratricopeptide repeat;; Tetratricopeptide repeat;; Tetratricopeptide repeat;; Tetratricopeptide repeat;; Tetratricopeptide repeat;; Tetratricopeptide repeat	Hsc70-interacting protein 2 {ECO:0000250|UniProtKB:P50503, ECO:0000312|EMBL:AAP31294.1} OS=Drosophila melanogaster (Fruit fly) PE=1 SV=2	T	Signal transduction mechanisms	Hsc70-interacting protein [Crassostrea gigas]
c75919.graph_c0	>c75919.graph_c0|orf1 type=complete len=289aa loc=c75919.graph_c0:98-964:+	1	8	33.7	32.759	33088000	27768000	39870000	3.35753e+07	63807000	39318000	31857000	44994000	1.34009	0.422331	0.328347	no	c75919.graph_c0	--	--	Biological Process: intracellular protein transport (GO:0006886);;	K15296|2.31355e-133|asn:102381331|NAPA; N-ethylmaleimide-sensitive factor attachment protein, alpha; K15296 alpha-soluble NSF attachment protein (A)	[U]	Intracellular trafficking, secretion, and vesicular transport	Soluble NSF attachment protein, SNAP;; Tetratricopeptide repeat;; Aromatic-di-Alanine (AdAR) repeat;; Tetratricopeptide repeat;; TPR repeat;; Tetratricopeptide repeat	Soluble NSF attachment protein GN=Snap OS=Drosophila melanogaster (Fruit fly) PE=1 SV=1	U	Intracellular trafficking, secretion, and vesicular transport	Alpha-soluble NSF attachment protein [Crassostrea gigas]
c70645.graph_c0	>c70645.graph_c0|orf1 type=complete len=248aa loc=c70645.graph_c0:636-1379:+	1	14	65.2	28.156	2755500000	3754200000	4231700000	3.58047e+09	3408600000	6334100000	4242600000	4.66177e+09	1.302	0.380729	0.32863	no	c70645.graph_c0	--	--	Molecular Function: protein binding (GO:0005515);; Cellular Component: nucleus (GO:0005634);; Cellular Component: cytoplasm (GO:0005737);; Biological Process: receptor-mediated endocytosis (GO:0006898);; Biological Process: determination of adult lifespan (GO:0008340);; Biological Process: embryo development ending in birth or egg hatching (GO:0009792);; Biological Process: oviposition (GO:001899…	K16197|3.636e-80|cbr:CBG17289|Cbr-ftt-2; C. briggsae CBR-FTT-2 protein; K16197 14-3-3 protein beta/theta/zeta (A)	[O]	Posttranslational modification, protein turnover, chaperones	14-3-3 protein	14-3-3 protein zeta GN=14-3-3zeta OS=Bombyx mori (Silk moth) PE=2 SV=2	O	Posttranslational modification, protein turnover, chaperones	14-3-3 protein gamma [Crassostrea gigas]
c72395.graph_c0	>c72395.graph_c0|orf1 type=complete len=338aa loc=c72395.graph_c0:1095-2108:-	1	19	65	35.945	9079200000	10960000000	10437000000	1.01587e+10	10911000000	15577000000	10023000000	1.21703e+10	1.19802	0.260648	0.329032	no	c72395.graph_c0	[G]	Carbohydrate transport and metabolism	Molecular Function: glyceraldehyde-3-phosphate dehydrogenase (NAD+) (phosphorylating) activity (GO:0004365);; Biological Process: glycolytic process (GO:0006096);; Molecular Function: NADP binding (GO:0050661);; Molecular Function: NAD binding (GO:0051287);; Biological Process: oxidation-reduction process (GO:0055114);;	K00134|0|lgi:LOTGIDRAFT_222542|hypothetical protein; K00134 glyceraldehyde 3-phosphate dehydrogenase [EC:1.2.1.12] (A)	[G]	Carbohydrate transport and metabolism	Glyceraldehyde 3-phosphate dehydrogenase, C-terminal domain;; Glyceraldehyde 3-phosphate dehydrogenase, NAD binding domain	Glyceraldehyde-3-phosphate dehydrogenase OS=Schistosoma mansoni (Blood fluke) PE=2 SV=1	--	--	glyceraldehyde 3-phosphate dehydrogenase, partial [Pinctada fucata]
c61012.graph_c0	>c61012.graph_c0|orf1 type=3prime_partial len=209aa loc=c61012.graph_c0:3-629:+	1	5	29.8	22.966		122990000	80174000	101582000	87177000	77321000	83142000	8.25467e+07	0.812611	-0.299363	0.329202	no	c61012.graph_c0	[OC]	--	--	K09583|1.1034e-59|spu:576717|protein disulfide-isomerase A5-like; K09583 protein disulfide isomerase family A, member 5 [EC:5.3.4.1] (A)	[O]	Posttranslational modification, protein turnover, chaperones	Thioredoxin;; Thioredoxin-like domain;; Thioredoxin-like	Probable protein disulfide-isomerase A4 (Precursor) GN=C14B9.2 OS=Caenorhabditis elegans PE=3 SV=2	O	Posttranslational modification, protein turnover, chaperones	Protein disulfide-isomerase A5 [Crassostrea gigas]
c56066.graph_c0	>c56066.graph_c0|orf1 type=3prime_partial len=397aa loc=c56066.graph_c0:1-1191:+	1	7	23.5	43.727	118120000	94598000		106359000	88911000	298930000	602560000	3.30134e+08	3.10396	1.63411	0.329501	no	c56066.graph_c0	--	--	--	--	--	--	--	--	S	Function unknown	Transmembrane protein 2 [Crassostrea gigas]
c63462.graph_c0	>c63462.graph_c0|orf1 type=3prime_partial len=273aa loc=c63462.graph_c0:530-1348:-	1	3	11.8	30.683	30948000		40847000	35897500	47148000		40133000	43640500	1.2157	0.281784	0.329991	no	c63462.graph_c0	--	--	--	--	--	--	--	Mantle protein {ECO:0000250|UniProtKB:P86948} (Precursor) OS=Pinctada margaritifera (Black-lipped pearl oyster) PE=1 SV=1	--	--	mantle protein 10 [Pinctada fucata]
c67882.graph_c0	>c67882.graph_c0|orf2 type=5prime_partial len=215aa loc=c67882.graph_c0:1-645:-	1	1	10.7	24.06	25706000		18850000	22278000	19546000		12014000	15780000	0.708322	-0.497523	0.33011	no
c56228.graph_c0	>c56228.graph_c0|orf1 type=complete len=245aa loc=c56228.graph_c0:57-791:+	2	8	27.5	27.935	1007600000	1130500000	1194100000	1.11073e+09	1026500000	331660000	1125600000	827920000	0.745381	-0.423949	0.330755	no	c56228.graph_c0	[J]	Translation, ribosomal structure and biogenesis	Molecular Function: structural constituent of ribosome (GO:0003735);; Cellular Component: ribosome (GO:0005840);; Biological Process: translation (GO:0006412);;	K02991|5.5083e-104|tru:101070606|40S ribosomal protein S6-like; K02991 small subunit ribosomal protein S6e (A)	[J]	Translation, ribosomal structure and biogenesis	Ribosomal protein S6e	40S ribosomal protein S6 GN=RPS6 OS=Aplysia californica (California sea hare) PE=2 SV=1	J	Translation, ribosomal structure and biogenesis	ribosomal protein S6 [Pinctada maxima]
c77430.graph_c0	>c77430.graph_c0|orf1 type=complete len=400aa loc=c77430.graph_c0:1527-2726:-	1	23	75.9	44.033	2203900000	2385200000	2368200000	2319100000	2756800000	5255500000	2121900000	3.37807e+09	1.45663	0.542633	0.331084	no	c77430.graph_c0	--	--	--	--	[G]	Carbohydrate transport and metabolism	--	--	G	Carbohydrate transport and metabolism	5&apos;-AMP-activated protein kinase subunit beta-2 [Crassostrea gigas]
c68541.graph_c0	>c68541.graph_c0|orf1 type=internal len=589aa loc=c68541.graph_c0:1-1767:-	1	3	5.8	68.007		52678000	26468000	39573000	49089000	51660000	101330000	6.73597e+07	1.70216	0.767369	0.331167	no	c68541.graph_c0	--	--	--	K11224|0|hro:HELRODRAFT_156927|hypothetical protein; K11224 signal transducer and activator of transcription 5B (A)	[KT]	--	STAT protein, DNA binding domain;; STAT protein, all-alpha domain;; SH2 domain	Signal transducer and transcription activator GN=Stat92E OS=Drosophila melanogaster (Fruit fly) PE=1 SV=1	K	Transcription	signal transducer and activator of transcription 2 [Biomphalaria glabrata]
c73266.graph_c0	>c73266.graph_c0|orf1 type=5prime_partial len=474aa loc=c73266.graph_c0:84-1508:+	1	4	12.7	52.803	23871000	43734000	39194000	3.55997e+07	23565000		29089000	26327000	0.739529	-0.435321	0.331625	no	c73266.graph_c0	--	--	Molecular Function: transferase activity (GO:0016740);;	K15909|1.35372e-57|spu:584901|phosphatidylinositol 3,4,5-trisphosphate 5-phosphatase 2A-like; K15909 phosphatidylinositol-3,4,5-trisphosphate 5-phosphatase 2 [EC:3.1.3.86] (A)	[U]	Intracellular trafficking, secretion, and vesicular transport	SH2 domain	Tyrosine-protein kinase Abl GN=Abl OS=Drosophila melanogaster (Fruit fly) PE=1 SV=3	T	Signal transduction mechanisms	Phosphatidylinositol-3,4,5-trisphosphate 5-phosphatase 2A [Crassostrea gigas]
c70529.graph_c0	>c70529.graph_c0|orf1 type=complete len=475aa loc=c70529.graph_c0:145-1569:+	1	16	44.3	48.371	819510000	1146600000	1203000000	1056370000	1152700000	2135600000	1075600000	1.45463e+09	1.37701	0.46154	0.33248	no	c70529.graph_c0	--	--	Molecular Function: nucleic acid binding (GO:0003676);;	K12886|6.85746e-84|lgi:LOTGIDRAFT_121010|hypothetical protein; K12886 heterogeneous nuclear ribonucleoprotein K (A)	[AR]	--	KH domain;; KH domain;; KH domain;; NusA-like KH domain;; KH domain	--	A	RNA processing and modification	Heterogeneous nuclear ribonucleoprotein K [Crassostrea gigas]
c77946.graph_c0	>c77946.graph_c0|orf1 type=3prime_partial len=955aa loc=c77946.graph_c0:1053-3917:-	1	14	17.3	107.62	218620000	264440000	336190000	2.73083e+08	222380000	467390000	394560000	3.61443e+08	1.32356	0.404428	0.332911	no	c77946.graph_c0	--	--	Molecular Function: protein kinase activity (GO:0004672);; Cellular Component: cytoplasm (GO:0005737);; Cellular Component: membrane (GO:0016020);; Biological Process: Golgi vesicle transport (GO:0048193);;	--	[U]	Intracellular trafficking, secretion, and vesicular transport	Uso1 / p115 like vesicle tethering protein, head region;; Uso1 / p115 like vesicle tethering protein, C terminal region	--	U	Intracellular trafficking, secretion, and vesicular transport	hypothetical protein CGI_10008895 [Crassostrea gigas]
c64512.graph_c0	>c64512.graph_c0|orf1 type=complete len=187aa loc=c64512.graph_c0:108-668:+	1	14	87.1	20.442	4390900000	3595900000	3356300000	3.78103e+09	3603100000	6978700000	4308300000	4.96337e+09	1.3127	0.392538	0.332955	no	c64512.graph_c0	--	--	--	--	[Z]	Cytoskeleton	Calponin homology (CH) domain;; Calponin family repeat	Myophilin OS=Echinococcus granulosus (Hydatid tapeworm) PE=2 SV=1	Z	Cytoskeleton	mantle gene 2 [Pinctada fucata]
c60072.graph_c0	>c60072.graph_c0|orf1 type=3prime_partial len=473aa loc=c60072.graph_c0:2-1420:+	1	9	26.5	52.743	93252000	39613000	40934000	57933000	44085000	93560000	274690000	137445000	2.37248	1.2464	0.333088	no	c60072.graph_c0	--	--	--	--	--	--	--	Protein DDB_G0287365 (Precursor) GN=DDB_G0287365 OS=Dictyostelium discoideum (Slime mold) PE=3 SV=1	S	Function unknown	hypothetical protein LOTGIDRAFT_228687 [Lottia gigantea]
c63904.graph_c0	>c63904.graph_c0|orf1 type=complete len=139aa loc=c63904.graph_c0:494-910:-	1	4	31.2	15.078	418330000	328560000	277530000	3.41473e+08	416080000	780310000	313420000	503270000	1.47382	0.55956	0.334311	no	c63904.graph_c0	--	--	--	--	--	--	--	--	S	Function unknown	hypothetical protein CAPTEDRAFT_198213 [Capitella teleta]
c72682.graph_c0	>c72682.graph_c0|orf1 type=complete len=118aa loc=c72682.graph_c0:1124-1477:-	1	4	53	12.839	297740000	222060000	294990000	2.71597e+08	380950000	448270000	221410000	350210000	1.28945	0.366755	0.3344	no	c72682.graph_c0	[R]	General function prediction only	--	--	[K]	Transcription	Ankyrin repeats (3 copies);; Ankyrin repeat;; Ankyrin repeats (many copies);; Ankyrin repeat;; Ankyrin repeats (many copies)	Myotrophin homolog GN=mtpn OS=Dictyostelium discoideum (Slime mold) PE=3 SV=1	K	Transcription	myotrophin, putative [Pediculus humanus corporis]
c68095.graph_c0	>c68095.graph_c0|orf1 type=3prime_partial len=307aa loc=c68095.graph_c0:510-1430:-	1	2	8.5	35.044		21099000	23043000	22071000	21258000		17035000	19146500	0.867496	-0.205071	0.335326	no	c68095.graph_c0	--	--	--	--	--	--	--	--	S	Function unknown	hypothetical protein CGI_10004918 [Crassostrea gigas]
c66891.graph_c0	>c66891.graph_c0|orf1 type=complete len=144aa loc=c66891.graph_c0:110-541:+	1	6	37.1	16.172	513250000	569470000	408160000	496960000	481690000	641390000	585830000	5.69637e+08	1.14624	0.196912	0.336015	no	c66891.graph_c0	--	--	--	--	[Z]	Cytoskeleton	Cofilin/tropomyosin-type actin-binding protein	Coactosin GN=coaA OS=Dictyostelium discoideum (Slime mold) PE=1 SV=1	Z	Cytoskeleton	Coactosin-like protein [Crassostrea gigas]
P35527 SWISS-PROT	>P35527 SWISS-PROT:P35527 Tax_Id=9606 Gene_Symbol=KRT9 Keratin, type I cytoskeletal 9	3	15	30.2	62.129	259160000	1872300000	227260000	786240000	212800000	166660000	200050000	193170000	0.245688	-2.0251	0.336335	no
c71955.graph_c0	>c71955.graph_c0|orf1 type=complete len=148aa loc=c71955.graph_c0:123-566:+	1	3	20.4	16.329		106920000	91280000	99100000	117290000	97462000	138000000	117584000	1.18652	0.246735	0.33656	no	c71955.graph_c0	[K]	Transcription	Molecular Function: sequence-specific DNA binding (GO:0043565);;	K03627|2.08922e-56|isc:IscW_ISCW022655|transcription factor Mbf1, putative; K03627 putative transcription factor (A)	[K]	Transcription	Multiprotein bridging factor 1;; Helix-turn-helix;; Helix-turn-helix domain	Vegetative-specific protein H7 GN=cinD-2 OS=Dictyostelium discoideum (Slime mold) PE=2 SV=2	K	Transcription	PREDICTED: endothelial differentiation-related factor 1-like [Aplysia californica]
c73371.graph_c0	>c73371.graph_c0|orf1 type=complete len=199aa loc=c73371.graph_c0:266-862:+	1	15	67.7	22.593	9220900000	10216000000	8993400000	9.47677e+09	9013000000	16475000000	10492000000	1.19933e+10	1.26555	0.339766	0.337541	no	c73371.graph_c0	--	--	--	--	[N]	Cell motility	Thymosin beta-4 family	--	N	Cell motility	hypothetical protein CGI_10009700 [Crassostrea gigas]
c75728.graph_c0	>c75728.graph_c0|orf1 type=internal len=211aa loc=c75728.graph_c0:2-634:-	1	5	28.9	23.315	70207000	55307000	53150000	5.95547e+07	84185000	87902000	49841000	73976000	1.24215	0.312843	0.337566	no	c75728.graph_c0	[G]	Carbohydrate transport and metabolism	--	K01057|3.10772e-92|lgi:LOTGIDRAFT_196232|hypothetical protein; K01057 6-phosphogluconolactonase [EC:3.1.1.31] (A)	[G]	Carbohydrate transport and metabolism	Glucosamine-6-phosphate isomerases/6-phosphogluconolactonase	Probable 6-phosphogluconolactonase GN=CG17333 OS=Drosophila melanogaster (Fruit fly) PE=2 SV=1	G	Carbohydrate transport and metabolism	PREDICTED: 6-phosphogluconolactonase-like isoform X1 [Aplysia californica]
c66766.graph_c0	>c66766.graph_c0|orf1 type=3prime_partial len=308aa loc=c66766.graph_c0:1-924:+	1	3	13	35.532	27438000	40391000	34737000	3.41887e+07	46053000		36131000	41092000	1.20192	0.265339	0.339449	no	c66766.graph_c0	[R]	General function prediction only	Biological Process: instar larval development (GO:0002168);; Molecular Function: cytochrome-c oxidase activity (GO:0004129);; Cellular Component: mitochondrial inner membrane (GO:0005743);; Biological Process: oocyte construction (GO:0007308);; Biological Process: respiratory chain complex IV assembly (GO:0008535);; Molecular Function: copper chaperone activity (GO:0016531);; Biological Process: …	K07152|4.1348e-80|aqu:100636547|protein SCO1 homolog, mitochondrial-like; K07152 protein SCO1/2 (A)	[C]	Energy production and conversion	SCO1/SenC;; AhpC/TSA family	--	C	Energy production and conversion	hypothetical protein CAPTEDRAFT_175264 [Capitella teleta]
c72996.graph_c0	>c72996.graph_c0|orf1 type=complete len=998aa loc=c72996.graph_c0:120-3113:+	1	8	10.2	109.8	87247000	98667000	151810000	1.12575e+08	84608000	88920000	98219000	9.05823e+07	0.804642	-0.313581	0.339459	no	c72996.graph_c0	--	--	--	--	[PT]	--	7 transmembrane sweet-taste receptor of 3 GCPR;; Receptor family ligand binding region;; Periplasmic binding protein	Metabotropic glutamate receptor (Precursor) GN=mGluR OS=Drosophila melanogaster (Fruit fly) PE=1 SV=2	T	Signal transduction mechanisms	Metabotropic glutamate receptor 2 [Crassostrea gigas]
c68786.graph_c0	>c68786.graph_c0|orf1 type=internal len=177aa loc=c68786.graph_c0:2-535:+	1	8	53.1	20.313	1234200000	1712300000	1409100000	1.45187e+09	1360400000	2890800000	1684000000	1978400000	1.36266	0.446425	0.339709	no	c68786.graph_c0	[OC]	--	Cellular Component: endoplasmic reticulum (GO:0005783);; Biological Process: glycerol ether metabolic process (GO:0006662);; Molecular Function: electron carrier activity (GO:0009055);; Molecular Function: protein disulfide oxidoreductase activity (GO:0015035);; Molecular Function: isomerase activity (GO:0016853);; Biological Process: cell redox homeostasis (GO:0045454);;	K08056|5.98288e-79|bfo:BRAFLDRAFT_59159|hypothetical protein; K08056 protein disulfide isomerase family A, member 3 [EC:5.3.4.1] (A)	[O]	Posttranslational modification, protein turnover, chaperones	Thioredoxin-like domain;; Thioredoxin	Probable protein disulfide-isomerase ER-60 (Precursor) OS=Schistosoma mansoni (Blood fluke) PE=3 SV=1	O	Posttranslational modification, protein turnover, chaperones	Protein disulfide-isomerase A3 [Crassostrea gigas]
c69442.graph_c0	>c69442.graph_c0|orf1 type=complete len=154aa loc=c69442.graph_c0:497-958:-	1	7	61.4	17.278	91254000	267930000	343850000	2.34345e+08	172180000	171450000	106460000	150030000	0.640211	-0.643381	0.340172	no	c69442.graph_c0	[O]	Posttranslational modification, protein turnover, chaperones	Biological Process: protein peptidyl-prolyl isomerization (GO:0000413);; Molecular Function: peptidyl-prolyl cis-trans isomerase activity (GO:0003755);; Biological Process: protein folding (GO:0006457);;	K09578|3.20234e-72|phu:Phum_PHUM581480|peptidyl-prolyl cis-trans isomerase NIMA-interacting, putative (EC:5.2.1.8); K09578 peptidyl-prolyl cis-trans isomerase NIMA-interacting 1 [EC:5.2.1.8] (A)	[O]	Posttranslational modification, protein turnover, chaperones	PPIC-type PPIASE domain;; PPIC-type PPIASE domain;; WW domain	Putative peptidyl-prolyl cis-trans isomerase dodo GN=dod OS=Drosophila melanogaster (Fruit fly) PE=2 SV=3	O	Posttranslational modification, protein turnover, chaperones	Protein dodo [Crassostrea gigas]
c78039.graph_c0	>c78039.graph_c0|orf1 type=3prime_partial len=638aa loc=c78039.graph_c0:1042-2955:-	1	32	54.3	69.961	4080100000	4585200000	4459500000	4.37493e+09	4492700000	3269600000	4095100000	3.95247e+09	0.903435	-0.146508	0.340609	no	c78039.graph_c0	[G]	Carbohydrate transport and metabolism	Molecular Function: magnesium ion binding (GO:0000287);; Molecular Function: pyruvate kinase activity (GO:0004743);; Biological Process: glycolytic process (GO:0006096);; Biological Process: phosphorylation (GO:0016310);; Molecular Function: potassium ion binding (GO:0030955);;	K00873|0|lgi:LOTGIDRAFT_199626|hypothetical protein; K00873 pyruvate kinase [EC:2.7.1.40] (A)	[G]	Carbohydrate transport and metabolism	Pyruvate kinase, barrel domain;; Pyruvate kinase, alpha/beta domain;; HpcH/HpaI aldolase/citrate lyase family	Pyruvate kinase GN=PyK OS=Drosophila melanogaster (Fruit fly) PE=2 SV=2	G	Carbohydrate transport and metabolism	pyruvate kinase [Crassostrea gigas]
c76164.graph_c0	>c76164.graph_c0|orf1 type=complete len=445aa loc=c76164.graph_c0:126-1460:+	1	32	75.9	49.709	17787000000	13117000000	12779000000	14561000000	15574000000	32279000000	14909000000	2.09207e+10	1.43676	0.522819	0.342299	no	c76164.graph_c0	[MG]	--	Biological Process: metabolic process (GO:0008152);; Molecular Function: oxidoreductase activity, acting on the CH-OH group of donors, NAD or NADP as acceptor (GO:0016616);;	--	[V]	Defense mechanisms	NAD dependent epimerase/dehydratase family;; 3-beta hydroxysteroid dehydrogenase/isomerase family;; NADH(P)-binding;; Male sterility protein;; NmrA-like family;; short chain dehydrogenase;; KR domain;; RmlD substrate binding domain;; Polysaccharide biosynthesis protein	--	V	Defense mechanisms	hypothetical protein CGI_10006272 [Crassostrea gigas]
c60184.graph_c0	>c60184.graph_c0|orf1 type=3prime_partial len=271aa loc=c60184.graph_c0:1-813:+	2	7	31.1	29.517	1171100000	1171900000	1298500000	1.21383e+09	1234000000	305610000	1140500000	893370000	0.735991	-0.442241	0.342942	no	c60184.graph_c0	[J]	Translation, ribosomal structure and biogenesis	Molecular Function: RNA binding (GO:0003723);; Molecular Function: structural constituent of ribosome (GO:0003735);; Biological Process: translation (GO:0006412);; Cellular Component: large ribosomal subunit (GO:0015934);;	K02938|1.02217e-153|spu:591341|60S ribosomal protein L8-like; K02938 large subunit ribosomal protein L8e (A)	[J]	Translation, ribosomal structure and biogenesis	Ribosomal Proteins L2, C-terminal domain;; Ribosomal Proteins L2, RNA binding domain	60S ribosomal protein L8 GN=RpL8 OS=Drosophila melanogaster (Fruit fly) PE=1 SV=1	J	Translation, ribosomal structure and biogenesis	ribosomal protein L [Argopecten irradians]
c77144.graph_c0	>c77144.graph_c0|orf1 type=complete len=227aa loc=c77144.graph_c0:84-764:+	1	8	40.3	26.181	160320000	212350000	194720000	189130000	189240000	376430000	202350000	2.56007e+08	1.3536	0.436803	0.343061	no	c77144.graph_c0	[C]	Energy production and conversion	Cellular Component: vacuolar proton-transporting V-type ATPase, V1 domain (GO:0000221);; Biological Process: ATP hydrolysis coupled proton transport (GO:0015991);; Cellular Component: plasma membrane proton-transporting V-type ATPase complex (GO:0033181);; Molecular Function: proton-transporting ATPase activity, rotational mechanism (GO:0046961);;	K02150|2.64773e-90|lgi:LOTGIDRAFT_209321|hypothetical protein; K02150 V-type H+-transporting ATPase subunit E (A)	[C]	Energy production and conversion	ATP synthase (E/31 kDa) subunit	V-type proton ATPase subunit E GN=Vha26 OS=Drosophila melanogaster (Fruit fly) PE=2 SV=1	C	Energy production and conversion	V-type proton ATPase subunit E [Crassostrea gigas]
c71187.graph_c0	>c71187.graph_c0|orf2 type=complete len=250aa loc=c71187.graph_c0:1956-2705:-	1	11	61.4	26.749	975980000	1153100000	1246000000	1.12503e+09	1109400000	3053300000	1244100000	1.80227e+09	1.60198	0.679853	0.344061	no	c71187.graph_c0	[G]	Carbohydrate transport and metabolism	Molecular Function: triose-phosphate isomerase activity (GO:0004807);; Biological Process: gluconeogenesis (GO:0006094);; Biological Process: glycolytic process (GO:0006096);;	K01803|2.12142e-123|lgi:LOTGIDRAFT_238326|hypothetical protein; K01803 triosephosphate isomerase (TIM) [EC:5.3.1.1] (A)	[G]	Carbohydrate transport and metabolism	Thioredoxin;; Glutaredoxin-like domain (DUF836);; Triosephosphate isomerase	Triosephosphate isomerase GN=Tpi OS=Culex tarsalis (Encephalitis mosquito) PE=1 SV=2	G	Carbohydrate transport and metabolism	triosephosphate isomerase [Crassostrea ariakensis]
c76338.graph_c0	>c76338.graph_c0|orf1 type=3prime_partial len=713aa loc=c76338.graph_c0:712-2850:-	1	15	21.2	78.01	351670000	514180000	629900000	4.98583e+08	585750000	1169800000	477200000	744250000	1.49273	0.577953	0.345105	no	c76338.graph_c0	[O]	Posttranslational modification, protein turnover, chaperones	Molecular Function: ATP binding (GO:0005524);; Biological Process: protein folding (GO:0006457);; Biological Process: response to stress (GO:0006950);; Molecular Function: unfolded protein binding (GO:0051082);;	K04043|0|lgi:LOTGIDRAFT_200867|hypothetical protein; K04043 molecular chaperone DnaK (A)	[O]	Posttranslational modification, protein turnover, chaperones	Hsp70 protein	Heat shock 70 kDa protein cognate 5 GN=Hsc70-5 OS=Drosophila melanogaster (Fruit fly) PE=1 SV=2	O	Posttranslational modification, protein turnover, chaperones	Stress-70 protein, mitochondrial [Crassostrea gigas]
c5836.graph_c0|	>c5836.graph_c0|orf1 type=internal len=74aa loc=c5836.graph_c0:1-225:+	1	2	29.7	8.264	521100000	265140000	230520000	338920000	258380000	96717000	304860000	2.19986e+08	0.649078	-0.623535	0.345252	no
c70134.graph_c1	>c70134.graph_c1|orf1 type=5prime_partial len=381aa loc=c70134.graph_c1:2-1144:-	1	13	41.2	41.274	212640000	295300000	241960000	2.49967e+08	241110000	392840000	280880000	3.04943e+08	1.21994	0.286805	0.345599	no	c70134.graph_c1	[O]	Posttranslational modification, protein turnover, chaperones	Molecular Function: ATP binding (GO:0005524);; Cellular Component: cytoplasm (GO:0005737);; Biological Process: protein folding (GO:0006457);; Molecular Function: unfolded protein binding (GO:0051082);;	K09494|0|lgi:LOTGIDRAFT_210058|hypothetical protein; K09494 T-complex protein 1 subunit beta (A)	[O]	Posttranslational modification, protein turnover, chaperones	TCP-1/cpn60 chaperonin family	T-complex protein 1 subunit beta GN=cct-2 OS=Caenorhabditis elegans PE=1 SV=2	O	Posttranslational modification, protein turnover, chaperones	T-complex protein 1 subunit beta [Crassostrea gigas]
c68361.graph_c0	>c68361.graph_c0|orf1 type=3prime_partial len=442aa loc=c68361.graph_c0:262-1587:-	1	10	29.9	51.394	148530000	235200000	233110000	2.05613e+08	218920000	405010000	214010000	2.79313e+08	1.35844	0.441951	0.345909	no	c68361.graph_c0	--	--	Biological Process: formation of translation preinitiation complex (GO:0001731);; Molecular Function: translation initiation factor activity (GO:0003743);; Cellular Component: eukaryotic translation initiation factor 3 complex (GO:0005852);; Biological Process: regulation of translational initiation (GO:0006446);; Cellular Component: eukaryotic 43S preinitiation complex (GO:0016282);; Cellular Co…	K03250|0|bfo:BRAFLDRAFT_114473|hypothetical protein; K03250 translation initiation factor 3 subunit E (A)	[J]	Translation, ribosomal structure and biogenesis	eIF3 subunit 6 N terminal domain;; PCI domain	Eukaryotic translation initiation factor 3 subunit E {ECO:0000255|HAMAP-Rule:MF_03004} GN=v1g163572 OS=Nematostella vectensis (Starlet sea anemone) PE=3 SV=1	J	Translation, ribosomal structure and biogenesis	Eukaryotic translation initiation factor 3 subunit E [Crassostrea gigas]
c76060.graph_c0	>c76060.graph_c0|orf1 type=3prime_partial len=171aa loc=c76060.graph_c0:3-515:+	1	3	33.5	19.134	153080000	240770000	264630000	2.19493e+08	216890000	43436000	193750000	1.51359e+08	0.689582	-0.536206	0.347604	no	c76060.graph_c0	--	--	Molecular Function: calmodulin-dependent protein kinase activity (GO:0004683);; Molecular Function: calmodulin binding (GO:0005516);; Molecular Function: ATP binding (GO:0005524);; Biological Process: protein phosphorylation (GO:0006468);;	K04515|4.01827e-72|lgi:LOTGIDRAFT_106573|hypothetical protein; K04515 calcium/calmodulin-dependent protein kinase (CaM kinase) II [EC:2.7.11.17] (A)	[T]	Signal transduction mechanisms	Calcium/calmodulin dependent protein kinase II Association;; Domain of unknown function (DUF4440);; SnoaL-like domain	Calcium/calmodulin-dependent protein kinase type II alpha chain GN=CaMKII OS=Drosophila melanogaster (Fruit fly) PE=1 SV=1	T	Signal transduction mechanisms	Calcium/calmodulin-dependent protein kinase type II delta chain [Crassostrea gigas]
c76868.graph_c0	>c76868.graph_c0|orf1 type=complete len=516aa loc=c76868.graph_c0:81-1628:+	1	17	48.9	56.541	2419000000	2268400000	2077300000	2254900000	2429800000	876080000	1959000000	1754960000	0.778287	-0.361625	0.347855	no	c76868.graph_c0	[C]	Energy production and conversion	Molecular Function: oxidoreductase activity, acting on the aldehyde or oxo group of donors, NAD or NADP as acceptor (GO:0016620);; Biological Process: lipid storage (GO:0019915);; Biological Process: multicellular organismal homeostasis (GO:0048871);; Biological Process: oxidation-reduction process (GO:0055114);;	K00128|0|lgi:LOTGIDRAFT_177987|hypothetical protein; K00128 aldehyde dehydrogenase (NAD+) [EC:1.2.1.3] (A)	[C]	Energy production and conversion	Aldehyde dehydrogenase family	Omega-crystallin OS=Enteroctopus dofleini (Giant octopus) PE=1 SV=3	C	Energy production and conversion	Aldehyde dehydrogenase, mitochondrial [Crassostrea gigas]
c72898.graph_c0	>c72898.graph_c0|orf1 type=3prime_partial len=115aa loc=c72898.graph_c0:897-1241:-	1	2	17.5	12.61	265670000	138550000	138930000	181050000	183370000	106840000	90066000	1.26759e+08	0.700131	-0.514304	0.348213	no	c72898.graph_c0	--	--	--	--	--	--	--	--	--	--	hypothetical protein CGI_10005881 [Crassostrea gigas]
[truncated: 1,091 more rows]

## Sheet: B vs Y qualitative
Protein IDs	Fasta headers	Nr	Proteins	Unique peptides	Sequence coverage [%]	Mol. weight [kDa]	LFQ intensity B1	LFQ intensity B2	LFQ intensity B3	LFQ intensity Y1	LFQ intensity Y2	LFQ intensity Y3
[truncated: 85 more rows]
