# Supplementary material for: Comparative transcriptomic and proteomic analysis of yellow shell and black shell pearl oysters, Pinctada fucata martensii
Source: BMC Genomics. 2019 Jun 8;20:469. doi: 10.1186/s12864-019-5807-x (PMC6555990; doi:10.1186/s12864-019-5807-x)
Supplement: Supplementary file 4 — GO enrichment analysis at level 2 for DEGs for three main categories (Biological Process, Cellular Component and Molecular Function) (XLS 235 kb) [file 12864_2019_5807_MOESM4_ESM.xls]

## Sheet: GO enrichment （level2）
GO ID (level1)	GO Term (level1)	GO ID (level2)	GO Term (level2)	Gene Number (out_up)	Gene Number (out_down)	Gene_List_(out_up)	Gene_List (out_down)
reproduction	Biological Process	GO:0000003	reproduction	4	2	c76925.graph_c0;c76402.graph_c0;c50108.graph_c0;c65938.graph_c0	c66278.graph_c0;c55260.graph_c0
behavior	Biological Process	GO:0007610	behavior	2	1	c50108.graph_c0;c30446.graph_c0	c66049.graph_c0
metabolic process	Biological Process	GO:0008152	metabolic process	22	23	c62751.graph_c0;c61080.graph_c0;c67205.graph_c0;c64360.graph_c0;c30446.graph_c0;c68533.graph_c0;c50774.graph_c0;c57414.graph_c0;c52179.graph_c0;c70236.graph_c0;c67008.graph_c0;c67675.graph_c0;c70393.graph_c0;c46678.graph_c0;c67794.graph_c0;c65295.graph_c1;c62537.graph_c0;c62381.graph_c0;c59860.graph_c0;c57817.graph_c0;c50108.graph_c0;c69127.graph_c0	c75355.graph_c0;c65585.graph_c0;c61332.graph_c0;c65947.graph_c0;c17807.graph_c0;c48346.graph_c0;c47908.graph_c0;c64586.graph_c0;c74528.graph_c0;c60434.graph_c0;c69143.graph_c0;c75010.graph_c0;c72913.graph_c0;c70327.graph_c0;c68327.graph_c0;c69880.graph_c0;c52410.graph_c0;c46172.graph_c0;c66618.graph_c0;c30595.graph_c0;c67752.graph_c0;c53156.graph_c0;c17298.graph_c0
cellular process	Biological Process	GO:0009987	cellular process	28	30	c50108.graph_c0;c67675.graph_c0;c64360.graph_c0;c68533.graph_c0;c50774.graph_c0;c65938.graph_c0;c76402.graph_c0;c68074.graph_c0;c57414.graph_c0;c52179.graph_c0;c70236.graph_c0;c66721.graph_c0;c65066.graph_c0;c62537.graph_c0;c78072.graph_c1;c62751.graph_c0;c75234.graph_c0;c67008.graph_c0;c65295.graph_c1;c73856.graph_c0;c66733.graph_c0;c57817.graph_c0;c76925.graph_c0;c69127.graph_c0;c27052.graph_c0…	c65585.graph_c0;c61332.graph_c0;c65947.graph_c0;c48346.graph_c0;c47908.graph_c0;c64586.graph_c0;c71532.graph_c0;c74528.graph_c0;c62061.graph_c0;c64720.graph_c0;c55260.graph_c0;c75010.graph_c0;c72913.graph_c0;c70327.graph_c0;c68327.graph_c0;c57842.graph_c0;c75355.graph_c0;c66278.graph_c0;c67752.graph_c0;c69880.graph_c0;c52410.graph_c0;c46172.graph_c0;c69143.graph_c0;c66618.graph_c0;c30595.graph_c0…
reproductive process	Biological Process	GO:0022414	reproductive process	3	2	c76925.graph_c0;c50108.graph_c0;c65938.graph_c0	c66278.graph_c0;c55260.graph_c0
biological adhesion	Biological Process	GO:0022610	biological adhesion	1	1	c71150.graph_c0	c65133.graph_c0
signaling	Biological Process	GO:0023052	signaling	6	2	c50108.graph_c0;c64360.graph_c0;c68074.graph_c0;c65066.graph_c0;c62537.graph_c0;c27052.graph_c0	c57842.graph_c0;c67752.graph_c0
multicellular organismal process	Biological Process	GO:0032501	multicellular organismal process	6	4	c76925.graph_c0;c76402.graph_c0;c65938.graph_c0;c50108.graph_c0;c66721.graph_c0;c75234.graph_c0	c55260.graph_c0;c66278.graph_c0;c61609.graph_c0;c66049.graph_c0
developmental process	Biological Process	GO:0032502	developmental process	7	3	c50108.graph_c0;c76925.graph_c0;c76402.graph_c0;c65938.graph_c0;c66721.graph_c0;c75234.graph_c0;c73856.graph_c0	c55260.graph_c0;c66278.graph_c0;c61609.graph_c0
growth	Biological Process	GO:0040007	growth	1	0	c65938.graph_c0	-
locomotion	Biological Process	GO:0040011	locomotion	5	2	c65938.graph_c0;c76402.graph_c0;c75234.graph_c0;c50108.graph_c0;c76925.graph_c0	c66278.graph_c0;c55260.graph_c0
single-organism process	Biological Process	GO:0044699	single-organism process	21	18	c50108.graph_c0;c62751.graph_c0;c61080.graph_c0;c76925.graph_c0;c66733.graph_c0;c58030.graph_c0;c64360.graph_c0;c76402.graph_c0;c65938.graph_c0;c50774.graph_c0;c68074.graph_c0;c52179.graph_c0;c72827.graph_c0;c65066.graph_c0;c62537.graph_c0;c78072.graph_c1;c75234.graph_c0;c73856.graph_c0;c69127.graph_c0;c27052.graph_c0;c75793.graph_c1	c55260.graph_c0;c75355.graph_c0;c65585.graph_c0;c65947.graph_c0;c66278.graph_c0;c61609.graph_c0;c47908.graph_c0;c64586.graph_c0;c61332.graph_c0;c66049.graph_c0;c74528.graph_c0;c62061.graph_c0;c64720.graph_c0;c57842.graph_c0;c67752.graph_c0;c72913.graph_c0;c54850.graph_c0;c75080.graph_c0
response to stimulus	Biological Process	GO:0050896	response to stimulus	9	5	c50108.graph_c0;c68074.graph_c0;c77996.graph_c0;c61080.graph_c0;c65066.graph_c0;c62537.graph_c0;c75234.graph_c0;c66733.graph_c0;c27052.graph_c0	c65585.graph_c0;c61332.graph_c0;c57842.graph_c0;c55260.graph_c0;c67752.graph_c0
localization	Biological Process	GO:0051179	localization	9	3	c66733.graph_c0;c58030.graph_c0;c65938.graph_c0;c76402.graph_c0;c72827.graph_c0;c62751.graph_c0;c64439.graph_c0;c50108.graph_c0;c76925.graph_c0	c55260.graph_c0;c66278.graph_c0;c60959.graph_c1
multi-organism process	Biological Process	GO:0051704	multi-organism process	3	0	c50108.graph_c0;c30446.graph_c0;c55909.graph_c0	-
biological regulation	Biological Process	GO:0065007	biological regulation	11	7	c50108.graph_c0;c76402.graph_c0;c59963.graph_c0;c70326.graph_c0;c68074.graph_c0;c55909.graph_c0;c65066.graph_c0;c62537.graph_c0;c62751.graph_c0;c66733.graph_c0;c27052.graph_c0	c55260.graph_c0;c66278.graph_c0;c65585.graph_c0;c68063.graph_c0;c55873.graph_c0;c57842.graph_c0;c67752.graph_c0
cellular component organization or biogenesis	Biological Process	GO:0071840	cellular component organization or biogenesis	8	9	c67675.graph_c0;c50108.graph_c0;c76402.graph_c0;c66721.graph_c0;c65938.graph_c0;c75234.graph_c0;c68074.graph_c0;c76925.graph_c0	c48346.graph_c0;c62061.graph_c0;c64720.graph_c0;c66278.graph_c0;c55260.graph_c0;c59907.graph_c0;c72286.graph_c0;c54850.graph_c0;c75080.graph_c0
nucleic acid binding transcription factor activity	Molecular Function	GO:0001071	nucleic acid binding transcription factor activity	1	1	c59963.graph_c0	c68063.graph_c0
catalytic activity	Molecular Function	GO:0003824	catalytic activity	39	31	c70393.graph_c0;c67794.graph_c0;c25989.graph_c1;c75815.graph_c0;c73041.graph_c0;c67407.graph_c0;c73993.graph_c0;c75300.graph_c0;c67509.graph_c0;c68533.graph_c0;c62932.graph_c0;c78072.graph_c1;c70236.graph_c0;c62751.graph_c0;c71924.graph_c0;c68962.graph_c1;c77824.graph_c0;c61562.graph_c0;c67627.graph_c0;c50774.graph_c0;c52179.graph_c0;c75234.graph_c0;c16581.graph_c0;c67205.graph_c0;c62381.graph_c0…	c70672.graph_c0;c48346.graph_c0;c54850.graph_c0;c75080.graph_c0;c61978.graph_c0;c71183.graph_c1;c64586.graph_c0;c72913.graph_c0;c53007.graph_c0;c65947.graph_c0;c69143.graph_c0;c75355.graph_c0;c67752.graph_c0;c53187.graph_c0;c63919.graph_c0;c63816.graph_c0;c54357.graph_c0;c68866.graph_c0;c60434.graph_c0;c60852.graph_c0;c70412.graph_c0;c47908.graph_c0;c43238.graph_c0;c69880.graph_c0;c75010.graph_c0…
signal transducer activity	Molecular Function	GO:0004871	signal transducer activity	4	0	c69639.graph_c1;c68074.graph_c0;c27052.graph_c0;c65066.graph_c0	-
structural molecule activity	Molecular Function	GO:0005198	structural molecule activity	0	4	-	c54850.graph_c0;c75080.graph_c0;c17298.graph_c0;c48346.graph_c0
transporter activity	Molecular Function	GO:0005215	transporter activity	5	1	c58030.graph_c0;c50774.graph_c0;c52179.graph_c0;c72827.graph_c0;c64439.graph_c0	c47908.graph_c0
binding	Molecular Function	GO:0005488	binding	26	34	c50108.graph_c0;c68533.graph_c0;c68074.graph_c0;c50774.graph_c0;c57817.graph_c0;c61080.graph_c0;c64360.graph_c0;c70236.graph_c0;c62537.graph_c0;c67675.graph_c0;c65938.graph_c0;c74568.graph_c0;c59860.graph_c0;c73204.graph_c0;c72083.graph_c0;c52179.graph_c0;c59963.graph_c0;c62751.graph_c0;c62612.graph_c0;c56578.graph_c0;c71170.graph_c0;c62334.graph_c0;c55044.graph_c0;c68962.graph_c1;c57414.graph_c0…	c52393.graph_c0;c75355.graph_c0;c47908.graph_c0;c54850.graph_c0;c72913.graph_c0;c75080.graph_c0;c61332.graph_c0;c76625.graph_c0;c53187.graph_c0;c55260.graph_c0;c62061.graph_c0;c64720.graph_c0;c72286.graph_c0;c66049.graph_c0;c64586.graph_c0;c67752.graph_c0;c66618.graph_c0;c33721.graph_c0;c70327.graph_c0;c59907.graph_c0;c68063.graph_c0;c60959.graph_c1;c78351.graph_c0;c75010.graph_c0;c17298.graph_c0…
electron carrier activity	Molecular Function	GO:0009055	electron carrier activity	2	1	c50774.graph_c0;c52179.graph_c0	c47908.graph_c0
antioxidant activity	Molecular Function	GO:0016209	antioxidant activity	1	0	c61080.graph_c0	-
molecular transducer activity	Molecular Function	GO:0060089	molecular transducer activity	3	0	c68074.graph_c0;c27052.graph_c0;c65066.graph_c0	-
molecular function regulator	Molecular Function	GO:0098772	molecular function regulator	4	1	c55909.graph_c0;c64360.graph_c0;c30446.graph_c0;c63432.graph_c0	c55873.graph_c0
extracellular region	Cellular Component	GO:0005576	extracellular region	13	1	c62280.graph_c0;c64360.graph_c0;c76402.graph_c0;c68748.graph_c0;c55909.graph_c0;c72711.graph_c0;c61538.graph_c0;c71150.graph_c0;c73638.graph_c0;c30446.graph_c0;c63432.graph_c0;c61080.graph_c0;c76925.graph_c0	c55873.graph_c0
cell	Cellular Component	GO:0005623	cell	11	17	c50108.graph_c0;c50774.graph_c0;c52179.graph_c0;c55909.graph_c0;c68074.graph_c0;c67675.graph_c0;c70326.graph_c0;c66721.graph_c0;c27052.graph_c0;c74568.graph_c0;c65938.graph_c0	c60959.graph_c1;c66618.graph_c0;c47908.graph_c0;c52393.graph_c0;c61332.graph_c0;c55260.graph_c0;c62061.graph_c0;c64720.graph_c0;c59907.graph_c0;c72286.graph_c0;c17298.graph_c0;c54850.graph_c0;c64586.graph_c0;c75080.graph_c0;c48346.graph_c0;c66049.graph_c0;c68063.graph_c0
membrane	Cellular Component	GO:0016020	membrane	9	2	c72827.graph_c0;c27052.graph_c0;c50774.graph_c0;c52179.graph_c0;c58030.graph_c0;c68074.graph_c0;c50108.graph_c0;c65066.graph_c0;c64439.graph_c0	c47908.graph_c0;c52393.graph_c0
extracellular matrix	Cellular Component	GO:0031012	extracellular matrix	4	0	c62280.graph_c0;c64360.graph_c0;c76402.graph_c0;c76925.graph_c0	-
macromolecular complex	Cellular Component	GO:0032991	macromolecular complex	2	11	c67675.graph_c0;c50108.graph_c0	c66618.graph_c0;c61332.graph_c0;c17298.graph_c0;c48346.graph_c0;c66049.graph_c0;c55260.graph_c0;c62061.graph_c0;c64720.graph_c0;c59907.graph_c0;c72286.graph_c0;c68063.graph_c0
organelle	Cellular Component	GO:0043226	organelle	8	16	c50108.graph_c0;c50774.graph_c0;c52179.graph_c0;c55909.graph_c0;c67675.graph_c0;c70326.graph_c0;c66721.graph_c0;c65938.graph_c0	c60959.graph_c1;c47908.graph_c0;c52393.graph_c0;c61332.graph_c0;c66618.graph_c0;c55260.graph_c0;c62061.graph_c0;c64720.graph_c0;c59907.graph_c0;c72286.graph_c0;c17298.graph_c0;c48346.graph_c0;c66049.graph_c0;c54850.graph_c0;c75080.graph_c0;c68063.graph_c0
extracellular matrix component	Cellular Component	GO:0044420	extracellular matrix component	2	0	c76402.graph_c0;c76925.graph_c0	-
extracellular region part	Cellular Component	GO:0044421	extracellular region part	4	0	c62280.graph_c0;c64360.graph_c0;c76402.graph_c0;c76925.graph_c0	-
organelle part	Cellular Component	GO:0044422	organelle part	4	12	c50108.graph_c0;c50774.graph_c0;c52179.graph_c0;c65938.graph_c0	c47908.graph_c0;c61332.graph_c0;c17298.graph_c0;c66049.graph_c0;c55260.graph_c0;c62061.graph_c0;c64720.graph_c0;c59907.graph_c0;c72286.graph_c0;c54850.graph_c0;c75080.graph_c0;c68063.graph_c0
membrane part	Cellular Component	GO:0044425	membrane part	7	2	c72827.graph_c0;c27052.graph_c0;c50774.graph_c0;c52179.graph_c0;c58030.graph_c0;c68074.graph_c0;c50108.graph_c0	c47908.graph_c0;c52393.graph_c0
synapse part	Cellular Component	GO:0044456	synapse part	1	0	c50108.graph_c0	-
cell part	Cellular Component	GO:0044464	cell part	11	17	c50108.graph_c0;c50774.graph_c0;c52179.graph_c0;c55909.graph_c0;c68074.graph_c0;c67675.graph_c0;c70326.graph_c0;c66721.graph_c0;c27052.graph_c0;c74568.graph_c0;c65938.graph_c0	c60959.graph_c1;c66618.graph_c0;c47908.graph_c0;c52393.graph_c0;c61332.graph_c0;c55260.graph_c0;c62061.graph_c0;c64720.graph_c0;c59907.graph_c0;c72286.graph_c0;c17298.graph_c0;c54850.graph_c0;c64586.graph_c0;c75080.graph_c0;c48346.graph_c0;c66049.graph_c0;c68063.graph_c0
synapse	Cellular Component	GO:0045202	synapse	1	0	c50108.graph_c0	-
supramolecular fiber	Cellular Component	GO:0099512	supramolecular fiber	1	2	c65938.graph_c0	c54850.graph_c0;c75080.graph_c0

## Sheet: Biological Process
GO ID	Description	GeneRatio (81)	BgRatio (4521)	pvalue	fdr	geneID
GO:0006323	DNA packaging	6	42	8.60418e-05	0.0114453	c66721.graph_c0;c55260.graph_c0;c62061.graph_c0;c64720.graph_c0;c59907.graph_c0;c72286.graph_c0
GO:0071103	DNA conformation change	7	62	0.00010143	0.0114453	c67675.graph_c0;c66721.graph_c0;c55260.graph_c0;c62061.graph_c0;c64720.graph_c0;c59907.graph_c0;c72286.graph_c0
GO:0006334	nucleosome assembly	5	28	0.000115963	0.0114453	c55260.graph_c0;c62061.graph_c0;c64720.graph_c0;c59907.graph_c0;c72286.graph_c0
GO:0031497	chromatin assembly	5	28	0.000115963	0.0114453	c55260.graph_c0;c62061.graph_c0;c64720.graph_c0;c59907.graph_c0;c72286.graph_c0
GO:0006333	chromatin assembly or disassembly	5	29	0.000138168	0.0114453	c55260.graph_c0;c62061.graph_c0;c64720.graph_c0;c59907.graph_c0;c72286.graph_c0
GO:0034728	nucleosome organization	5	29	0.000138168	0.0114453	c55260.graph_c0;c62061.graph_c0;c64720.graph_c0;c59907.graph_c0;c72286.graph_c0
GO:0065004	protein-DNA complex assembly	5	29	0.000138168	0.0114453	c55260.graph_c0;c62061.graph_c0;c64720.graph_c0;c59907.graph_c0;c72286.graph_c0
GO:0034622	cellular macromolecular complex assembly	8	88	0.000150854	0.0114453	c55260.graph_c0;c65938.graph_c0;c62061.graph_c0;c64720.graph_c0;c59907.graph_c0;c72286.graph_c0;c54850.graph_c0;c75080.graph_c0
GO:0006461	protein complex assembly	8	90	0.000176733	0.0114453	c55260.graph_c0;c65938.graph_c0;c62061.graph_c0;c64720.graph_c0;c59907.graph_c0;c72286.graph_c0;c54850.graph_c0;c75080.graph_c0
GO:0070271	protein complex biogenesis	8	90	0.000176733	0.0114453	c55260.graph_c0;c65938.graph_c0;c62061.graph_c0;c64720.graph_c0;c59907.graph_c0;c72286.graph_c0;c54850.graph_c0;c75080.graph_c0
GO:0071824	protein-DNA complex subunit organization	5	31	0.000192212	0.0114453	c55260.graph_c0;c62061.graph_c0;c64720.graph_c0;c59907.graph_c0;c72286.graph_c0
GO:0030198	extracellular matrix organization	2	2	0.000317104	0.0173086	c76402.graph_c0;c76925.graph_c0
GO:0006897	endocytosis	7	80	0.000505646	0.025375	c66733.graph_c0;c60959.graph_c1;c50108.graph_c0;c66278.graph_c0;c55260.graph_c0;c65938.graph_c0;c76402.graph_c0
GO:0071822	protein complex subunit organization	10	162	0.000551836	0.025375	c50108.graph_c0;c55260.graph_c0;c65938.graph_c0;c66278.graph_c0;c62061.graph_c0;c64720.graph_c0;c59907.graph_c0;c72286.graph_c0;c54850.graph_c0;c75080.graph_c0
GO:0065003	macromolecular complex assembly	8	107	0.000581107	0.025375	c55260.graph_c0;c65938.graph_c0;c62061.graph_c0;c64720.graph_c0;c59907.graph_c0;c72286.graph_c0;c54850.graph_c0;c75080.graph_c0
GO:0022607	cellular component assembly	10	171	0.000844148	0.0345573	c50108.graph_c0;c55260.graph_c0;c65938.graph_c0;c62061.graph_c0;c64720.graph_c0;c59907.graph_c0;c72286.graph_c0;c76925.graph_c0;c54850.graph_c0;c75080.graph_c0
GO:0006898	receptor-mediated endocytosis	5	43	0.000920367	0.0354612	c55260.graph_c0;c65938.graph_c0;c50108.graph_c0;c66278.graph_c0;c76402.graph_c0
GO:0044085	cellular component biogenesis	11	209	0.00110666	0.0402701	c48346.graph_c0;c50108.graph_c0;c55260.graph_c0;c65938.graph_c0;c62061.graph_c0;c64720.graph_c0;c59907.graph_c0;c72286.graph_c0;c76925.graph_c0;c54850.graph_c0;c75080.graph_c0
GO:0051298	centrosome duplication	3	17	0.00314357	0.108212	c62061.graph_c0;c64720.graph_c0;c50108.graph_c0
GO:0051276	chromosome organization	8	140	0.00330418	0.108212	c67675.graph_c0;c50108.graph_c0;c66721.graph_c0;c55260.graph_c0;c62061.graph_c0;c64720.graph_c0;c59907.graph_c0;c72286.graph_c0
GO:0007098	centrosome cycle	3	18	0.00372394	0.116151	c62061.graph_c0;c64720.graph_c0;c50108.graph_c0
GO:0031023	microtubule organizing center organization	3	20	0.00507019	0.14439	c62061.graph_c0;c64720.graph_c0;c50108.graph_c0
GO:0051297	centrosome organization	3	20	0.00507019	0.14439	c62061.graph_c0;c64720.graph_c0;c50108.graph_c0
GO:0016477	cell migration	5	65	0.0058107	0.152997	c65938.graph_c0;c76402.graph_c0;c76925.graph_c0;c50108.graph_c0;c66278.graph_c0
GO:0032880	regulation of protein localization	3	21	0.00583957	0.152997	c66278.graph_c0;c50108.graph_c0;c76402.graph_c0
GO:0010466	negative regulation of peptidase activity	2	7	0.00628105	0.158234	c55909.graph_c0;c55873.graph_c0
GO:0043623	cellular protein complex assembly	4	44	0.0075355	0.165192	c55260.graph_c0;c65938.graph_c0;c54850.graph_c0;c75080.graph_c0
GO:0040039	inductive cell migration	2	8	0.00827778	0.165192	c65938.graph_c0;c76402.graph_c0
GO:0043062	extracellular structure organization	2	8	0.00827778	0.165192	c76402.graph_c0;c76925.graph_c0
GO:0051346	negative regulation of hydrolase activity	2	8	0.00827778	0.165192	c55909.graph_c0;c55873.graph_c0
GO:0071688	striated muscle myosin thick filament assembly	2	8	0.00827778	0.165192	c55260.graph_c0;c65938.graph_c0
GO:0043933	macromolecular complex subunit organization	10	234	0.00836956	0.165192	c50108.graph_c0;c55260.graph_c0;c65938.graph_c0;c66278.graph_c0;c62061.graph_c0;c64720.graph_c0;c59907.graph_c0;c72286.graph_c0;c54850.graph_c0;c75080.graph_c0
GO:0040009	regulation of growth rate	4	46	0.00881728	0.165192	c55260.graph_c0;c50108.graph_c0;c66278.graph_c0;c76402.graph_c0
GO:0040010	positive regulation of growth rate	4	46	0.00881728	0.165192	c55260.graph_c0;c50108.graph_c0;c66278.graph_c0;c76402.graph_c0
GO:0031033	myosin filament organization	2	9	0.0105198	0.165192	c55260.graph_c0;c65938.graph_c0
GO:0031034	myosin filament assembly	2	9	0.0105198	0.165192	c55260.graph_c0;c65938.graph_c0
GO:0045861	negative regulation of proteolysis	2	9	0.0105198	0.165192	c55909.graph_c0;c55873.graph_c0
GO:0051295	establishment of meiotic spindle localization	2	9	0.0105198	0.165192	c50108.graph_c0;c66278.graph_c0
GO:0051296	establishment of meiotic spindle orientation	2	9	0.0105198	0.165192	c50108.graph_c0;c66278.graph_c0
GO:0009792	embryo development ending in birth or egg hatching	6	109	0.0128347	0.165192	c55260.graph_c0;c65938.graph_c0;c50108.graph_c0;c66278.graph_c0;c61609.graph_c0;c76402.graph_c0
GO:0008406	gonad development	3	28	0.0131482	0.165192	c76925.graph_c0;c55260.graph_c0;c65938.graph_c0
GO:0045137	development of primary sexual characteristics	3	28	0.0131482	0.165192	c76925.graph_c0;c55260.graph_c0;c65938.graph_c0
GO:0051321	meiotic cell cycle	3	29	0.0144789	0.165192	c50108.graph_c0;c66278.graph_c0;c65938.graph_c0
GO:1903046	meiotic cell cycle process	3	29	0.0144789	0.165192	c50108.graph_c0;c66278.graph_c0;c65938.graph_c0
GO:0043277	apoptotic cell clearance	2	11	0.0157032	0.165192	c50108.graph_c0;c66278.graph_c0
GO:0051222	positive regulation of protein transport	2	11	0.0157032	0.165192	c50108.graph_c0;c76402.graph_c0
GO:1904951	positive regulation of establishment of protein localization	2	11	0.0157032	0.165192	c50108.graph_c0;c76402.graph_c0
GO:0022402	cell cycle process	6	114	0.0157537	0.165192	c62061.graph_c0;c64720.graph_c0;c50108.graph_c0;c66278.graph_c0;c66733.graph_c0;c65938.graph_c0
GO:0007548	sex differentiation	3	30	0.0158833	0.165192	c76925.graph_c0;c55260.graph_c0;c65938.graph_c0
GO:0006325	chromatin organization	5	85	0.0174909	0.165192	c55260.graph_c0;c62061.graph_c0;c64720.graph_c0;c59907.graph_c0;c72286.graph_c0
GO:0000281	mitotic cytokinesis	1	1	0.0179164	0.165192	c65938.graph_c0
GO:0007217	tachykinin receptor signaling pathway	1	1	0.0179164	0.165192	c27052.graph_c0
GO:0009211	pyrimidine deoxyribonucleoside triphosphate metabolic process	1	1	0.0179164	0.165192	c69127.graph_c0
GO:0009219	pyrimidine deoxyribonucleotide metabolic process	1	1	0.0179164	0.165192	c69127.graph_c0
GO:0009394	2'-deoxyribonucleotide metabolic process	1	1	0.0179164	0.165192	c69127.graph_c0
GO:0010998	regulation of translational initiation by eIF2 alpha phosphorylation	1	1	0.0179164	0.165192	c65585.graph_c0
GO:0019692	deoxyribose phosphate metabolic process	1	1	0.0179164	0.165192	c69127.graph_c0
GO:0031644	regulation of neurological system process	1	1	0.0179164	0.165192	c55909.graph_c0
GO:0035821	modification of morphology or physiology of other organism	1	1	0.0179164	0.165192	c55909.graph_c0
GO:0043555	regulation of translation in response to stress	1	1	0.0179164	0.165192	c65585.graph_c0
GO:0043558	regulation of translational initiation in response to stress	1	1	0.0179164	0.165192	c65585.graph_c0
GO:0044465	modulation of sensory perception of pain in other organism	1	1	0.0179164	0.165192	c55909.graph_c0
GO:0046080	dUTP metabolic process	1	1	0.0179164	0.165192	c69127.graph_c0
GO:0050708	regulation of protein secretion	1	1	0.0179164	0.165192	c76402.graph_c0
GO:0050714	positive regulation of protein secretion	1	1	0.0179164	0.165192	c76402.graph_c0
GO:0051930	regulation of sensory perception of pain	1	1	0.0179164	0.165192	c55909.graph_c0
GO:0051931	regulation of sensory perception	1	1	0.0179164	0.165192	c55909.graph_c0
GO:0060465	pharynx development	1	1	0.0179164	0.165192	c55260.graph_c0
GO:0070831	basement membrane assembly	1	1	0.0179164	0.165192	c76925.graph_c0
GO:0071711	basement membrane organization	1	1	0.0179164	0.165192	c76925.graph_c0
GO:0085029	extracellular matrix assembly	1	1	0.0179164	0.165192	c76925.graph_c0
GO:0071840	cellular component organization or biogenesis	17	559	0.0184412	0.165192	c67675.graph_c0;c50108.graph_c0;c48346.graph_c0;c62061.graph_c0;c64720.graph_c0;c76402.graph_c0;c66721.graph_c0;c66278.graph_c0;c55260.graph_c0;c65938.graph_c0;c75234.graph_c0;c68074.graph_c0;c59907.graph_c0;c72286.graph_c0;c76925.graph_c0;c54850.graph_c0;c75080.graph_c0
GO:0052547	regulation of peptidase activity	2	12	0.0186268	0.165192	c55909.graph_c0;c55873.graph_c0
GO:0048608	reproductive structure development	3	32	0.0189151	0.165192	c76925.graph_c0;c55260.graph_c0;c65938.graph_c0
GO:0061458	reproductive system development	3	32	0.0189151	0.165192	c76925.graph_c0;c55260.graph_c0;c65938.graph_c0
GO:0016043	cellular component organization	16	521	0.020494	0.176626	c67675.graph_c0;c50108.graph_c0;c62061.graph_c0;c64720.graph_c0;c76402.graph_c0;c66721.graph_c0;c66278.graph_c0;c55260.graph_c0;c65938.graph_c0;c75234.graph_c0;c68074.graph_c0;c59907.graph_c0;c72286.graph_c0;c76925.graph_c0;c54850.graph_c0;c75080.graph_c0
GO:0016192	vesicle-mediated transport	7	160	0.0236231	0.20095	c66733.graph_c0;c60959.graph_c1;c50108.graph_c0;c66278.graph_c0;c55260.graph_c0;c65938.graph_c0;c76402.graph_c0
GO:0051050	positive regulation of transport	2	14	0.0250955	0.204642	c50108.graph_c0;c76402.graph_c0
GO:0051223	regulation of protein transport	2	14	0.0250955	0.204642	c50108.graph_c0;c76402.graph_c0
GO:0051294	establishment of spindle orientation	2	14	0.0250955	0.204642	c50108.graph_c0;c66278.graph_c0
GO:0007049	cell cycle	6	127	0.0254373	0.204642	c62061.graph_c0;c64720.graph_c0;c50108.graph_c0;c66278.graph_c0;c66733.graph_c0;c65938.graph_c0
GO:0009141	nucleoside triphosphate metabolic process	4	63	0.0256193	0.204642	c74528.graph_c0;c47908.graph_c0;c50774.graph_c0;c69127.graph_c0
GO:0045927	positive regulation of growth	4	64	0.0269647	0.207703	c55260.graph_c0;c50108.graph_c0;c66278.graph_c0;c76402.graph_c0
GO:0070925	organelle assembly	3	37	0.0278041	0.207703	c50108.graph_c0;c55260.graph_c0;c65938.graph_c0
GO:0007616	long-term memory	2	15	0.0286243	0.207703	c66049.graph_c0;c50108.graph_c0
GO:0051293	establishment of spindle localization	2	15	0.0286243	0.207703	c50108.graph_c0;c66278.graph_c0
GO:0051653	spindle localization	2	15	0.0286243	0.207703	c50108.graph_c0;c66278.graph_c0
GO:0070201	regulation of establishment of protein localization	2	15	0.0286243	0.207703	c50108.graph_c0;c76402.graph_c0
GO:0006909	phagocytosis	3	39	0.0318832	0.207703	c66733.graph_c0;c50108.graph_c0;c66278.graph_c0
GO:0007216	G-protein coupled glutamate receptor signaling pathway	1	2	0.0355157	0.207703	c68074.graph_c0
GO:0008614	pyridoxine metabolic process	1	2	0.0355157	0.207703	c65947.graph_c0
GO:0008615	pyridoxine biosynthetic process	1	2	0.0355157	0.207703	c65947.graph_c0
GO:0009200	deoxyribonucleoside triphosphate metabolic process	1	2	0.0355157	0.207703	c69127.graph_c0
GO:0009262	deoxyribonucleotide metabolic process	1	2	0.0355157	0.207703	c69127.graph_c0
GO:0035737	injection of substance in to other organism	1	2	0.0355157	0.207703	c30446.graph_c0
GO:0035738	envenomation resulting in modification of morphology or physiology of other organism	1	2	0.0355157	0.207703	c30446.graph_c0
GO:0042816	vitamin B6 metabolic process	1	2	0.0355157	0.207703	c65947.graph_c0
GO:0042819	vitamin B6 biosynthetic process	1	2	0.0355157	0.207703	c65947.graph_c0
GO:0042822	pyridoxal phosphate metabolic process	1	2	0.0355157	0.207703	c65947.graph_c0
GO:0042823	pyridoxal phosphate biosynthetic process	1	2	0.0355157	0.207703	c65947.graph_c0
GO:0044057	regulation of system process	1	2	0.0355157	0.207703	c55909.graph_c0
GO:0044559	envenomation resulting in modulation of voltage-gated potassium channel activity in other organism	1	2	0.0355157	0.207703	c30446.graph_c0
GO:0044560	envenomation resulting in modulation of ion channel activity in other organism	1	2	0.0355157	0.207703	c30446.graph_c0
GO:0044562	envenomation resulting in negative regulation of voltage-gated potassium channel activity in other organism	1	2	0.0355157	0.207703	c30446.graph_c0
GO:0046184	aldehyde biosynthetic process	1	2	0.0355157	0.207703	c65947.graph_c0
GO:0046425	regulation of JAK-STAT cascade	1	2	0.0355157	0.207703	c66733.graph_c0
GO:0046427	positive regulation of JAK-STAT cascade	1	2	0.0355157	0.207703	c66733.graph_c0
GO:0051047	positive regulation of secretion	1	2	0.0355157	0.207703	c76402.graph_c0
GO:0051966	regulation of synaptic transmission, glutamatergic	1	2	0.0355157	0.207703	c68074.graph_c0
GO:1903532	positive regulation of secretion by cell	1	2	0.0355157	0.207703	c76402.graph_c0
GO:1904892	regulation of STAT cascade	1	2	0.0355157	0.207703	c66733.graph_c0
GO:1904894	positive regulation of STAT cascade	1	2	0.0355157	0.207703	c66733.graph_c0
GO:0030239	myofibril assembly	2	17	0.0362316	0.210015	c55260.graph_c0;c65938.graph_c0
GO:0007613	memory	2	18	0.040295	0.227528	c66049.graph_c0;c50108.graph_c0
GO:0043086	negative regulation of catalytic activity	2	18	0.040295	0.227528	c55909.graph_c0;c55873.graph_c0
GO:0044092	negative regulation of molecular function	2	18	0.040295	0.227528	c55909.graph_c0;c55873.graph_c0
GO:0009790	embryo development	6	143	0.0420051	0.235157	c55260.graph_c0;c65938.graph_c0;c50108.graph_c0;c66278.graph_c0;c61609.graph_c0;c76402.graph_c0
GO:0030162	regulation of proteolysis	2	19	0.044522	0.243016	c55909.graph_c0;c55873.graph_c0
GO:0055001	muscle cell development	2	19	0.044522	0.243016	c55260.graph_c0;c65938.graph_c0
GO:0055002	striated muscle cell development	2	19	0.044522	0.243016	c55260.graph_c0;c65938.graph_c0
GO:0007010	cytoskeleton organization	6	146	0.0457274	0.247533	c62061.graph_c0;c64720.graph_c0;c50108.graph_c0;c66278.graph_c0;c55260.graph_c0;c65938.graph_c0
GO:0061061	muscle structure development	3	46	0.0484728	0.258332	c76402.graph_c0;c55260.graph_c0;c65938.graph_c0
GO:0006119	oxidative phosphorylation	2	20	0.0489056	0.258332	c47908.graph_c0;c50774.graph_c0
GO:0040035	hermaphrodite genitalia development	2	20	0.0489056	0.258332	c55260.graph_c0;c65938.graph_c0
GO:0048870	cell motility	5	113	0.0509543	0.260047	c65938.graph_c0;c76402.graph_c0;c76925.graph_c0;c50108.graph_c0;c66278.graph_c0
GO:0051674	localization of cell	5	113	0.0509543	0.260047	c65938.graph_c0;c76402.graph_c0;c76925.graph_c0;c50108.graph_c0;c66278.graph_c0
GO:0022900	electron transport chain	3	47	0.0511295	0.260047	c47908.graph_c0;c50774.graph_c0;c52179.graph_c0
GO:1903047	mitotic cell cycle process	4	79	0.0522344	0.260047	c66733.graph_c0;c50108.graph_c0;c66278.graph_c0;c65938.graph_c0
GO:0006436	tryptophanyl-tRNA aminoacylation	1	3	0.0528034	0.260047	c64586.graph_c0
GO:0006766	vitamin metabolic process	1	3	0.0528034	0.260047	c65947.graph_c0
GO:0006767	water-soluble vitamin metabolic process	1	3	0.0528034	0.260047	c65947.graph_c0
GO:0009110	vitamin biosynthetic process	1	3	0.0528034	0.260047	c65947.graph_c0
GO:0042364	water-soluble vitamin biosynthetic process	1	3	0.0528034	0.260047	c65947.graph_c0
GO:0031032	actomyosin structure organization	2	21	0.0534388	0.261212	c55260.graph_c0;c65938.graph_c0
GO:0000226	microtubule cytoskeleton organization	4	80	0.0542606	0.263264	c62061.graph_c0;c64720.graph_c0;c50108.graph_c0;c66278.graph_c0
GO:0040011	locomotion	7	194	0.0575582	0.275837	c65938.graph_c0;c76402.graph_c0;c75234.graph_c0;c50108.graph_c0;c76925.graph_c0;c66278.graph_c0;c55260.graph_c0
GO:0030010	establishment of cell polarity	2	22	0.0581152	0.275837	c50108.graph_c0;c66278.graph_c0
GO:0051146	striated muscle cell differentiation	2	22	0.0581152	0.275837	c55260.graph_c0;c65938.graph_c0
GO:0009150	purine ribonucleotide metabolic process	4	83	0.0605934	0.28553	c74528.graph_c0;c47908.graph_c0;c50774.graph_c0;c62537.graph_c0
GO:0000278	mitotic cell cycle	4	84	0.0627885	0.288238	c66733.graph_c0;c50108.graph_c0;c66278.graph_c0;c65938.graph_c0
GO:0007528	neuromuscular junction development	2	23	0.0629282	0.288238	c68074.graph_c0;c50108.graph_c0
GO:0042981	regulation of apoptotic process	2	23	0.0629282	0.288238	c50108.graph_c0;c66278.graph_c0
GO:0048806	genitalia development	2	23	0.0629282	0.288238	c55260.graph_c0;c65938.graph_c0
GO:0051726	regulation of cell cycle	3	52	0.0654423	0.297672	c50108.graph_c0;c66278.graph_c0;c66733.graph_c0
GO:0010927	cellular component assembly involved in morphogenesis	2	24	0.0678716	0.30271	c55260.graph_c0;c65938.graph_c0
GO:0042692	muscle cell differentiation	2	24	0.0678716	0.30271	c55260.graph_c0;c65938.graph_c0
GO:0046034	ATP metabolic process	3	53	0.0685048	0.30271	c74528.graph_c0;c47908.graph_c0;c50774.graph_c0
GO:0006163	purine nucleotide metabolic process	4	87	0.0696238	0.30271	c74528.graph_c0;c47908.graph_c0;c50774.graph_c0;c62537.graph_c0
GO:0040008	regulation of growth	4	87	0.0696238	0.30271	c55260.graph_c0;c50108.graph_c0;c66278.graph_c0;c76402.graph_c0
GO:0006546	glycine catabolic process	1	4	0.069785	0.30271	c75355.graph_c0
GO:0009071	serine family amino acid catabolic process	1	4	0.069785	0.30271	c75355.graph_c0
GO:0051258	protein polymerization	2	25	0.0729394	0.314311	c54850.graph_c0;c75080.graph_c0
GO:0009117	nucleotide metabolic process	5	126	0.0742722	0.316385	c74528.graph_c0;c47908.graph_c0;c50774.graph_c0;c62537.graph_c0;c69127.graph_c0
GO:0009259	ribonucleotide metabolic process	4	89	0.0743867	0.316385	c74528.graph_c0;c47908.graph_c0;c50774.graph_c0;c62537.graph_c0
GO:0006091	generation of precursor metabolites and energy	4	90	0.0768292	0.319826	c47908.graph_c0;c50774.graph_c0;c74528.graph_c0;c52179.graph_c0
GO:0007611	learning or memory	2	26	0.0781255	0.319826	c66049.graph_c0;c50108.graph_c0
GO:0032269	negative regulation of cellular protein metabolic process	2	26	0.0781255	0.319826	c55909.graph_c0;c55873.graph_c0
GO:0043067	regulation of programmed cell death	2	26	0.0781255	0.319826	c50108.graph_c0;c66278.graph_c0
GO:0050890	cognition	2	26	0.0781255	0.319826	c66049.graph_c0;c50108.graph_c0
GO:0051248	negative regulation of protein metabolic process	2	26	0.0781255	0.319826	c55909.graph_c0;c55873.graph_c0
GO:0006753	nucleoside phosphate metabolic process	5	129	0.0803644	0.321791	c74528.graph_c0;c47908.graph_c0;c50774.graph_c0;c62537.graph_c0;c69127.graph_c0
GO:0009144	purine nucleoside triphosphate metabolic process	3	57	0.0813906	0.321791	c74528.graph_c0;c47908.graph_c0;c50774.graph_c0
GO:0009205	purine ribonucleoside triphosphate metabolic process	3	57	0.0813906	0.321791	c74528.graph_c0;c47908.graph_c0;c50774.graph_c0
GO:0072521	purine-containing compound metabolic process	4	93	0.0843973	0.321791	c74528.graph_c0;c47908.graph_c0;c50774.graph_c0;c62537.graph_c0
GO:0006826	iron ion transport	1	5	0.0864659	0.321791	c62751.graph_c0
GO:0006879	cellular iron ion homeostasis	1	5	0.0864659	0.321791	c62751.graph_c0
GO:0007095	mitotic G2 DNA damage checkpoint	1	5	0.0864659	0.321791	c66733.graph_c0
GO:0010506	regulation of autophagy	1	5	0.0864659	0.321791	c65585.graph_c0
GO:0010972	negative regulation of G2/M transition of mitotic cell cycle	1	5	0.0864659	0.321791	c66733.graph_c0
GO:0044773	mitotic DNA damage checkpoint	1	5	0.0864659	0.321791	c66733.graph_c0
GO:0044774	mitotic DNA integrity checkpoint	1	5	0.0864659	0.321791	c66733.graph_c0
GO:0044818	mitotic G2/M transition checkpoint	1	5	0.0864659	0.321791	c66733.graph_c0
GO:0046916	cellular transition metal ion homeostasis	1	5	0.0864659	0.321791	c62751.graph_c0
GO:0055072	iron ion homeostasis	1	5	0.0864659	0.321791	c62751.graph_c0
GO:0061640	cytoskeleton-dependent cytokinesis	1	5	0.0864659	0.321791	c65938.graph_c0
GO:1902750	negative regulation of cell cycle G2/M phase transition	1	5	0.0864659	0.321791	c66733.graph_c0
GO:0010941	regulation of cell death	2	28	0.0888301	0.328722	c50108.graph_c0;c66278.graph_c0
GO:0019693	ribose phosphate metabolic process	4	96	0.0923196	0.339716	c74528.graph_c0;c47908.graph_c0;c50774.graph_c0;c62537.graph_c0
GO:0006996	organelle organization	10	350	0.0932585	0.341253	c67675.graph_c0;c50108.graph_c0;c62061.graph_c0;c64720.graph_c0;c66721.graph_c0;c66278.graph_c0;c55260.graph_c0;c65938.graph_c0;c59907.graph_c0;c72286.graph_c0
GO:0009199	ribonucleoside triphosphate metabolic process	3	61	0.0952442	0.346583	c74528.graph_c0;c47908.graph_c0;c50774.graph_c0
GO:0002119	nematode larval development	3	62	0.0988507	0.356442	c55260.graph_c0;c65938.graph_c0;c76402.graph_c0
GO:0050808	synapse organization	2	30	0.0999415	0.356442	c68074.graph_c0;c50108.graph_c0
GO:0060341	regulation of cellular localization	2	30	0.0999415	0.356442	c50108.graph_c0;c76402.graph_c0
GO:0009126	purine nucleoside monophosphate metabolic process	3	63	0.102512	0.356442	c74528.graph_c0;c47908.graph_c0;c50774.graph_c0
GO:0009167	purine ribonucleoside monophosphate metabolic process	3	63	0.102512	0.356442	c74528.graph_c0;c47908.graph_c0;c50774.graph_c0
GO:0044702	single organism reproductive process	5	139	0.102545	0.356442	c76925.graph_c0;c50108.graph_c0;c66278.graph_c0;c65938.graph_c0;c55260.graph_c0
GO:0006544	glycine metabolic process	1	6	0.102851	0.356442	c75355.graph_c0
GO:0031572	G2 DNA damage checkpoint	1	6	0.102851	0.356442	c66733.graph_c0
GO:0055076	transition metal ion homeostasis	1	6	0.102851	0.356442	c62751.graph_c0
GO:0051705	multi-organism behavior	2	32	0.111418	0.384099	c50108.graph_c0;c30446.graph_c0
GO:0032879	regulation of localization	3	66	0.113816	0.39031	c66278.graph_c0;c50108.graph_c0;c76402.graph_c0
GO:0019637	organophosphate metabolic process	6	187	0.117039	0.390623	c74528.graph_c0;c47908.graph_c0;c50774.graph_c0;c62537.graph_c0;c69127.graph_c0;c65947.graph_c0
GO:0009060	aerobic respiration	2	33	0.117281	0.390623	c47908.graph_c0;c50774.graph_c0
GO:0009161	ribonucleoside monophosphate metabolic process	3	67	0.117686	0.390623	c74528.graph_c0;c47908.graph_c0;c50774.graph_c0
GO:0007093	mitotic cell cycle checkpoint	1	7	0.118946	0.390623	c66733.graph_c0
GO:0072499	photoreceptor cell axon guidance	1	7	0.118946	0.390623	c50108.graph_c0
GO:0009123	nucleoside monophosphate metabolic process	3	68	0.121605	0.390623	c74528.graph_c0;c47908.graph_c0;c50774.graph_c0
GO:0055086	nucleobase-containing small molecule metabolic process	5	147	0.122282	0.390623	c74528.graph_c0;c47908.graph_c0;c50774.graph_c0;c62537.graph_c0;c69127.graph_c0
GO:0016310	phosphorylation	10	372	0.125966	0.390623	c65585.graph_c0;c74528.graph_c0;c47908.graph_c0;c50774.graph_c0;c72913.graph_c0;c70327.graph_c0;c68327.graph_c0;c62537.graph_c0;c50108.graph_c0;c67752.graph_c0
GO:0042278	purine nucleoside metabolic process	3	70	0.129587	0.390623	c74528.graph_c0;c47908.graph_c0;c50774.graph_c0
GO:0046128	purine ribonucleoside metabolic process	3	70	0.129587	0.390623	c74528.graph_c0;c47908.graph_c0;c50774.graph_c0
GO:0005513	detection of calcium ion	1	8	0.134756	0.390623	c50108.graph_c0
GO:0006182	cGMP biosynthetic process	1	8	0.134756	0.390623	c62537.graph_c0
GO:0007603	phototransduction, visible light	1	8	0.134756	0.390623	c50108.graph_c0
GO:0009642	response to light intensity	1	8	0.134756	0.390623	c50108.graph_c0
GO:0010948	negative regulation of cell cycle process	1	8	0.134756	0.390623	c66733.graph_c0
GO:0016056	rhodopsin mediated signaling pathway	1	8	0.134756	0.390623	c50108.graph_c0
GO:0016060	metarhodopsin inactivation	1	8	0.134756	0.390623	c50108.graph_c0
GO:0016061	regulation of light-activated channel activity	1	8	0.134756	0.390623	c50108.graph_c0
GO:0016062	adaptation of rhodopsin mediated signaling	1	8	0.134756	0.390623	c50108.graph_c0
GO:0022898	regulation of transmembrane transporter activity	1	8	0.134756	0.390623	c50108.graph_c0
GO:0023058	adaptation of signaling pathway	1	8	0.134756	0.390623	c50108.graph_c0
GO:0032409	regulation of transporter activity	1	8	0.134756	0.390623	c50108.graph_c0
GO:0032412	regulation of ion transmembrane transporter activity	1	8	0.134756	0.390623	c50108.graph_c0
GO:0036367	light adaption	1	8	0.134756	0.390623	c50108.graph_c0
GO:0051046	regulation of secretion	1	8	0.134756	0.390623	c76402.graph_c0
GO:0051592	response to calcium ion	1	8	0.134756	0.390623	c50108.graph_c0
GO:0060278	regulation of ovulation	1	8	0.134756	0.390623	c50108.graph_c0
GO:0071478	cellular response to radiation	1	8	0.134756	0.390623	c50108.graph_c0
GO:0071482	cellular response to light stimulus	1	8	0.134756	0.390623	c50108.graph_c0
GO:1901988	negative regulation of cell cycle phase transition	1	8	0.134756	0.390623	c66733.graph_c0
GO:1901991	negative regulation of mitotic cell cycle phase transition	1	8	0.134756	0.390623	c66733.graph_c0
GO:1903530	regulation of secretion by cell	1	8	0.134756	0.390623	c76402.graph_c0
GO:0000003	reproduction	6	196	0.137645	0.390623	c76925.graph_c0;c76402.graph_c0;c50108.graph_c0;c66278.graph_c0;c65938.graph_c0;c55260.graph_c0
GO:0072524	pyridine-containing compound metabolic process	2	37	0.141456	0.390623	c65947.graph_c0;c74528.graph_c0
GO:0007186	G-protein coupled receptor signaling pathway	3	73	0.141899	0.390623	c50108.graph_c0;c68074.graph_c0;c27052.graph_c0
GO:0022414	reproductive process	5	155	0.143675	0.390623	c76925.graph_c0;c50108.graph_c0;c66278.graph_c0;c65938.graph_c0;c55260.graph_c0
GO:0007052	mitotic spindle organization	2	38	0.147658	0.390623	c50108.graph_c0;c66278.graph_c0
GO:0000041	transition metal ion transport	1	9	0.150286	0.390623	c62751.graph_c0
GO:0000077	DNA damage checkpoint	1	9	0.150286	0.390623	c66733.graph_c0
GO:0006094	gluconeogenesis	1	9	0.150286	0.390623	c72913.graph_c0
GO:0006497	protein lipidation	1	9	0.150286	0.390623	c65585.graph_c0
GO:0007099	centriole replication	1	9	0.150286	0.390623	c50108.graph_c0
GO:0007215	glutamate receptor signaling pathway	1	9	0.150286	0.390623	c68074.graph_c0
GO:0009147	pyrimidine nucleoside triphosphate metabolic process	1	9	0.150286	0.390623	c69127.graph_c0
GO:0010389	regulation of G2/M transition of mitotic cell cycle	1	9	0.150286	0.390623	c66733.graph_c0
GO:0019319	hexose biosynthetic process	1	9	0.150286	0.390623	c72913.graph_c0
GO:0019915	lipid storage	1	9	0.150286	0.390623	c55260.graph_c0
GO:0031329	regulation of cellular catabolic process	1	9	0.150286	0.390623	c65585.graph_c0
GO:0031570	DNA integrity checkpoint	1	9	0.150286	0.390623	c66733.graph_c0
GO:0042157	lipoprotein metabolic process	1	9	0.150286	0.390623	c65585.graph_c0
GO:0042158	lipoprotein biosynthetic process	1	9	0.150286	0.390623	c65585.graph_c0
GO:0045930	negative regulation of mitotic cell cycle	1	9	0.150286	0.390623	c66733.graph_c0
GO:0046068	cGMP metabolic process	1	9	0.150286	0.390623	c62537.graph_c0
GO:0046364	monosaccharide biosynthetic process	1	9	0.150286	0.390623	c72913.graph_c0
GO:0050804	modulation of synaptic transmission	1	9	0.150286	0.390623	c68074.graph_c0
GO:0051383	kinetochore organization	1	9	0.150286	0.390623	c50108.graph_c0
GO:0051532	regulation of NFAT protein import into nucleus	1	9	0.150286	0.390623	c50108.graph_c0
GO:0051533	positive regulation of NFAT protein import into nucleus	1	9	0.150286	0.390623	c50108.graph_c0
GO:0071214	cellular response to abiotic stimulus	1	9	0.150286	0.390623	c50108.graph_c0
GO:0098534	centriole assembly	1	9	0.150286	0.390623	c50108.graph_c0
GO:1902749	regulation of cell cycle G2/M phase transition	1	9	0.150286	0.390623	c66733.graph_c0
GO:0009119	ribonucleoside metabolic process	3	77	0.158898	0.401587	c74528.graph_c0;c47908.graph_c0;c50774.graph_c0
GO:0002164	larval development	3	78	0.163244	0.401587	c55260.graph_c0;c65938.graph_c0;c76402.graph_c0
GO:0007602	phototransduction	1	10	0.16554	0.401587	c50108.graph_c0
GO:0009584	detection of visible light	1	10	0.16554	0.401587	c50108.graph_c0
GO:0016059	deactivation of rhodopsin mediated signaling	1	10	0.16554	0.401587	c50108.graph_c0
GO:0022400	regulation of rhodopsin mediated signaling pathway	1	10	0.16554	0.401587	c50108.graph_c0
GO:0030048	actin filament-based movement	1	10	0.16554	0.401587	c50108.graph_c0
GO:0042307	positive regulation of protein import into nucleus	1	10	0.16554	0.401587	c50108.graph_c0
GO:0042990	regulation of transcription factor import into nucleus	1	10	0.16554	0.401587	c50108.graph_c0
GO:0042993	positive regulation of transcription factor import into nucleus	1	10	0.16554	0.401587	c50108.graph_c0
GO:0046716	muscle cell cellular homeostasis	1	10	0.16554	0.401587	c50108.graph_c0
GO:0046824	positive regulation of nucleocytoplasmic transport	1	10	0.16554	0.401587	c50108.graph_c0
GO:0090316	positive regulation of intracellular protein transport	1	10	0.16554	0.401587	c50108.graph_c0
GO:1900182	positive regulation of protein localization to nucleus	1	10	0.16554	0.401587	c50108.graph_c0
GO:1901617	organic hydroxy compound biosynthetic process	1	10	0.16554	0.401587	c65947.graph_c0
GO:1903651	positive regulation of cytoplasmic transport	1	10	0.16554	0.401587	c50108.graph_c0
GO:1903829	positive regulation of cellular protein localization	1	10	0.16554	0.401587	c50108.graph_c0
GO:1904591	positive regulation of protein import	1	10	0.16554	0.401587	c50108.graph_c0
GO:0007051	spindle organization	2	41	0.166583	0.402628	c50108.graph_c0;c66278.graph_c0
GO:0007017	microtubule-based process	6	208	0.1676	0.403594	c62061.graph_c0;c64720.graph_c0;c50108.graph_c0;c66278.graph_c0;c54850.graph_c0;c75080.graph_c0
GO:0007610	behavior	3	80	0.172042	0.411269	c66049.graph_c0;c50108.graph_c0;c30446.graph_c0
GO:0030029	actin filament-based process	3	80	0.172042	0.411269	c50108.graph_c0;c55260.graph_c0;c65938.graph_c0
GO:0009116	nucleoside metabolic process	3	81	0.176493	0.416348	c74528.graph_c0;c47908.graph_c0;c50774.graph_c0
GO:1901657	glycosyl compound metabolic process	3	81	0.176493	0.416348	c74528.graph_c0;c47908.graph_c0;c50774.graph_c0
GO:0051656	establishment of organelle localization	2	43	0.179427	0.416348	c50108.graph_c0;c66278.graph_c0
GO:0006006	glucose metabolic process	1	11	0.180523	0.416348	c72913.graph_c0
GO:0006081	cellular aldehyde metabolic process	1	11	0.180523	0.416348	c65947.graph_c0
GO:0032388	positive regulation of intracellular transport	1	11	0.180523	0.416348	c50108.graph_c0
GO:0042306	regulation of protein import into nucleus	1	11	0.180523	0.416348	c50108.graph_c0
GO:1903533	regulation of protein targeting	1	11	0.180523	0.416348	c50108.graph_c0
GO:1904589	regulation of protein import	1	11	0.180523	0.416348	c50108.graph_c0
GO:2001020	regulation of response to DNA damage stimulus	1	11	0.180523	0.416348	c50108.graph_c0
GO:0006796	phosphate-containing compound metabolic process	13	554	0.18648	0.424861	c65585.graph_c0;c74528.graph_c0;c47908.graph_c0;c50774.graph_c0;c72913.graph_c0;c70327.graph_c0;c68327.graph_c0;c69880.graph_c0;c62537.graph_c0;c50108.graph_c0;c67752.graph_c0;c69127.graph_c0;c65947.graph_c0
GO:0000075	cell cycle checkpoint	1	12	0.195241	0.424861	c66733.graph_c0
GO:0000910	cytokinesis	1	12	0.195241	0.424861	c65938.graph_c0
GO:0006220	pyrimidine nucleotide metabolic process	1	12	0.195241	0.424861	c69127.graph_c0
GO:0006446	regulation of translational initiation	1	12	0.195241	0.424861	c65585.graph_c0
GO:0006875	cellular metal ion homeostasis	1	12	0.195241	0.424861	c62751.graph_c0
GO:0008049	male courtship behavior	1	12	0.195241	0.424861	c50108.graph_c0
GO:0009069	serine family amino acid metabolic process	1	12	0.195241	0.424861	c75355.graph_c0
GO:0009581	detection of external stimulus	1	12	0.195241	0.424861	c50108.graph_c0
GO:0009582	detection of abiotic stimulus	1	12	0.195241	0.424861	c50108.graph_c0
GO:0009583	detection of light stimulus	1	12	0.195241	0.424861	c50108.graph_c0
GO:0033157	regulation of intracellular protein transport	1	12	0.195241	0.424861	c50108.graph_c0
GO:0046822	regulation of nucleocytoplasmic transport	1	12	0.195241	0.424861	c50108.graph_c0
GO:0048565	digestive tract development	1	12	0.195241	0.424861	c55260.graph_c0
GO:0052652	cyclic purine nucleotide metabolic process	1	12	0.195241	0.424861	c62537.graph_c0
GO:0055123	digestive system development	1	12	0.195241	0.424861	c55260.graph_c0
GO:1900180	regulation of protein localization to nucleus	1	12	0.195241	0.424861	c50108.graph_c0
GO:0006928	movement of cell or subcellular component	6	221	0.20291	0.439356	c50108.graph_c0;c65938.graph_c0;c76402.graph_c0;c75234.graph_c0;c76925.graph_c0;c66278.graph_c0
GO:0032989	cellular component morphogenesis	4	130	0.203244	0.439356	c55260.graph_c0;c65938.graph_c0;c75234.graph_c0;c50108.graph_c0
GO:0006793	phosphorus metabolic process	13	565	0.205786	0.441647	c65585.graph_c0;c74528.graph_c0;c47908.graph_c0;c50774.graph_c0;c72913.graph_c0;c70327.graph_c0;c68327.graph_c0;c69880.graph_c0;c62537.graph_c0;c50108.graph_c0;c67752.graph_c0;c69127.graph_c0;c65947.graph_c0
GO:1901135	carbohydrate derivative metabolic process	5	176	0.206672	0.441647	c74528.graph_c0;c47908.graph_c0;c50774.graph_c0;c62537.graph_c0;c69127.graph_c0
GO:0009593	detection of chemical stimulus	1	13	0.209698	0.441647	c50108.graph_c0
GO:0051489	regulation of filopodium assembly	1	13	0.209698	0.441647	c50108.graph_c0
GO:0055065	metal ion homeostasis	1	13	0.209698	0.441647	c62751.graph_c0
GO:0060179	male mating behavior	1	13	0.209698	0.441647	c50108.graph_c0
GO:0072525	pyridine-containing compound biosynthetic process	1	13	0.209698	0.441647	c65947.graph_c0
GO:1903649	regulation of cytoplasmic transport	1	13	0.209698	0.441647	c50108.graph_c0
GO:0051049	regulation of transport	2	48	0.212126	0.443905	c50108.graph_c0;c76402.graph_c0
GO:0051640	organelle localization	2	48	0.212126	0.443905	c50108.graph_c0;c66278.graph_c0
GO:0051336	regulation of hydrolase activity	2	49	0.218742	0.456292	c55909.graph_c0;c55873.graph_c0
GO:0032268	regulation of cellular protein metabolic process	3	91	0.222594	0.461174	c65585.graph_c0;c55909.graph_c0;c55873.graph_c0
GO:0006270	DNA replication initiation	1	14	0.223898	0.461174	c67675.graph_c0
GO:0010038	response to metal ion	1	14	0.223898	0.461174	c50108.graph_c0
GO:0045786	negative regulation of cell cycle	1	14	0.223898	0.461174	c66733.graph_c0
GO:0007411	axon guidance	2	50	0.225376	0.462763	c75234.graph_c0;c50108.graph_c0
GO:0046483	heterocycle metabolic process	15	680	0.22859	0.467894	c61332.graph_c0;c65947.graph_c0;c68533.graph_c0;c64586.graph_c0;c57414.graph_c0;c74528.graph_c0;c47908.graph_c0;c50774.graph_c0;c67675.graph_c0;c75010.graph_c0;c62537.graph_c0;c66618.graph_c0;c30595.graph_c0;c57817.graph_c0;c69127.graph_c0
GO:0048523	negative regulation of cellular process	4	137	0.229818	0.468089	c55909.graph_c0;c55873.graph_c0;c50108.graph_c0;c66733.graph_c0
GO:0006725	cellular aromatic compound metabolic process	15	683	0.233876	0.468089	c61332.graph_c0;c65947.graph_c0;c68533.graph_c0;c64586.graph_c0;c57414.graph_c0;c74528.graph_c0;c47908.graph_c0;c50774.graph_c0;c67675.graph_c0;c75010.graph_c0;c62537.graph_c0;c66618.graph_c0;c30595.graph_c0;c57817.graph_c0;c69127.graph_c0
GO:0044281	small molecule metabolic process	9	379	0.235592	0.468089	c65947.graph_c0;c64586.graph_c0;c74528.graph_c0;c47908.graph_c0;c50774.graph_c0;c75355.graph_c0;c62537.graph_c0;c72913.graph_c0;c69127.graph_c0
GO:0006298	mismatch repair	1	15	0.237846	0.468089	c61332.graph_c0
GO:0007619	courtship behavior	1	15	0.237846	0.468089	c50108.graph_c0
GO:0032392	DNA geometric change	1	15	0.237846	0.468089	c67675.graph_c0
GO:0032508	DNA duplex unwinding	1	15	0.237846	0.468089	c67675.graph_c0
GO:0060491	regulation of cell projection assembly	1	15	0.237846	0.468089	c50108.graph_c0
GO:1903827	regulation of cellular protein localization	1	15	0.237846	0.468089	c50108.graph_c0
GO:0007155	cell adhesion	2	52	0.23869	0.468089	c65133.graph_c0;c71150.graph_c0
GO:0007163	establishment or maintenance of cell polarity	2	52	0.23869	0.468089	c50108.graph_c0;c66278.graph_c0
GO:0022610	biological adhesion	2	52	0.23869	0.468089	c65133.graph_c0;c71150.graph_c0
GO:0045333	cellular respiration	2	52	0.23869	0.468089	c47908.graph_c0;c50774.graph_c0
GO:0097485	neuron projection guidance	2	52	0.23869	0.468089	c75234.graph_c0;c50108.graph_c0
GO:0048513	animal organ development	5	187	0.242875	0.474876	c76925.graph_c0;c76402.graph_c0;c50108.graph_c0;c55260.graph_c0;c65938.graph_c0
GO:0006139	nucleobase-containing compound metabolic process	14	637	0.244134	0.475763	c61332.graph_c0;c68533.graph_c0;c64586.graph_c0;c57414.graph_c0;c74528.graph_c0;c47908.graph_c0;c50774.graph_c0;c67675.graph_c0;c75010.graph_c0;c62537.graph_c0;c66618.graph_c0;c30595.graph_c0;c57817.graph_c0;c69127.graph_c0
GO:0005975	carbohydrate metabolic process	4	141	0.245392	0.475763	c74528.graph_c0;c72913.graph_c0;c62381.graph_c0;c59860.graph_c0
GO:0051246	regulation of protein metabolic process	3	97	0.251342	0.475763	c65585.graph_c0;c55909.graph_c0;c55873.graph_c0
GO:0009894	regulation of catabolic process	1	16	0.251547	0.475763	c65585.graph_c0
GO:0010171	body morphogenesis	1	16	0.251547	0.475763	c55260.graph_c0
GO:0032101	regulation of response to external stimulus	1	16	0.251547	0.475763	c50108.graph_c0
GO:0032386	regulation of intracellular transport	1	16	0.251547	0.475763	c50108.graph_c0
GO:0042052	rhabdomere development	1	16	0.251547	0.475763	c50108.graph_c0
GO:1901987	regulation of cell cycle phase transition	1	16	0.251547	0.475763	c66733.graph_c0
GO:1901990	regulation of mitotic cell cycle phase transition	1	16	0.251547	0.475763	c66733.graph_c0
GO:0019725	cellular homeostasis	2	54	0.252046	0.475763	c50108.graph_c0;c62751.graph_c0
GO:0050877	neurological system process	2	54	0.252046	0.475763	c66049.graph_c0;c50108.graph_c0
GO:0006096	glycolytic process	1	17	0.265004	0.488351	c74528.graph_c0
GO:0006278	RNA-dependent DNA replication	1	17	0.265004	0.488351	c75010.graph_c0
GO:0006757	ATP generation from ADP	1	17	0.265004	0.488351	c74528.graph_c0
GO:0007617	mating behavior	1	17	0.265004	0.488351	c50108.graph_c0
GO:0010035	response to inorganic substance	1	17	0.265004	0.488351	c50108.graph_c0
GO:0051606	detection of stimulus	1	17	0.265004	0.488351	c50108.graph_c0
GO:0006935	chemotaxis	2	56	0.265424	0.488351	c75234.graph_c0;c50108.graph_c0
GO:0007409	axonogenesis	2	56	0.265424	0.488351	c75234.graph_c0;c50108.graph_c0
GO:0044708	single-organism behavior	2	56	0.265424	0.488351	c66049.graph_c0;c50108.graph_c0
GO:0061564	axon development	2	57	0.272116	0.488567	c75234.graph_c0;c50108.graph_c0
GO:0006396	RNA processing	3	102	0.275713	0.488567	c61332.graph_c0;c68533.graph_c0;c66618.graph_c0
GO:1902589	single-organism organelle organization	6	246	0.277437	0.488567	c62061.graph_c0;c64720.graph_c0;c50108.graph_c0;c66278.graph_c0;c55260.graph_c0;c65938.graph_c0
GO:0007618	mating	1	18	0.278222	0.488567	c50108.graph_c0
GO:0008277	regulation of G-protein coupled receptor protein signaling pathway	1	18	0.278222	0.488567	c50108.graph_c0
GO:0009135	purine nucleoside diphosphate metabolic process	1	18	0.278222	0.488567	c74528.graph_c0
GO:0009179	purine ribonucleoside diphosphate metabolic process	1	18	0.278222	0.488567	c74528.graph_c0
GO:0009185	ribonucleoside diphosphate metabolic process	1	18	0.278222	0.488567	c74528.graph_c0
GO:0009190	cyclic nucleotide biosynthetic process	1	18	0.278222	0.488567	c62537.graph_c0
GO:0016051	carbohydrate biosynthetic process	1	18	0.278222	0.488567	c72913.graph_c0
GO:0030003	cellular cation homeostasis	1	18	0.278222	0.488567	c62751.graph_c0
GO:0042051	compound eye photoreceptor development	1	18	0.278222	0.488567	c50108.graph_c0
GO:0042462	eye photoreceptor cell development	1	18	0.278222	0.488567	c50108.graph_c0
GO:0046031	ADP metabolic process	1	18	0.278222	0.488567	c74528.graph_c0
GO:0051235	maintenance of location	1	18	0.278222	0.488567	c55260.graph_c0
GO:1902533	positive regulation of intracellular signal transduction	1	18	0.278222	0.488567	c66733.graph_c0
GO:2000241	regulation of reproductive process	1	18	0.278222	0.488567	c50108.graph_c0
GO:1901360	organic cyclic compound metabolic process	15	709	0.281806	0.493538	c61332.graph_c0;c65947.graph_c0;c68533.graph_c0;c64586.graph_c0;c57414.graph_c0;c74528.graph_c0;c47908.graph_c0;c50774.graph_c0;c67675.graph_c0;c75010.graph_c0;c62537.graph_c0;c66618.graph_c0;c30595.graph_c0;c57817.graph_c0;c69127.graph_c0
GO:0006259	DNA metabolic process	5	199	0.284183	0.496372	c61332.graph_c0;c67675.graph_c0;c75010.graph_c0;c30595.graph_c0;c57817.graph_c0
GO:0065009	regulation of molecular function	3	105	0.290462	0.499325	c55909.graph_c0;c55873.graph_c0;c50108.graph_c0
GO:0007605	sensory perception of sound	1	19	0.291206	0.499325	c50108.graph_c0
GO:0009187	cyclic nucleotide metabolic process	1	19	0.291206	0.499325	c62537.graph_c0
GO:0044724	single-organism carbohydrate catabolic process	1	19	0.291206	0.499325	c74528.graph_c0
GO:0072527	pyrimidine-containing compound metabolic process	1	19	0.291206	0.499325	c69127.graph_c0
GO:0080135	regulation of cellular response to stress	1	19	0.291206	0.499325	c50108.graph_c0
GO:0048518	positive regulation of biological process	5	201	0.291209	0.499325	c55260.graph_c0;c50108.graph_c0;c66278.graph_c0;c76402.graph_c0;c66733.graph_c0
GO:0015980	energy derivation by oxidation of organic compounds	2	60	0.292178	0.499678	c47908.graph_c0;c50774.graph_c0
GO:0033554	cellular response to stress	3	106	0.295393	0.50386	c65585.graph_c0;c61332.graph_c0;c66733.graph_c0
GO:0045165	cell fate commitment	2	61	0.298854	0.50844	c50108.graph_c0;c73856.graph_c0
GO:0006090	pyruvate metabolic process	1	20	0.303958	0.510494	c74528.graph_c0
GO:0006873	cellular ion homeostasis	1	20	0.303958	0.510494	c62751.graph_c0
GO:0007126	meiotic nuclear division	1	20	0.303958	0.510494	c65938.graph_c0
GO:0019318	hexose metabolic process	1	20	0.303958	0.510494	c72913.graph_c0
GO:0043900	regulation of multi-organism process	1	20	0.303958	0.510494	c50108.graph_c0
GO:0031324	negative regulation of cellular metabolic process	2	62	0.305521	0.511806	c55909.graph_c0;c55873.graph_c0
GO:0010605	negative regulation of macromolecule metabolic process	2	63	0.312177	0.51695	c55909.graph_c0;c55873.graph_c0
GO:0003006	developmental process involved in reproduction	3	110	0.315169	0.51695	c76925.graph_c0;c55260.graph_c0;c65938.graph_c0
GO:0006165	nucleoside diphosphate phosphorylation	1	21	0.316484	0.51695	c74528.graph_c0
GO:0010876	lipid localization	1	21	0.316484	0.51695	c55260.graph_c0
GO:0016052	carbohydrate catabolic process	1	21	0.316484	0.51695	c74528.graph_c0
GO:0042461	photoreceptor cell development	1	21	0.316484	0.51695	c50108.graph_c0
GO:0050954	sensory perception of mechanical stimulus	1	21	0.316484	0.51695	c50108.graph_c0
GO:0060249	anatomical structure homeostasis	1	21	0.316484	0.51695	c50108.graph_c0
GO:0080134	regulation of response to stress	1	21	0.316484	0.51695	c50108.graph_c0
GO:1901606	alpha-amino acid catabolic process	1	21	0.316484	0.51695	c75355.graph_c0
GO:0042330	taxis	2	65	0.32545	0.525258	c75234.graph_c0;c50108.graph_c0
GO:0007346	regulation of mitotic cell cycle	1	22	0.328787	0.525258	c66733.graph_c0
GO:0010564	regulation of cell cycle process	1	22	0.328787	0.525258	c66733.graph_c0
GO:0033057	multicellular organism reproductive behavior	1	22	0.328787	0.525258	c50108.graph_c0
GO:0044706	multi-multicellular organism process	1	22	0.328787	0.525258	c50108.graph_c0
GO:0046939	nucleotide phosphorylation	1	22	0.328787	0.525258	c74528.graph_c0
GO:0055080	cation homeostasis	1	22	0.328787	0.525258	c62751.graph_c0
GO:0055082	cellular chemical homeostasis	1	22	0.328787	0.525258	c62751.graph_c0
GO:0098771	inorganic ion homeostasis	1	22	0.328787	0.525258	c62751.graph_c0
GO:0044712	single-organism catabolic process	2	66	0.332063	0.528713	c74528.graph_c0;c75355.graph_c0
GO:0006950	response to stress	5	213	0.333969	0.528713	c65585.graph_c0;c61332.graph_c0;c61080.graph_c0;c55260.graph_c0;c66733.graph_c0
GO:0048519	negative regulation of biological process	4	163	0.334333	0.528713	c55909.graph_c0;c55873.graph_c0;c50108.graph_c0;c66733.graph_c0
GO:0010646	regulation of cell communication	3	114	0.334986	0.528713	c50108.graph_c0;c66733.graph_c0;c68074.graph_c0
GO:0023051	regulation of signaling	3	114	0.334986	0.528713	c50108.graph_c0;c66733.graph_c0;c68074.graph_c0
GO:0003008	system process	2	67	0.338659	0.530335	c66049.graph_c0;c50108.graph_c0
GO:0006732	coenzyme metabolic process	2	67	0.338659	0.530335	c74528.graph_c0;c65947.graph_c0
GO:0005996	monosaccharide metabolic process	1	23	0.340872	0.530335	c72913.graph_c0
GO:0006979	response to oxidative stress	1	23	0.340872	0.530335	c61080.graph_c0
GO:0009063	cellular amino acid catabolic process	1	23	0.340872	0.530335	c75355.graph_c0
GO:0050801	ion homeostasis	1	23	0.340872	0.530335	c62751.graph_c0
GO:0006399	tRNA metabolic process	2	69	0.351794	0.537316	c68533.graph_c0;c64586.graph_c0
GO:1902580	single-organism cellular localization	2	69	0.351794	0.537316	c50108.graph_c0;c66278.graph_c0
GO:0006261	DNA-dependent DNA replication	1	24	0.352742	0.537316	c67675.graph_c0
GO:0009132	nucleoside diphosphate metabolic process	1	24	0.352742	0.537316	c74528.graph_c0
GO:0009416	response to light stimulus	1	24	0.352742	0.537316	c50108.graph_c0
GO:0034762	regulation of transmembrane transport	1	24	0.352742	0.537316	c50108.graph_c0
GO:0034765	regulation of ion transmembrane transport	1	24	0.352742	0.537316	c50108.graph_c0
GO:0045168	cell-cell signaling involved in cell fate commitment	1	24	0.352742	0.537316	c50108.graph_c0
GO:0046331	lateral inhibition	1	24	0.352742	0.537316	c50108.graph_c0
GO:0019098	reproductive behavior	1	25	0.3644	0.550626	c50108.graph_c0
GO:0044705	multi-organism reproductive behavior	1	25	0.3644	0.550626	c50108.graph_c0
GO:0006260	DNA replication	2	71	0.364842	0.550626	c67675.graph_c0;c75010.graph_c0
GO:0030036	actin cytoskeleton organization	2	71	0.364842	0.550626	c55260.graph_c0;c65938.graph_c0
GO:0044763	single-organism cellular process	35	1845	0.368732	0.555218	c50108.graph_c0;c65585.graph_c0;c65947.graph_c0;c64360.graph_c0;c47908.graph_c0;c50774.graph_c0;c64586.graph_c0;c65938.graph_c0;c76402.graph_c0;c68074.graph_c0;c61332.graph_c0;c74528.graph_c0;c52179.graph_c0;c62061.graph_c0;c64720.graph_c0;c55260.graph_c0;c65066.graph_c0;c57842.graph_c0;c75355.graph_c0;c66278.graph_c0;c62537.graph_c0;c67752.graph_c0;c78072.graph_c1;c62751.graph_c0;c75234.graph_c0…
GO:0007267	cell-cell signaling	2	72	0.37133	0.557847	c50108.graph_c0;c64360.graph_c0
GO:0001751	compound eye photoreceptor cell differentiation	1	26	0.375851	0.56078	c50108.graph_c0
GO:0008033	tRNA processing	1	26	0.375851	0.56078	c68533.graph_c0
GO:0031344	regulation of cell projection organization	1	26	0.375851	0.56078	c50108.graph_c0
GO:0048667	cell morphogenesis involved in neuron differentiation	2	74	0.384229	0.569774	c75234.graph_c0;c50108.graph_c0
GO:0000413	protein peptidyl-prolyl isomerization	1	27	0.387098	0.569774	c65295.graph_c1
GO:0001754	eye photoreceptor cell differentiation	1	27	0.387098	0.569774	c50108.graph_c0
GO:0009967	positive regulation of signal transduction	1	27	0.387098	0.569774	c66733.graph_c0
GO:0018208	peptidyl-proline modification	1	27	0.387098	0.569774	c65295.graph_c1
GO:0043269	regulation of ion transport	1	27	0.387098	0.569774	c50108.graph_c0
GO:0009987	cellular process	58	3143	0.391614	0.574416	c50108.graph_c0;c65585.graph_c0;c61332.graph_c0;c65947.graph_c0;c67675.graph_c0;c64360.graph_c0;c68533.graph_c0;c48346.graph_c0;c47908.graph_c0;c50774.graph_c0;c64586.graph_c0;c65938.graph_c0;c76402.graph_c0;c68074.graph_c0;c57414.graph_c0;c71532.graph_c0;c74528.graph_c0;c52179.graph_c0;c62061.graph_c0;c64720.graph_c0;c70236.graph_c0;c55260.graph_c0;c66721.graph_c0;c75010.graph_c0;c72913.graph_c0…
GO:0009892	negative regulation of metabolic process	2	76	0.397018	0.574416	c55909.graph_c0;c55873.graph_c0
GO:0000375	RNA splicing, via transesterification reactions	1	28	0.398145	0.574416	c61332.graph_c0
GO:0000377	RNA splicing, via transesterification reactions with bulged adenosine as nucleophile	1	28	0.398145	0.574416	c61332.graph_c0
GO:0000398	mRNA splicing, via spliceosome	1	28	0.398145	0.574416	c61332.graph_c0
GO:0007517	muscle organ development	1	28	0.398145	0.574416	c76402.graph_c0
GO:0009314	response to radiation	1	28	0.398145	0.574416	c50108.graph_c0
GO:0016054	organic acid catabolic process	1	28	0.398145	0.574416	c75355.graph_c0
GO:0046395	carboxylic acid catabolic process	1	28	0.398145	0.574416	c75355.graph_c0
GO:0042592	homeostatic process	2	77	0.403368	0.576868	c50108.graph_c0;c62751.graph_c0
GO:0044283	small molecule biosynthetic process	2	77	0.403368	0.576868	c65947.graph_c0;c72913.graph_c0
GO:0048646	anatomical structure formation involved in morphogenesis	2	77	0.403368	0.576868	c55260.graph_c0;c65938.graph_c0
GO:0051186	cofactor metabolic process	2	77	0.403368	0.576868	c74528.graph_c0;c65947.graph_c0
GO:0006470	protein dephosphorylation	1	29	0.408995	0.581111	c69880.graph_c0
GO:0023056	positive regulation of signaling	1	29	0.408995	0.581111	c66733.graph_c0
GO:1901615	organic hydroxy compound metabolic process	1	29	0.408995	0.581111	c65947.graph_c0
GO:0006468	protein phosphorylation	4	182	0.412602	0.584967	c65585.graph_c0;c62537.graph_c0;c50108.graph_c0;c67752.graph_c0
GO:0032502	developmental process	10	504	0.416506	0.589226	c55260.graph_c0;c50108.graph_c0;c76925.graph_c0;c76402.graph_c0;c65938.graph_c0;c66278.graph_c0;c61609.graph_c0;c66721.graph_c0;c75234.graph_c0;c73856.graph_c0
GO:0006417	regulation of translation	1	30	0.419652	0.589855	c65585.graph_c0
GO:0010647	positive regulation of cell communication	1	30	0.419652	0.589855	c66733.graph_c0
GO:0046530	photoreceptor cell differentiation	1	30	0.419652	0.589855	c50108.graph_c0
GO:0032501	multicellular organismal process	10	506	0.42156	0.591268	c76925.graph_c0;c76402.graph_c0;c55260.graph_c0;c65938.graph_c0;c50108.graph_c0;c66278.graph_c0;c61609.graph_c0;c66049.graph_c0;c66721.graph_c0;c75234.graph_c0
GO:0048522	positive regulation of cellular process	3	132	0.423333	0.592485	c50108.graph_c0;c66733.graph_c0;c76402.graph_c0
GO:0006952	defense response	1	31	0.43012	0.596882	c55260.graph_c0
GO:0034248	regulation of cellular amide metabolic process	1	31	0.43012	0.596882	c65585.graph_c0
GO:0048584	positive regulation of response to stimulus	1	31	0.43012	0.596882	c66733.graph_c0
GO:1901565	organonitrogen compound catabolic process	1	31	0.43012	0.596882	c75355.graph_c0
GO:0000904	cell morphogenesis involved in differentiation	2	82	0.434637	0.601875	c75234.graph_c0;c50108.graph_c0
GO:0009108	coenzyme biosynthetic process	1	32	0.4404	0.60857	c65947.graph_c0
GO:0010608	posttranscriptional regulation of gene expression	1	33	0.450498	0.619908	c65585.graph_c0
GO:0048878	chemical homeostasis	1	33	0.450498	0.619908	c62751.graph_c0
GO:0044723	single-organism carbohydrate metabolic process	2	86	0.459026	0.626969	c74528.graph_c0;c72913.graph_c0
GO:0007600	sensory perception	1	34	0.460415	0.626969	c50108.graph_c0
GO:0008380	RNA splicing	1	34	0.460415	0.626969	c61332.graph_c0
GO:0044282	small molecule catabolic process	1	34	0.460415	0.626969	c75355.graph_c0
GO:0046496	nicotinamide nucleotide metabolic process	1	34	0.460415	0.626969	c74528.graph_c0
GO:0071704	organic substance metabolic process	36	1959	0.461898	0.627683	c65585.graph_c0;c61332.graph_c0;c65947.graph_c0;c68533.graph_c0;c48346.graph_c0;c64586.graph_c0;c57414.graph_c0;c74528.graph_c0;c47908.graph_c0;c50774.graph_c0;c70236.graph_c0;c60434.graph_c0;c67675.graph_c0;c70393.graph_c0;c46678.graph_c0;c67794.graph_c0;c75010.graph_c0;c75355.graph_c0;c69880.graph_c0;c52410.graph_c0;c46172.graph_c0;c69143.graph_c0;c67008.graph_c0;c65295.graph_c1;c62537.graph_c0…
GO:0048812	neuron projection morphogenesis	2	87	0.46503	0.630631	c75234.graph_c0;c50108.graph_c0
GO:0019362	pyridine nucleotide metabolic process	1	35	0.470156	0.636088	c74528.graph_c0
GO:0034660	ncRNA metabolic process	2	88	0.470996	0.636088	c68533.graph_c0;c64586.graph_c0
GO:0044707	single-multicellular organism process	9	472	0.474805	0.639018	c76925.graph_c0;c76402.graph_c0;c55260.graph_c0;c65938.graph_c0;c50108.graph_c0;c66278.graph_c0;c61609.graph_c0;c66049.graph_c0;c75234.graph_c0
GO:0031175	neuron projection development	2	89	0.476923	0.639018	c75234.graph_c0;c50108.graph_c0
GO:0048858	cell projection morphogenesis	2	89	0.476923	0.639018	c75234.graph_c0;c50108.graph_c0
GO:0090304	nucleic acid metabolic process	9	473	0.477441	0.639018	c61332.graph_c0;c68533.graph_c0;c64586.graph_c0;c57414.graph_c0;c67675.graph_c0;c75010.graph_c0;c66618.graph_c0;c30595.graph_c0;c57817.graph_c0
GO:0048731	system development	6	308	0.478044	0.639018	c76925.graph_c0;c76402.graph_c0;c55260.graph_c0;c75234.graph_c0;c50108.graph_c0;c65938.graph_c0
GO:0006974	cellular response to DNA damage stimulus	2	90	0.482811	0.642767	c61332.graph_c0;c66733.graph_c0
GO:0032990	cell part morphogenesis	2	90	0.482811	0.642767	c75234.graph_c0;c50108.graph_c0
GO:0048468	cell development	4	200	0.485097	0.644501	c55260.graph_c0;c65938.graph_c0;c75234.graph_c0;c50108.graph_c0
GO:0034641	cellular nitrogen compound metabolic process	18	976	0.488515	0.644614	c61332.graph_c0;c65947.graph_c0;c68533.graph_c0;c48346.graph_c0;c64586.graph_c0;c57414.graph_c0;c74528.graph_c0;c47908.graph_c0;c50774.graph_c0;c70236.graph_c0;c67675.graph_c0;c75010.graph_c0;c62537.graph_c0;c66618.graph_c0;c30595.graph_c0;c57817.graph_c0;c69127.graph_c0;c17298.graph_c0
GO:0050790	regulation of catalytic activity	2	91	0.488659	0.644614	c55909.graph_c0;c55873.graph_c0
GO:0065008	regulation of biological quality	4	201	0.489034	0.644614	c55260.graph_c0;c50108.graph_c0;c62751.graph_c0;c55909.graph_c0
GO:0006733	oxidoreduction coenzyme metabolic process	1	37	0.489119	0.644614	c74528.graph_c0
GO:0044238	primary metabolic process	34	1869	0.496163	0.652584	c65585.graph_c0;c61332.graph_c0;c68533.graph_c0;c48346.graph_c0;c64586.graph_c0;c57414.graph_c0;c74528.graph_c0;c47908.graph_c0;c50774.graph_c0;c70236.graph_c0;c60434.graph_c0;c69143.graph_c0;c67008.graph_c0;c67675.graph_c0;c70393.graph_c0;c46678.graph_c0;c67794.graph_c0;c75010.graph_c0;c75355.graph_c0;c69880.graph_c0;c52410.graph_c0;c46172.graph_c0;c65295.graph_c1;c62537.graph_c0;c72913.graph_c0…
GO:0006418	tRNA aminoacylation for protein translation	1	38	0.498348	0.654144	c64586.graph_c0
GO:0051704	multi-organism process	3	149	0.503102	0.659063	c50108.graph_c0;c30446.graph_c0;c55909.graph_c0
GO:0048856	anatomical structure development	8	430	0.510938	0.667993	c55260.graph_c0;c76925.graph_c0;c65938.graph_c0;c50108.graph_c0;c66278.graph_c0;c61609.graph_c0;c76402.graph_c0;c75234.graph_c0
GO:0050896	response to stimulus	14	766	0.513904	0.670075	c65585.graph_c0;c50108.graph_c0;c68074.graph_c0;c61332.graph_c0;c77996.graph_c0;c61080.graph_c0;c65066.graph_c0;c57842.graph_c0;c55260.graph_c0;c62537.graph_c0;c67752.graph_c0;c75234.graph_c0;c66733.graph_c0;c27052.graph_c0
GO:0032940	secretion by cell	1	40	0.516314	0.670075	c55260.graph_c0
GO:0046903	secretion	1	40	0.516314	0.670075	c55260.graph_c0
GO:0009791	post-embryonic development	3	152	0.516623	0.670075	c55260.graph_c0;c65938.graph_c0;c76402.graph_c0
GO:0006414	translational elongation	1	41	0.525057	0.676993	c48346.graph_c0
GO:0009152	purine ribonucleotide biosynthetic process	1	41	0.525057	0.676993	c62537.graph_c0
GO:0034470	ncRNA processing	1	41	0.525057	0.676993	c68533.graph_c0
GO:0044767	single-organism developmental process	9	492	0.526959	0.67811	c55260.graph_c0;c50108.graph_c0;c76925.graph_c0;c76402.graph_c0;c65938.graph_c0;c66278.graph_c0;c61609.graph_c0;c75234.graph_c0;c73856.graph_c0
GO:1901564	organonitrogen compound metabolic process	11	606	0.531336	0.678713	c65947.graph_c0;c48346.graph_c0;c64586.graph_c0;c74528.graph_c0;c47908.graph_c0;c50774.graph_c0;c70236.graph_c0;c75355.graph_c0;c62537.graph_c0;c69127.graph_c0;c17298.graph_c0
GO:0007275	multicellular organism development	8	438	0.53272	0.678713	c76925.graph_c0;c76402.graph_c0;c55260.graph_c0;c65938.graph_c0;c50108.graph_c0;c66278.graph_c0;c61609.graph_c0;c75234.graph_c0
GO:0006397	mRNA processing	1	42	0.533644	0.678713	c61332.graph_c0
GO:0043038	amino acid activation	1	42	0.533644	0.678713	c64586.graph_c0
GO:0043039	tRNA aminoacylation	1	42	0.533644	0.678713	c64586.graph_c0
GO:0051188	cofactor biosynthetic process	1	42	0.533644	0.678713	c65947.graph_c0
GO:0043170	macromolecule metabolic process	26	1449	0.538561	0.68281	c65585.graph_c0;c61332.graph_c0;c68533.graph_c0;c48346.graph_c0;c64586.graph_c0;c57414.graph_c0;c70236.graph_c0;c67675.graph_c0;c70393.graph_c0;c46678.graph_c0;c67794.graph_c0;c75010.graph_c0;c69880.graph_c0;c52410.graph_c0;c46172.graph_c0;c69143.graph_c0;c67008.graph_c0;c65295.graph_c1;c66618.graph_c0;c30595.graph_c0;c57817.graph_c0;c62537.graph_c0;c50108.graph_c0;c67752.graph_c0;c53156.graph_c0…
GO:0051239	regulation of multicellular organismal process	2	100	0.539419	0.68281	c50108.graph_c0;c55909.graph_c0
GO:0006164	purine nucleotide biosynthetic process	1	43	0.542078	0.68281	c62537.graph_c0
GO:0009968	negative regulation of signal transduction	1	43	0.542078	0.68281	c50108.graph_c0
GO:0042254	ribosome biogenesis	1	43	0.542078	0.68281	c48346.graph_c0
GO:0006807	nitrogen compound metabolic process	19	1062	0.546547	0.687118	c61332.graph_c0;c65947.graph_c0;c68533.graph_c0;c48346.graph_c0;c64586.graph_c0;c57414.graph_c0;c74528.graph_c0;c47908.graph_c0;c50774.graph_c0;c70236.graph_c0;c67675.graph_c0;c75010.graph_c0;c75355.graph_c0;c62537.graph_c0;c66618.graph_c0;c30595.graph_c0;c57817.graph_c0;c69127.graph_c0;c17298.graph_c0
GO:0090407	organophosphate biosynthetic process	2	102	0.550228	0.687952	c62537.graph_c0;c65947.graph_c0
GO:0000280	nuclear division	1	44	0.550361	0.687952	c65938.graph_c0
GO:0044087	regulation of cellular component biogenesis	1	44	0.550361	0.687952	c50108.graph_c0
GO:0055114	oxidation-reduction process	6	333	0.55622	0.688917	c62751.graph_c0;c75355.graph_c0;c61080.graph_c0;c47908.graph_c0;c50774.graph_c0;c52179.graph_c0
GO:0008340	determination of adult lifespan	1	45	0.558496	0.688917	c76402.graph_c0
GO:0010259	multicellular organism aging	1	45	0.558496	0.688917	c76402.graph_c0
GO:0010648	negative regulation of cell communication	1	45	0.558496	0.688917	c50108.graph_c0
GO:0016071	mRNA metabolic process	1	45	0.558496	0.688917	c61332.graph_c0
GO:0023057	negative regulation of signaling	1	45	0.558496	0.688917	c50108.graph_c0
GO:0048285	organelle fission	1	45	0.558496	0.688917	c65938.graph_c0
GO:0009966	regulation of signal transduction	2	105	0.566111	0.694847	c50108.graph_c0;c66733.graph_c0
GO:0007568	aging	1	46	0.566486	0.694847	c76402.graph_c0
GO:0048585	negative regulation of response to stimulus	1	46	0.566486	0.694847	c50108.graph_c0
GO:0051716	cellular response to stimulus	10	565	0.56788	0.695254	c65585.graph_c0;c50108.graph_c0;c68074.graph_c0;c61332.graph_c0;c65066.graph_c0;c57842.graph_c0;c62537.graph_c0;c67752.graph_c0;c66733.graph_c0;c27052.graph_c0
GO:0009605	response to external stimulus	2	106	0.571318	0.698159	c50108.graph_c0;c75234.graph_c0
GO:0009260	ribonucleotide biosynthetic process	1	47	0.574333	0.699234	c62537.graph_c0
GO:0046390	ribose phosphate biosynthetic process	1	47	0.574333	0.699234	c62537.graph_c0
GO:0030154	cell differentiation	5	282	0.576166	0.700164	c50108.graph_c0;c55260.graph_c0;c65938.graph_c0;c75234.graph_c0;c73856.graph_c0
GO:0006464	cellular protein modification process	8	456	0.580434	0.700801	c65585.graph_c0;c69880.graph_c0;c52410.graph_c0;c46172.graph_c0;c65295.graph_c1;c62537.graph_c0;c50108.graph_c0;c67752.graph_c0
GO:0036211	protein modification process	8	456	0.580434	0.700801	c65585.graph_c0;c69880.graph_c0;c52410.graph_c0;c46172.graph_c0;c65295.graph_c1;c62537.graph_c0;c50108.graph_c0;c67752.graph_c0
GO:0030030	cell projection organization	2	108	0.581596	0.700801	c75234.graph_c0;c50108.graph_c0
GO:0072522	purine-containing compound biosynthetic process	1	48	0.582039	0.700801	c62537.graph_c0
GO:1902531	regulation of intracellular signal transduction	1	48	0.582039	0.700801	c66733.graph_c0
GO:0080090	regulation of primary metabolic process	6	342	0.583115	0.700808	c65585.graph_c0;c59963.graph_c0;c68063.graph_c0;c70326.graph_c0;c55909.graph_c0;c55873.graph_c0
GO:0060255	regulation of macromolecule metabolic process	6	344	0.588985	0.706566	c65585.graph_c0;c59963.graph_c0;c68063.graph_c0;c70326.graph_c0;c55909.graph_c0;c55873.graph_c0
GO:0000902	cell morphogenesis	2	111	0.59668	0.71053	c75234.graph_c0;c50108.graph_c0
GO:0007268	synaptic transmission	1	50	0.597041	0.71053	c50108.graph_c0
GO:0099536	synaptic signaling	1	50	0.597041	0.71053	c50108.graph_c0
GO:0099537	trans-synaptic signaling	1	50	0.597041	0.71053	c50108.graph_c0
GO:0031323	regulation of cellular metabolic process	6	347	0.597713	0.71053	c65585.graph_c0;c59963.graph_c0;c68063.graph_c0;c70326.graph_c0;c55909.graph_c0;c55873.graph_c0
GO:0048666	neuron development	2	112	0.601618	0.712598	c75234.graph_c0;c50108.graph_c0
GO:0048869	cellular developmental process	5	290	0.601628	0.712598	c50108.graph_c0;c55260.graph_c0;c65938.graph_c0;c75234.graph_c0;c73856.graph_c0
GO:0006413	translational initiation	1	51	0.604342	0.71452	c70236.graph_c0
GO:0001745	compound eye morphogenesis	1	52	0.611511	0.721694	c50108.graph_c0
GO:0048592	eye morphogenesis	1	53	0.618553	0.727382	c50108.graph_c0
GO:0090596	sensory organ morphogenesis	1	53	0.618553	0.727382	c50108.graph_c0
GO:0009653	anatomical structure morphogenesis	4	237	0.621258	0.729254	c55260.graph_c0;c65938.graph_c0;c75234.graph_c0;c50108.graph_c0
GO:0022613	ribonucleoprotein complex biogenesis	1	55	0.632259	0.74084	c48346.graph_c0
GO:0006508	proteolysis	3	181	0.636463	0.744434	c70393.graph_c0;c46678.graph_c0;c67794.graph_c0
GO:0032787	monocarboxylic acid metabolic process	1	56	0.638929	0.74534	c74528.graph_c0
GO:0048583	regulation of response to stimulus	2	120	0.639513	0.74534	c50108.graph_c0;c66733.graph_c0
GO:0016311	dephosphorylation	1	58	0.651912	0.758441	c69880.graph_c0
GO:0051649	establishment of localization in cell	3	186	0.654956	0.75905	c55260.graph_c0;c50108.graph_c0;c66278.graph_c0
GO:0006520	cellular amino acid metabolic process	2	124	0.657392	0.75905	c64586.graph_c0;c75355.graph_c0
GO:0030182	neuron differentiation	2	124	0.657392	0.75905	c75234.graph_c0;c50108.graph_c0
GO:0051301	cell division	1	59	0.65823	0.75905	c65938.graph_c0
GO:1901605	alpha-amino acid metabolic process	1	59	0.65823	0.75905	c75355.graph_c0
GO:0007154	cell communication	9	547	0.659841	0.759571	c50108.graph_c0;c64360.graph_c0;c68074.graph_c0;c65066.graph_c0;c57842.graph_c0;c62537.graph_c0;c67752.graph_c0;c78072.graph_c1;c27052.graph_c0
GO:0044260	cellular macromolecule metabolic process	22	1299	0.664641	0.763193	c65585.graph_c0;c61332.graph_c0;c68533.graph_c0;c48346.graph_c0;c64586.graph_c0;c70236.graph_c0;c67675.graph_c0;c75010.graph_c0;c69880.graph_c0;c52410.graph_c0;c46172.graph_c0;c69143.graph_c0;c67008.graph_c0;c57414.graph_c0;c65295.graph_c1;c66618.graph_c0;c30595.graph_c0;c57817.graph_c0;c62537.graph_c0;c50108.graph_c0;c67752.graph_c0;c17298.graph_c0
GO:0006812	cation transport	2	126	0.666068	0.763193	c58030.graph_c0;c62751.graph_c0
GO:0043412	macromolecule modification	8	491	0.666483	0.763193	c65585.graph_c0;c69880.graph_c0;c52410.graph_c0;c46172.graph_c0;c65295.graph_c1;c62537.graph_c0;c50108.graph_c0;c67752.graph_c0
GO:0009628	response to abiotic stimulus	1	62	0.676511	0.773324	c50108.graph_c0
GO:0006811	ion transport	3	193	0.679727	0.775647	c58030.graph_c0;c72827.graph_c0;c62751.graph_c0
GO:0040007	growth	1	63	0.682387	0.775978	c65938.graph_c0
GO:0048749	compound eye development	1	63	0.682387	0.775978	c50108.graph_c0
GO:0001654	eye development	1	64	0.688158	0.779833	c50108.graph_c0
GO:0006457	protein folding	1	64	0.688158	0.779833	c65295.graph_c1
GO:0019752	carboxylic acid metabolic process	3	196	0.689941	0.780504	c64586.graph_c0;c74528.graph_c0;c75355.graph_c0
GO:0048699	generation of neurons	2	133	0.695065	0.784945	c75234.graph_c0;c50108.graph_c0
GO:0050794	regulation of cellular process	16	975	0.697822	0.786354	c65585.graph_c0;c50108.graph_c0;c59963.graph_c0;c68063.graph_c0;c70326.graph_c0;c66278.graph_c0;c68074.graph_c0;c55909.graph_c0;c55873.graph_c0;c65066.graph_c0;c57842.graph_c0;c62537.graph_c0;c67752.graph_c0;c66733.graph_c0;c76402.graph_c0;c27052.graph_c0
GO:0006082	organic acid metabolic process	3	199	0.699915	0.786354	c64586.graph_c0;c74528.graph_c0;c75355.graph_c0
GO:0043436	oxoacid metabolic process	3	199	0.699915	0.786354	c64586.graph_c0;c74528.graph_c0;c75355.graph_c0
GO:0016070	RNA metabolic process	4	264	0.705507	0.790689	c61332.graph_c0;c68533.graph_c0;c64586.graph_c0;c66618.graph_c0
GO:0051641	cellular localization	3	201	0.706431	0.790689	c55260.graph_c0;c50108.graph_c0;c66278.graph_c0
GO:0008152	metabolic process	45	2617	0.707395	0.790689	c62751.graph_c0;c75355.graph_c0;c61080.graph_c0;c65585.graph_c0;c61332.graph_c0;c65947.graph_c0;c67205.graph_c0;c17807.graph_c0;c64360.graph_c0;c30446.graph_c0;c68533.graph_c0;c48346.graph_c0;c47908.graph_c0;c50774.graph_c0;c64586.graph_c0;c57414.graph_c0;c74528.graph_c0;c52179.graph_c0;c70236.graph_c0;c60434.graph_c0;c69143.graph_c0;c67008.graph_c0;c67675.graph_c0;c70393.graph_c0;c46678.graph_c0…
GO:0009165	nucleotide biosynthetic process	1	68	0.710224	0.791151	c62537.graph_c0
GO:1901293	nucleoside phosphate biosynthetic process	1	68	0.710224	0.791151	c62537.graph_c0
GO:0010556	regulation of macromolecule biosynthetic process	4	272	0.727761	0.806624	c65585.graph_c0;c59963.graph_c0;c68063.graph_c0;c70326.graph_c0
GO:2000112	regulation of cellular macromolecule biosynthetic process	4	272	0.727761	0.806624	c65585.graph_c0;c59963.graph_c0;c68063.graph_c0;c70326.graph_c0
GO:0019222	regulation of metabolic process	6	397	0.727809	0.806624	c65585.graph_c0;c59963.graph_c0;c68063.graph_c0;c70326.graph_c0;c55909.graph_c0;c55873.graph_c0
GO:0044237	cellular metabolic process	32	1912	0.732919	0.810158	c65585.graph_c0;c61332.graph_c0;c65947.graph_c0;c68533.graph_c0;c48346.graph_c0;c47908.graph_c0;c50774.graph_c0;c64586.graph_c0;c57414.graph_c0;c74528.graph_c0;c52179.graph_c0;c70236.graph_c0;c67675.graph_c0;c75010.graph_c0;c72913.graph_c0;c70327.graph_c0;c68327.graph_c0;c75355.graph_c0;c69880.graph_c0;c52410.graph_c0;c46172.graph_c0;c69143.graph_c0;c67008.graph_c0;c65295.graph_c1;c62537.graph_c0…
GO:0044765	single-organism transport	7	461	0.733471	0.810158	c66733.graph_c0;c58030.graph_c0;c55260.graph_c0;c72827.graph_c0;c62751.graph_c0;c50108.graph_c0;c66278.graph_c0
GO:0006281	DNA repair	1	73	0.735648	0.811195	c61332.graph_c0
GO:0031326	regulation of cellular biosynthetic process	4	276	0.738421	0.812883	c65585.graph_c0;c59963.graph_c0;c68063.graph_c0;c70326.graph_c0
GO:0023052	signaling	8	526	0.741564	0.813609	c50108.graph_c0;c64360.graph_c0;c68074.graph_c0;c65066.graph_c0;c57842.graph_c0;c62537.graph_c0;c67752.graph_c0;c27052.graph_c0
GO:0044700	single organism signaling	8	526	0.741564	0.813609	c50108.graph_c0;c64360.graph_c0;c68074.graph_c0;c65066.graph_c0;c57842.graph_c0;c62537.graph_c0;c67752.graph_c0;c27052.graph_c0
GO:0009889	regulation of biosynthetic process	4	278	0.743634	0.814516	c65585.graph_c0;c59963.graph_c0;c68063.graph_c0;c70326.graph_c0
GO:0007165	signal transduction	7	467	0.746004	0.815747	c50108.graph_c0;c68074.graph_c0;c65066.graph_c0;c57842.graph_c0;c62537.graph_c0;c67752.graph_c0;c27052.graph_c0
GO:0051171	regulation of nitrogen compound metabolic process	4	281	0.75131	0.82018	c65585.graph_c0;c59963.graph_c0;c68063.graph_c0;c70326.graph_c0
GO:0010468	regulation of gene expression	4	282	0.75383	0.820807	c65585.graph_c0;c59963.graph_c0;c68063.graph_c0;c70326.graph_c0
GO:0030001	metal ion transport	1	77	0.754391	0.820807	c62751.graph_c0
GO:0044710	single-organism metabolic process	14	895	0.757854	0.823208	c62751.graph_c0;c75355.graph_c0;c61080.graph_c0;c65585.graph_c0;c65947.graph_c0;c47908.graph_c0;c50774.graph_c0;c64586.graph_c0;c61332.graph_c0;c74528.graph_c0;c52179.graph_c0;c62537.graph_c0;c72913.graph_c0;c69127.graph_c0
GO:0050789	regulation of biological process	17	1073	0.760122	0.824305	c55260.graph_c0;c50108.graph_c0;c66278.graph_c0;c76402.graph_c0;c65585.graph_c0;c59963.graph_c0;c68063.graph_c0;c70326.graph_c0;c68074.graph_c0;c55909.graph_c0;c55873.graph_c0;c65066.graph_c0;c57842.graph_c0;c62537.graph_c0;c67752.graph_c0;c66733.graph_c0;c27052.graph_c0
GO:0007423	sensory organ development	1	79	0.763263	0.82593	c50108.graph_c0
GO:0044711	single-organism biosynthetic process	3	221	0.76583	0.82593	c65947.graph_c0;c62537.graph_c0;c72913.graph_c0
GO:0065007	biological regulation	18	1136	0.766585	0.82593	c55260.graph_c0;c50108.graph_c0;c66278.graph_c0;c76402.graph_c0;c65585.graph_c0;c59963.graph_c0;c68063.graph_c0;c70326.graph_c0;c68074.graph_c0;c55909.graph_c0;c55873.graph_c0;c65066.graph_c0;c57842.graph_c0;c62537.graph_c0;c67752.graph_c0;c62751.graph_c0;c66733.graph_c0;c27052.graph_c0
GO:0018193	peptidyl-amino acid modification	1	80	0.76758	0.82593	c65295.graph_c1
GO:1902578	single-organism localization	7	478	0.767926	0.82593	c66733.graph_c0;c58030.graph_c0;c55260.graph_c0;c72827.graph_c0;c62751.graph_c0;c50108.graph_c0;c66278.graph_c0
GO:0042221	response to chemical	2	154	0.76992	0.826717	c50108.graph_c0;c75234.graph_c0
GO:0007166	cell surface receptor signaling pathway	1	87	0.795697	0.85171	c68074.graph_c0
GO:1901575	organic substance catabolic process	2	163	0.796852	0.85171	c74528.graph_c0;c75355.graph_c0
GO:0006810	transport	11	741	0.797096	0.85171	c66733.graph_c0;c58030.graph_c0;c55260.graph_c0;c72827.graph_c0;c62751.graph_c0;c64439.graph_c0;c60959.graph_c1;c50108.graph_c0;c66278.graph_c0;c65938.graph_c0;c76402.graph_c0
GO:0009056	catabolic process	2	166	0.8052	0.858967	c74528.graph_c0;c75355.graph_c0
GO:0019538	protein metabolic process	15	989	0.807127	0.859623	c65585.graph_c0;c48346.graph_c0;c64586.graph_c0;c70236.graph_c0;c70393.graph_c0;c46678.graph_c0;c67794.graph_c0;c69880.graph_c0;c52410.graph_c0;c46172.graph_c0;c65295.graph_c1;c62537.graph_c0;c50108.graph_c0;c67752.graph_c0;c17298.graph_c0
GO:0051234	establishment of localization	11	750	0.810226	0.861523	c66733.graph_c0;c58030.graph_c0;c55260.graph_c0;c72827.graph_c0;c62751.graph_c0;c64439.graph_c0;c50108.graph_c0;c66278.graph_c0;c60959.graph_c1;c65938.graph_c0;c76402.graph_c0
GO:0006355	regulation of transcription, DNA-templated	3	241	0.815257	0.862671	c59963.graph_c0;c68063.graph_c0;c70326.graph_c0
GO:1903506	regulation of nucleic acid-templated transcription	3	241	0.815257	0.862671	c59963.graph_c0;c68063.graph_c0;c70326.graph_c0
GO:2001141	regulation of RNA biosynthetic process	3	241	0.815257	0.862671	c59963.graph_c0;c68063.graph_c0;c70326.graph_c0
GO:0051252	regulation of RNA metabolic process	3	246	0.826165	0.872804	c59963.graph_c0;c68063.graph_c0;c70326.graph_c0
GO:0044699	single-organism process	39	2389	0.83307	0.878681	c55260.graph_c0;c50108.graph_c0;c62751.graph_c0;c75355.graph_c0;c61080.graph_c0;c65585.graph_c0;c65947.graph_c0;c76925.graph_c0;c66733.graph_c0;c58030.graph_c0;c64360.graph_c0;c76402.graph_c0;c65938.graph_c0;c66278.graph_c0;c61609.graph_c0;c47908.graph_c0;c50774.graph_c0;c64586.graph_c0;c68074.graph_c0;c61332.graph_c0;c66049.graph_c0;c74528.graph_c0;c52179.graph_c0;c62061.graph_c0;c64720.graph_c0…
GO:0035295	tube development	1	99	0.836292	0.879497	c55260.graph_c0
GO:0019219	regulation of nucleobase-containing compound metabolic process	3	251	0.836529	0.879497	c59963.graph_c0;c68063.graph_c0;c70326.graph_c0
GO:0022008	neurogenesis	2	184	0.849237	0.891426	c75234.graph_c0;c50108.graph_c0
GO:1901137	carbohydrate derivative biosynthetic process	1	105	0.85349	0.893076	c62537.graph_c0
GO:0055085	transmembrane transport	2	186	0.853535	0.893076	c72827.graph_c0;c58030.graph_c0
GO:0019438	aromatic compound biosynthetic process	2	189	0.859776	0.895387	c65947.graph_c0;c62537.graph_c0
GO:0051128	regulation of cellular component organization	1	108	0.861406	0.895387	c50108.graph_c0
GO:0009887	organ morphogenesis	1	109	0.86395	0.895387	c50108.graph_c0
GO:0051179	localization	12	855	0.86453	0.895387	c66733.graph_c0;c58030.graph_c0;c65938.graph_c0;c76402.graph_c0;c55260.graph_c0;c72827.graph_c0;c62751.graph_c0;c64439.graph_c0;c50108.graph_c0;c66278.graph_c0;c60959.graph_c1;c76925.graph_c0
GO:0006412	translation	4	337	0.864609	0.895387	c48346.graph_c0;c64586.graph_c0;c70236.graph_c0;c17298.graph_c0
GO:0035556	intracellular signal transduction	2	192	0.865777	0.895387	c62537.graph_c0;c67752.graph_c0
GO:0010467	gene expression	7	540	0.866645	0.895387	c61332.graph_c0;c68533.graph_c0;c48346.graph_c0;c64586.graph_c0;c70236.graph_c0;c66618.graph_c0;c17298.graph_c0
GO:0044267	cellular protein metabolic process	12	857	0.86668	0.895387	c65585.graph_c0;c48346.graph_c0;c64586.graph_c0;c70236.graph_c0;c69880.graph_c0;c52410.graph_c0;c46172.graph_c0;c65295.graph_c1;c62537.graph_c0;c50108.graph_c0;c67752.graph_c0;c17298.graph_c0
GO:0043043	peptide biosynthetic process	4	340	0.869213	0.89659	c48346.graph_c0;c64586.graph_c0;c70236.graph_c0;c17298.graph_c0
GO:0034645	cellular macromolecule biosynthetic process	7	544	0.871652	0.897692	c48346.graph_c0;c64586.graph_c0;c65585.graph_c0;c70236.graph_c0;c67675.graph_c0;c75010.graph_c0;c17298.graph_c0
GO:0009059	macromolecule biosynthetic process	7	547	0.875308	0.900042	c48346.graph_c0;c64586.graph_c0;c65585.graph_c0;c70236.graph_c0;c67675.graph_c0;c75010.graph_c0;c17298.graph_c0
GO:0006518	peptide metabolic process	4	347	0.879445	0.902686	c48346.graph_c0;c64586.graph_c0;c70236.graph_c0;c17298.graph_c0
GO:0019953	sexual reproduction	1	117	0.882708	0.902686	c50108.graph_c0
GO:0043604	amide biosynthetic process	4	350	0.883617	0.902686	c48346.graph_c0;c64586.graph_c0;c70236.graph_c0;c17298.graph_c0
GO:1901566	organonitrogen compound biosynthetic process	6	488	0.884154	0.902686	c65947.graph_c0;c48346.graph_c0;c64586.graph_c0;c70236.graph_c0;c62537.graph_c0;c17298.graph_c0
GO:0048609	multicellular organismal reproductive process	1	118	0.884865	0.902686	c50108.graph_c0
GO:0044248	cellular catabolic process	1	119	0.886984	0.902686	c75355.graph_c0
GO:0018130	heterocycle biosynthetic process	2	204	0.887526	0.902686	c65947.graph_c0;c62537.graph_c0
GO:0007399	nervous system development	2	207	0.892436	0.905552	c75234.graph_c0;c50108.graph_c0
GO:0032504	multicellular organism reproduction	1	122	0.89311	0.905552	c50108.graph_c0
GO:0044703	multi-organism reproductive process	1	124	0.89701	0.908102	c50108.graph_c0
GO:1901362	organic cyclic compound biosynthetic process	2	211	0.898677	0.908385	c65947.graph_c0;c62537.graph_c0
GO:1901576	organic substance biosynthetic process	10	767	0.901758	0.910095	c65947.graph_c0;c48346.graph_c0;c64586.graph_c0;c65585.graph_c0;c70236.graph_c0;c67675.graph_c0;c75010.graph_c0;c62537.graph_c0;c72913.graph_c0;c17298.graph_c0
GO:0043603	cellular amide metabolic process	4	366	0.903848	0.910801	c48346.graph_c0;c64586.graph_c0;c70236.graph_c0;c17298.graph_c0
GO:0009058	biosynthetic process	10	802	0.9291	0.933537	c65947.graph_c0;c48346.graph_c0;c64586.graph_c0;c65585.graph_c0;c70236.graph_c0;c67675.graph_c0;c75010.graph_c0;c62537.graph_c0;c72913.graph_c0;c17298.graph_c0
GO:0044271	cellular nitrogen compound biosynthetic process	6	534	0.929261	0.933537	c65947.graph_c0;c48346.graph_c0;c64586.graph_c0;c70236.graph_c0;c62537.graph_c0;c17298.graph_c0
GO:0044249	cellular biosynthetic process	9	753	0.939884	0.942762	c65947.graph_c0;c48346.graph_c0;c64586.graph_c0;c65585.graph_c0;c70236.graph_c0;c67675.graph_c0;c75010.graph_c0;c62537.graph_c0;c17298.graph_c0
GO:0034654	nucleobase-containing compound biosynthetic process	1	167	0.953881	0.955339	c62537.graph_c0
GO:0033036	macromolecule localization	1	193	0.971737	0.971737	c55260.graph_c0

## Sheet: Molecular Function
GO ID	Description	GeneRatio (113)	BgRatio (5775)	pvalue	fdr	geneID
GO:0004867	serine-type endopeptidase inhibitor activity	5	9	3.10817e-07	6.37174e-05	c55909.graph_c0;c55873.graph_c0;c64360.graph_c0;c30446.graph_c0;c63432.graph_c0
GO:0004866	endopeptidase inhibitor activity	5	12	1.86384e-06	0.000127362	c55909.graph_c0;c55873.graph_c0;c64360.graph_c0;c30446.graph_c0;c63432.graph_c0
GO:0061135	endopeptidase regulator activity	5	12	1.86384e-06	0.000127362	c55909.graph_c0;c55873.graph_c0;c64360.graph_c0;c30446.graph_c0;c63432.graph_c0
GO:0030414	peptidase inhibitor activity	5	16	9.65447e-06	0.000494792	c55909.graph_c0;c55873.graph_c0;c64360.graph_c0;c30446.graph_c0;c63432.graph_c0
GO:0061134	peptidase regulator activity	5	17	1.34646e-05	0.000552047	c55909.graph_c0;c55873.graph_c0;c64360.graph_c0;c30446.graph_c0;c63432.graph_c0
GO:0004857	enzyme inhibitor activity	5	21	4.15904e-05	0.001421	c55909.graph_c0;c55873.graph_c0;c64360.graph_c0;c30446.graph_c0;c63432.graph_c0
GO:0004129	cytochrome-c oxidase activity	3	17	0.00406116	0.0925043	c47908.graph_c0;c50774.graph_c0;c52179.graph_c0
GO:0016675	oxidoreductase activity, acting on a heme group of donors	3	17	0.00406116	0.0925043	c47908.graph_c0;c50774.graph_c0;c52179.graph_c0
GO:0016676	oxidoreductase activity, acting on a heme group of donors, oxygen as acceptor	3	17	0.00406116	0.0925043	c47908.graph_c0;c50774.graph_c0;c52179.graph_c0
GO:0015002	heme-copper terminal oxidase activity	3	18	0.00480457	0.0984937	c47908.graph_c0;c50774.graph_c0;c52179.graph_c0
GO:0030246	carbohydrate binding	3	20	0.00652427	0.115243	c59860.graph_c0;c78351.graph_c0;c72083.graph_c0
GO:0046982	protein heterodimerization activity	4	39	0.00674595	0.115243	c55260.graph_c0;c62061.graph_c0;c64720.graph_c0;c72286.graph_c0
GO:0016829	lyase activity	6	96	0.0109321	0.172391	c48346.graph_c0;c72913.graph_c0;c62537.graph_c0;c74528.graph_c0;c75355.graph_c0;c61538.graph_c0
GO:0004553	hydrolase activity, hydrolyzing O-glycosyl compounds	4	48	0.0139561	0.204357	c16581.graph_c0;c67205.graph_c0;c62381.graph_c0;c59860.graph_c0
GO:0001871	pattern binding	1	1	0.0195671	0.222848	c59860.graph_c0
GO:0004170	dUTP diphosphatase activity	1	1	0.0195671	0.222848	c69127.graph_c0
GO:0004995	tachykinin receptor activity	1	1	0.0195671	0.222848	c27052.graph_c0
GO:0030247	polysaccharide binding	1	1	0.0195671	0.222848	c59860.graph_c0
GO:0030234	enzyme regulator activity	5	87	0.0272447	0.240749	c55909.graph_c0;c55873.graph_c0;c64360.graph_c0;c30446.graph_c0;c63432.graph_c0
GO:0020037	heme binding	3	34	0.0281122	0.240749	c47908.graph_c0;c50774.graph_c0;c61080.graph_c0
GO:0005506	iron ion binding	3	38	0.0374764	0.240749	c47908.graph_c0;c50774.graph_c0;c62751.graph_c0
GO:0004375	glycine dehydrogenase (decarboxylating) activity	1	2	0.0387547	0.240749	c75355.graph_c0
GO:0004416	hydroxyacylglutathione hydrolase activity	1	2	0.0387547	0.240749	c70412.graph_c0
GO:0004613	phosphoenolpyruvate carboxykinase (GTP) activity	1	2	0.0387547	0.240749	c72913.graph_c0
GO:0008200	ion channel inhibitor activity	1	2	0.0387547	0.240749	c55909.graph_c0
GO:0015485	cholesterol binding	1	2	0.0387547	0.240749	c68074.graph_c0
GO:0016247	channel regulator activity	1	2	0.0387547	0.240749	c55909.graph_c0
GO:0016248	channel inhibitor activity	1	2	0.0387547	0.240749	c55909.graph_c0
GO:0016595	glutamate binding	1	2	0.0387547	0.240749	c68074.graph_c0
GO:0016642	oxidoreductase activity, acting on the CH-NH2 group of donors, disulfide as acceptor	1	2	0.0387547	0.240749	c75355.graph_c0
GO:0016813	hydrolase activity, acting on carbon-nitrogen (but not peptide) bonds, in linear amidines	1	2	0.0387547	0.240749	c43238.graph_c0
GO:0032266	phosphatidylinositol-3-phosphate binding	1	2	0.0387547	0.240749	c60959.graph_c1
GO:0047429	nucleoside-triphosphate diphosphatase activity	1	2	0.0387547	0.240749	c69127.graph_c0
GO:0046906	tetrapyrrole binding	3	42	0.0482366	0.290839	c47908.graph_c0;c50774.graph_c0;c61080.graph_c0
GO:0016798	hydrolase activity, acting on glycosyl bonds	4	72	0.0518016	0.295046	c16581.graph_c0;c67205.graph_c0;c62381.graph_c0;c59860.graph_c0
GO:0003906	DNA-(apurinic or apyrimidinic site) lyase activity	1	3	0.0575699	0.295046	c48346.graph_c0
GO:0004332	fructose-bisphosphate aldolase activity	1	3	0.0575699	0.295046	c74528.graph_c0
GO:0004611	phosphoenolpyruvate carboxykinase activity	1	3	0.0575699	0.295046	c72913.graph_c0
GO:0004830	tryptophan-tRNA ligase activity	1	3	0.0575699	0.295046	c64586.graph_c0
GO:1901981	phosphatidylinositol phosphate binding	1	3	0.0575699	0.295046	c60959.graph_c1
GO:0004930	G-protein coupled receptor activity	3	47	0.0635708	0.317854	c27052.graph_c0;c65066.graph_c0;c68074.graph_c0
GO:0015078	hydrogen ion transmembrane transporter activity	3	49	0.0702637	0.331577	c47908.graph_c0;c50774.graph_c0;c52179.graph_c0
GO:0098772	molecular function regulator	5	114	0.0719526	0.331577	c55909.graph_c0;c55873.graph_c0;c64360.graph_c0;c30446.graph_c0;c63432.graph_c0
GO:0017070	U6 snRNA binding	1	4	0.0760202	0.331577	c61332.graph_c0
GO:0030623	U5 snRNA binding	1	4	0.0760202	0.331577	c61332.graph_c0
GO:0032934	sterol binding	1	4	0.0760202	0.331577	c68074.graph_c0
GO:0043178	alcohol binding	1	4	0.0760202	0.331577	c68074.graph_c0
GO:0005200	structural constituent of cytoskeleton	2	25	0.0850558	0.363259	c54850.graph_c0;c75080.graph_c0
GO:0046983	protein dimerization activity	4	87	0.0901145	0.368515	c55260.graph_c0;c62061.graph_c0;c64720.graph_c0;c72286.graph_c0
GO:0004312	fatty acid synthase activity	1	5	0.0941123	0.368515	c78223.graph_c1
GO:0008199	ferric iron binding	1	5	0.0941123	0.368515	c62751.graph_c0
GO:0016832	aldehyde-lyase activity	1	5	0.0941123	0.368515	c74528.graph_c0
GO:0009055	electron carrier activity	3	56	0.0960196	0.368515	c47908.graph_c0;c50774.graph_c0;c52179.graph_c0
GO:0016830	carbon-carbon lyase activity	2	27	0.0970721	0.368515	c72913.graph_c0;c74528.graph_c0
GO:0005496	steroid binding	1	6	0.111853	0.402279	c68074.graph_c0
GO:0008188	neuropeptide receptor activity	1	6	0.111853	0.402279	c27052.graph_c0
GO:0017069	snRNA binding	1	6	0.111853	0.402279	c61332.graph_c0
GO:0008528	G-protein coupled peptide receptor activity	1	7	0.12925	0.428475	c27052.graph_c0
GO:0016597	amino acid binding	1	7	0.12925	0.428475	c68074.graph_c0
GO:0030170	pyridoxal phosphate binding	2	34	0.142316	0.428475	c75355.graph_c0;c68533.graph_c0
GO:0001653	peptide receptor activity	1	8	0.146309	0.428475	c27052.graph_c0
GO:0004520	endodeoxyribonuclease activity	1	8	0.146309	0.428475	c48346.graph_c0
GO:0004536	deoxyribonuclease activity	1	8	0.146309	0.428475	c48346.graph_c0
GO:0016790	thiolester hydrolase activity	1	8	0.146309	0.428475	c70412.graph_c0
GO:0031489	myosin V binding	1	8	0.146309	0.428475	c50108.graph_c0
GO:0032028	myosin head/neck binding	1	8	0.146309	0.428475	c50108.graph_c0
GO:0032036	myosin heavy chain binding	1	8	0.146309	0.428475	c50108.graph_c0
GO:0070853	myosin VI binding	1	8	0.146309	0.428475	c50108.graph_c0
GO:0070854	myosin VI heavy chain binding	1	8	0.146309	0.428475	c50108.graph_c0
GO:0070855	myosin VI head/neck binding	1	8	0.146309	0.428475	c50108.graph_c0
GO:0004497	monooxygenase activity	2	37	0.162868	0.4642	c27177.graph_c1;c51856.graph_c0
GO:0004383	guanylate cyclase activity	1	9	0.163036	0.4642	c62537.graph_c0
GO:0008236	serine-type peptidase activity	2	38	0.169834	0.468213	c66433.graph_c0;c46678.graph_c0
GO:0017171	serine hydrolase activity	2	38	0.169834	0.468213	c66433.graph_c0;c46678.graph_c0
GO:0005509	calcium ion binding	5	151	0.173086	0.468213	c53187.graph_c0;c71150.graph_c0;c50108.graph_c0;c45445.graph_c0;c68327.graph_c0
GO:0003677	DNA binding	10	364	0.173581	0.468213	c55260.graph_c0;c62061.graph_c0;c67675.graph_c0;c64720.graph_c0;c59907.graph_c0;c68063.graph_c0;c72286.graph_c0;c73204.graph_c0;c59963.graph_c0;c61332.graph_c0
GO:0005507	copper ion binding	1	10	0.179438	0.477726	c52179.graph_c0
GO:0031406	carboxylic acid binding	1	11	0.195522	0.507368	c68074.graph_c0
GO:0043177	organic acid binding	1	11	0.195522	0.507368	c68074.graph_c0
GO:0008234	cysteine-type peptidase activity	2	43	0.205324	0.520832	c70393.graph_c0;c67794.graph_c0
GO:0008289	lipid binding	3	80	0.205792	0.520832	c68074.graph_c0;c66049.graph_c0;c60959.graph_c1
GO:0004222	metalloendopeptidase activity	1	12	0.211294	0.528234	c64360.graph_c0
GO:0009975	cyclase activity	1	13	0.226758	0.546888	c62537.graph_c0
GO:0016638	oxidoreductase activity, acting on the CH-NH2 group of donors	1	13	0.226758	0.546888	c75355.graph_c0
GO:0016831	carboxy-lyase activity	1	13	0.226758	0.546888	c72913.graph_c0
GO:0015077	monovalent inorganic cation transmembrane transporter activity	3	85	0.231504	0.55184	c47908.graph_c0;c50774.graph_c0;c52179.graph_c0
GO:0030983	mismatched DNA binding	1	14	0.241923	0.570048	c61332.graph_c0
GO:0004601	peroxidase activity	1	15	0.256792	0.584915	c61080.graph_c0
GO:0016684	oxidoreductase activity, acting on peroxide as acceptor	1	15	0.256792	0.584915	c61080.graph_c0
GO:0035091	phosphatidylinositol binding	1	15	0.256792	0.584915	c60959.graph_c1
GO:0008066	glutamate receptor activity	1	16	0.271372	0.604689	c68074.graph_c0
GO:0017022	myosin binding	1	16	0.271372	0.604689	c50108.graph_c0
GO:0070011	peptidase activity, acting on L-amino acid peptides	5	182	0.283888	0.623002	c70393.graph_c0;c67794.graph_c0;c66433.graph_c0;c64360.graph_c0;c46678.graph_c0
GO:0004519	endonuclease activity	1	17	0.285669	0.623002	c48346.graph_c0
GO:0016491	oxidoreductase activity	14	608	0.299598	0.633361	c75355.graph_c0;c63919.graph_c0;c62751.graph_c0;c63816.graph_c0;c54357.graph_c0;c71924.graph_c0;c68962.graph_c1;c68866.graph_c0;c47908.graph_c0;c50774.graph_c0;c52179.graph_c0;c27177.graph_c1;c51856.graph_c0;c61080.graph_c0
GO:0003964	RNA-directed DNA polymerase activity	1	18	0.299688	0.633361	c75010.graph_c0
GO:0016849	phosphorus-oxygen lyase activity	1	18	0.299688	0.633361	c62537.graph_c0
GO:0015293	symporter activity	1	20	0.326912	0.676939	c64439.graph_c0
GO:0016835	carbon-oxygen lyase activity	1	20	0.326912	0.676939	c48346.graph_c0
GO:0008324	cation transmembrane transporter activity	4	154	0.355745	0.729278	c58030.graph_c0;c47908.graph_c0;c50774.graph_c0;c52179.graph_c0
GO:0005516	calmodulin binding	1	23	0.365794	0.735174	c50108.graph_c0
GO:0016209	antioxidant activity	1	23	0.365794	0.735174	c61080.graph_c0
GO:0003678	DNA helicase activity	1	24	0.378253	0.752834	c67675.graph_c0
GO:0003755	peptidyl-prolyl cis-trans isomerase activity	1	25	0.39047	0.758102	c65295.graph_c1
GO:0004252	serine-type endopeptidase activity	1	25	0.39047	0.758102	c46678.graph_c0
GO:0004888	transmembrane signaling receptor activity	3	115	0.391994	0.758102	c68074.graph_c0;c27052.graph_c0;c65066.graph_c0
GO:0004683	calmodulin-dependent protein kinase activity	1	26	0.402448	0.763906	c50108.graph_c0
GO:0016859	cis-trans isomerase activity	1	26	0.402448	0.763906	c65295.graph_c1
GO:0032440	2-alkenal reductase [NAD(P)] activity	1	29	0.437002	0.799167	c75355.graph_c0
GO:0034061	DNA polymerase activity	1	29	0.437002	0.799167	c75010.graph_c0
GO:0004175	endopeptidase activity	2	76	0.440516	0.799167	c64360.graph_c0;c46678.graph_c0
GO:0008026	ATP-dependent helicase activity	2	76	0.440516	0.799167	c70236.graph_c0;c53187.graph_c0
GO:0070035	purine NTP-dependent helicase activity	2	76	0.440516	0.799167	c70236.graph_c0;c53187.graph_c0
GO:0022890	inorganic cation transmembrane transporter activity	3	127	0.454914	0.818048	c47908.graph_c0;c50774.graph_c0;c52179.graph_c0
GO:0015291	secondary active transmembrane transporter activity	1	32	0.469574	0.837067	c64439.graph_c0
GO:0016628	oxidoreductase activity, acting on the CH-CH group of donors, NAD or NADP as acceptor	1	33	0.480011	0.843235	c75355.graph_c0
GO:0016787	hydrolase activity	27	1348	0.481261	0.843235	c70393.graph_c0;c67794.graph_c0;c48346.graph_c0;c54850.graph_c0;c75080.graph_c0;c61978.graph_c0;c71183.graph_c1;c70236.graph_c0;c53187.graph_c0;c60434.graph_c0;c60852.graph_c0;c77824.graph_c0;c61562.graph_c0;c67627.graph_c0;c70412.graph_c0;c43238.graph_c0;c75234.graph_c0;c69880.graph_c0;c16581.graph_c0;c67205.graph_c0;c62381.graph_c0;c59860.graph_c0;c66433.graph_c0;c64360.graph_c0;c46678.graph_c0…
GO:0008233	peptidase activity	5	237	0.497378	0.856027	c70393.graph_c0;c67794.graph_c0;c66433.graph_c0;c64360.graph_c0;c46678.graph_c0
GO:0099600	transmembrane receptor activity	3	136	0.500333	0.856027	c68074.graph_c0;c27052.graph_c0;c65066.graph_c0
GO:0004386	helicase activity	3	137	0.505265	0.856027	c70236.graph_c0;c53187.graph_c0;c67675.graph_c0
GO:0038023	signaling receptor activity	3	137	0.505265	0.856027	c68074.graph_c0;c27052.graph_c0;c65066.graph_c0
GO:0016810	hydrolase activity, acting on carbon-nitrogen (but not peptide) bonds	1	36	0.510115	0.857161	c43238.graph_c0
GO:0003676	nucleic acid binding	17	857	0.516584	0.860973	c61332.graph_c0;c76625.graph_c0;c57817.graph_c0;c53187.graph_c0;c55260.graph_c0;c62061.graph_c0;c67675.graph_c0;c64720.graph_c0;c59907.graph_c0;c68063.graph_c0;c72286.graph_c0;c73204.graph_c0;c66618.graph_c0;c75010.graph_c0;c17298.graph_c0;c59963.graph_c0;c70236.graph_c0
GO:0003924	GTPase activity	2	90	0.529529	0.875431	c54850.graph_c0;c75080.graph_c0
GO:0015075	ion transmembrane transporter activity	5	247	0.534492	0.876568	c58030.graph_c0;c47908.graph_c0;c50774.graph_c0;c52179.graph_c0;c72827.graph_c0
GO:0003690	double-stranded DNA binding	1	40	0.547583	0.877839	c61332.graph_c0
GO:0016791	phosphatase activity	2	94	0.553168	0.877839	c75234.graph_c0;c69880.graph_c0
GO:0003723	RNA binding	5	253	0.55618	0.877839	c61332.graph_c0;c66618.graph_c0;c75010.graph_c0;c17298.graph_c0;c70236.graph_c0
GO:0022857	transmembrane transporter activity	6	306	0.558185	0.877839	c58030.graph_c0;c47908.graph_c0;c50774.graph_c0;c52179.graph_c0;c72827.graph_c0;c64439.graph_c0
GO:0004812	aminoacyl-tRNA ligase activity	1	42	0.565237	0.877839	c64586.graph_c0
GO:0004518	nuclease activity	1	43	0.573807	0.877839	c48346.graph_c0
GO:0008237	metallopeptidase activity	1	43	0.573807	0.877839	c64360.graph_c0
GO:0016875	ligase activity, forming carbon-oxygen bonds	1	43	0.573807	0.877839	c64586.graph_c0
GO:0016876	ligase activity, forming aminoacyl-tRNA and related compounds	1	43	0.573807	0.877839	c64586.graph_c0
GO:0022891	substrate-specific transmembrane transporter activity	5	262	0.587779	0.892553	c58030.graph_c0;c47908.graph_c0;c50774.graph_c0;c52179.graph_c0;c72827.graph_c0
GO:0003743	translation initiation factor activity	1	46	0.598523	0.89943	c70236.graph_c0
GO:0004871	signal transducer activity	4	212	0.601083	0.89943	c69639.graph_c1;c68074.graph_c0;c27052.graph_c0;c65066.graph_c0
GO:0016746	transferase activity, transferring acyl groups	2	104	0.608576	0.899988	c78223.graph_c1;c66733.graph_c0
GO:0016788	hydrolase activity, acting on ester bonds	4	215	0.612292	0.899988	c48346.graph_c0;c70412.graph_c0;c75234.graph_c0;c69880.graph_c0
GO:0005525	GTP binding	3	162	0.619701	0.899988	c54850.graph_c0;c72913.graph_c0;c75080.graph_c0
GO:0004872	receptor activity	3	164	0.628056	0.899988	c68074.graph_c0;c27052.graph_c0;c65066.graph_c0
GO:0032561	guanyl ribonucleotide binding	3	164	0.628056	0.899988	c54850.graph_c0;c72913.graph_c0;c75080.graph_c0
GO:0060089	molecular transducer activity	3	164	0.628056	0.899988	c68074.graph_c0;c27052.graph_c0;c65066.graph_c0
GO:0019001	guanyl nucleotide binding	3	165	0.632187	0.899988	c54850.graph_c0;c72913.graph_c0;c75080.graph_c0
GO:0022892	substrate-specific transporter activity	5	282	0.653473	0.923486	c58030.graph_c0;c47908.graph_c0;c50774.graph_c0;c52179.graph_c0;c72827.graph_c0
GO:0004721	phosphoprotein phosphatase activity	1	54	0.657702	0.923486	c69880.graph_c0
GO:0005515	protein binding	8	459	0.685886	0.956508	c52393.graph_c0;c50108.graph_c0;c55260.graph_c0;c62061.graph_c0;c64720.graph_c0;c72286.graph_c0;c66278.graph_c0;c61609.graph_c0
GO:0008092	cytoskeletal protein binding	2	121	0.690625	0.956609	c52393.graph_c0;c50108.graph_c0
GO:0005543	phospholipid binding	1	61	0.702337	0.966303	c60959.graph_c1
GO:0003824	catalytic activity	70	3696	0.71363	0.975295	c70393.graph_c0;c67794.graph_c0;c25989.graph_c1;c70672.graph_c0;c75815.graph_c0;c48346.graph_c0;c54850.graph_c0;c75080.graph_c0;c61978.graph_c0;c71183.graph_c1;c64586.graph_c0;c72913.graph_c0;c53007.graph_c0;c73041.graph_c0;c65947.graph_c0;c67407.graph_c0;c69143.graph_c0;c73993.graph_c0;c75300.graph_c0;c67509.graph_c0;c68533.graph_c0;c62932.graph_c0;c78072.graph_c1;c75355.graph_c0;c67752.graph_c0…
GO:0016747	transferase activity, transferring acyl groups other than amino-acyl groups	1	65	0.7252	0.984543	c78223.graph_c1
GO:0005198	structural molecule activity	4	251	0.731195	0.986151	c54850.graph_c0;c75080.graph_c0;c17298.graph_c0;c48346.graph_c0
GO:0042578	phosphoric ester hydrolase activity	2	135	0.747209	0.988696	c75234.graph_c0;c69880.graph_c0
GO:0005215	transporter activity	6	373	0.747366	0.988696	c58030.graph_c0;c47908.graph_c0;c50774.graph_c0;c52179.graph_c0;c72827.graph_c0;c64439.graph_c0
GO:0016627	oxidoreductase activity, acting on the CH-CH group of donors	1	75	0.775022	0.988696	c75355.graph_c0
GO:0001071	nucleic acid binding transcription factor activity	2	144	0.778754	0.988696	c59963.graph_c0;c68063.graph_c0
GO:0003700	transcription factor activity, sequence-specific DNA binding	2	144	0.778754	0.988696	c59963.graph_c0;c68063.graph_c0
GO:0046914	transition metal ion binding	5	331	0.784656	0.988696	c47908.graph_c0;c50774.graph_c0;c64360.graph_c0;c52179.graph_c0;c62751.graph_c0
GO:0008135	translation factor activity, RNA binding	1	78	0.788141	0.988696	c70236.graph_c0
GO:0016853	isomerase activity	1	89	0.830077	0.988696	c65295.graph_c1
GO:0004672	protein kinase activity	4	294	0.835205	0.988696	c67752.graph_c0;c50108.graph_c0;c78216.graph_c0;c62537.graph_c0
GO:0048037	cofactor binding	2	166	0.841845	0.988696	c75355.graph_c0;c68533.graph_c0
GO:0004674	protein serine/threonine kinase activity	2	170	0.851412	0.988696	c67752.graph_c0;c50108.graph_c0
GO:0042623	ATPase activity, coupled	2	171	0.853721	0.988696	c70236.graph_c0;c53187.graph_c0
GO:0016462	pyrophosphatase activity	8	551	0.857704	0.988696	c54850.graph_c0;c75080.graph_c0;c61978.graph_c0;c71183.graph_c1;c70236.graph_c0;c53187.graph_c0;c67675.graph_c0;c69127.graph_c0
GO:0016779	nucleotidyltransferase activity	1	99	0.861003	0.988696	c75010.graph_c0
GO:0016818	hydrolase activity, acting on acid anhydrides, in phosphorus-containing anhydrides	8	556	0.864375	0.988696	c54850.graph_c0;c75080.graph_c0;c61978.graph_c0;c71183.graph_c1;c70236.graph_c0;c53187.graph_c0;c67675.graph_c0;c69127.graph_c0
GO:0046872	metal ion binding	14	906	0.867114	0.988696	c47908.graph_c0;c50774.graph_c0;c64360.graph_c0;c52179.graph_c0;c62751.graph_c0;c60959.graph_c1;c63816.graph_c0;c54357.graph_c0;c72342.graph_c0;c53187.graph_c0;c71150.graph_c0;c50108.graph_c0;c45445.graph_c0;c68327.graph_c0
GO:0016817	hydrolase activity, acting on acid anhydrides	8	560	0.86953	0.988696	c54850.graph_c0;c75080.graph_c0;c61978.graph_c0;c71183.graph_c1;c70236.graph_c0;c53187.graph_c0;c67675.graph_c0;c69127.graph_c0
GO:0097159	organic cyclic compound binding	35	2055	0.872064	0.988696	c75355.graph_c0;c68533.graph_c0;c68074.graph_c0;c54850.graph_c0;c72913.graph_c0;c75080.graph_c0;c61332.graph_c0;c76625.graph_c0;c57817.graph_c0;c53187.graph_c0;c47908.graph_c0;c50774.graph_c0;c61080.graph_c0;c64586.graph_c0;c70236.graph_c0;c62537.graph_c0;c67675.graph_c0;c50108.graph_c0;c67752.graph_c0;c66618.graph_c0;c65938.graph_c0;c33721.graph_c0;c70327.graph_c0;c74568.graph_c0;c55260.graph_c0…
GO:0043169	cation binding	14	912	0.873372	0.988696	c47908.graph_c0;c50774.graph_c0;c64360.graph_c0;c52179.graph_c0;c62751.graph_c0;c60959.graph_c1;c63816.graph_c0;c54357.graph_c0;c72342.graph_c0;c53187.graph_c0;c71150.graph_c0;c50108.graph_c0;c45445.graph_c0;c68327.graph_c0
GO:0022804	active transmembrane transporter activity	1	104	0.874304	0.988696	c64439.graph_c0
GO:0043565	sequence-specific DNA binding	1	109	0.886342	0.988696	c59963.graph_c0
GO:0005488	binding	60	3365	0.888788	0.988696	c52393.graph_c0;c50108.graph_c0;c75355.graph_c0;c68533.graph_c0;c68074.graph_c0;c47908.graph_c0;c50774.graph_c0;c54850.graph_c0;c72913.graph_c0;c75080.graph_c0;c61332.graph_c0;c76625.graph_c0;c57817.graph_c0;c53187.graph_c0;c55260.graph_c0;c62061.graph_c0;c64720.graph_c0;c72286.graph_c0;c61080.graph_c0;c66049.graph_c0;c64360.graph_c0;c64586.graph_c0;c70236.graph_c0;c62537.graph_c0;c67675.graph_c0…
GO:0003735	structural constituent of ribosome	2	195	0.900233	0.988696	c17298.graph_c0;c48346.graph_c0
GO:0016301	kinase activity	6	468	0.905458	0.988696	c67752.graph_c0;c50108.graph_c0;c72913.graph_c0;c68327.graph_c0;c78216.graph_c0;c62537.graph_c0
GO:1901363	heterocyclic compound binding	34	2050	0.906696	0.988696	c75355.graph_c0;c68533.graph_c0;c54850.graph_c0;c72913.graph_c0;c75080.graph_c0;c61332.graph_c0;c76625.graph_c0;c57817.graph_c0;c53187.graph_c0;c47908.graph_c0;c50774.graph_c0;c61080.graph_c0;c64586.graph_c0;c70236.graph_c0;c62537.graph_c0;c67675.graph_c0;c50108.graph_c0;c67752.graph_c0;c66618.graph_c0;c65938.graph_c0;c33721.graph_c0;c70327.graph_c0;c74568.graph_c0;c55260.graph_c0;c62061.graph_c0…
GO:0016772	transferase activity, transferring phosphorus-containing groups	9	655	0.907511	0.988696	c67752.graph_c0;c75010.graph_c0;c50108.graph_c0;c71532.graph_c0;c70327.graph_c0;c72913.graph_c0;c68327.graph_c0;c78216.graph_c0;c62537.graph_c0
GO:0017111	nucleoside-triphosphatase activity	7	546	0.92013	0.988696	c54850.graph_c0;c75080.graph_c0;c61978.graph_c0;c71183.graph_c1;c70236.graph_c0;c53187.graph_c0;c67675.graph_c0
GO:0043168	anion binding	15	1030	0.924118	0.988696	c75355.graph_c0;c68533.graph_c0;c54850.graph_c0;c72913.graph_c0;c75080.graph_c0;c64586.graph_c0;c70236.graph_c0;c62537.graph_c0;c67675.graph_c0;c53187.graph_c0;c50108.graph_c0;c67752.graph_c0;c61332.graph_c0;c60959.graph_c1;c68074.graph_c0
GO:0016773	phosphotransferase activity, alcohol group as acceptor	4	356	0.92497	0.988696	c67752.graph_c0;c50108.graph_c0;c78216.graph_c0;c62537.graph_c0
GO:0005216	ion channel activity	1	130	0.925605	0.988696	c72827.graph_c0
GO:0022838	substrate-specific channel activity	1	131	0.927094	0.988696	c72827.graph_c0
GO:0015267	channel activity	1	132	0.928554	0.988696	c72827.graph_c0
GO:0022803	passive transmembrane transporter activity	1	132	0.928554	0.988696	c72827.graph_c0
GO:0035639	purine ribonucleoside triphosphate binding	12	862	0.929196	0.988696	c54850.graph_c0;c72913.graph_c0;c75080.graph_c0;c64586.graph_c0;c70236.graph_c0;c62537.graph_c0;c67675.graph_c0;c53187.graph_c0;c50108.graph_c0;c67752.graph_c0;c68533.graph_c0;c61332.graph_c0
GO:0001883	purine nucleoside binding	12	864	0.930533	0.988696	c54850.graph_c0;c72913.graph_c0;c75080.graph_c0;c64586.graph_c0;c70236.graph_c0;c62537.graph_c0;c67675.graph_c0;c53187.graph_c0;c50108.graph_c0;c67752.graph_c0;c68533.graph_c0;c61332.graph_c0
GO:0032550	purine ribonucleoside binding	12	864	0.930533	0.988696	c54850.graph_c0;c72913.graph_c0;c75080.graph_c0;c64586.graph_c0;c70236.graph_c0;c62537.graph_c0;c67675.graph_c0;c53187.graph_c0;c50108.graph_c0;c67752.graph_c0;c68533.graph_c0;c61332.graph_c0
GO:0032555	purine ribonucleotide binding	12	867	0.9325	0.988696	c54850.graph_c0;c72913.graph_c0;c75080.graph_c0;c64586.graph_c0;c70236.graph_c0;c62537.graph_c0;c67675.graph_c0;c53187.graph_c0;c50108.graph_c0;c67752.graph_c0;c68533.graph_c0;c61332.graph_c0
GO:0001882	nucleoside binding	12	873	0.936293	0.988696	c54850.graph_c0;c72913.graph_c0;c75080.graph_c0;c64586.graph_c0;c70236.graph_c0;c62537.graph_c0;c67675.graph_c0;c53187.graph_c0;c50108.graph_c0;c67752.graph_c0;c68533.graph_c0;c61332.graph_c0
GO:0032549	ribonucleoside binding	12	873	0.936293	0.988696	c54850.graph_c0;c72913.graph_c0;c75080.graph_c0;c64586.graph_c0;c70236.graph_c0;c62537.graph_c0;c67675.graph_c0;c53187.graph_c0;c50108.graph_c0;c67752.graph_c0;c68533.graph_c0;c61332.graph_c0
GO:0032553	ribonucleotide binding	12	874	0.936908	0.988696	c54850.graph_c0;c72913.graph_c0;c75080.graph_c0;c64586.graph_c0;c70236.graph_c0;c62537.graph_c0;c67675.graph_c0;c53187.graph_c0;c50108.graph_c0;c67752.graph_c0;c68533.graph_c0;c61332.graph_c0
GO:0017076	purine nucleotide binding	12	878	0.939316	0.988696	c54850.graph_c0;c72913.graph_c0;c75080.graph_c0;c64586.graph_c0;c70236.graph_c0;c62537.graph_c0;c67675.graph_c0;c53187.graph_c0;c50108.graph_c0;c67752.graph_c0;c68533.graph_c0;c61332.graph_c0
GO:0005524	ATP binding	9	700	0.941943	0.988696	c64586.graph_c0;c70236.graph_c0;c62537.graph_c0;c67675.graph_c0;c53187.graph_c0;c50108.graph_c0;c67752.graph_c0;c68533.graph_c0;c61332.graph_c0
GO:0032559	adenyl ribonucleotide binding	9	704	0.944387	0.988696	c64586.graph_c0;c70236.graph_c0;c62537.graph_c0;c67675.graph_c0;c53187.graph_c0;c50108.graph_c0;c67752.graph_c0;c68533.graph_c0;c61332.graph_c0
GO:0097367	carbohydrate derivative binding	12	892	0.947143	0.988696	c54850.graph_c0;c72913.graph_c0;c75080.graph_c0;c64586.graph_c0;c70236.graph_c0;c62537.graph_c0;c67675.graph_c0;c53187.graph_c0;c50108.graph_c0;c67752.graph_c0;c68533.graph_c0;c61332.graph_c0
GO:0030554	adenyl nucleotide binding	9	714	0.950113	0.988696	c64586.graph_c0;c70236.graph_c0;c62537.graph_c0;c67675.graph_c0;c53187.graph_c0;c50108.graph_c0;c67752.graph_c0;c68533.graph_c0;c61332.graph_c0
GO:0036094	small molecule binding	18	1304	0.969789	0.991772	c68074.graph_c0;c54850.graph_c0;c72913.graph_c0;c75080.graph_c0;c64586.graph_c0;c70236.graph_c0;c62537.graph_c0;c67675.graph_c0;c53187.graph_c0;c50108.graph_c0;c67752.graph_c0;c68533.graph_c0;c61332.graph_c0;c66618.graph_c0;c65938.graph_c0;c33721.graph_c0;c70327.graph_c0;c74568.graph_c0
GO:0016887	ATPase activity	2	266	0.969795	0.991772	c70236.graph_c0;c53187.graph_c0
GO:0016874	ligase activity	1	181	0.973597	0.991772	c64586.graph_c0
GO:0000166	nucleotide binding	17	1274	0.977259	0.991772	c54850.graph_c0;c72913.graph_c0;c75080.graph_c0;c64586.graph_c0;c70236.graph_c0;c62537.graph_c0;c67675.graph_c0;c53187.graph_c0;c50108.graph_c0;c67752.graph_c0;c68533.graph_c0;c61332.graph_c0;c66618.graph_c0;c65938.graph_c0;c33721.graph_c0;c70327.graph_c0;c74568.graph_c0
GO:1901265	nucleoside phosphate binding	17	1274	0.977259	0.991772	c54850.graph_c0;c72913.graph_c0;c75080.graph_c0;c64586.graph_c0;c70236.graph_c0;c62537.graph_c0;c67675.graph_c0;c53187.graph_c0;c50108.graph_c0;c67752.graph_c0;c68533.graph_c0;c61332.graph_c0;c66618.graph_c0;c65938.graph_c0;c33721.graph_c0;c70327.graph_c0;c74568.graph_c0
GO:0043167	ion binding	26	1883	0.990869	0.997436	c75355.graph_c0;c68533.graph_c0;c47908.graph_c0;c50774.graph_c0;c54850.graph_c0;c72913.graph_c0;c75080.graph_c0;c64360.graph_c0;c64586.graph_c0;c70236.graph_c0;c62537.graph_c0;c67675.graph_c0;c53187.graph_c0;c50108.graph_c0;c67752.graph_c0;c61332.graph_c0;c60959.graph_c1;c52179.graph_c0;c62751.graph_c0;c68074.graph_c0;c63816.graph_c0;c54357.graph_c0;c72342.graph_c0;c71150.graph_c0;c45445.graph_c0…
GO:0008270	zinc ion binding	1	269	0.995679	0.997436	c64360.graph_c0
GO:0016740	transferase activity	14	1279	0.997436	0.997436	c25989.graph_c1;c70672.graph_c0;c75815.graph_c0;c67752.graph_c0;c75010.graph_c0;c50108.graph_c0;c71532.graph_c0;c70327.graph_c0;c72913.graph_c0;c68327.graph_c0;c78223.graph_c1;c78216.graph_c0;c62537.graph_c0;c66733.graph_c0

## Sheet: Cellular Component
GO ID	Description	GeneRatio (45)	BgRatio (2700)	pvalue	fdr	geneID
GO:0005576	extracellular region	14	106	5.29364e-10	6.08769e-08	c62280.graph_c0;c64360.graph_c0;c76402.graph_c0;c68748.graph_c0;c55909.graph_c0;c72711.graph_c0;c55873.graph_c0;c61538.graph_c0;c71150.graph_c0;c73638.graph_c0;c30446.graph_c0;c63432.graph_c0;c61080.graph_c0;c76925.graph_c0
GO:0000786	nucleosome	5	23	2.75853e-05	0.00158615	c55260.graph_c0;c62061.graph_c0;c64720.graph_c0;c59907.graph_c0;c72286.graph_c0
GO:0032993	protein-DNA complex	5	25	4.24859e-05	0.00162863	c55260.graph_c0;c62061.graph_c0;c64720.graph_c0;c59907.graph_c0;c72286.graph_c0
GO:0044815	DNA packaging complex	5	27	6.29712e-05	0.00181042	c55260.graph_c0;c62061.graph_c0;c64720.graph_c0;c59907.graph_c0;c72286.graph_c0
GO:0000785	chromatin	5	31	0.000126106	0.00290044	c55260.graph_c0;c62061.graph_c0;c64720.graph_c0;c59907.graph_c0;c72286.graph_c0
GO:0005578	proteinaceous extracellular matrix	4	25	0.00066007	0.0126513	c62280.graph_c0;c64360.graph_c0;c76402.graph_c0;c76925.graph_c0
GO:0031012	extracellular matrix	4	30	0.00134552	0.021364	c62280.graph_c0;c64360.graph_c0;c76402.graph_c0;c76925.graph_c0
GO:0044427	chromosomal part	5	52	0.00148619	0.021364	c55260.graph_c0;c62061.graph_c0;c64720.graph_c0;c59907.graph_c0;c72286.graph_c0
GO:0005694	chromosome	6	80	0.00181314	0.0231679	c55260.graph_c0;c62061.graph_c0;c64720.graph_c0;c59907.graph_c0;c72286.graph_c0;c66721.graph_c0
GO:0044421	extracellular region part	4	44	0.00562283	0.0646625	c62280.graph_c0;c64360.graph_c0;c76402.graph_c0;c76925.graph_c0
GO:0005604	basement membrane	2	11	0.0135797	0.124209	c76402.graph_c0;c76925.graph_c0
GO:0044420	extracellular matrix component	2	11	0.0135797	0.124209	c76402.graph_c0;c76925.graph_c0
GO:0070469	respiratory chain	3	31	0.014041	0.124209	c47908.graph_c0;c50774.graph_c0;c52179.graph_c0
GO:0042151	nematocyst	1	1	0.0166667	0.136905	c55909.graph_c0
GO:0016602	CCAAT-binding factor complex	1	2	0.0330616	0.253472	c68063.graph_c0
GO:0005743	mitochondrial inner membrane	3	47	0.0421254	0.284966	c47908.graph_c0;c50774.graph_c0;c52179.graph_c0
GO:0019866	organelle inner membrane	3	47	0.0421254	0.284966	c47908.graph_c0;c50774.graph_c0;c52179.graph_c0
GO:0045121	membrane raft	1	3	0.0491892	0.297724	c68074.graph_c0
GO:0098857	membrane microdomain	1	3	0.0491892	0.297724	c68074.graph_c0
GO:0005605	basal lamina	1	4	0.0650537	0.374059	c76925.graph_c0
GO:0031966	mitochondrial membrane	3	58	0.070699	0.387161	c47908.graph_c0;c50774.graph_c0;c52179.graph_c0
GO:0005811	lipid particle	2	28	0.0780984	0.397717	c62061.graph_c0;c64720.graph_c0
GO:0005769	early endosome	1	5	0.0806592	0.397717	c60959.graph_c1
GO:0044446	intracellular organelle part	16	687	0.0842036	0.397717	c50108.graph_c0;c47908.graph_c0;c50774.graph_c0;c52179.graph_c0;c61332.graph_c0;c17298.graph_c0;c66049.graph_c0;c55260.graph_c0;c62061.graph_c0;c64720.graph_c0;c59907.graph_c0;c72286.graph_c0;c54850.graph_c0;c75080.graph_c0;c68063.graph_c0;c65938.graph_c0
GO:0005740	mitochondrial envelope	3	65	0.0924387	0.397717	c47908.graph_c0;c50774.graph_c0;c52179.graph_c0
GO:0044422	organelle part	16	703	0.099924	0.397717	c50108.graph_c0;c47908.graph_c0;c50774.graph_c0;c52179.graph_c0;c61332.graph_c0;c17298.graph_c0;c66049.graph_c0;c55260.graph_c0;c62061.graph_c0;c64720.graph_c0;c59907.graph_c0;c72286.graph_c0;c54850.graph_c0;c75080.graph_c0;c68063.graph_c0;c65938.graph_c0
GO:0030139	endocytic vesicle	1	7	0.11111	0.397717	c60959.graph_c1
GO:0005938	cell cortex	2	35	0.114357	0.397717	c55909.graph_c0;c65938.graph_c0
GO:0099568	cytoplasmic region	2	35	0.114357	0.397717	c55909.graph_c0;c65938.graph_c0
GO:0043228	non-membrane-bounded organelle	15	663	0.116001	0.397717	c50108.graph_c0;c55909.graph_c0;c52393.graph_c0;c17298.graph_c0;c62061.graph_c0;c64720.graph_c0;c48346.graph_c0;c66049.graph_c0;c55260.graph_c0;c59907.graph_c0;c72286.graph_c0;c66721.graph_c0;c54850.graph_c0;c75080.graph_c0;c65938.graph_c0
GO:0043232	intracellular non-membrane-bounded organelle	15	663	0.116001	0.397717	c50108.graph_c0;c55909.graph_c0;c52393.graph_c0;c17298.graph_c0;c62061.graph_c0;c64720.graph_c0;c48346.graph_c0;c66049.graph_c0;c55260.graph_c0;c59907.graph_c0;c72286.graph_c0;c66721.graph_c0;c54850.graph_c0;c75080.graph_c0;c65938.graph_c0
GO:0031967	organelle envelope	3	74	0.123937	0.397717	c47908.graph_c0;c50774.graph_c0;c52179.graph_c0
GO:0031975	envelope	3	74	0.123937	0.397717	c47908.graph_c0;c50774.graph_c0;c52179.graph_c0
GO:0005884	actin filament	1	8	0.125963	0.397717	c65938.graph_c0
GO:0031475	myosin V complex	1	8	0.125963	0.397717	c50108.graph_c0
GO:0031476	myosin VI complex	1	8	0.125963	0.397717	c50108.graph_c0
GO:0099512	supramolecular fiber	3	76	0.13142	0.397717	c54850.graph_c0;c75080.graph_c0;c65938.graph_c0
GO:0099513	polymeric cytoskeletal fiber	3	76	0.13142	0.397717	c54850.graph_c0;c75080.graph_c0;c65938.graph_c0
GO:0005954	calcium- and calmodulin-dependent protein kinase complex	1	9	0.140574	0.40415	c50108.graph_c0
GO:0016461	unconventional myosin complex	1	9	0.140574	0.40415	c50108.graph_c0
GO:0005768	endosome	1	11	0.169082	0.44192	c60959.graph_c1
GO:0016028	rhabdomere	1	11	0.169082	0.44192	c50108.graph_c0
GO:0019898	extrinsic component of membrane	1	11	0.169082	0.44192	c52393.graph_c0
GO:0090575	RNA polymerase II transcription factor complex	1	11	0.169082	0.44192	c68063.graph_c0
GO:0005814	centriole	1	12	0.182988	0.447735	c50108.graph_c0
GO:0030496	midbody	1	12	0.182988	0.447735	c50108.graph_c0
GO:0044798	nuclear transcription factor complex	1	12	0.182988	0.447735	c68063.graph_c0
GO:0030425	dendrite	1	13	0.196665	0.45233	c50108.graph_c0
GO:0042555	MCM complex	1	13	0.196665	0.45233	c67675.graph_c0
GO:0048786	presynaptic active zone	1	13	0.196665	0.45233	c50108.graph_c0
GO:0044429	mitochondrial part	3	93	0.200683	0.452522	c47908.graph_c0;c50774.graph_c0;c52179.graph_c0
GO:0000922	spindle pole	1	14	0.210119	0.464686	c50108.graph_c0
GO:0071944	cell periphery	5	194	0.218726	0.469699	c55909.graph_c0;c68074.graph_c0;c50108.graph_c0;c27052.graph_c0;c65938.graph_c0
GO:0098589	membrane region	2	53	0.220554	0.469699	c50108.graph_c0;c68074.graph_c0
GO:0044450	microtubule organizing center part	1	17	0.249172	0.520995	c50108.graph_c0
GO:0005819	spindle	1	18	0.261765	0.537553	c50108.graph_c0
GO:0005813	centrosome	1	19	0.274151	0.553112	c50108.graph_c0
GO:0044448	cell cortex part	1	20	0.286334	0.567732	c55909.graph_c0
GO:0045211	postsynaptic membrane	1	22	0.310104	0.596696	c50108.graph_c0
GO:0005874	microtubule	2	69	0.320305	0.596696	c54850.graph_c0;c75080.graph_c0
GO:0030424	axon	1	23	0.321697	0.596696	c50108.graph_c0
GO:0098794	postsynapse	1	23	0.321697	0.596696	c50108.graph_c0
GO:0015629	actin cytoskeleton	2	73	0.345025	0.628685	c50108.graph_c0;c65938.graph_c0
GO:0005681	spliceosomal complex	1	26	0.355344	0.628685	c61332.graph_c0
GO:0036477	somatodendritic compartment	1	26	0.355344	0.628685	c50108.graph_c0
GO:0005815	microtubule organizing center	1	28	0.376863	0.640857	c50108.graph_c0
GO:0097060	synaptic membrane	1	28	0.376863	0.640857	c50108.graph_c0
GO:0031090	organelle membrane	3	132	0.378941	0.640857	c47908.graph_c0;c50774.graph_c0;c52179.graph_c0
GO:0098805	whole membrane	2	81	0.393598	0.65333	c50108.graph_c0;c68074.graph_c0
GO:0005667	transcription factor complex	1	30	0.397679	0.65333	c68063.graph_c0
GO:0005887	integral component of plasma membrane	1	34	0.437291	0.708289	c68074.graph_c0
GO:0005856	cytoskeleton	6	323	0.455534	0.713468	c50108.graph_c0;c52393.graph_c0;c66049.graph_c0;c54850.graph_c0;c75080.graph_c0;c65938.graph_c0
GO:0031226	intrinsic component of plasma membrane	1	36	0.456131	0.713468	c68074.graph_c0
GO:0043005	neuron projection	1	39	0.483239	0.713468	c50108.graph_c0
GO:0098793	presynapse	1	39	0.483239	0.713468	c50108.graph_c0
GO:0015935	small ribosomal subunit	1	40	0.491978	0.713468	c17298.graph_c0
GO:0016023	cytoplasmic, membrane-bounded vesicle	1	41	0.500572	0.713468	c60959.graph_c1
GO:0031988	membrane-bounded vesicle	1	41	0.500572	0.713468	c60959.graph_c1
GO:0005634	nucleus	10	579	0.508242	0.713468	c61332.graph_c0;c66618.graph_c0;c55260.graph_c0;c62061.graph_c0;c67675.graph_c0;c64720.graph_c0;c59907.graph_c0;c72286.graph_c0;c70326.graph_c0;c68063.graph_c0
GO:0005739	mitochondrion	3	161	0.508787	0.713468	c47908.graph_c0;c50774.graph_c0;c52179.graph_c0
GO:0005886	plasma membrane	3	162	0.513046	0.713468	c68074.graph_c0;c50108.graph_c0;c27052.graph_c0
GO:0044430	cytoskeletal part	5	284	0.520085	0.713468	c50108.graph_c0;c66049.graph_c0;c54850.graph_c0;c75080.graph_c0;c65938.graph_c0
GO:0015630	microtubule cytoskeleton	4	225	0.524202	0.713468	c50108.graph_c0;c66049.graph_c0;c54850.graph_c0;c75080.graph_c0
GO:0031410	cytoplasmic vesicle	1	44	0.525511	0.713468	c60959.graph_c1
GO:0016459	myosin complex	1	45	0.53355	0.713468	c50108.graph_c0
GO:0031982	vesicle	1	45	0.53355	0.713468	c60959.graph_c1
GO:0098590	plasma membrane region	1	47	0.549231	0.723618	c50108.graph_c0
GO:0016021	integral component of membrane	7	420	0.564175	0.723618	c72827.graph_c0;c47908.graph_c0;c27052.graph_c0;c50774.graph_c0;c52179.graph_c0;c58030.graph_c0;c68074.graph_c0
GO:0043229	intracellular organelle	24	1442	0.565012	0.723618	c60959.graph_c1;c50108.graph_c0;c47908.graph_c0;c50774.graph_c0;c52179.graph_c0;c55909.graph_c0;c52393.graph_c0;c61332.graph_c0;c66618.graph_c0;c55260.graph_c0;c62061.graph_c0;c67675.graph_c0;c64720.graph_c0;c59907.graph_c0;c72286.graph_c0;c70326.graph_c0;c17298.graph_c0;c48346.graph_c0;c66049.graph_c0;c66721.graph_c0;c54850.graph_c0;c75080.graph_c0;c68063.graph_c0;c65938.graph_c0
GO:0044459	plasma membrane part	2	113	0.568978	0.723618	c68074.graph_c0;c50108.graph_c0
GO:0031224	intrinsic component of membrane	7	425	0.577696	0.723618	c72827.graph_c0;c47908.graph_c0;c27052.graph_c0;c50774.graph_c0;c52179.graph_c0;c58030.graph_c0;c68074.graph_c0
GO:0043226	organelle	24	1449	0.578894	0.723618	c60959.graph_c1;c50108.graph_c0;c47908.graph_c0;c50774.graph_c0;c52179.graph_c0;c55909.graph_c0;c52393.graph_c0;c61332.graph_c0;c66618.graph_c0;c55260.graph_c0;c62061.graph_c0;c67675.graph_c0;c64720.graph_c0;c59907.graph_c0;c72286.graph_c0;c70326.graph_c0;c17298.graph_c0;c48346.graph_c0;c66049.graph_c0;c66721.graph_c0;c54850.graph_c0;c75080.graph_c0;c68063.graph_c0;c65938.graph_c0
GO:0044425	membrane part	9	555	0.596794	0.737971	c72827.graph_c0;c47908.graph_c0;c27052.graph_c0;c50774.graph_c0;c52179.graph_c0;c58030.graph_c0;c52393.graph_c0;c68074.graph_c0;c50108.graph_c0
GO:0044456	synapse part	1	57	0.620222	0.758782	c50108.graph_c0
GO:0043231	intracellular membrane-bounded organelle	14	900	0.678732	0.812951	c60959.graph_c1;c47908.graph_c0;c50774.graph_c0;c52179.graph_c0;c61332.graph_c0;c66618.graph_c0;c55260.graph_c0;c62061.graph_c0;c67675.graph_c0;c64720.graph_c0;c59907.graph_c0;c72286.graph_c0;c70326.graph_c0;c68063.graph_c0
GO:0043227	membrane-bounded organelle	14	901	0.680627	0.812951	c60959.graph_c1;c47908.graph_c0;c50774.graph_c0;c52179.graph_c0;c61332.graph_c0;c66618.graph_c0;c55260.graph_c0;c62061.graph_c0;c67675.graph_c0;c64720.graph_c0;c59907.graph_c0;c72286.graph_c0;c70326.graph_c0;c68063.graph_c0
GO:0044391	ribosomal subunit	1	68	0.685707	0.812951	c17298.graph_c0
GO:0097458	neuron part	1	70	0.696364	0.817162	c50108.graph_c0
GO:0044428	nuclear part	2	149	0.720493	0.834988	c61332.graph_c0;c68063.graph_c0
GO:0043234	protein complex	9	614	0.726077	0.834988	c67675.graph_c0;c50108.graph_c0;c66049.graph_c0;c55260.graph_c0;c62061.graph_c0;c64720.graph_c0;c59907.graph_c0;c72286.graph_c0;c68063.graph_c0
GO:0045202	synapse	1	78	0.73557	0.83753	c50108.graph_c0
GO:0005875	microtubule associated complex	2	169	0.784065	0.883995	c66049.graph_c0;c50108.graph_c0
GO:0030529	intracellular ribonucleoprotein complex	4	322	0.802913	0.887837	c66618.graph_c0;c61332.graph_c0;c17298.graph_c0;c48346.graph_c0
GO:1990904	ribonucleoprotein complex	4	322	0.802913	0.887837	c66618.graph_c0;c61332.graph_c0;c17298.graph_c0;c48346.graph_c0
GO:0032991	macromolecular complex	13	923	0.818835	0.896819	c66618.graph_c0;c67675.graph_c0;c61332.graph_c0;c17298.graph_c0;c50108.graph_c0;c48346.graph_c0;c66049.graph_c0;c55260.graph_c0;c62061.graph_c0;c64720.graph_c0;c59907.graph_c0;c72286.graph_c0;c68063.graph_c0
GO:0042995	cell projection	1	113	0.856307	0.929012	c50108.graph_c0
GO:0005840	ribosome	2	233	0.91138	0.967504	c17298.graph_c0;c48346.graph_c0
GO:0044424	intracellular part	26	1800	0.922318	0.967504	c60959.graph_c1;c50108.graph_c0;c66618.graph_c0;c47908.graph_c0;c50774.graph_c0;c52179.graph_c0;c55909.graph_c0;c52393.graph_c0;c61332.graph_c0;c55260.graph_c0;c62061.graph_c0;c67675.graph_c0;c64720.graph_c0;c59907.graph_c0;c72286.graph_c0;c70326.graph_c0;c17298.graph_c0;c54850.graph_c0;c64586.graph_c0;c75080.graph_c0;c48346.graph_c0;c66049.graph_c0;c66721.graph_c0;c74568.graph_c0;c65938.graph_c0…
GO:0012505	endomembrane system	1	150	0.925275	0.967504	c60959.graph_c1
GO:0044444	cytoplasmic part	9	764	0.925439	0.967504	c60959.graph_c1;c47908.graph_c0;c50774.graph_c0;c52179.graph_c0;c55909.graph_c0;c17298.graph_c0;c48346.graph_c0;c50108.graph_c0;c65938.graph_c0
GO:0005737	cytoplasm	13	1041	0.935344	0.969051	c60959.graph_c1;c47908.graph_c0;c50774.graph_c0;c52179.graph_c0;c55909.graph_c0;c17298.graph_c0;c54850.graph_c0;c64586.graph_c0;c52393.graph_c0;c75080.graph_c0;c48346.graph_c0;c50108.graph_c0;c65938.graph_c0
GO:0016020	membrane	11	989	0.972152	0.982046	c72827.graph_c0;c47908.graph_c0;c27052.graph_c0;c50774.graph_c0;c52179.graph_c0;c58030.graph_c0;c52393.graph_c0;c68074.graph_c0;c50108.graph_c0;c65066.graph_c0;c64439.graph_c0
GO:0005622	intracellular	26	1894	0.974117	0.982046	c60959.graph_c1;c50108.graph_c0;c66618.graph_c0;c47908.graph_c0;c50774.graph_c0;c52179.graph_c0;c55909.graph_c0;c52393.graph_c0;c61332.graph_c0;c55260.graph_c0;c62061.graph_c0;c67675.graph_c0;c64720.graph_c0;c59907.graph_c0;c72286.graph_c0;c70326.graph_c0;c17298.graph_c0;c54850.graph_c0;c64586.graph_c0;c75080.graph_c0;c48346.graph_c0;c66049.graph_c0;c66721.graph_c0;c74568.graph_c0;c65938.graph_c0…
GO:0044464	cell part	28	2024	0.981498	0.982046	c60959.graph_c1;c50108.graph_c0;c66618.graph_c0;c47908.graph_c0;c50774.graph_c0;c52179.graph_c0;c55909.graph_c0;c68074.graph_c0;c52393.graph_c0;c61332.graph_c0;c55260.graph_c0;c62061.graph_c0;c67675.graph_c0;c64720.graph_c0;c59907.graph_c0;c72286.graph_c0;c70326.graph_c0;c17298.graph_c0;c54850.graph_c0;c64586.graph_c0;c75080.graph_c0;c48346.graph_c0;c66049.graph_c0;c66721.graph_c0;c27052.graph_c0…
GO:0005623	cell	28	2026	0.982046	0.982046	c60959.graph_c1;c50108.graph_c0;c66618.graph_c0;c47908.graph_c0;c50774.graph_c0;c52179.graph_c0;c55909.graph_c0;c68074.graph_c0;c52393.graph_c0;c61332.graph_c0;c55260.graph_c0;c62061.graph_c0;c67675.graph_c0;c64720.graph_c0;c59907.graph_c0;c72286.graph_c0;c70326.graph_c0;c17298.graph_c0;c54850.graph_c0;c64586.graph_c0;c75080.graph_c0;c48346.graph_c0;c66049.graph_c0;c66721.graph_c0;c27052.graph_c0…
