# Supplementary material for: Comparative transcriptomic and proteomic analysis of yellow shell and black shell pearl oysters, Pinctada fucata martensii
Source: BMC Genomics. 2019 Jun 8;20:469. doi: 10.1186/s12864-019-5807-x (PMC6555990; doi:10.1186/s12864-019-5807-x)
Supplement: Supplementary file 5 — Unigenes divided into nine parts for analysis of correlations between transcriptomic and label-free proteomic. (XLS 562 kb) [file 12864_2019_5807_MOESM5_ESM.xls]

GeneID	COG_class	COG_class_annotation	GO_annotation	KEGG_annotation	KOG_class	KOG_class_annotation	Pfam_annotation	Swissprot_annotation	eggNOG_class	eggNOG_class_annotation	nr_annotation	mrna_log2fc	pep_log2fc	part
c76913.graph_c1	[G]	Carbohydrate transport and metabolism	Molecular Function: bisphosphoglycerate mutase activity (GO:0004082);; Molecular Function: bisphosphoglycerate 2-phosphatase activity (GO:0004083);; Molecular Function: phosphoglycerate mutase activity (GO:0004619);; Biological Process: glycolytic process (GO:0006096);;	K01834|3.99306e-20|lgi:LOTGIDRAFT_187919|hypothetical protein; K01834 2,3-bisphosphoglycerate-dependent phosphoglycerate mutase [EC:5.4.2.11] (A)	[G]	Carbohydrate transport and metabolism	--	Probable phosphoglycerate mutase GN=gpmA OS=Dictyostelium discoideum (Slime mold) PE=1 SV=1	G	Carbohydrate transport and metabolism	hypothetical protein LOTGIDRAFT_187919 [Lottia gigantea]	0.369930348	0.261308353	5
c77420.graph_c0	[TZDR]	--	Molecular Function: calcium ion binding (GO:0005509);; Biological Process: negative regulation of phosphorylation (GO:0042326);;	--	[T]	Signal transduction mechanisms	EF hand;; EF-hand domain pair;; EF hand;; EF-hand domain;; EF-hand domain pair;; Secreted protein acidic and rich in cysteine Ca binding region;; Cytoskeletal-regulatory complex EF hand	Neurocalcin homolog GN=Nca OS=Drosophila melanogaster (Fruit fly) PE=1 SV=2	T	Signal transduction mechanisms	Neurocalcin-like protein [Crassostrea gigas]	0.566555688	0.914249879	6
c63788.graph_c0	--	--	--	--	[WV]	--	von Willebrand factor type D domain;; Trypsin Inhibitor like cysteine rich domain	Hemocytin (Precursor) OS=Bombyx mori (Silk moth) PE=2 SV=1	W	Extracellular structures	hypothetical protein [Pinctada fucata]	1.752045623	0.107824201	5
c75963.graph_c0	--	--	--	K13210|1.87679e-61|lgi:LOTGIDRAFT_130231|hypothetical protein; K13210 far upstream element-binding protein (A)	[A]	RNA processing and modification	KH domain;; KH domain;; KH domain;; Domain of unknown function (DUF1897);; KH domain	--	A	RNA processing and modification	Far upstream element-binding protein 3 [Crassostrea gigas]	-0.242397529	0.50562749	6
c64840.graph_c0	[C]	Energy production and conversion	Biological Process: ethanol oxidation (GO:0006069);; Molecular Function: zinc ion binding (GO:0008270);; Molecular Function: S-(hydroxymethyl)glutathione dehydrogenase activity (GO:0051903);;	K00121|0|lgi:LOTGIDRAFT_228995|hypothetical protein; K00121 S-(hydroxymethyl)glutathione dehydrogenase / alcohol dehydrogenase [EC:1.1.1.284 1.1.1.1] (A)	[Q]	Secondary metabolites biosynthesis, transport and catabolism	Alcohol dehydrogenase GroES-like domain;; Zinc-binding dehydrogenase	Alcohol dehydrogenase class-3 OS=Octopus vulgaris (Common octopus) PE=1 SV=1	Q	Secondary metabolites biosynthesis, transport and catabolism	Alcohol dehydrogenase class-3 [Zootermopsis nevadensis]	0.035787344	0.106084888	5
c75207.graph_c0	[R]	General function prediction only	Molecular Function: nucleotide binding (GO:0000166);; Molecular Function: RNA binding (GO:0003723);;	K13126|0|ame:412602|GB11055; polyadenylate-binding protein 1-like; K13126 polyadenylate-binding protein (A)	[AJ]	--	RNA recognition motif. (a.k.a. RRM, RBD, or RNP domain);; RNA recognition motif (a.k.a. RRM, RBD, or RNP domain);; RNA recognition motif. (a.k.a. RRM, RBD, or RNP domain);; Poly-adenylate binding protein, unique domain;; Limkain b1;; Nup53/35/40-type RNA recognition motif;; RNA binding motif	Polyadenylate-binding protein GN=pAbp OS=Drosophila melanogaster (Fruit fly) PE=1 SV=3	A	RNA processing and modification	Polyadenylate-binding protein 4 [Crassostrea gigas]	0.274393527	-0.027547152	5
c75671.graph_c0	[QR]	--	Molecular Function: transferase activity (GO:0016740);;	K07755|1.81125e-158|lgi:LOTGIDRAFT_221596|hypothetical protein; K07755 arsenite methyltransferase [EC:2.1.1.137] (A)	--	--	Methyltransferase domain;; Methyltransferase domain;; ubiE/COQ5 methyltransferase family;; Methyltransferase domain;; Methyltransferase domain;; Methyltransferase domain;; Methyltransferase domain;; Methyltransferase domain;; Protein-L-isoaspartate(D-aspartate) O-methyltransferase (PCMT)	--	R	General function prediction only	hypothetical protein LOTGIDRAFT_221596 [Lottia gigantea]	0.00842177	0.504005893	6
c67408.graph_c0	[I]	Lipid transport and metabolism	Molecular Function: catalytic activity (GO:0003824);; Biological Process: metabolic process (GO:0008152);;	K07511|1.04014e-121|lgi:LOTGIDRAFT_229152|hypothetical protein; K07511 enoyl-CoA hydratase [EC:4.2.1.17] (A)	[I]	Lipid transport and metabolism	Enoyl-CoA hydratase/isomerase family;; Peptidase family S49	Probable enoyl-CoA hydratase, mitochondrial (Precursor) GN=echs1 OS=Dictyostelium discoideum (Slime mold) PE=3 SV=1	I	Lipid transport and metabolism	hypothetical protein LOTGIDRAFT_229152 [Lottia gigantea]	0.115217801	0.327438485	6
c77269.graph_c0	[P]	Inorganic ion transport and metabolism	Molecular Function: calcium-transporting ATPase activity (GO:0005388);; Molecular Function: ATP binding (GO:0005524);; Biological Process: calcium ion transport (GO:0006816);; Cellular Component: integral component of membrane (GO:0016021);; Molecular Function: metal ion binding (GO:0046872);;	K05853|0|lgi:LOTGIDRAFT_208914|hypothetical protein; K05853 Ca2+ transporting ATPase, sarcoplasmic/endoplasmic reticulum [EC:3.6.3.8] (A)	[P]	Inorganic ion transport and metabolism	haloacid dehalogenase-like hydrolase;; Cation transporting ATPase, C-terminus;; Putative hydrolase of sodium-potassium ATPase alpha subunit;; haloacid dehalogenase-like hydrolase;; haloacid dehalogenase-like hydrolase	Calcium-transporting ATPase sarcoplasmic/endoplasmic reticulum type OS=Anopheles gambiae (African malaria mosquito) PE=3 SV=5	P	Inorganic ion transport and metabolism	sarco/endoplasmic reticulum calcium ATPase isoform A [Pinctada fucata]	0.218024509	-0.461446195	4
c72161.graph_c0	--	--	--	K18764|2.06122e-89|bacu:103003260|CCRN4L; CCR4 carbon catabolite repression 4-like (S. cerevisiae); K18764 nocturnin [EC:3.1.13.4] (A)	[K]	Transcription	Endonuclease/Exonuclease/phosphatase family	Protein angel GN=angel OS=Drosophila melanogaster (Fruit fly) PE=1 SV=2	K	Transcription	Nocturnin [Crassostrea gigas]	0.918000279	-0.127843253	5
c70967.graph_c0	[O]	Posttranslational modification, protein turnover, chaperones	Molecular Function: threonine-type endopeptidase activity (GO:0004298);; Cellular Component: nucleus (GO:0005634);; Cellular Component: cytoplasm (GO:0005737);; Cellular Component: proteasome core complex (GO:0005839);; Biological Process: proteolysis involved in cellular protein catabolic process (GO:0051603);;	K02734|7.40509e-105|lgi:LOTGIDRAFT_181139|hypothetical protein; K02734 20S proteasome subunit beta 4 [EC:3.4.25.1] (A)	[O]	Posttranslational modification, protein turnover, chaperones	Proteasome subunit	Probable proteasome subunit beta type-2 GN=Prosbeta4R2 OS=Drosophila melanogaster (Fruit fly) PE=2 SV=3	O	Posttranslational modification, protein turnover, chaperones	Proteasome subunit beta type-2 [Crassostrea gigas]	-0.638959476	0.464534233	6
c73613.graph_c0	--	--	Biological Process: single-organism process (GO:0044699);;	K05849|0|lgi:LOTGIDRAFT_92127|hypothetical protein; K05849 solute carrier family 8 (sodium/calcium exchanger) (A)	[PT]	--	Sodium/calcium exchanger protein;; Calx-beta domain	--	P	Inorganic ion transport and metabolism	Sodium/calcium exchanger 3 [Crassostrea gigas]	1.667907206	-0.022314783	5
c70736.graph_c0	[H]	Coenzyme transport and metabolism	Biological Process: nematode larval development (GO:0002119);; Molecular Function: adenosylhomocysteinase activity (GO:0004013);; Biological Process: one-carbon metabolic process (GO:0006730);; Biological Process: receptor-mediated endocytosis (GO:0006898);; Biological Process: embryo development ending in birth or egg hatching (GO:0009792);; Biological Process: body morphogenesis (GO:0010171);; …	K01251|0|xla:503682|ahcy-b, ahcy, sahh; adenosylhomocysteinase (EC:3.3.1.1); K01251 adenosylhomocysteinase [EC:3.3.1.1] (A)	[H]	Coenzyme transport and metabolism	S-adenosyl-L-homocysteine hydrolase;; S-adenosyl-L-homocysteine hydrolase, NAD binding domain;; D-isomer specific 2-hydroxyacid dehydrogenase, NAD binding domain;; Acetohydroxy acid isomeroreductase, catalytic domain	Adenosylhomocysteinase GN=ahcy-1 OS=Caenorhabditis elegans PE=1 SV=1	H	Coenzyme transport and metabolism	Adenosylhomocysteinase A [Crassostrea gigas]	0.152063767	-0.072484875	5
c56275.graph_c0	--	--	Molecular Function: calcium ion binding (GO:0005509);; Cellular Component: myosin complex (GO:0016459);;	--	[Z]	Cytoskeleton	EF-hand domain pair;; EF-hand domain	Myosin essential light chain, striated adductor muscle OS=Argopecten irradians (Bay scallop) PE=1 SV=2	Z	Cytoskeleton	myosin essential light chain [Pinctada fucata]	0.741413621	0.276140075	6
c73781.graph_c0	[LKJ]	--	Molecular Function: translation initiation factor activity (GO:0003743);; Molecular Function: ATP binding (GO:0005524);; Biological Process: translational initiation (GO:0006413);; Molecular Function: ATP-dependent helicase activity (GO:0008026);;	K13025|0|lgi:LOTGIDRAFT_225283|hypothetical protein; K13025 ATP-dependent RNA helicase [EC:3.6.4.13] (A)	[J]	Translation, ribosomal structure and biogenesis	DEAD/DEAH box helicase;; Helicase conserved C-terminal domain	Eukaryotic initiation factor 4A-III {ECO:0000303|PubMed:22961380} OS=Drosophila melanogaster (Fruit fly) PE=1 SV=1	J	Translation, ribosomal structure and biogenesis	hypothetical protein LOTGIDRAFT_225283 [Lottia gigantea]	-0.395599534	-0.460202121	4
c67454.graph_c0	--	--	--	--	--	--	ML domain	--	--	--	--	0.493975287	0.457691286	6
c74022.graph_c0	[J]	Translation, ribosomal structure and biogenesis	Molecular Function: tryptophan-tRNA ligase activity (GO:0004830);; Molecular Function: ATP binding (GO:0005524);; Cellular Component: cytoplasm (GO:0005737);; Biological Process: tryptophanyl-tRNA aminoacylation (GO:0006436);;	K01867|0|hro:HELRODRAFT_73874|hypothetical protein; K01867 tryptophanyl-tRNA synthetase [EC:6.1.1.2] (A)	[J]	Translation, ribosomal structure and biogenesis	tRNA synthetases class I (W and Y)	Tryptophan--tRNA ligase, cytoplasmic GN=trpS OS=Dictyostelium discoideum (Slime mold) PE=3 SV=1	J	Translation, ribosomal structure and biogenesis	Tryptophanyl-tRNA synthetase, cytoplasmic [Crassostrea gigas]	-0.665588191	-0.202142683	5
c75550.graph_c0	[U]	Intracellular trafficking, secretion, and vesicular transport	Molecular Function: ATP binding (GO:0005524);; Biological Process: signal peptide processing (GO:0006465);; Biological Process: proteolysis (GO:0006508);; Molecular Function: serine-type peptidase activity (GO:0008236);; Molecular Function: small protein activating enzyme activity (GO:0008641);; Cellular Component: integral component of membrane (GO:0016021);; Molecular Function: acid-amino acid …	K13280|6.16331e-111|bfo:BRAFLDRAFT_76762|hypothetical protein; K13280 signal peptidase, endoplasmic reticulum-type [EC:3.4.-.-] (A)	[U]	Intracellular trafficking, secretion, and vesicular transport	Peptidase S24-like	Signal peptidase complex catalytic subunit sec11 GN=sec11 OS=Dictyostelium discoideum (Slime mold) PE=3 SV=1	U	Intracellular trafficking, secretion, and vesicular transport	Signal peptidase complex catalytic subunit SEC11A [Crassostrea gigas]	0.835180455	-0.154252581	5
c66742.graph_c0	--	--	Biological Process: regulation of protein phosphorylation (GO:0001932);; Molecular Function: non-membrane spanning protein tyrosine kinase activity (GO:0004715);; Cellular Component: cAMP-dependent protein kinase complex (GO:0005952);; Biological Process: signal transduction (GO:0007165);; Molecular Function: cAMP-dependent protein kinase regulator activity (GO:0008603);; Molecular Function: cAMP…	K04739|0|bfo:BRAFLDRAFT_60565|hypothetical protein; K04739 cAMP-dependent protein kinase regulator (A)	[T]	Signal transduction mechanisms	Cyclic nucleotide-binding domain;; Regulatory subunit of type II PKA R-subunit	cAMP-dependent protein kinase regulatory subunit OS=Aplysia californica (California sea hare) PE=2 SV=2	T	Signal transduction mechanisms	cAMP-dependent protein kinase regulatory subunit [Aplysia californica]	0.587640531	0.184582484	5
c75912.graph_c0	--	--	--	--	--	--	Ependymin	--	--	--	hypothetical protein LOTGIDRAFT_233583 [Lottia gigantea]	0.158759385	0.528888427	6
c60382.graph_c0	--	--	--	--	[U]	Intracellular trafficking, secretion, and vesicular transport	Protein of unknown function (DUF1162)	--	U	Intracellular trafficking, secretion, and vesicular transport	hypothetical protein LOTGIDRAFT_160876 [Lottia gigantea]	0.462995941	-0.255308939	5
c75327.graph_c0	[C]	Energy production and conversion	Biological Process: tricarboxylic acid cycle (GO:0006099);; Molecular Function: oxidoreductase activity, acting on the CH-CH group of donors (GO:0016627);; Biological Process: electron transport chain (GO:0022900);; Molecular Function: flavin adenine dinucleotide binding (GO:0050660);;	K00234|0|lgi:LOTGIDRAFT_221335|hypothetical protein; K00234 succinate dehydrogenase (ubiquinone) flavoprotein subunit [EC:1.3.5.1] (A)	[C]	Energy production and conversion	FAD binding domain;; Fumarate reductase flavoprotein C-term;; Pyridine nucleotide-disulphide oxidoreductase;; Thi4 family;; Glucose inhibited division protein A	Succinate dehydrogenase [ubiquinone] flavoprotein subunit, mitochondrial (Precursor) GN=SdhA OS=Drosophila melanogaster (Fruit fly) PE=2 SV=3	C	Energy production and conversion	PREDICTED: succinate dehydrogenase [ubiquinone] flavoprotein subunit, mitochondrial-like isoform X1 [Aplysia californica]	0.021589426	0.046834016	5
c76790.graph_c0	--	--	--	--	--	--	--	--	T	Signal transduction mechanisms	SRC Kinase Associated Phosphoprotein 2 [Crassostrea gigas]	0.81827659	0.192985438	5
c66054.graph_c0	[O]	Posttranslational modification, protein turnover, chaperones	Molecular Function: threonine-type endopeptidase activity (GO:0004298);; Cellular Component: nucleus (GO:0005634);; Cellular Component: cytoplasm (GO:0005737);; Biological Process: ubiquitin-dependent protein catabolic process (GO:0006511);; Cellular Component: proteasome core complex, alpha-subunit complex (GO:0019773);;	K02729|2.38324e-163|lgi:LOTGIDRAFT_232029|hypothetical protein; K02729 20S proteasome subunit alpha 5 [EC:3.4.25.1] (A)	[O]	Posttranslational modification, protein turnover, chaperones	Proteasome subunit;; Proteasome subunit A N-terminal signature	Proteasome subunit alpha type-5 GN=Prosalpha5 OS=Drosophila melanogaster (Fruit fly) PE=2 SV=2	O	Posttranslational modification, protein turnover, chaperones	hypothetical protein LOTGIDRAFT_232029 [Lottia gigantea]	0.277118364	0.313290716	6
c75541.graph_c0	--	--	--	K04648|0|lgi:LOTGIDRAFT_225833|hypothetical protein; K04648 dynactin 1 (A)	[DZ]	--	Dynein associated protein	Dynactin subunit 1 GN=Gl OS=Drosophila melanogaster (Fruit fly) PE=1 SV=2	Z	Cytoskeleton	PREDICTED: dynactin subunit 1-like isoform X5 [Aplysia californica]	0.63083046	0.008870615	5
c58854.graph_c0	--	--	--	--	--	--	Insulin growth factor-like family	Galaxin {ECO:0000312|EMBL:ADI50283.1} (Precursor) OS=Acropora millepora (Staghorn coral) PE=1 SV=1	--	--	hypothetical protein CAPTEDRAFT_196447 [Capitella teleta]	0.72634485	-0.285434524	4
c73385.graph_c0	--	--	Cellular Component: cell part (GO:0044464);;	K06271|0|lgi:LOTGIDRAFT_218488|hypothetical protein; K06271 talin (A)	[Z]	Cytoskeleton	I/LWEQ domain;; Vinculin Binding Site;; Glycosyl transferase family, helical bundle domain	Huntington interacting protein related 1 GN=hipr-1 OS=Caenorhabditis elegans PE=3 SV=3	Z	Cytoskeleton	hypothetical protein LOTGIDRAFT_218488 [Lottia gigantea]	-1.447555861	0.425810472	6
c71577.graph_c0	[J]	Translation, ribosomal structure and biogenesis	Molecular Function: sequence-specific DNA binding transcription factor activity (GO:0003700);; Cellular Component: nucleus (GO:0005634);; Biological Process: regulation of transcription, DNA-templated (GO:0006355);; Molecular Function: sequence-specific DNA binding (GO:0043565);;	K15615|4.72145e-110|lgi:LOTGIDRAFT_115798|hypothetical protein; K15615 homeobox protein SIX4 (A)	[K]	Transcription	Homeobox domain;; Homeobox KN domain;; EF-1 guanine nucleotide exchange domain;; Eukaryotic elongation factor 1 beta central acidic region	Protein sine oculis GN=so OS=Drosophila melanogaster (Fruit fly) PE=2 SV=1	K	Transcription	Homeobox protein SIX4 [Crassostrea gigas]	-0.253715838	0.552119244	6
c77751.graph_c0	--	--	Cellular Component: integral component of membrane (GO:0016021);; Biological Process: vesicle-mediated transport (GO:0016192);; Cellular Component: cell junction (GO:0030054);; Cellular Component: synaptic vesicle membrane (GO:0030672);; Cellular Component: neuron projection (GO:0043005);;	--	[U]	Intracellular trafficking, secretion, and vesicular transport	Synaptobrevin	Synaptobrevin OS=Aplysia californica (California sea hare) PE=2 SV=1	U	Intracellular trafficking, secretion, and vesicular transport	Synaptobrevin, partial [Crassostrea gigas]	0.144341292	-0.069018591	5
c16557.graph_c0	[J]	Translation, ribosomal structure and biogenesis	Molecular Function: nucleotide binding (GO:0000166);; Molecular Function: structural constituent of ribosome (GO:0003735);; Cellular Component: ribosome (GO:0005840);; Biological Process: translation (GO:0006412);;	K02974|8.32511e-42|tca:655928|40S ribosomal protein S24; K02974 small subunit ribosomal protein S24e (A)	[J]	Translation, ribosomal structure and biogenesis	Ribosomal protein S24e	40S ribosomal protein S24 GN=RpS24 OS=Spodoptera frugiperda (Fall armyworm) PE=2 SV=1	J	Translation, ribosomal structure and biogenesis	40S ribosomal protein S24 [Crassostrea gigas]	-0.29310919	-0.150725011	5
c45952.graph_c0	[J]	Translation, ribosomal structure and biogenesis	Molecular Function: structural constituent of ribosome (GO:0003735);; Cellular Component: ribosome (GO:0005840);; Biological Process: translation (GO:0006412);; Molecular Function: rRNA binding (GO:0019843);;	K02964|2.6189e-92|cin:100182116|40S ribosomal protein S18; K02964 small subunit ribosomal protein S18e (A)	[J]	Translation, ribosomal structure and biogenesis	Ribosomal protein S13/S18	40S ribosomal protein S18 GN=RPS18 OS=Argopecten irradians (Bay scallop) PE=2 SV=1	J	Translation, ribosomal structure and biogenesis	ribosomal protein S18 [Crassostrea gigas]	-0.157825403	0.021911458	5
c70516.graph_c0	--	--	--	--	[R]	General function prediction only	Leucine rich repeats (6 copies);; Leucine rich repeat	Protein slit C-product (Precursor) GN=sli OS=Drosophila melanogaster (Fruit fly) PE=1 SV=2	R	General function prediction only	Slit-like protein 2 protein [Crassostrea gigas]	2.338985024	0.550073991	3
c76296.graph_c0	--	--	Molecular Function: calcium ion binding (GO:0005509);;	--	[T]	Signal transduction mechanisms	EF hand;; EF-hand domain pair;; EF-hand domain pair;; EF-hand domain;; EF hand	Sorcin OS=Schistosoma japonicum (Blood fluke) PE=2 SV=1	T	Signal transduction mechanisms	Programmed cell death protein 6 [Crassostrea gigas]	-0.331630723	0.320756346	6
c75389.graph_c0	--	--	--	--	[O]	Posttranslational modification, protein turnover, chaperones	A-macroglobulin complement component;; Alpha-2-macroglobulin family;; Alpha-2-macroglobulin family N-terminal region;; Alpha-macro-globulin thiol-ester bond-forming region	--	O	Posttranslational modification, protein turnover, chaperones	alpha macroglobulin [Azumapecten farreri]	1.140413735	0.224733566	5
c68126.graph_c0	[O]	Posttranslational modification, protein turnover, chaperones	Biological Process: protein peptidyl-prolyl isomerization (GO:0000413);; Molecular Function: peptidyl-prolyl cis-trans isomerase activity (GO:0003755);; Biological Process: protein folding (GO:0006457);;	K03768|2.29743e-60|hro:HELRODRAFT_186309|hypothetical protein; K03768 peptidyl-prolyl cis-trans isomerase B (cyclophilin B) [EC:5.2.1.8] (A)	[O]	Posttranslational modification, protein turnover, chaperones	Cyclophilin type peptidyl-prolyl cis-trans isomerase/CLD	Peptidyl-prolyl cis-trans isomerase B (Precursor) GN=CYP OS=Schistosoma mansoni (Blood fluke) PE=2 SV=1	O	Posttranslational modification, protein turnover, chaperones	cyclophilin B [Pinctada martensii]	0.392063576	0.625365203	6
c68210.graph_c0	--	--	--	--	--	--	--	--	--	--	hypothetical protein LOTGIDRAFT_235791 [Lottia gigantea]	3.235426647	2.306411309	3
c73636.graph_c1	--	--	--	--	--	--	--	--	--	--	hypothetical protein CGI_10012758 [Crassostrea gigas]	1.420358181	-0.076014849	5
c63375.graph_c0	[F]	Nucleotide transport and metabolism	Biological Process: nucleoside metabolic process (GO:0009116);; Biological Process: phosphorylation (GO:0016310);; Molecular Function: S-methyl-5-thioadenosine phosphorylase activity (GO:0017061);; Biological Process: cellular metabolic compound salvage (GO:0043094);; Cellular Component: intracellular part (GO:0044424);; Biological Process: organonitrogen compound biosynthetic process (GO:1901566…	K00772|4.80137e-130|dre:393526|mtap, zgc:66012; methylthioadenosine phosphorylase (EC:2.4.2.28); K00772 5'-methylthioadenosine phosphorylase [EC:2.4.2.28] (A)	[F]	Nucleotide transport and metabolism	Phosphorylase superfamily	S-methyl-5&apos;-thioadenosine phosphorylase {ECO:0000255|HAMAP-Rule:MF_03155} GN=AGAP005129 OS=Anopheles gambiae (African malaria mosquito) PE=3 SV=4	F	Nucleotide transport and metabolism	S-methyl-5&apos;-thioadenosine phosphorylase [Crassostrea gigas]	-1.150159828	0.275404101	6
c55810.graph_c0	--	--	Biological Process: reproduction (GO:0000003);; Biological Process: multicellular organismal development (GO:0007275);; Biological Process: growth (GO:0040007);; Biological Process: single-organism developmental process (GO:0044767);; Biological Process: anatomical structure development (GO:0048856);;	K03963|2.0261e-21|cqu:CpipJ_CPIJ000198|hypothetical protein; K03963 NADH dehydrogenase (ubiquinone) 1 beta subcomplex subunit 7 (A)	[C]	Energy production and conversion	NADH-ubiquinone oxidoreductase B18 subunit (NDUFB7)	NADH dehydrogenase [ubiquinone] 1 beta subcomplex subunit 7 GN=D2030.4 OS=Caenorhabditis elegans PE=3 SV=1	C	Energy production and conversion	conserved hypothetical protein [Culex quinquefasciatus]	-0.273466198	0.013738562	5
c56111.graph_c0	--	--	--	--	[Z]	Cytoskeleton	Calponin homology (CH) domain	--	Z	Cytoskeleton	Transgelin-2 [Crassostrea gigas]	0.774037123	-0.074031275	5
c77713.graph_c0	[C]	Energy production and conversion	Molecular Function: NADH dehydrogenase (ubiquinone) activity (GO:0008137);; Molecular Function: electron carrier activity (GO:0009055);; Cellular Component: membrane (GO:0016020);; Biological Process: ATP synthesis coupled electron transport (GO:0042773);; Molecular Function: iron-sulfur cluster binding (GO:0051536);;	K03934|0|lgi:LOTGIDRAFT_206956|hypothetical protein; K03934 NADH dehydrogenase (ubiquinone) Fe-S protein 1 [EC:1.6.5.3 1.6.99.3] (A)	[C]	Energy production and conversion	Molybdopterin oxidoreductase;; 2Fe-2S iron-sulfur cluster binding domain;; NADH-ubiquinone oxidoreductase-G iron-sulfur binding region;; Domain of unknown function (DUF1982);; 2Fe-2S iron-sulfur cluster binding domain	NADH-ubiquinone oxidoreductase 75 kDa subunit, mitochondrial (Precursor) GN=ND75 OS=Drosophila melanogaster (Fruit fly) PE=2 SV=3	C	Energy production and conversion	NADH-ubiquinone oxidoreductase 75 kDa subunit, mitochondrial [Crassostrea gigas]	0.119108862	0.138432891	5
c69717.graph_c0	[C]	Energy production and conversion	Biological Process: tricarboxylic acid cycle (GO:0006099);; Biological Process: malate metabolic process (GO:0006108);; Molecular Function: L-malate dehydrogenase activity (GO:0030060);; Biological Process: cellular carbohydrate metabolic process (GO:0044262);;	K00026|8.20297e-149|lgi:LOTGIDRAFT_225558|hypothetical protein; K00026 malate dehydrogenase [EC:1.1.1.37] (A)	[C]	Energy production and conversion	lactate/malate dehydrogenase, alpha/beta C-terminal domain;; lactate/malate dehydrogenase, NAD binding domain;; Tetrahydrofolate dehydrogenase/cyclohydrolase, NAD(P)-binding domain	Probable malate dehydrogenase, mitochondrial (Precursor) GN=mdh-2 OS=Caenorhabditis elegans PE=3 SV=1	C	Energy production and conversion	PREDICTED: malate dehydrogenase, mitochondrial-like isoform X2 [Aplysia californica]	-0.474880282	0.406565442	6
c58323.graph_c0	[M]	Cell wall/membrane/envelope biogenesis	--	--	[MW]	--	Fasciclin domain	--	W	Extracellular structures	Periostin [Crassostrea gigas]	-1.436622707	0.181737168	5
c66785.graph_c0	--	--	--	--	[BT]	--	Cupin-like domain	JmjC domain-containing protein C GN=jcdC OS=Dictyostelium discoideum (Slime mold) PE=3 SV=2	T	Signal transduction mechanisms	JmjC domain-containing protein 5 [Crassostrea gigas]	0.529738178	1.082619788	6
c76363.graph_c0	--	--	--	--	--	--	--	--	--	--	hypothetical protein CGI_10021277 [Crassostrea gigas]	0.802065624	-0.103571074	5
c60771.graph_c0	--	--	Molecular Function: structural constituent of ribosome (GO:0003735);; Cellular Component: ribosome (GO:0005840);; Biological Process: translation (GO:0006412);;	--	[JO]	--	Ribosomal protein S30;; Ubiquitin family	40S ribosomal protein S30 GN=RPS30 OS=Plasmodium falciparum (isolate 3D7) PE=1 SV=1	J	Translation, ribosomal structure and biogenesis	ribosomal protein S30 [Argopecten irradians]	-0.025348435	-0.006867784	5
c71977.graph_c0	[C]	Energy production and conversion	Molecular Function: electron carrier activity (GO:0009055);;	K03521|2.17783e-85|spu:580475|electron transfer flavoprotein subunit beta-like; K03521 electron transfer flavoprotein beta subunit (A)	[C]	Energy production and conversion	Electron transfer flavoprotein domain	Electron transfer flavoprotein subunit beta GN=etfb OS=Dictyostelium discoideum (Slime mold) PE=3 SV=1	C	Energy production and conversion	Electron transfer flavoprotein subunit beta [Crassostrea gigas]	0.171515596	0.029438118	5
c67853.graph_c0	--	--	Molecular Function: nucleotide binding (GO:0000166);; Molecular Function: aminoacyl-tRNA ligase activity (GO:0004812);; Biological Process: tRNA aminoacylation for protein translation (GO:0006418);;	K02137|2.00122e-62|aag:AaeL_AAEL010823|ATP synthase delta chain; K02137 F-type H+-transporting ATPase subunit O (A)	[C]	Energy production and conversion	ATP synthase delta (OSCP) subunit	ATP synthase subunit O, mitochondrial (Precursor) GN=Oscp OS=Drosophila melanogaster (Fruit fly) PE=2 SV=2	C	Energy production and conversion	PREDICTED: ATP synthase subunit O, mitochondrial-like [Aplysia californica]	-0.016240739	0.39155088	6
c76080.graph_c0	[OC]	--	Cellular Component: cytoplasm (GO:0005737);; Biological Process: cellular protein modification process (GO:0006464);; Biological Process: body morphogenesis (GO:0010171);; Molecular Function: protein disulfide oxidoreductase activity (GO:0015035);; Biological Process: oviposition (GO:0018991);; Biological Process: locomotion (GO:0040011);; Biological Process: positive regulation of multicellular …	--	[OC]	--	Thioredoxin	Protein disulfide-isomerase 1 (Precursor) GN=pdi-1 OS=Caenorhabditis elegans PE=3 SV=1	O	Posttranslational modification, protein turnover, chaperones	Thioredoxin-related transmembrane protein 1 [Crassostrea gigas]	0.127865778	-0.387562067	4
c68319.graph_c0	[G]	Carbohydrate transport and metabolism	Molecular Function: 3'(2'),5'-bisphosphate nucleotidase activity (GO:0008441);; Biological Process: phosphatidylinositol phosphorylation (GO:0046854);;	K01082|4.70801e-143|lgi:LOTGIDRAFT_127279|hypothetical protein; K01082 3'(2'), 5'-bisphosphate nucleotidase [EC:3.1.3.7] (A)	[F]	Nucleotide transport and metabolism	Inositol monophosphatase family	3&apos;(2&apos;),5&apos;-bisphosphate nucleotidase 1 GN=bpnt1 OS=Dictyostelium discoideum (Slime mold) PE=3 SV=1	F	Nucleotide transport and metabolism	PREDICTED: 3&apos;(2&apos;),5&apos;-bisphosphate nucleotidase 1-like isoform X1 [Aplysia californica]	0.081666048	0.460176521	6
c57231.graph_c0	--	--	--	--	[TU]	--	Membrane-associating domain	--	U	Intracellular trafficking, secretion, and vesicular transport	Synaptogyrin-2 [Crassostrea gigas]	-0.045890763	0.450657332	6
c70213.graph_c0	--	--	--	--	--	--	--	Feeding circuit activating peptide h (Precursor) OS=Aplysia californica (California sea hare) PE=1 SV=1	--	--	feeding circuit activating peptide [Crassostrea gigas]	1.390459079	0.08680539	5
c77748.graph_c2	--	--	--	--	--	--	Insulin growth factor-like family	Galaxin {ECO:0000312|EMBL:ADI50283.1} (Precursor) OS=Acropora millepora (Staghorn coral) PE=1 SV=1	R	General function prediction only	PREDICTED: uncharacterized protein LOC100892964 [Strongylocentrotus purpuratus]	3.563160379	0.012845648	2
c77001.graph_c2	--	--	Molecular Function: zinc ion binding (GO:0008270);;	K14380|6.39797e-138|hro:HELRODRAFT_114881|hypothetical protein; K14380 four and a half LIM domains protein 2 (A)	[TZR]	--	LIM domain	Paxillin-B GN=paxB OS=Dictyostelium discoideum (Slime mold) PE=2 SV=1	Z	Cytoskeleton	Four and a half LIM domains protein 2 [Crassostrea gigas]	-1.199506204	-1.126492458	4
c62072.graph_c0	[CE]	--	Molecular Function: magnesium ion binding (GO:0000287);; Molecular Function: isocitrate dehydrogenase (NAD+) activity (GO:0004449);; Biological Process: tricarboxylic acid cycle (GO:0006099);; Molecular Function: NAD binding (GO:0051287);;	K00030|3.9444e-130|lgi:LOTGIDRAFT_192884|hypothetical protein; K00030 isocitrate dehydrogenase (NAD+) [EC:1.1.1.41] (A)	[E]	Amino acid transport and metabolism	Isocitrate/isopropylmalate dehydrogenase	Probable isocitrate dehydrogenase [NAD] subunit alpha, mitochondrial (Precursor) GN=l(1)G0156 OS=Drosophila melanogaster (Fruit fly) PE=2 SV=1	E	Amino acid transport and metabolism	Isocitrate dehydrogenase [NAD] subunit alpha, mitochondrial [Crassostrea gigas]	0.983967394	0.509941006	6
c45928.graph_c0	--	--	--	--	--	--	--	Short-chain collagen C4 (Fragment) OS=Ephydatia muelleri (Mueller&apos;s freshwater sponge) PE=2 SV=1	--	--	Short-chain collagen C4 [Crassostrea gigas]	-1.021299435	-0.141194386	5
c77955.graph_c1	--	--	Biological Process: mechanosensory behavior (GO:0007638);; Cellular Component: integral component of membrane (GO:0016021);; Cellular Component: neuron projection membrane (GO:0032589);;	K17286|5.62537e-67|lgi:LOTGIDRAFT_214616|hypothetical protein; K17286 erythrocyte band 7 integral membrane protein (A)	[C]	Energy production and conversion	SPFH domain / Band 7 family	Mechanosensory protein 2 GN=mec-2 OS=Caenorhabditis elegans PE=1 SV=1	C	Energy production and conversion	Mechanosensory protein 2 [Crassostrea gigas]	0.3378692	0.171178365	5
c60072.graph_c0	--	--	--	--	--	--	--	Protein DDB_G0287365 (Precursor) GN=DDB_G0287365 OS=Dictyostelium discoideum (Slime mold) PE=3 SV=1	S	Function unknown	hypothetical protein LOTGIDRAFT_228687 [Lottia gigantea]	3.415274803	1.246397145	3
c28022.graph_c0	[J]	Translation, ribosomal structure and biogenesis	Molecular Function: structural constituent of ribosome (GO:0003735);; Cellular Component: ribosome (GO:0005840);; Biological Process: translational elongation (GO:0006414);;	K02943|1.08129e-23|lgi:LOTGIDRAFT_121932|hypothetical protein; K02943 large subunit ribosomal protein LP2 (A)	[J]	Translation, ribosomal structure and biogenesis	60s Acidic ribosomal protein	60S acidic ribosomal protein P2 OS=Branchiostoma floridae (Florida lancelet) PE=3 SV=1	J	Translation, ribosomal structure and biogenesis	ribosomal protein [Mytilus galloprovincialis]	-0.6618332	0.238286502	5
c65190.graph_c0	--	--	--	K02266|8.26937e-07|aga:AgaP_AGAP000851|AGAP000851-PA; K02266 cytochrome c oxidase subunit 6a (A)	[C]	Energy production and conversion	Cytochrome c oxidase subunit VIa	--	C	Energy production and conversion	PREDICTED: cytochrome c oxidase subunit 6A1, mitochondrial-like [Diaphorina citri]	-0.170524355	0.061712801	5
c70814.graph_c0	--	--	--	K09586|4.07538e-99|lgi:LOTGIDRAFT_214161|hypothetical protein; K09586 endoplasmic reticulum protein 29 (A)	--	--	ERp29, N-terminal domain;; Endoplasmic reticulum protein ERp29, C-terminal domain	Protein windbeutel (Precursor) GN=wbl OS=Drosophila melanogaster (Fruit fly) PE=1 SV=1	O	Posttranslational modification, protein turnover, chaperones	Endoplasmic reticulum protein ERp29 [Crassostrea gigas]	0.50651543	0.603313364	6
c76103.graph_c0	[P]	Inorganic ion transport and metabolism	--	K01672|6.4596e-83|lgi:LOTGIDRAFT_131044|hypothetical protein; K01672 carbonic anhydrase [EC:4.2.1.1] (A)	[R]	General function prediction only	Eukaryotic-type carbonic anhydrase	Putative carbonic anhydrase 3 GN=cah-3 OS=Caenorhabditis elegans PE=3 SV=1	R	General function prediction only	carbonic anhydrase [Crassostrea gigas]	0.691222156	0.444305478	6
c29157.graph_c0	--	--	--	--	--	--	--	--	--	--	Monocarboxylate transporter 12 [Crassostrea gigas]	0.871756719	0.151579671	5
c67137.graph_c0	--	--	--	--	[U]	Intracellular trafficking, secretion, and vesicular transport	--	Putative vacuolar protein sorting-associated protein 13C GN=tipC OS=Dictyostelium discoideum (Slime mold) PE=3 SV=1	U	Intracellular trafficking, secretion, and vesicular transport	hypothetical protein LOTGIDRAFT_160876 [Lottia gigantea]	-1.119064331	-0.1314333	5
c76819.graph_c0	[U]	Intracellular trafficking, secretion, and vesicular transport	Molecular Function: structural molecule activity (GO:0005198);; Biological Process: intracellular protein transport (GO:0006886);; Biological Process: vesicle-mediated transport (GO:0016192);; Cellular Component: COPI vesicle coat (GO:0030126);;	K17301|0|lgi:LOTGIDRAFT_183679|hypothetical protein; K17301 coatomer, subunit beta (A)	[U]	Intracellular trafficking, secretion, and vesicular transport	Coatomer beta subunit appendage platform;; Coatomer beta C-terminal region;; Adaptin N terminal region	Coatomer subunit beta GN=betaCop OS=Drosophila melanogaster (Fruit fly) PE=2 SV=2	U	Intracellular trafficking, secretion, and vesicular transport	Coatomer subunit beta [Crassostrea gigas]	0.203350617	-0.094509568	5
c77144.graph_c0	[C]	Energy production and conversion	Cellular Component: vacuolar proton-transporting V-type ATPase, V1 domain (GO:0000221);; Biological Process: ATP hydrolysis coupled proton transport (GO:0015991);; Cellular Component: plasma membrane proton-transporting V-type ATPase complex (GO:0033181);; Molecular Function: proton-transporting ATPase activity, rotational mechanism (GO:0046961);;	K02150|2.64773e-90|lgi:LOTGIDRAFT_209321|hypothetical protein; K02150 V-type H+-transporting ATPase subunit E (A)	[C]	Energy production and conversion	ATP synthase (E/31 kDa) subunit	V-type proton ATPase subunit E GN=Vha26 OS=Drosophila melanogaster (Fruit fly) PE=2 SV=1	C	Energy production and conversion	V-type proton ATPase subunit E [Crassostrea gigas]	-0.072143871	0.436803157	6
c64611.graph_c0	[O]	Posttranslational modification, protein turnover, chaperones	Molecular Function: ATP binding (GO:0005524);; Biological Process: response to stress (GO:0006950);;	K03283|0|lgi:LOTGIDRAFT_198956|hypothetical protein; K03283 heat shock 70kDa protein 1/8 (A)	[O]	Posttranslational modification, protein turnover, chaperones	Hsp70 protein;; NAD-specific glutamate dehydrogenase;; NAD-specific glutamate dehydrogenase	Heat shock protein 70 B2 GN=HSP70B2 OS=Anopheles albimanus (New world malaria mosquito) PE=3 SV=1	O	Posttranslational modification, protein turnover, chaperones	Heat shock protein 70 B2 [Crassostrea gigas]	2.003795679	-0.064143618	2
c71123.graph_c0	--	--	Molecular Function: hydrolase activity (GO:0016787);;	--	[O]	Posttranslational modification, protein turnover, chaperones	Papain family cysteine protease;; Cathepsin propeptide inhibitor domain (I29)	Counting factor associated protein D (Precursor) GN=cfaD OS=Dictyostelium discoideum (Slime mold) PE=1 SV=1	O	Posttranslational modification, protein turnover, chaperones	hypothetical protein LOTGIDRAFT_111926, partial [Lottia gigantea]	0.405226858	0.845378983	6
c52630.graph_c0	--	--	--	--	--	--	Repulsive guidance molecule (RGM) N-terminus	--	--	--	--	0.174601267	0.272561383	6
c67440.graph_c0	[R]	General function prediction only	Molecular Function: structural molecule activity (GO:0005198);; Biological Process: intracellular protein transport (GO:0006886);; Biological Process: vesicle-mediated transport (GO:0016192);; Molecular Function: myosin heavy chain kinase activity (GO:0016905);; Cellular Component: COPI vesicle coat (GO:0030126);;	K05236|0|lgi:LOTGIDRAFT_218145|hypothetical protein; K05236 coatomer protein complex, subunit alpha (xenin) (A)	[U]	Intracellular trafficking, secretion, and vesicular transport	Coatomer (COPI) alpha subunit C-terminus;; Coatomer WD associated region;; WD domain, G-beta repeat	Coatomer subunit alpha GN=copa OS=Dictyostelium discoideum (Slime mold) PE=3 SV=1	U	Intracellular trafficking, secretion, and vesicular transport	Coatomer subunit alpha [Crassostrea gigas]	0.454250037	-0.085302845	5
c67461.graph_c0	--	--	Molecular Function: zinc ion binding (GO:0008270);;	K09377|1.43966e-65|lgi:LOTGIDRAFT_204895|hypothetical protein; K09377 cysteine and glycine-rich protein (A)	[TZ]	--	LIM domain	Muscle LIM protein Mlp84B GN=Mlp84B OS=Drosophila melanogaster (Fruit fly) PE=1 SV=1	Z	Cytoskeleton	Muscle LIM protein Mlp84B [Crassostrea gigas]	0.336474649	-0.41739146	4
c61347.graph_c0	--	--	Molecular Function: RNA binding (GO:0003723);;	K13210|1.61885e-28|lgi:LOTGIDRAFT_130231|hypothetical protein; K13210 far upstream element-binding protein (A)	[A]	RNA processing and modification	KH domain;; KH domain	--	A	RNA processing and modification	Far upstream element-binding protein 3 [Crassostrea gigas]	-0.621870937	-0.131078391	5
c65377.graph_c0	[C]	Energy production and conversion	Molecular Function: iron ion binding (GO:0005506);; Cellular Component: mitochondrial intermembrane space (GO:0005758);; Molecular Function: electron carrier activity (GO:0009055);; Molecular Function: heme binding (GO:0020037);; Biological Process: electron transport chain (GO:0022900);; Cellular Component: respiratory chain (GO:0070469);;	K08738|6.72716e-60|bfo:BRAFLDRAFT_58396|hypothetical protein; K08738 cytochrome c (A)	[C]	Energy production and conversion	Cytochrome c;; Cytochrome C oxidase, cbb3-type, subunit III	Cytochrome c OS=Pectinaria gouldii (Trumpet worm) PE=3 SV=1	C	Energy production and conversion	cytochrome c [Branchiostoma belcheri]	-0.169101602	0.084840995	5
c77371.graph_c0	--	--	--	K18468|0|lgi:LOTGIDRAFT_206542|hypothetical protein; K18468 vacuolar protein sorting-associated protein 35 (A)	[U]	Intracellular trafficking, secretion, and vesicular transport	Vacuolar protein sorting-associated protein 35	Vacuolar protein sorting-associated protein 35 GN=vps35 OS=Dictyostelium discoideum (Slime mold) PE=3 SV=1	U	Intracellular trafficking, secretion, and vesicular transport	Vacuolar protein sorting-associated protein 35, partial [Crassostrea gigas]	-0.198145338	0.345243903	6
c73821.graph_c0	--	--	--	K06826|5.62285e-117|lgi:LOTGIDRAFT_208735|hypothetical protein; K06826 nidogen (entactin) (A)	[MW]	--	Low-density lipoprotein receptor repeat class B;; EGF domain;; Complement Clr-like EGF-like;; EGF-like domain	Putative vitellogenin receptor (Precursor) GN=yl OS=Drosophila melanogaster (Fruit fly) PE=1 SV=2	T	Signal transduction mechanisms	Nidogen-2 [Crassostrea gigas]	1.490035467	0.007112958	5
c63681.graph_c0	[R]	General function prediction only	Molecular Function: sphingomyelin phosphodiesterase activity (GO:0004767);; Molecular Function: GTP binding (GO:0005525);; Cellular Component: intracellular (GO:0005622);; Biological Process: small GTPase mediated signal transduction (GO:0007264);; Cellular Component: membrane (GO:0016020);; Biological Process: cell division (GO:0051301);;	K04392|3.47597e-118|lgi:LOTGIDRAFT_187185|hypothetical protein; K04392 Ras-related C3 botulinum toxin substrate 1 (A)	[R]	General function prediction only	Ras family;; Miro-like protein;; ADP-ribosylation factor family	Ras-related protein Rac2 (Precursor) GN=Rac2 OS=Drosophila melanogaster (Fruit fly) PE=1 SV=1	Z	Cytoskeleton	Ras-related C3 botulinum toxin substrate 2 [Crassostrea gigas]	-0.840599669	0.254828917	5
c68139.graph_c0	[P]	Inorganic ion transport and metabolism	Molecular Function: superoxide dismutase activity (GO:0004784);; Biological Process: superoxide metabolic process (GO:0006801);; Molecular Function: metal ion binding (GO:0046872);; Biological Process: oxidation-reduction process (GO:0055114);;	K04565|1.16688e-67|spu:579361|superoxide dismutase [Cu-Zn]-like; K04565 superoxide dismutase, Cu-Zn family [EC:1.15.1.1] (A)	[P]	Inorganic ion transport and metabolism	Copper/zinc superoxide dismutase (SODC)	Superoxide dismutase [Cu-Zn] GN=Sod OS=Drosophila willistoni (Fruit fly) PE=3 SV=2	P	Inorganic ion transport and metabolism	superoxide dismutase [Mytilus galloprovincialis]	-0.036772826	0.081856708	5
c67459.graph_c0	[O]	Posttranslational modification, protein turnover, chaperones	--	K00799|4.82576e-73|lgi:LOTGIDRAFT_191561|hypothetical protein; K00799 glutathione S-transferase [EC:2.5.1.18] (A)	[O]	Posttranslational modification, protein turnover, chaperones	Glutathione S-transferase, N-terminal domain;; Glutathione S-transferase, N-terminal domain;; Glutathione S-transferase, N-terminal domain;; Glutathione S-transferase, C-terminal domain;; Glutathione S-transferase, C-terminal domain	Pyrimidodiazepine synthase {ECO:0000305} OS=Drosophila melanogaster (Fruit fly) PE=1 SV=1	O	Posttranslational modification, protein turnover, chaperones	hypothetical protein LOTGIDRAFT_191561 [Lottia gigantea]	-1.058538542	0.639507547	6
c74201.graph_c0	[IQR]	--	Biological Process: metabolic process (GO:0008152);; Molecular Function: oxidoreductase activity (GO:0016491);;	K00079|2.60295e-41|lgi:LOTGIDRAFT_191692|hypothetical protein; K00079 carbonyl reductase 1 [EC:1.1.1.184 1.1.1.189 1.1.1.197] (A)	[Q]	Secondary metabolites biosynthesis, transport and catabolism	short chain dehydrogenase;; Enoyl-(Acyl carrier protein) reductase;; KR domain	--	Q	Secondary metabolites biosynthesis, transport and catabolism	Carbonyl reductase [NADPH] 1 [Crassostrea gigas]	-0.182282644	0.101060749	5
c62096.graph_c0	--	--	--	--	--	--	--	--	--	--	hypothetical protein CGI_10023461 [Crassostrea gigas]	2.807059395	0.10521804	2
c55923.graph_c0	--	--	--	--	--	--	--	--	--	--	hypothetical protein CGI_10017835 [Crassostrea gigas]	4.228057522	1.251197212	3
c68500.graph_c0	--	--	--	--	--	--	Putative phosphatase (DUF442);; Protein-tyrosine phosphatase	--	--	--	PREDICTED: uncharacterized protein LOC101857383 isoform X2 [Aplysia californica]	-1.031967875	1.216385851	6
c62319.graph_c0	--	--	Cellular Component: signal peptidase complex (GO:0005787);; Biological Process: signal peptide processing (GO:0006465);; Molecular Function: peptidase activity (GO:0008233);; Cellular Component: integral component of membrane (GO:0016021);;	K12948|6.90849e-69|aag:AaeL_AAEL000947|microsomal signal peptidase 23 kd subunit (spc22/23); K12948 signal peptidase complex subunit 3 [EC:3.4.-.-] (A)	[U]	Intracellular trafficking, secretion, and vesicular transport	Signal peptidase subunit	Signal peptidase complex subunit 3 GN=Spase22-23 OS=Drosophila melanogaster (Fruit fly) PE=2 SV=1	U	Intracellular trafficking, secretion, and vesicular transport	Signal peptidase complex subunit 3 [Crassostrea gigas]	0.7643991	-0.001824725	5
c71223.graph_c0	[K]	Transcription	Molecular Function: nucleic acid binding (GO:0003676);; Cellular Component: ribonucleoprotein complex (GO:0030529);;	K11087|3.77755e-37|lgi:LOTGIDRAFT_187321|hypothetical protein; K11087 small nuclear ribonucleoprotein D1 (A)	[A]	RNA processing and modification	LSM domain	Probable small nuclear ribonucleoprotein Sm D1 GN=SmD1 OS=Drosophila melanogaster (Fruit fly) PE=1 SV=1	A	RNA processing and modification	hypothetical protein LOTGIDRAFT_187321 [Lottia gigantea]	-0.396308498	-0.666689418	4
c77489.graph_c0	[RTKL]	--	Molecular Function: protein serine/threonine kinase activity (GO:0004674);; Molecular Function: ATP binding (GO:0005524);; Biological Process: protein phosphorylation (GO:0006468);;	--	[Z]	Cytoskeleton	Protein kinase domain;; Immunoglobulin I-set domain;; Protein tyrosine kinase;; Immunoglobulin domain;; Immunoglobulin V-set domain;; Immunoglobulin domain;; Immunoglobulin domain	Twitchin {ECO:0000303|PubMed:7190524} OS=Caenorhabditis elegans PE=1 SV=3	T	Signal transduction mechanisms	twitchin [Mytilus galloprovincialis]	1.857802302	-1.014733531	4
c67336.graph_c0	[O]	Posttranslational modification, protein turnover, chaperones	Molecular Function: threonine-type endopeptidase activity (GO:0004298);; Cellular Component: nucleus (GO:0005634);; Cellular Component: cytoplasm (GO:0005737);; Biological Process: ubiquitin-dependent protein catabolic process (GO:0006511);; Cellular Component: proteasome core complex, alpha-subunit complex (GO:0019773);;	K02726|9.23942e-143|lgi:LOTGIDRAFT_189380|hypothetical protein; K02726 20S proteasome subunit alpha 2 [EC:3.4.25.1] (A)	[O]	Posttranslational modification, protein turnover, chaperones	Proteasome subunit;; Proteasome subunit A N-terminal signature	Proteasome subunit alpha type-2 GN=Prosalpha2 OS=Drosophila melanogaster (Fruit fly) PE=1 SV=1	O	Posttranslational modification, protein turnover, chaperones	Proteasome subunit alpha type-2 [Crassostrea gigas]	0.045105598	0.370493245	6
c74889.graph_c0	[UR]	--	Biological Process: cell communication (GO:0007154);; Molecular Function: phosphatidylinositol binding (GO:0035091);;	K17917|0|lgi:LOTGIDRAFT_162699|hypothetical protein; K17917 sorting nexin-1/2 (A)	[U]	Intracellular trafficking, secretion, and vesicular transport	Vps5 C terminal like;; PX domain;; WASP-binding domain of Sorting nexin protein	--	U	Intracellular trafficking, secretion, and vesicular transport	Sorting nexin-2 [Crassostrea gigas]	-0.107047995	0.401647978	6
c56222.graph_c0	[J]	Translation, ribosomal structure and biogenesis	Molecular Function: structural constituent of ribosome (GO:0003735);; Cellular Component: ribosome (GO:0005840);; Biological Process: translation (GO:0006412);; Molecular Function: rRNA binding (GO:0019843);;	K02940|7.13784e-93|ame:551107|RpL9, GB15648; ribosomal protein L9; K02940 large subunit ribosomal protein L9e (A)	[J]	Translation, ribosomal structure and biogenesis	Ribosomal protein L6	60S ribosomal protein L9 GN=RpL9 OS=Spodoptera frugiperda (Fall armyworm) PE=2 SV=1	J	Translation, ribosomal structure and biogenesis	ribosomal protein L9 [Ostrea edulis]	0.011369953	-0.314080758	4
c70049.graph_c0	--	--	Molecular Function: arginine kinase activity (GO:0004054);; Molecular Function: ATP binding (GO:0005524);; Biological Process: phosphorylation (GO:0016310);;	K00933|2.73936e-158|lgi:LOTGIDRAFT_183253|hypothetical protein; K00933 creatine kinase [EC:2.7.3.2] (A)	[C]	Energy production and conversion	ATP:guanido phosphotransferase, C-terminal catalytic domain;; ATP:guanido phosphotransferase, N-terminal domain	Arginine kinase OS=Liolophura japonica (Chiton) PE=2 SV=1	C	Energy production and conversion	arginine kinase [Crassostrea gigas]	0.235721867	-0.19856303	5
c16560.graph_c0	[J]	Translation, ribosomal structure and biogenesis	Molecular Function: structural constituent of ribosome (GO:0003735);; Cellular Component: ribosome (GO:0005840);; Biological Process: translation (GO:0006412);;	K02918|3.67514e-53|pss:102459686|RPL35; ribosomal protein L35; K02918 large subunit ribosomal protein L35e (A)	[J]	Translation, ribosomal structure and biogenesis	Ribosomal L29 protein	60S ribosomal protein L35 GN=rpl-35 OS=Caenorhabditis elegans PE=3 SV=1	J	Translation, ribosomal structure and biogenesis	putative ribosomal protein L35 [Sipunculus nudus]	-0.38110839	-0.391390665	4
c77721.graph_c0	--	--	--	--	[R]	General function prediction only	Tumour protein D52 family	Uncharacterized protein F13E6.1 GN=F13E6.1 OS=Caenorhabditis elegans PE=3 SV=2	R	General function prediction only	Tumor protein D54 [Crassostrea gigas]	-0.486403317	0.660351048	6
c67158.graph_c0	[G]	Carbohydrate transport and metabolism	Biological Process: carbohydrate metabolic process (GO:0005975);; Molecular Function: hydrolase activity, acting on glycosyl bonds (GO:0016798);;	K01206|8.20531e-111|lgi:LOTGIDRAFT_230702|hypothetical protein; K01206 alpha-L-fucosidase [EC:3.2.1.51] (A)	[G]	Carbohydrate transport and metabolism	Alpha-L-fucosidase	Alpha-L-fucosidase (Precursor) GN=BRAFLDRAFT_56888 OS=Branchiostoma floridae (Florida lancelet) PE=3 SV=2	G	Carbohydrate transport and metabolism	Plasma alpha-L-fucosidase [Crassostrea gigas]	2.041129652	-0.047291903	2
c68372.graph_c0	--	--	Molecular Function: motor activity (GO:0003774);; Molecular Function: actin binding (GO:0003779);; Molecular Function: calmodulin binding (GO:0005516);; Molecular Function: ATP binding (GO:0005524);; Cellular Component: myofibril (GO:0030016);; Cellular Component: myosin filament (GO:0032982);;	K17751|9.2162e-107|dsi:Dsim_GD24081|GD24081 gene product from transcript GD24081-RA; K17751 myosin heavy chain 6/7 (A)	[Z]	Cytoskeleton	Myosin tail	Myosin heavy chain, striated muscle OS=Argopecten irradians (Bay scallop) PE=1 SV=1	Z	Cytoskeleton	Myosin heavy chain, striated muscle [Crassostrea gigas]	1.640046514	-0.16738859	5
c28130.graph_c0	--	--	Cellular Component: lipid particle (GO:0005811);;	K02140|1.08986e-18|hro:HELRODRAFT_189182|hypothetical protein; K02140 F-type H+-transporting ATPase subunit g (A)	[C]	Energy production and conversion	Mitochondrial ATP synthase g subunit	Probable ATP synthase subunit g 2, mitochondrial GN=asg-2 OS=Caenorhabditis elegans PE=3 SV=1	C	Energy production and conversion	hypothetical protein HELRODRAFT_189182, partial [Helobdella robusta]	-0.264617377	0.230017467	5
c71271.graph_c0	[R]	General function prediction only	Molecular Function: nucleotide binding (GO:0000166);; Molecular Function: nucleic acid binding (GO:0003676);;	K12893|2.38366e-76|spu:594205|serine/arginine-rich splicing factor 4-like; K12893 splicing factor, arginine/serine-rich 4/5/6 (A)	[A]	RNA processing and modification	RNA recognition motif. (a.k.a. RRM, RBD, or RNP domain);; RNA recognition motif (a.k.a. RRM, RBD, or RNP domain);; RNA recognition motif. (a.k.a. RRM, RBD, or RNP domain);; RNA binding motif	Serine-arginine protein 55 GN=B52 OS=Drosophila melanogaster (Fruit fly) PE=1 SV=4	A	RNA processing and modification	PREDICTED: serine/arginine-rich splicing factor 4-like isoform X1 [Aplysia californica]	0.254641068	-0.723369812	4
c71381.graph_c0	[R]	General function prediction only	Biological Process: cellular process (GO:0009987);; Molecular Function: hydrolase activity (GO:0016787);;	K05306|7.41368e-138|lgi:LOTGIDRAFT_239110|hypothetical protein; K05306 phosphonoacetaldehyde hydrolase [EC:3.11.1.1] (A)	--	--	Haloacid dehalogenase-like hydrolase	--	R	General function prediction only	hypothetical protein LOTGIDRAFT_239110 [Lottia gigantea]	-0.828768801	0.33946498	6
c74811.graph_c0	--	--	--	K17261|3.4577e-151|ola:101166064|adenylyl cyclase-associated protein 1-like; K17261 adenylyl cyclase-associated protein (A)	[ZT]	--	Adenylate cyclase associated (CAP) N terminal;; Adenylate cyclase associated (CAP) C terminal	Adenylyl cyclase-associated protein GN=CAP OS=Hydra viridissima (Green hydra) PE=2 SV=1	Z	Cytoskeleton	Adenylyl cyclase-associated protein 1 [Crassostrea gigas]	-0.234377781	0.215199167	5
c72754.graph_c0	--	--	--	--	--	--	Phytanoyl-CoA dioxygenase (PhyH)	--	R	General function prediction only	PREDICTED: uncharacterized protein LOC101849867 isoform X2 [Aplysia californica]	0.216775862	-0.35549479	4
c74624.graph_c0	--	--	--	--	[U]	Intracellular trafficking, secretion, and vesicular transport	VHS domain;; GAT domain	Hepatocyte growth factor-regulated tyrosine kinase substrate GN=Hrs OS=Drosophila melanogaster (Fruit fly) PE=1 SV=1	U	Intracellular trafficking, secretion, and vesicular transport	Target of Myb protein 1 [Crassostrea gigas]	0.119433146	0.585486455	6
c45890.graph_c0	--	--	--	K05765|2.25323e-12|tad:TRIADDRAFT_57086|hypothetical protein; K05765 cofilin (A)	[Z]	Cytoskeleton	Cofilin/tropomyosin-type actin-binding protein	Actophorin OS=Acanthamoeba castellanii (Amoeba) PE=1 SV=2	Z	Cytoskeleton	PREDICTED: cofilin-like [Saccoglossus kowalevskii]	-0.130461494	0.334535508	6
c55496.graph_c0	[R]	General function prediction only	--	--	--	--	RNA recognition motif. (a.k.a. RRM, RBD, or RNP domain);; RNA recognition motif (a.k.a. RRM, RBD, or RNP domain);; RNA recognition motif. (a.k.a. RRM, RBD, or RNP domain);; RNA binding motif	Polyadenylate-binding protein GN=pAbp OS=Drosophila melanogaster (Fruit fly) PE=1 SV=3	R	General function prediction only	hypothetical protein LOTGIDRAFT_103237, partial [Lottia gigantea]	-0.348778712	-0.088390748	5
c74528.graph_c0	[G]	Carbohydrate transport and metabolism	Molecular Function: fructose-bisphosphate aldolase activity (GO:0004332);; Biological Process: glycolytic process (GO:0006096);;	K01623|0|lgi:LOTGIDRAFT_217342|hypothetical protein; K01623 fructose-bisphosphate aldolase, class I [EC:4.1.2.13] (A)	[G]	Carbohydrate transport and metabolism	Fructose-bisphosphate aldolase class-I	Fructose-bisphosphate aldolase OS=Schistosoma mansoni (Blood fluke) PE=2 SV=1	G	Carbohydrate transport and metabolism	Fructose-bisphosphate aldolase [Crassostrea gigas]	-3.43993059	0.562863063	9
c60893.graph_c0	--	--	Molecular Function: actin binding (GO:0003779);; Cellular Component: cytoplasm (GO:0005737);; Cellular Component: cytoskeleton (GO:0005856);; Biological Process: actin cytoskeleton organization (GO:0030036);;	K05759|3.43027e-73|nve:NEMVE_v1g246711|hypothetical protein; K05759 profilin (A)	[Z]	Cytoskeleton	Profilin	Profilin OS=Clypeaster japonicus (Sand dollar) PE=1 SV=2	Z	Cytoskeleton	RecName: Full=Profilin [Clypeaster japonicus]	-0.470160997	0.149107824	5
c77762.graph_c1	[R]	General function prediction only	--	K17768|2.64088e-63|clv:102087648|TOMM70A; translocase of outer mitochondrial membrane 70 homolog A (S. cerevisiae); K17768 mitochondrial import receptor subunit TOM70 (A)	[U]	Intracellular trafficking, secretion, and vesicular transport	TPR repeat;; Tetratricopeptide repeat;; Tetratricopeptide repeat;; Tetratricopeptide repeat;; Tetratricopeptide repeat;; Tetratricopeptide repeat;; Tetratricopeptide repeat;; Tetratricopeptide repeat;; Tetratricopeptide repeat;; Tetratricopeptide repeat;; Tetratricopeptide repeat	--	U	Intracellular trafficking, secretion, and vesicular transport	Mitochondrial import receptor subunit TOM70 [Crassostrea gigas]	0.251225493	-0.144523177	5
c70718.graph_c0	--	--	Biological Process: synaptic transmission (GO:0007268);; Biological Process: phospholipid scrambling (GO:0017121);; Molecular Function: phospholipid scramblase activity (GO:0017128);; Biological Process: neuron projection morphogenesis (GO:0048812);;	--	[M]	Cell wall/membrane/envelope biogenesis	Scramblase	--	M	Cell wall/membrane/envelope biogenesis	Phospholipid scramblase 2 [Crassostrea gigas]	-0.383066948	0.346136847	6
c72338.graph_c0	[R]	General function prediction only	--	--	[GQ]	--	Oxidoreductase family, NAD-binding Rossmann fold;; Glycosyltransferase sugar-binding region containing DXD motif;; TcdA/TcdB catalytic glycosyltransferase domain	--	Q	Secondary metabolites biosynthesis, transport and catabolism	Mannosyl phosphorylinositol ceramide synthase CSH1 [Crassostrea gigas]	0.501377094	0.354348992	6
c77385.graph_c1	[J]	Translation, ribosomal structure and biogenesis	Molecular Function: translation release factor activity (GO:0003747);; Molecular Function: GTPase activity (GO:0003924);; Molecular Function: GTP binding (GO:0005525);; Cellular Component: cytosol (GO:0005829);; Biological Process: GTP catabolic process (GO:0006184);; Biological Process: translational termination (GO:0006415);; Molecular Function: nucleotidyltransferase activity (GO:0016779);;	K03267|0|dre:325284|gspt1l, gspt1, hm:zehn1143, wu:fa91e05, wu:fc64f03, zehn1143; G1 to S phase transition 1, like; K03267 peptide chain release factor subunit 3 (A)	[J]	Translation, ribosomal structure and biogenesis	Elongation factor Tu GTP binding domain;; Elongation factor Tu C-terminal domain;; Elongation factor Tu domain 2	Eukaryotic peptide chain release factor GTP-binding subunit GN=erf3 OS=Dictyostelium discoideum (Slime mold) PE=2 SV=1	J	Translation, ribosomal structure and biogenesis	Eukaryotic peptide chain release factor GTP-binding subunit ERF3B [Crassostrea gigas]	0.000887094	-0.152295023	5
c77352.graph_c0	[G]	Carbohydrate transport and metabolism	Molecular Function: phosphoglycerate kinase activity (GO:0004618);; Molecular Function: ATP binding (GO:0005524);; Biological Process: glycolytic process (GO:0006096);; Biological Process: phosphorylation (GO:0016310);;	K00927|0|cbr:CBG11974|Cbr-pgk-1; C. briggsae CBR-PGK-1 protein; K00927 phosphoglycerate kinase [EC:2.7.2.3] (A)	[G]	Carbohydrate transport and metabolism	Phosphoglycerate kinase	Probable phosphoglycerate kinase GN=pgk-1 OS=Caenorhabditis elegans PE=1 SV=1	G	Carbohydrate transport and metabolism	Phosphoglycerate kinase 1 [Crassostrea gigas]	-0.222853198	0.341710025	6
c71373.graph_c0	--	--	--	K06832|8.33307e-75|bfo:BRAFLDRAFT_126856|hypothetical protein; K06832 galectin-8 (A)	[W]	Extracellular structures	Galactoside-binding lectin	32 kDa beta-galactoside-binding lectin GN=lec-1 OS=Caenorhabditis elegans PE=1 SV=1	W	Extracellular structures	Galectin-4 [Crassostrea gigas]	-0.687006573	0.023693687	5
c45879.graph_c0	[K]	Transcription	Molecular Function: nucleic acid binding (GO:0003676);; Cellular Component: ribonucleoprotein complex (GO:0030529);;	K11099|3.57132e-36|tca:656057|probable small nuclear ribonucleoprotein G; K11099 small nuclear ribonucleoprotein G (A)	[A]	RNA processing and modification	LSM domain	Probable small nuclear ribonucleoprotein G GN=SmG OS=Drosophila melanogaster (Fruit fly) PE=1 SV=1	A	RNA processing and modification	small nuclear ribonucleoprotein polypeptide G protein [Crassostrea ariakensis]	-0.00111987	0.131327542	5
c73962.graph_c0	[O]	Posttranslational modification, protein turnover, chaperones	Cellular Component: membrane (GO:0016020);;	K17080|5.07108e-137|aga:AgaP_AGAP009323|AGAP009323-PA; K17080 prohibitin 1 (A)	[O]	Posttranslational modification, protein turnover, chaperones	SPFH domain / Band 7 family	Protein l(2)37Cc GN=l(2)37Cc OS=Drosophila melanogaster (Fruit fly) PE=2 SV=2	O	Posttranslational modification, protein turnover, chaperones	AGAP009323-PA [Anopheles gambiae str. PEST]	-0.874993344	0.37855132	6
c72860.graph_c0	--	--	Biological Process: response to stress (GO:0006950);;	--	[O]	Posttranslational modification, protein turnover, chaperones	Hsp20/alpha crystallin family	Heat shock protein 27 GN=Hsp27 OS=Drosophila melanogaster (Fruit fly) PE=1 SV=2	O	Posttranslational modification, protein turnover, chaperones	Alpha-crystallin B chain [Crassostrea gigas]	0.205868773	0.489033495	6
c76053.graph_c0	[E]	Amino acid transport and metabolism	Molecular Function: hydrolase activity (GO:0016787);; Molecular Function: metal ion binding (GO:0046872);;	K14213|0|lgi:LOTGIDRAFT_217473|hypothetical protein; K14213 Xaa-Pro dipeptidase [EC:3.4.13.9] (A)	[R]	General function prediction only	Metallopeptidase family M24;; Aminopeptidase P, N-terminal domain	Xaa-Pro dipeptidase GN=pepd OS=Dictyostelium discoideum (Slime mold) PE=1 SV=1	R	General function prediction only	hypothetical protein LOTGIDRAFT_217473 [Lottia gigantea]	-0.973516896	0.051965229	5
c73883.graph_c1	[J]	Translation, ribosomal structure and biogenesis	--	K01426|1.7381e-130|lgi:LOTGIDRAFT_225908|hypothetical protein; K01426 amidase [EC:3.5.1.4] (A)	[J]	Translation, ribosomal structure and biogenesis	Amidase	Glutamyl-tRNA(Gln) amidotransferase subunit A, mitochondrial {ECO:0000255|HAMAP-Rule:MF_03150} OS=Anopheles gambiae (African malaria mosquito) PE=3 SV=3	J	Translation, ribosomal structure and biogenesis	Amidase [Crassostrea gigas]	1.667907206	0.079390576	5
c62112.graph_c0	--	--	--	--	[TW]	--	Protein of unknown function (DUF272)	--	W	Extracellular structures	hypothetical protein LOTGIDRAFT_230689 [Lottia gigantea]	6.333040279	1.019943408	3
c45931.graph_c0	[J]	Translation, ribosomal structure and biogenesis	Molecular Function: structural constituent of ribosome (GO:0003735);; Cellular Component: ribosome (GO:0005840);; Biological Process: translation (GO:0006412);;	K02889|2.05058e-64|tru:101063141|60S ribosomal protein L21-like; K02889 large subunit ribosomal protein L21e (A)	[J]	Translation, ribosomal structure and biogenesis	Ribosomal protein L21e	60S ribosomal protein L21 (Fragment) GN=RPL21 OS=Pyura stolonifera (Sea squirt) PE=2 SV=2	J	Translation, ribosomal structure and biogenesis	60S ribosomal protein L21 [Crassostrea gigas]	0.104114855	0.45084912	6
c77493.graph_c0	--	--	Biological Process: response to stimulus (GO:0050896);;	--	[P]	Inorganic ion transport and metabolism	--	Chloride intracellular channel exc-4 GN=exc-4 OS=Caenorhabditis elegans PE=1 SV=2	P	Inorganic ion transport and metabolism	Chloride intracellular channel exc-4 [Crassostrea gigas]	-0.387561674	0.400208005	6
c67629.graph_c0	[E]	Amino acid transport and metabolism	Molecular Function: nucleic acid binding (GO:0003676);; Molecular Function: catalytic activity (GO:0003824);;	--	--	--	Glyoxalase-like domain;; Glyoxalase/Bleomycin resistance protein/Dioxygenase superfamily	Glyoxalase domain-containing protein 5 homolog GN=glod5 OS=Dictyostelium discoideum (Slime mold) PE=3 SV=1	S	Function unknown	Glyoxalase domain-containing protein 5, partial [Crassostrea gigas]	0.527105887	0.385679	6
c64200.graph_c0	--	--	--	K13199|2.76053e-23|lgi:LOTGIDRAFT_234584|hypothetical protein; K13199 plasminogen activator inhibitor 1 RNA-binding protein (A)	[R]	General function prediction only	Hyaluronan / mRNA binding family	--	R	General function prediction only	Plasminogen activator inhibitor 1 RNA-binding protein [Crassostrea gigas]	0.129337861	0.32252591	6
c70134.graph_c1	[O]	Posttranslational modification, protein turnover, chaperones	Molecular Function: ATP binding (GO:0005524);; Cellular Component: cytoplasm (GO:0005737);; Biological Process: protein folding (GO:0006457);; Molecular Function: unfolded protein binding (GO:0051082);;	K09494|0|lgi:LOTGIDRAFT_210058|hypothetical protein; K09494 T-complex protein 1 subunit beta (A)	[O]	Posttranslational modification, protein turnover, chaperones	TCP-1/cpn60 chaperonin family	T-complex protein 1 subunit beta GN=cct-2 OS=Caenorhabditis elegans PE=1 SV=2	O	Posttranslational modification, protein turnover, chaperones	T-complex protein 1 subunit beta [Crassostrea gigas]	-0.692157707	0.286805453	6
c56375.graph_c0	--	--	--	--	--	--	EF hand;; EF-hand domain pair;; EF-hand domain	--	--	--	hypothetical protein [Pinctada fucata]	-0.953678664	-0.233234224	5
c52399.graph_c0	[J]	Translation, ribosomal structure and biogenesis	Molecular Function: structural constituent of ribosome (GO:0003735);; Cellular Component: ribosome (GO:0005840);; Biological Process: translation (GO:0006412);;	K02870|2.28464e-94|bfo:BRAFLDRAFT_125332|hypothetical protein; K02870 large subunit ribosomal protein L12e (A)	[J]	Translation, ribosomal structure and biogenesis	Ribosomal protein L11, N-terminal domain;; Ribosomal protein L11, RNA binding domain	60S ribosomal protein L12 GN=rpl-12 OS=Caenorhabditis elegans PE=3 SV=1	J	Translation, ribosomal structure and biogenesis	ribosomal protein L12 [Argopecten irradians]	0.057784022	0.101601094	5
c69235.graph_c0	--	--	--	K05759|1.0902e-30|lgi:LOTGIDRAFT_183446|hypothetical protein; K05759 profilin (A)	--	--	Profilin	Profilin OS=Clypeaster japonicus (Sand dollar) PE=1 SV=2	S	Function unknown	RecName: Full=Profilin [Clypeaster japonicus]	1.246295644	0.263835254	6
c64931.graph_c0	[J]	Translation, ribosomal structure and biogenesis	--	K14564|0|lgi:LOTGIDRAFT_119841|hypothetical protein; K14564 nucleolar protein 56 (A)	[AJ]	--	Putative snoRNA binding domain;; NOSIC (NUC001) domain;; NOP5NT (NUC127) domain	Uncharacterized NOP5 family protein K07C5.4 GN=K07C5.4 OS=Caenorhabditis elegans PE=3 SV=1	A	RNA processing and modification	hypothetical protein LOTGIDRAFT_119841, partial [Lottia gigantea]	-0.920372255	-0.187473034	5
c72699.graph_c0	--	--	Biological Process: response to reactive oxygen species (GO:0000302);; Cellular Component: mitochondrial proton-transporting ATP synthase complex (GO:0005753);; Biological Process: cristae formation (GO:0042407);; Biological Process: mitochondrion morphogenesis (GO:0070584);;	K17785|3.26122e-135|lgi:LOTGIDRAFT_128909|hypothetical protein; K17785 mitofilin (A)	[M]	Cell wall/membrane/envelope biogenesis	Mitochondrial inner membrane protein	MICOS complex subunit Mic60 GN=CG6455 OS=Drosophila melanogaster (Fruit fly) PE=2 SV=4	M	Cell wall/membrane/envelope biogenesis	Mitochondrial inner membrane protein [Crassostrea gigas]	-0.10831914	1.172585644	6
c61760.graph_c0	[O]	Posttranslational modification, protein turnover, chaperones	Molecular Function: ATP binding (GO:0005524);; Cellular Component: cytoplasm (GO:0005737);; Biological Process: protein folding (GO:0006457);; Molecular Function: unfolded protein binding (GO:0051082);;	K09495|0|lgi:LOTGIDRAFT_204318|hypothetical protein; K09495 T-complex protein 1 subunit gamma (A)	[O]	Posttranslational modification, protein turnover, chaperones	TCP-1/cpn60 chaperonin family	T-complex protein 1 subunit gamma GN=Cctgamma OS=Drosophila melanogaster (Fruit fly) PE=2 SV=2	O	Posttranslational modification, protein turnover, chaperones	T-complex protein 1 subunit gamma [Crassostrea gigas]	-0.216388408	0.400980122	6
c70421.graph_c0	[IQ]	--	--	--	[I]	Lipid transport and metabolism	AMP-binding enzyme;; AMP-binding enzyme C-terminal domain	Luciferin 4-monooxygenase OS=Photuris pennsylvanica (Pennsylvania firefly) PE=2 SV=2	I	Lipid transport and metabolism	4-coumarate--CoA ligase [Crassostrea gigas]	0.292280172	0.370187589	6
c73593.graph_c0	--	--	--	--	--	--	--	--	S	Function unknown	--	0.69861082	0.003673036	5
c67348.graph_c0	[Q]	Secondary metabolites biosynthesis, transport and catabolism	--	K01061|7.28698e-61|lgi:LOTGIDRAFT_112179|hypothetical protein; K01061 carboxymethylenebutenolidase [EC:3.1.1.45] (A)	[R]	General function prediction only	Dienelactone hydrolase family;; Alpha/beta hydrolase family;; Alpha/beta hydrolase family;; BAAT / Acyl-CoA thioester hydrolase C terminal;; alpha/beta hydrolase fold	--	G	Carbohydrate transport and metabolism	Sodium- and chloride-dependent GABA transporter ine [Crassostrea gigas]	-0.113477119	0.016517366	5
c74726.graph_c0	[O]	Posttranslational modification, protein turnover, chaperones	Cellular Component: proteasome complex (GO:0000502);;	K03036|0|spu:588167|26S proteasome non-ATPase regulatory subunit 11-like; K03036 26S proteasome regulatory subunit N6 (A)	[O]	Posttranslational modification, protein turnover, chaperones	PCI domain	26S proteasome non-ATPase regulatory subunit 11 GN=Rpn6 OS=Drosophila melanogaster (Fruit fly) PE=1 SV=1	O	Posttranslational modification, protein turnover, chaperones	PREDICTED: 26S proteasome non-ATPase regulatory subunit 11-like [Aplysia californica]	-0.401986209	-0.234267598	5
c56368.graph_c0	--	--	Cellular Component: Arp2/3 protein complex (GO:0005885);; Biological Process: Arp2/3 complex-mediated actin nucleation (GO:0034314);;	K05755|1.09725e-102|aqu:100636857|actin-related protein 2/3 complex subunit 4-like; K05755 actin related protein 2/3 complex, subunit 4 (A)	[Z]	Cytoskeleton	ARP2/3 complex 20 kDa subunit (ARPC4)	Probable actin-related protein 2/3 complex subunit 4 GN=arx-6 OS=Caenorhabditis elegans PE=3 SV=1	Z	Cytoskeleton	Actin-related protein 2/3 complex subunit 4 [Crassostrea gigas]	-0.130070226	-0.311550083	4
c75029.graph_c0	--	--	--	--	--	--	--	--	R	General function prediction only	hypothetical protein CGI_10019003 [Crassostrea gigas]	0.361288028	0.647242264	6
c72207.graph_c0	--	--	--	K16197|7.9567e-93|ame:102655329|14-3-3 protein zeta-like; K16197 14-3-3 protein beta/theta/zeta (A)	[O]	Posttranslational modification, protein turnover, chaperones	14-3-3 protein	14-3-3 protein zeta GN=14-3-3zeta OS=Bombyx mori (Silk moth) PE=2 SV=2	O	Posttranslational modification, protein turnover, chaperones	14-3-3 protein zeta [Crassostrea gigas]	-0.230946507	0.546695474	6
c73576.graph_c0	[O]	Posttranslational modification, protein turnover, chaperones	Biological Process: protein peptidyl-prolyl isomerization (GO:0000413);; Molecular Function: peptidyl-prolyl cis-trans isomerase activity (GO:0003755);; Cellular Component: extracellular space (GO:0005615);; Cellular Component: lipid particle (GO:0005811);; Cellular Component: microtubule associated complex (GO:0005875);; Biological Process: protein folding (GO:0006457);; Biological Process: mult…	K03768|2.57332e-76|mde:101890017|peptidyl-prolyl cis-trans isomerase 5-like; K03768 peptidyl-prolyl cis-trans isomerase B (cyclophilin B) [EC:5.2.1.8] (A)	[O]	Posttranslational modification, protein turnover, chaperones	Cyclophilin type peptidyl-prolyl cis-trans isomerase/CLD	Peptidyl-prolyl cis-trans isomerase 5 (Precursor) GN=cyn-5 OS=Caenorhabditis elegans PE=1 SV=2	O	Posttranslational modification, protein turnover, chaperones	PREDICTED: peptidyl-prolyl cis-trans isomerase 5 [Musca domestica]	0.548926766	0.063519071	5
c73353.graph_c1	--	--	Cellular Component: mitochondrial inner membrane (GO:0005743);; Biological Process: mitochondrial pyruvate transport (GO:0006850);;	--	[S]	Function unknown	Uncharacterised protein family (UPF0041)	Mitochondrial pyruvate carrier 1 GN=Mpc1 OS=Drosophila melanogaster (Fruit fly) PE=3 SV=1	S	Function unknown	PREDICTED: mitochondrial pyruvate carrier 1-like [Aplysia californica]	-0.558180043	-0.226424102	5
c74105.graph_c0	[J]	Translation, ribosomal structure and biogenesis	Molecular Function: serine-tRNA ligase activity (GO:0004828);; Molecular Function: ATP binding (GO:0005524);; Cellular Component: cytoplasm (GO:0005737);; Biological Process: seryl-tRNA aminoacylation (GO:0006434);;	K01875|0|hro:HELRODRAFT_185194|hypothetical protein; K01875 seryl-tRNA synthetase [EC:6.1.1.11] (A)	[J]	Translation, ribosomal structure and biogenesis	tRNA synthetase class II core domain (G, H, P, S and T);; Seryl-tRNA synthetase N-terminal domain	Probable serine--tRNA ligase, cytoplasmic GN=srs-2 OS=Caenorhabditis elegans PE=3 SV=1	J	Translation, ribosomal structure and biogenesis	hypothetical protein HELRODRAFT_185194 [Helobdella robusta]	-0.076447876	0.241562548	5
c54235.graph_c0	--	--	Biological Process: single-organism process (GO:0044699);;	K06240|3.60848e-32|lgi:LOTGIDRAFT_144813|hypothetical protein; K06240 laminin, alpha 3/5 (A)	[W]	Extracellular structures	Laminin G domain;; Laminin G domain	Laminin subunit alpha (Precursor) GN=LanA OS=Drosophila melanogaster (Fruit fly) PE=1 SV=2	W	Extracellular structures	Laminin subunit alpha [Crassostrea gigas]	1.786338753	0.104587747	5
c75349.graph_c0	--	--	--	--	[DY]	--	Intermediate filament protein;; Lamin Tail Domain	60 kDa neurofilament protein OS=Doryteuthis pealeii (Longfin inshore squid) PE=2 SV=1	Y	Nuclear structure	60 kDa neurofilament protein [Crassostrea gigas]	0.566211269	0.534826697	6
c73423.graph_c0	[O]	Posttranslational modification, protein turnover, chaperones	Molecular Function: oxidoreductase activity (GO:0016491);;	K00432|2.35627e-54|lgi:LOTGIDRAFT_97333|hypothetical protein; K00432 glutathione peroxidase [EC:1.11.1.9] (A)	[O]	Posttranslational modification, protein turnover, chaperones	Glutathione peroxidase	Glutathione peroxidase (Precursor) OS=Dirofilaria immitis (Canine heartworm) PE=2 SV=1	O	Posttranslational modification, protein turnover, chaperones	selenium-dependent glutathione peroxidase [Crassostrea gigas]	0.559221366	-0.048756452	5
c76648.graph_c0	--	--	Biological Process: vesicle-mediated transport (GO:0016192);; Cellular Component: membrane coat (GO:0030117);; Biological Process: intracellular transport (GO:0046907);;	--	[U]	Intracellular trafficking, secretion, and vesicular transport	Adaptor complexes medium subunit family	Probable coatomer subunit delta GN=C13B9.3 OS=Caenorhabditis elegans PE=3 SV=1	U	Intracellular trafficking, secretion, and vesicular transport	Coatomer subunit delta [Crassostrea gigas]	0.282111591	-0.093558516	5
c70618.graph_c0	[Q]	Secondary metabolites biosynthesis, transport and catabolism	Molecular Function: fumarylacetoacetase activity (GO:0004334);; Biological Process: aromatic amino acid family metabolic process (GO:0009072);;	K01555|0|lgi:LOTGIDRAFT_207382|hypothetical protein; K01555 fumarylacetoacetase [EC:3.7.1.2] (A)	[G]	Carbohydrate transport and metabolism	Fumarylacetoacetate (FAA) hydrolase family;; Fumarylacetoacetase N-terminal	Fumarylacetoacetase GN=fah OS=Dictyostelium discoideum (Slime mold) PE=3 SV=1	G	Carbohydrate transport and metabolism	Fumarylacetoacetase [Crassostrea gigas]	-0.423310283	-0.40194582	4
c75668.graph_c1	[C]	Energy production and conversion	Molecular Function: DNA binding (GO:0003677);; Molecular Function: biotin carboxylase activity (GO:0004075);; Molecular Function: pyruvate carboxylase activity (GO:0004736);; Molecular Function: ATP binding (GO:0005524);; Biological Process: gluconeogenesis (GO:0006094);; Molecular Function: metal ion binding (GO:0046872);;	K01958|0|lgi:LOTGIDRAFT_232430|hypothetical protein; K01958 pyruvate carboxylase [EC:6.4.1.1] (A)	[C]	Energy production and conversion	Conserved carboxylase domain;; HMGL-like;; Biotin-requiring enzyme;; Biotin-lipoyl like;; Na(+)-translocating NADH-quinone reductase subunit A (NQRA)	Pyruvate carboxylase 1 OS=Caenorhabditis elegans PE=1 SV=1	C	Energy production and conversion	Pyruvate carboxylase, mitochondrial [Crassostrea gigas]	0.494149995	-0.416773979	4
c70659.graph_c0	[O]	Posttranslational modification, protein turnover, chaperones	--	K07393|1.44417e-160|bfo:BRAFLDRAFT_122160|hypothetical protein; K07393 putative glutathione S-transferase (A)	[O]	Posttranslational modification, protein turnover, chaperones	Glutathione S-transferase, N-terminal domain;; Glutathione S-transferase, C-terminal domain;; Glutathione S-transferase, C-terminal domain;; Glutathione S-transferase, C-terminal domain;; Glutathione S-transferase, N-terminal domain	--	O	Posttranslational modification, protein turnover, chaperones	PREDICTED: glutathione S-transferase omega-like 2-like [Saccoglossus kowalevskii]	-0.022301036	-0.203535735	5
c58988.graph_c0	[C]	Energy production and conversion	Molecular Function: retinal dehydrogenase activity (GO:0001758);; Biological Process: oxidation-reduction process (GO:0055114);;	K07249|0|lgi:LOTGIDRAFT_207312|hypothetical protein; K07249 retinal dehydrogenase [EC:1.2.1.36] (A)	[C]	Energy production and conversion	Aldehyde dehydrogenase family	Omega-crystallin OS=Enteroctopus dofleini (Giant octopus) PE=1 SV=3	C	Energy production and conversion	hypothetical protein LOTGIDRAFT_207312 [Lottia gigantea]	-1.493476935	0.221332528	5
c74182.graph_c0	--	--	--	K18630|0|lgi:LOTGIDRAFT_131220|hypothetical protein; K18630 tektin-3 (A)	[Z]	Cytoskeleton	Tektin family	Tektin-B1 OS=Strongylocentrotus purpuratus (Purple sea urchin) PE=1 SV=1	Z	Cytoskeleton	hypothetical protein LOTGIDRAFT_131220 [Lottia gigantea]	-0.130002066	-0.259201871	5
c77926.graph_c0	[DZ]	--	Molecular Function: GTP binding (GO:0005525);; Biological Process: cell cycle (GO:0007049);; Cellular Component: septin complex (GO:0031105);;	K16939|0|lgi:LOTGIDRAFT_182098|hypothetical protein; K16939 septin 6/8/11 (A)	[D]	Cell cycle control, cell division, chromosome partitioning	Septin;; 50S ribosome-binding GTPase	Septin-2 GN=Sep2 OS=Drosophila melanogaster (Fruit fly) PE=2 SV=2	D	Cell cycle control, cell division, chromosome partitioning	Septin-2 [Crassostrea gigas]	-0.019810947	-0.108570118	5
c73723.graph_c0	[O]	Posttranslational modification, protein turnover, chaperones	Molecular Function: threonine-type endopeptidase activity (GO:0004298);; Cellular Component: nucleus (GO:0005634);; Cellular Component: cytoplasm (GO:0005737);; Biological Process: ubiquitin-dependent protein catabolic process (GO:0006511);; Cellular Component: proteasome core complex, alpha-subunit complex (GO:0019773);;	K02731|1.28172e-137|lgi:LOTGIDRAFT_188929|hypothetical protein; K02731 20S proteasome subunit alpha 4 [EC:3.4.25.1] (A)	[O]	Posttranslational modification, protein turnover, chaperones	Proteasome subunit;; Proteasome subunit A N-terminal signature	Proteasome subunit alpha type-7-1 GN=Prosalpha4 OS=Drosophila melanogaster (Fruit fly) PE=1 SV=2	O	Posttranslational modification, protein turnover, chaperones	Proteasome subunit alpha type-7-like protein [Crassostrea gigas]	-0.514249663	-0.140366413	5
c60109.graph_c0	[J]	Translation, ribosomal structure and biogenesis	Molecular Function: structural constituent of ribosome (GO:0003735);; Cellular Component: ribosome (GO:0005840);; Biological Process: translation (GO:0006412);;	K02885|5.58121e-84|hro:HELRODRAFT_185136|hypothetical protein; K02885 large subunit ribosomal protein L19e (A)	[J]	Translation, ribosomal structure and biogenesis	Ribosomal protein L19e	60S ribosomal protein L19 GN=RpL19 OS=Drosophila melanogaster (Fruit fly) PE=1 SV=2	J	Translation, ribosomal structure and biogenesis	ribosomal protein L19 [Argopecten irradians]	0.256422171	-0.208542482	5
c66806.graph_c0	--	--	--	K02263|1.15169e-37|hro:HELRODRAFT_69935|hypothetical protein; K02263 cytochrome c oxidase subunit 4 (A)	[C]	Energy production and conversion	Cytochrome c oxidase subunit IV	--	C	Energy production and conversion	PREDICTED: cytochrome c oxidase subunit 4 isoform 2, mitochondrial-like isoform X1 [Aplysia californica]	0.052947493	-0.030778797	5
c54406.graph_c0	[Z]	Cytoskeleton	Molecular Function: motor activity (GO:0003774);; Molecular Function: actin binding (GO:0003779);; Molecular Function: calmodulin binding (GO:0005516);; Molecular Function: ATP binding (GO:0005524);; Cellular Component: myofibril (GO:0030016);; Cellular Component: myosin filament (GO:0032982);;	K17751|8.36643e-66|lgi:LOTGIDRAFT_135551|hypothetical protein; K17751 myosin heavy chain 6/7 (A)	[Z]	Cytoskeleton	Myosin head (motor domain)	Myosin heavy chain, striated muscle OS=Argopecten irradians (Bay scallop) PE=1 SV=1	Z	Cytoskeleton	Myosin heavy chain, striated muscle [Crassostrea gigas]	0.761998777	-0.434694597	4
c64276.graph_c0	--	--	Cellular Component: proteasome regulatory particle (GO:0005838);; Biological Process: proteolysis (GO:0006508);;	K03031|1.7167e-140|lgi:LOTGIDRAFT_232655|hypothetical protein; K03031 26S proteasome regulatory subunit N12 (A)	[O]	Posttranslational modification, protein turnover, chaperones	SAC3/GANP/Nin1/mts3/eIF-3 p25 family;; COP9 signalosome, subunit CSN8	Probable 26S proteasome non-ATPase regulatory subunit 8 GN=psmD8-2 OS=Dictyostelium discoideum (Slime mold) PE=2 SV=2	O	Posttranslational modification, protein turnover, chaperones	26S proteasome non-ATPase regulatory subunit 8 [Crassostrea gigas]	-0.042226684	0.195822104	5
c70981.graph_c0	--	--	Biological Process: proton transport (GO:0015992);; Cellular Component: apical plasma membrane (GO:0016324);; Cellular Component: vacuolar proton-transporting V-type ATPase complex (GO:0016471);; Molecular Function: hydrolase activity, acting on acid anhydrides, catalyzing transmembrane movement of substances (GO:0016820);;	K02152|4.16932e-26|lgi:LOTGIDRAFT_220690|hypothetical protein; K02152 V-type H+-transporting ATPase subunit G (A)	[C]	Energy production and conversion	Vacuolar (H+)-ATPase G subunit	V-type proton ATPase subunit G OS=Manduca sexta (Tobacco hawkmoth) PE=3 SV=1	C	Energy production and conversion	V-type proton ATPase subunit G [Crassostrea gigas]	-0.170364902	0.564342178	6
c52407.graph_c0	--	--	--	--	--	--	--	--	--	--	glycine-rich protein [Pinctada fucata]	-1.537014447	-0.483447466	4
c77807.graph_c0	--	--	--	--	[S]	Function unknown	NIPSNAP;; NIPSNAP	Protein NipSnap GN=Nipsnap OS=Drosophila melanogaster (Fruit fly) PE=2 SV=2	S	Function unknown	hypothetical protein LOTGIDRAFT_104108 [Lottia gigantea]	-0.269945051	0.343012195	6
c72701.graph_c2	[O]	Posttranslational modification, protein turnover, chaperones	Molecular Function: threonine-type endopeptidase activity (GO:0004298);; Cellular Component: nucleus (GO:0005634);; Cellular Component: cytoplasm (GO:0005737);; Biological Process: ubiquitin-dependent protein catabolic process (GO:0006511);; Cellular Component: proteasome core complex, alpha-subunit complex (GO:0019773);;	K02728|3.86549e-100|mze:101482832|proteasome subunit alpha type-4-like; K02728 20S proteasome subunit alpha 3 [EC:3.4.25.1] (A)	[O]	Posttranslational modification, protein turnover, chaperones	Proteasome subunit	Proteasome subunit alpha type-4 GN=Prosalpha3 OS=Drosophila melanogaster (Fruit fly) PE=1 SV=2	O	Posttranslational modification, protein turnover, chaperones	Proteasome subunit alpha type-4 [Crassostrea gigas]	-0.191095393	0.184167402	5
c71231.graph_c0	--	--	--	--	[Z]	Cytoskeleton	Immunoglobulin I-set domain;; Immunoglobulin domain;; Immunoglobulin domain;; Immunoglobulin V-set domain	Titin GN=CG1915 OS=Drosophila melanogaster (Fruit fly) PE=1 SV=3	T	Signal transduction mechanisms	Titin [Crassostrea gigas]	0.780329208	-0.047135736	5
c68399.graph_c0	--	--	--	K05752|1.12806e-35|lgi:LOTGIDRAFT_105126|hypothetical protein; K05752 chromosome 3 open reading frame 10 (A)	--	--	--	Protein BRICK1 GN=brk1 OS=Dictyostelium discoideum (Slime mold) PE=1 SV=1	S	Function unknown	hypothetical protein CAPTEDRAFT_167653 [Capitella teleta]	-0.328743941	-0.25182355	5
c74113.graph_c0	--	--	--	K06237|1.00592e-08|pale:102898331|COL4A1; collagen, type IV, alpha 1; K06237 collagen, type IV, alpha (A)	[W]	Extracellular structures	Collagen triple helix repeat (20 copies)	Collagen alpha-2(IV) chain (Precursor) OS=Ascaris suum (Pig roundworm) PE=2 SV=1	W	Extracellular structures	PREDICTED: collagen alpha-2(IV) chain-like [Aplysia californica]	-0.46781242	-0.554164056	4
c16562.graph_c0	[J]	Translation, ribosomal structure and biogenesis	Molecular Function: structural constituent of ribosome (GO:0003735);; Cellular Component: ribosome (GO:0005840);; Biological Process: translation (GO:0006412);;	K02912|9.70373e-73|hro:HELRODRAFT_115955|hypothetical protein; K02912 large subunit ribosomal protein L32e (A)	[J]	Translation, ribosomal structure and biogenesis	Ribosomal protein L32	60S ribosomal protein L32 GN=RpL32 OS=Drosophila yakuba (Fruit fly) PE=2 SV=1	J	Translation, ribosomal structure and biogenesis	ribosomal protein [Pinctada fucata]	-0.256512876	0.027186394	5
c74173.graph_c0	--	--	--	K06236|2.63422e-34|lgi:LOTGIDRAFT_194209|hypothetical protein; K06236 collagen, type I/II/III/V/XI/XXIV/XXVII, alpha (A)	[W]	Extracellular structures	Collagen triple helix repeat (20 copies);; Fibrillar collagen C-terminal domain;; Collagen triple helix repeat (20 copies)	Collagen EMF1-alpha (Precursor; Fragment) GN=COLF1 OS=Ephydatia muelleri (Mueller&apos;s freshwater sponge) PE=3 SV=2	W	Extracellular structures	Collagen alpha-2(I) chain [Crassostrea gigas]	2.04560494	-0.195667136	2
c77159.graph_c1	--	--	Molecular Function: hydrolase activity (GO:0016787);;	--	[O]	Posttranslational modification, protein turnover, chaperones	Papain family cysteine protease;; Cathepsin propeptide inhibitor domain (I29)	Digestive cysteine proteinase 1 (Precursor) GN=LCP1 OS=Homarus americanus (American lobster) PE=1 SV=2	O	Posttranslational modification, protein turnover, chaperones	cathepsin L [Pinctada fucata]	0.183705085	0.223416429	5
c60184.graph_c0	[J]	Translation, ribosomal structure and biogenesis	Molecular Function: RNA binding (GO:0003723);; Molecular Function: structural constituent of ribosome (GO:0003735);; Biological Process: translation (GO:0006412);; Cellular Component: large ribosomal subunit (GO:0015934);;	K02938|1.02217e-153|spu:591341|60S ribosomal protein L8-like; K02938 large subunit ribosomal protein L8e (A)	[J]	Translation, ribosomal structure and biogenesis	Ribosomal Proteins L2, C-terminal domain;; Ribosomal Proteins L2, RNA binding domain	60S ribosomal protein L8 GN=RpL8 OS=Drosophila melanogaster (Fruit fly) PE=1 SV=1	J	Translation, ribosomal structure and biogenesis	ribosomal protein L [Argopecten irradians]	0.075838135	-0.44224063	4
c74706.graph_c0	[R]	General function prediction only	--	K09560|6.32012e-74|lgi:LOTGIDRAFT_64759|hypothetical protein; K09560 suppressor of tumorigenicity protein 13 (A)	[OT]	--	TPR repeat;; Tetratricopeptide repeat;; Tetratricopeptide repeat;; Tetratricopeptide repeat;; Tetratricopeptide repeat;; Tetratricopeptide repeat;; Tetratricopeptide repeat	Hsc70-interacting protein 2 {ECO:0000250|UniProtKB:P50503, ECO:0000312|EMBL:AAP31294.1} OS=Drosophila melanogaster (Fruit fly) PE=1 SV=2	T	Signal transduction mechanisms	Hsc70-interacting protein [Crassostrea gigas]	-0.274482505	0.381809641	6
c77523.graph_c0	--	--	--	K12667|0|lgi:LOTGIDRAFT_220939|hypothetical protein; K12667 oligosaccharyltransferase complex subunit delta (ribophorin II) (A)	[O]	Posttranslational modification, protein turnover, chaperones	Oligosaccharyltransferase subunit Ribophorin II	Dolichyl-diphosphooligosaccharide--protein glycosyltransferase subunit swp1 (Precursor) GN=swp1 OS=Dictyostelium discoideum (Slime mold) PE=3 SV=1	O	Posttranslational modification, protein turnover, chaperones	Dolichyl-diphosphooligosaccharide--protein glycosyltransferase subunit 2 [Crassostrea gigas]	-0.284481108	-0.357625537	4
c69222.graph_c0	--	--	--	--	[S]	Function unknown	Protein of unknown function (DUF3595)	Protein PIEZO homolog GN=DDB_G0282801 OS=Dictyostelium discoideum (Slime mold) PE=3 SV=1	S	Function unknown	Protein FAM38B [Crassostrea gigas]	1.411222157	-0.266603934	4
c77849.graph_c0	--	--	Molecular Function: catalytic activity (GO:0003824);;	K15013|0|bfo:BRAFLDRAFT_228268|hypothetical protein; K15013 long-chain-fatty-acid--CoA ligase ACSBG [EC:6.2.1.3] (A)	[I]	Lipid transport and metabolism	AMP-binding enzyme	Very long-chain-fatty-acid--CoA ligase bubblegum GN=bgm OS=Drosophila melanogaster (Fruit fly) PE=2 SV=1	I	Lipid transport and metabolism	Long-chain-fatty-acid--CoA ligase ACSBG2 [Crassostrea gigas]	0.339371285	0.315926038	6
c69138.graph_c1	[G]	Carbohydrate transport and metabolism	--	K05349|9.01332e-42|lgi:LOTGIDRAFT_228908|hypothetical protein; K05349 beta-glucosidase [EC:3.2.1.21] (A)	--	--	Fibronectin type III-like domain	Lysosomal beta glucosidase (Precursor) GN=gluA OS=Dictyostelium discoideum (Slime mold) PE=1 SV=2	G	Carbohydrate transport and metabolism	Putative beta-D-xylosidase 5 [Crassostrea gigas]	-0.120725874	0.065250438	5
c60129.graph_c0	--	--	--	K01527|1.47977e-61|mze:101468166|transcription factor BTF3-like; K01527 nascent polypeptide-associated complex subunit beta (A)	[K]	Transcription	NAC domain	Transcription factor BTF3 homolog GN=icd-1 OS=Caenorhabditis elegans PE=1 SV=1	K	Transcription	Transcription factor BTF3-like protein 4 [Crassostrea gigas]	-0.024290894	0.635022138	6
c76678.graph_c0	--	--	--	K09250|1.3649e-20|hmg:100213011|DNA-binding protein HEXBP-like; K09250 cellular nucleic acid-binding protein (A)	[O]	Posttranslational modification, protein turnover, chaperones	Zinc knuckle;; Zinc knuckle;; Zinc knuckle	DNA-binding protein HEXBP GN=HEXBP OS=Leishmania major PE=3 SV=1	U	Intracellular trafficking, secretion, and vesicular transport	hypothetical protein PPL_11968 [Polysphondylium pallidum PN500]	0.242681148	0.280369258	6
c60434.graph_c0	[E]	Amino acid transport and metabolism	Molecular Function: hydrolase activity (GO:0016787);; Biological Process: primary metabolic process (GO:0044238);; Biological Process: organic substance metabolic process (GO:0071704);;	K01254|8.51885e-149|cfr:102508631|LTA4H; leukotriene A4 hydrolase; K01254 leukotriene-A4 hydrolase [EC:3.3.2.6] (A)	[IOVE]	--	Peptidase family M1;; Peptidase MA superfamily	Leukotriene A-4 hydrolase homolog GN=lkhA OS=Dictyostelium discoideum (Slime mold) PE=2 SV=2	V	Defense mechanisms	hypothetical protein LOTGIDRAFT_222151 [Lottia gigantea]	-3.158714203	-0.231711833	8
c76946.graph_c0	[T]	Signal transduction mechanisms	Molecular Function: phosphoprotein phosphatase activity (GO:0004721);;	K06269|0|lgi:LOTGIDRAFT_192316|hypothetical protein; K06269 serine/threonine-protein phosphatase PP1 catalytic subunit [EC:3.1.3.16] (A)	[TR]	--	Calcineurin-like phosphoesterase	Serine/threonine-protein phosphatase beta isoform GN=flw OS=Drosophila melanogaster (Fruit fly) PE=1 SV=1	T	Signal transduction mechanisms	Serine/threonine-protein phosphatase PP1-beta catalytic subunit, partial [Stegodyphus mimosarum]	-0.132571519	-0.27438002	4
c60407.graph_c0	--	--	--	K15414|1.06119e-33|bfo:BRAFLDRAFT_124439|hypothetical protein; K15414 complement component 1 Q subcomponent-binding protein, mitochondrial (A)	[V]	Defense mechanisms	Mitochondrial glycoprotein	Conserved regulator of innate immunity protein 3 (Precursor) GN=cri-3 OS=Caenorhabditis elegans PE=1 SV=2	V	Defense mechanisms	PREDICTED: complement component 1 Q subcomponent-binding protein, mitochondrial-like [Aplysia californica]	-0.087134234	0.901993177	6
c72086.graph_c0	[I]	Lipid transport and metabolism	Biological Process: metabolic process (GO:0008152);; Molecular Function: transferase activity, transferring acyl groups other than amino-acyl groups (GO:0016747);;	K07509|0|lgi:LOTGIDRAFT_157797|hypothetical protein; K07509 acetyl-CoA acyltransferase [EC:2.3.1.16] (A)	[I]	Lipid transport and metabolism	Thiolase, N-terminal domain;; Thiolase, C-terminal domain;; Beta-ketoacyl synthase, N-terminal domain;; Stage V sporulation protein AD (SpoVAD)	Uncharacterized protein B0303.3 GN=B0303.3 OS=Caenorhabditis elegans PE=3 SV=1	I	Lipid transport and metabolism	PREDICTED: trifunctional enzyme subunit beta, mitochondrial-like [Aplysia californica]	0.052200715	-0.151471294	5
c73379.graph_c0	[R]	General function prediction only	Biological Process: response to oxidative stress (GO:0006979);; Biological Process: response to toxic substance (GO:0009636);;	K05687|9.78405e-82|lgi:LOTGIDRAFT_223821|hypothetical protein; K05687 protein DJ-1 (A)	[RV]	--	DJ-1/PfpI family;; Putative amidotransferase	--	V	Defense mechanisms	hypothetical protein LOTGIDRAFT_223821 [Lottia gigantea]	0.058158952	-0.159101877	5
c71681.graph_c0	--	--	--	--	[S]	Function unknown	SH3-binding, glutamic acid-rich protein;; Glutaredoxin	SH3 domain-binding glutamic acid-rich protein homolog GN=Sh3beta OS=Drosophila melanogaster (Fruit fly) PE=1 SV=2	S	Function unknown	SH3 domain-binding glutamic acid-rich-like protein 3 [Crassostrea gigas]	0.170319321	-0.187389254	5
c74087.graph_c0	--	--	Cellular Component: signal peptidase complex (GO:0005787);; Biological Process: signal peptide processing (GO:0006465);; Molecular Function: peptidase activity (GO:0008233);; Cellular Component: integral component of membrane (GO:0016021);;	K12947|6.42626e-76|xla:100049747|spcs2; signal peptidase complex subunit 2 homolog; K12947 signal peptidase complex subunit 2 [EC:3.4.-.-] (A)	[U]	Intracellular trafficking, secretion, and vesicular transport	Microsomal signal peptidase 25 kDa subunit (SPC25)	Signal peptidase complex subunit 2 GN=Spase25 OS=Drosophila melanogaster (Fruit fly) PE=2 SV=1	U	Intracellular trafficking, secretion, and vesicular transport	PREDICTED: probable signal peptidase complex subunit 2-like isoform X2 [Aplysia californica]	0.172144562	0.143490648	5
c77292.graph_c0	[Z]	Cytoskeleton	Molecular Function: ATP binding (GO:0005524);; Cellular Component: cytoplasm (GO:0005737);; Cellular Component: cytoskeleton (GO:0005856);;	K16575|0|bfo:BRAFLDRAFT_125875|hypothetical protein; K16575 centractin (A)	[Z]	Cytoskeleton	Actin	Actin-related protein 1 GN=Arp1 OS=Drosophila melanogaster (Fruit fly) PE=2 SV=2	Z	Cytoskeleton	Alpha-centractin [Crassostrea gigas]	-0.554735868	0.244375769	5
c75015.graph_c0	[C]	Energy production and conversion	Molecular Function: pyruvate dehydrogenase (acetyl-transferring) activity (GO:0004739);; Cellular Component: mitochondrion (GO:0005739);; Biological Process: glycolytic process (GO:0006096);; Biological Process: receptor-mediated endocytosis (GO:0006898);; Biological Process: determination of adult lifespan (GO:0008340);; Biological Process: gonad development (GO:0008406);; Biological Process: em…	K00161|0|lgi:LOTGIDRAFT_201812|hypothetical protein; K00161 pyruvate dehydrogenase E1 component alpha subunit [EC:1.2.4.1] (A)	[C]	Energy production and conversion	Dehydrogenase E1 component;; 1-deoxy-D-xylulose-5-phosphate synthase	Probable pyruvate dehydrogenase E1 component subunit alpha, mitochondrial (Precursor) GN=T05H10.6 OS=Caenorhabditis elegans PE=3 SV=1	C	Energy production and conversion	hypothetical protein LOTGIDRAFT_201812 [Lottia gigantea]	0.005181998	-0.334932368	4
c77308.graph_c0	--	--	--	--	[TZ]	--	PDZ domain (Also known as DHR or GLGF);; LIM domain	PDZ and LIM domain protein Zasp GN=CG30084 OS=Drosophila melanogaster (Fruit fly) PE=1 SV=2	Z	Cytoskeleton	PDZ and LIM domain protein 1 [Crassostrea gigas]	0.499564708	-0.210888903	5
c16530.graph_c0	[O]	Posttranslational modification, protein turnover, chaperones	Molecular Function: ATP binding (GO:0005524);; Cellular Component: cytoplasm (GO:0005737);; Biological Process: response to stress (GO:0006950);; Biological Process: protein refolding (GO:0042026);;	K04077|0|lgi:LOTGIDRAFT_237408|hypothetical protein; K04077 chaperonin GroEL (A)	[O]	Posttranslational modification, protein turnover, chaperones	TCP-1/cpn60 chaperonin family	60 kDa heat shock protein, mitochondrial (Precursor) GN=Hsp60 OS=Drosophila melanogaster (Fruit fly) PE=1 SV=3	O	Posttranslational modification, protein turnover, chaperones	heat shock protein 60 [Pinctada martensii]	0.258391403	0.208844519	5
c76164.graph_c0	[MG]	--	Biological Process: metabolic process (GO:0008152);; Molecular Function: oxidoreductase activity, acting on the CH-OH group of donors, NAD or NADP as acceptor (GO:0016616);;	--	[V]	Defense mechanisms	NAD dependent epimerase/dehydratase family;; 3-beta hydroxysteroid dehydrogenase/isomerase family;; NADH(P)-binding;; Male sterility protein;; NmrA-like family;; short chain dehydrogenase;; KR domain;; RmlD substrate binding domain;; Polysaccharide biosynthesis protein	--	V	Defense mechanisms	hypothetical protein CGI_10006272 [Crassostrea gigas]	0.003275505	0.522819388	6
c67931.graph_c0	--	--	Molecular Function: translation elongation factor activity (GO:0003746);; Biological Process: translational elongation (GO:0006414);; Biological Process: ubiquitin-dependent protein catabolic process (GO:0006511);;	K03872|3.61806e-71|lgi:LOTGIDRAFT_232327|hypothetical protein; K03872 transcription elongation factor B, polypeptide 1 (A)	[K]	Transcription	Skp1 family, tetramerisation domain	Transcription elongation factor B polypeptide 1 GN=tceb1 OS=Dictyostelium discoideum (Slime mold) PE=3 SV=1	K	Transcription	Transcription elongation factor B polypeptide 1 [Zootermopsis nevadensis]	0.147654028	-0.37465098	4
c61006.graph_c0	--	--	--	K06756|2.90146e-51|lgi:LOTGIDRAFT_174928|hypothetical protein; K06756 neuronal cell adhesion molecule (A)	[T]	Signal transduction mechanisms	Fibronectin type III domain;; Bravo-like intracellular region	Neuroglian (Precursor) GN=Nrg OS=Drosophila melanogaster (Fruit fly) PE=1 SV=2	T	Signal transduction mechanisms	Neuroglian [Crassostrea gigas]	0.253972039	0.513401804	6
c76868.graph_c0	[C]	Energy production and conversion	Molecular Function: oxidoreductase activity, acting on the aldehyde or oxo group of donors, NAD or NADP as acceptor (GO:0016620);; Biological Process: lipid storage (GO:0019915);; Biological Process: multicellular organismal homeostasis (GO:0048871);; Biological Process: oxidation-reduction process (GO:0055114);;	K00128|0|lgi:LOTGIDRAFT_177987|hypothetical protein; K00128 aldehyde dehydrogenase (NAD+) [EC:1.2.1.3] (A)	[C]	Energy production and conversion	Aldehyde dehydrogenase family	Omega-crystallin OS=Enteroctopus dofleini (Giant octopus) PE=1 SV=3	C	Energy production and conversion	Aldehyde dehydrogenase, mitochondrial [Crassostrea gigas]	0.189227868	-0.361625306	4
c75400.graph_c0	[OJ]	--	--	K11090|8.98591e-64|lgi:LOTGIDRAFT_132027|hypothetical protein; K11090 lupus La protein (A)	[A]	RNA processing and modification	RNA binding motif;; La domain;; RNA recognition motif (a.k.a. RRM, RBD, or RNP domain);; RNA recognition motif. (a.k.a. RRM, RBD, or RNP domain)	La protein homolog OS=Aedes albopictus (Asian tiger mosquito) PE=1 SV=1	A	RNA processing and modification	PREDICTED: lupus La protein-like [Aplysia californica]	-0.232075778	0.704214048	6
c69697.graph_c0	--	--	--	--	[I]	Lipid transport and metabolism	Lipocalin / cytosolic fatty-acid binding protein family;; Lipocalin / cytosolic fatty-acid binding protein family	Fatty acid-binding protein homolog 9 GN=lbp-9 OS=Caenorhabditis elegans PE=3 SV=1	I	Lipid transport and metabolism	Fatty acid-binding protein, heart [Crassostrea gigas]	-0.337325296	0.308989327	6
c76538.graph_c0	--	--	--	--	--	--	MAM domain;; Sushi domain (SCR repeat)	MAM and LDL-receptor class A domain-containing protein 1 (Fragment) OS=Acropora millepora (Staghorn coral) PE=1 SV=1	T	Signal transduction mechanisms	hypothetical protein LOTGIDRAFT_232036 [Lottia gigantea]	1.162398343	1.085181467	6
c72876.graph_c0	--	--	Biological Process: proteolysis (GO:0006508);; Molecular Function: cysteine-type peptidase activity (GO:0008234);;	--	[O]	Posttranslational modification, protein turnover, chaperones	Papain family cysteine protease;; Cathepsin propeptide inhibitor domain (I29);; Peptidase C1-like family	Cathepsin L light chain (Precursor) OS=Sarcophaga peregrina (Flesh fly) PE=1 SV=1	O	Posttranslational modification, protein turnover, chaperones	cathepsin L [Pinctada fucata]	0.509611212	0.056386849	5
c63972.graph_c0	--	--	--	--	[T]	Signal transduction mechanisms	Copine	Copine-A GN=cpnA OS=Dictyostelium discoideum (Slime mold) PE=2 SV=1	T	Signal transduction mechanisms	PREDICTED: copine-3-like isoform X1 [Aplysia californica]	-0.638988483	-0.34831791	4
c72857.graph_c0	--	--	Biological Process: protein transport (GO:0015031);;	K12194|4.18166e-64|lgi:LOTGIDRAFT_203722|hypothetical protein; K12194 charged multivesicular body protein 4 (A)	[U]	Intracellular trafficking, secretion, and vesicular transport	Snf7	Charged multivesicular body protein 4 GN=chmp4 OS=Dictyostelium discoideum (Slime mold) PE=3 SV=1	U	Intracellular trafficking, secretion, and vesicular transport	PREDICTED: charged multivesicular body protein 4c-like [Aplysia californica]	-0.070014347	0.939638834	6
c68779.graph_c0	--	--	--	K04437|3.5649e-92|lgi:LOTGIDRAFT_158607|hypothetical protein; K04437 filamin (A)	[Z]	Cytoskeleton	Filamin/ABP280 repeat	Filamin-A GN=cher OS=Drosophila melanogaster (Fruit fly) PE=1 SV=2	Z	Cytoskeleton	Filamin-C [Crassostrea gigas]	-0.484662485	-0.526203122	4
c27651.graph_c0	--	--	Molecular Function: oxidoreductase activity (GO:0016491);;	K02264|5.59021e-37|tca:658699|cytochrome c oxidase subunit 5A, mitochondrial; K02264 cytochrome c oxidase subunit 5a (A)	[C]	Energy production and conversion	Cytochrome c oxidase subunit Va	Cytochrome c oxidase subunit 5A, mitochondrial (Precursor) GN=CoVa OS=Drosophila melanogaster (Fruit fly) PE=1 SV=2	C	Energy production and conversion	hypothetical protein CAPTEDRAFT_159268 [Capitella teleta]	-0.305272731	0.568670719	6
c69597.graph_c0	[C]	Energy production and conversion	Molecular Function: methylmalonate-semialdehyde dehydrogenase (acylating) activity (GO:0004491);; Cellular Component: mitochondrion (GO:0005739);; Molecular Function: malonate-semialdehyde dehydrogenase (acetylating) activity (GO:0018478);; Biological Process: oxidation-reduction process (GO:0055114);;	K00140|0|lgi:LOTGIDRAFT_194671|hypothetical protein; K00140 malonate-semialdehyde dehydrogenase (acetylating) / methylmalonate-semialdehyde dehydrogenase [EC:1.2.1.18 1.2.1.27] (A)	[EG]	--	Aldehyde dehydrogenase family	Probable methylmalonate-semialdehyde dehydrogenase [acylating], mitochondrial (Precursor) GN=AGAP002499 OS=Anopheles gambiae (African malaria mosquito) PE=3 SV=2	C	Energy production and conversion	Putative methylmalonate-semialdehyde dehydrogenase [acylating], mitochondrial [Crassostrea gigas]	0.2830226	0.355379684	6
c76709.graph_c0	[J]	Translation, ribosomal structure and biogenesis	Molecular Function: aminopeptidase activity (GO:0004177);; Biological Process: cellular process (GO:0009987);;	--	[R]	General function prediction only	Metallopeptidase family M24	Proliferation-associated protein A GN=prlA OS=Dictyostelium discoideum (Slime mold) PE=2 SV=1	R	General function prediction only	Proliferation-associated protein 2G4 [Crassostrea gigas]	-0.28832409	-0.275591118	4
c70617.graph_c0	[E]	Amino acid transport and metabolism	--	--	[O]	Posttranslational modification, protein turnover, chaperones	Prolyl oligopeptidase family	Dipeptidyl peptidase family member 6 GN=dpf-6 OS=Caenorhabditis elegans PE=3 SV=2	O	Posttranslational modification, protein turnover, chaperones	Dipeptidyl peptidase family member 6 [Crassostrea gigas]	-0.446425589	-0.235490135	5
c59332.graph_c0	--	--	--	--	--	--	Vault protein inter-alpha-trypsin domain;; von Willebrand factor type A domain;; von Willebrand factor type A domain;; von Willebrand factor type A domain	von Willebrand factor A domain-containing protein DDB_G0286969 GN=DDB_G0286969 OS=Dictyostelium discoideum (Slime mold) PE=3 SV=1	R	General function prediction only	Inter-alpha-trypsin inhibitor heavy chain H3 [Crassostrea gigas]	-0.106103581	0.64250012	6
c75919.graph_c0	--	--	Biological Process: intracellular protein transport (GO:0006886);;	K15296|2.31355e-133|asn:102381331|NAPA; N-ethylmaleimide-sensitive factor attachment protein, alpha; K15296 alpha-soluble NSF attachment protein (A)	[U]	Intracellular trafficking, secretion, and vesicular transport	Soluble NSF attachment protein, SNAP;; Tetratricopeptide repeat;; Aromatic-di-Alanine (AdAR) repeat;; Tetratricopeptide repeat;; TPR repeat;; Tetratricopeptide repeat	Soluble NSF attachment protein GN=Snap OS=Drosophila melanogaster (Fruit fly) PE=1 SV=1	U	Intracellular trafficking, secretion, and vesicular transport	Alpha-soluble NSF attachment protein [Crassostrea gigas]	-0.10585723	0.422330907	6
c67962.graph_c0	--	--	Cellular Component: mitochondrial outer membrane (GO:0005741);; Cellular Component: lipid particle (GO:0005811);; Cellular Component: microtubule associated complex (GO:0005875);; Biological Process: mitochondrial transport (GO:0006839);; Biological Process: sperm individualization (GO:0007291);; Biological Process: phototransduction (GO:0007602);; Molecular Function: voltage-gated anion channel …	K15040|2.15299e-148|lgi:LOTGIDRAFT_168464|hypothetical protein; K15040 voltage-dependent anion channel protein 2 (A)	[P]	Inorganic ion transport and metabolism	Eukaryotic porin	Voltage-dependent anion-selective channel GN=porin OS=Drosophila melanogaster (Fruit fly) PE=1 SV=3	P	Inorganic ion transport and metabolism	Voltage-dependent anion-selective channel protein 2 [Crassostrea gigas]	0.003060493	-0.052445245	5
c61474.graph_c0	[O]	Posttranslational modification, protein turnover, chaperones	Molecular Function: peroxidase activity (GO:0004601);; Molecular Function: peroxiredoxin activity (GO:0051920);; Biological Process: oxidation-reduction process (GO:0055114);;	K11188|1.91981e-115|lgi:LOTGIDRAFT_225601|hypothetical protein; K11188 peroxiredoxin 6, 1-Cys peroxiredoxin [EC:1.11.1.7 1.11.1.15 3.1.1.-] (A)	[O]	Posttranslational modification, protein turnover, chaperones	AhpC/TSA family;; Redoxin;; C-terminal domain of 1-Cys peroxiredoxin	1-Cys peroxiredoxin OS=Dirofilaria immitis (Canine heartworm) PE=2 SV=1	O	Posttranslational modification, protein turnover, chaperones	hypothetical protein LOTGIDRAFT_225601 [Lottia gigantea]	-0.599721133	-0.115269957	5
c69265.graph_c0	--	--	--	--	[RP]	--	Thrombospondin type 1 domain;; Trypsin Inhibitor like cysteine rich domain	Coadhesin {ECO:0000303|PubMed:23765379} (Fragment) OS=Acropora millepora (Staghorn coral) PE=1 SV=1	W	Extracellular structures	SCO-spondin like, partial [Pinctada fucata]	0.0413449	1.073424435	6
c75984.graph_c0	--	--	Molecular Function: lipopolysaccharide binding (GO:0001530);; Cellular Component: extracellular space (GO:0005615);; Biological Process: synaptic target recognition (GO:0008039);; Biological Process: sterol transport (GO:0015918);; Molecular Function: lipid antigen binding (GO:0030882);; Molecular Function: peptidoglycan binding (GO:0042834);; Biological Process: ecdysteroid biosynthetic process …	K13443|6.11627e-39|bfo:BRAFLDRAFT_264236|hypothetical protein; K13443 Niemann-Pick C2 protein (A)	[S]	Function unknown	ML domain	Protein NPC2 homolog (Precursor) GN=Npc2a OS=Drosophila melanogaster (Fruit fly) PE=1 SV=1	R	General function prediction only	hypothetical protein BRAFLDRAFT_264236 [Branchiostoma floridae]	-0.157186465	0.850426761	6
c67924.graph_c0	--	--	Biological Process: cell morphogenesis (GO:0000902);; Molecular Function: actin binding (GO:0003779);; Cellular Component: dynactin complex (GO:0005869);; Biological Process: phagocytosis (GO:0006909);; Biological Process: microtubule-based movement (GO:0007018);; Biological Process: germarium-derived oocyte fate determination (GO:0007294);; Cellular Component: F-actin capping protein complex (GO…	K10364|4.74482e-151|lgi:LOTGIDRAFT_196809|hypothetical protein; K10364 capping protein (actin filament) muscle Z-line, alpha (A)	[Z]	Cytoskeleton	F-actin capping protein alpha subunit	F-actin-capping protein subunit alpha GN=cpa OS=Drosophila melanogaster (Fruit fly) PE=2 SV=1	Z	Cytoskeleton	F-actin-capping protein subunit alpha [Crassostrea gigas]	-0.30837958	-0.269733744	4
c75423.graph_c0	--	--	--	--	[T]	Signal transduction mechanisms	von Willebrand factor type A domain;; von Willebrand factor type A domain;; von Willebrand factor type A domain	Transmembrane cell adhesion receptor mua-3 (Precursor) GN=mua-3 OS=Caenorhabditis elegans PE=1 SV=2	W	Extracellular structures	Cartilage matrix protein [Crassostrea gigas]	1.22305913	0.108866664	5
c63337.graph_c0	--	--	--	K06530|3.13683e-32|bfo:BRAFLDRAFT_120995|hypothetical protein; K06530 CD109 antigen (A)	[O]	Posttranslational modification, protein turnover, chaperones	A-macroglobulin receptor;; A-macroglobulin complement component	--	O	Posttranslational modification, protein turnover, chaperones	hypothetical protein CGI_10004826 [Crassostrea gigas]	2.982295092	1.207393843	3
c66410.graph_c0	--	--	--	--	[R]	General function prediction only	Fibrinogen beta and gamma chains, C-terminal globular domain	Techylectin-5B (Precursor) OS=Tachypleus tridentatus (Japanese horseshoe crab) PE=1 SV=1	S	Function unknown	hypothetical protein BRAFLDRAFT_59661 [Branchiostoma floridae]	3.972349752	2.187670483	3
c71402.graph_c0	[E]	Amino acid transport and metabolism	Biological Process: cellular amino acid metabolic process (GO:0006520);; Molecular Function: oxidoreductase activity, acting on the CH-NH2 group of donors, NAD or NADP as acceptor (GO:0016639);; Biological Process: oxidation-reduction process (GO:0055114);;	K00261|0|dre:373092|glud1b, cb719, glud1, wu:fb16e02, wu:fb58f12, wu:fe37f03, wu:fj43f02, zgc:192851, zgc:55630; glutamate dehydrogenase 1b (EC:1.4.1.3); K00261 glutamate dehydrogenase (NAD(P)+) [EC:1.4.1.3] (A)	[E]	Amino acid transport and metabolism	Glutamate/Leucine/Phenylalanine/Valine dehydrogenase;; Glu/Leu/Phe/Val dehydrogenase, dimerisation domain	Glutamate dehydrogenase, mitochondrial (Precursor) GN=Gdh OS=Drosophila melanogaster (Fruit fly) PE=1 SV=2	E	Amino acid transport and metabolism	Glutamate dehydrogenase 1, mitochondrial [Crassostrea gigas]	-1.129866588	-0.405390762	4
c67366.graph_c0	--	--	--	--	--	--	F5/8 type C domain	--	--	--	--	1.629945676	1.404635877	6
c71993.graph_c0	[G]	Carbohydrate transport and metabolism	--	--	[R]	General function prediction only	Strictosidine synthase;; SMP-30/Gluconolaconase/LRE-like region	--	R	General function prediction only	Adipocyte plasma membrane-associated protein [Crassostrea gigas]	-0.366563864	0.035597466	5
c60683.graph_c0	--	--	Molecular Function: 1-phosphatidylinositol-4-phosphate 3-kinase activity (GO:0035005);; Biological Process: neuron projection morphogenesis (GO:0048812);;	--	[TU]	--	C2 domain	Synaptotagmin-1 GN=SYT1 OS=Aplysia californica (California sea hare) PE=1 SV=2	U	Intracellular trafficking, secretion, and vesicular transport	Synaptotagmin-14 [Crassostrea gigas]	-1.289910875	-1.588672939	4
c61355.graph_c0	--	--	Molecular Function: transferase activity, transferring glycosyl groups (GO:0016757);;	K10798|3.7204e-99|bfo:BRAFLDRAFT_203655|hypothetical protein; K10798 poly [ADP-ribose] polymerase [EC:2.4.2.30] (A)	[KLO]	--	Poly(ADP-ribose) polymerase, regulatory domain;; WGR domain	Poly(ADP-ribose) polymerase pme-1 GN=pme-1 OS=Caenorhabditis elegans PE=2 SV=1	O	Posttranslational modification, protein turnover, chaperones	Poly [ADP-ribose] polymerase 3 [Crassostrea gigas]	-0.583845652	0.031684394	5
c66543.graph_c0	--	--	--	--	--	--	--	--	--	--	jacalin-related lectin [Pteria penguin]	1.786496231	0.265898382	6
c77667.graph_c0	[I]	Lipid transport and metabolism	Molecular Function: methylmalonyl-CoA mutase activity (GO:0004494);; Biological Process: metabolic process (GO:0008152);; Molecular Function: cobalamin binding (GO:0031419);; Molecular Function: metal ion binding (GO:0046872);; Molecular Function: 2-methyleneglutarate mutase activity (GO:0047548);;	K01847|0|lgi:LOTGIDRAFT_227052|hypothetical protein; K01847 methylmalonyl-CoA mutase [EC:5.4.99.2] (A)	--	--	Methylmalonyl-CoA mutase;; B12 binding domain	Probable methylmalonyl-CoA mutase, mitochondrial (Precursor) GN=mmcm-1 OS=Caenorhabditis elegans PE=3 SV=2	C	Energy production and conversion	Methylmalonyl-CoA mutase, mitochondrial [Crassostrea gigas]	-0.000957302	0.211798937	5
c75012.graph_c0	--	--	--	--	--	--	Reeler domain	Putative defense protein 1 (Precursor) OS=Lonomia obliqua (Moth) PE=2 SV=1	R	General function prediction only	Putative ferric-chelate reductase 1 [Crassostrea gigas]	2.330970951	0.366931649	3
c73706.graph_c0	--	--	Cellular Component: nucleus (GO:0005634);; Biological Process: nucleosome assembly (GO:0006334);;	K11279|6.74586e-124|lgi:LOTGIDRAFT_103941|hypothetical protein; K11279 nucleosome assembly protein 1-like 1 (A)	[BD]	--	Nucleosome assembly protein (NAP)	--	D	Cell cycle control, cell division, chromosome partitioning	Nucleosome assembly protein 1-like 4 [Crassostrea gigas]	-0.049924106	0.176749374	5
c76218.graph_c0	--	--	--	--	[R]	General function prediction only	Degradation arginine-rich protein for mis-folding	Mesencephalic astrocyte-derived neurotrophic factor homolog (Precursor) OS=Drosophila mojavensis (Fruit fly) PE=3 SV=1	R	General function prediction only	PREDICTED: mesencephalic astrocyte-derived neurotrophic factor homolog [Bombus terrestris]	0.19280304	0.410880927	6
c45956.graph_c0	[J]	Translation, ribosomal structure and biogenesis	Molecular Function: RNA binding (GO:0003723);; Molecular Function: structural constituent of ribosome (GO:0003735);; Biological Process: translation (GO:0006412);; Cellular Component: small ribosomal subunit (GO:0015935);;	K02981|2.24367e-142|asn:102380639|RPS2; ribosomal protein S2; K02981 small subunit ribosomal protein S2e (A)	[J]	Translation, ribosomal structure and biogenesis	Ribosomal protein S5, N-terminal domain;; Ribosomal protein S5, C-terminal domain	40S ribosomal protein S2 GN=RPS2 OS=Urechis caupo (Innkeeper worm) PE=2 SV=1	J	Translation, ribosomal structure and biogenesis	PREDICTED: 40S ribosomal protein S2-like [Aplysia californica]	0.427124244	-0.329668579	4
c67681.graph_c0	[Z]	Cytoskeleton	Molecular Function: ATP binding (GO:0005524);; Cellular Component: Arp2/3 protein complex (GO:0005885);; Biological Process: Arp2/3 complex-mediated actin nucleation (GO:0034314);;	K18584|1.75089e-155|lgi:LOTGIDRAFT_193923|hypothetical protein; K18584 actin-related protein 3 (A)	[Z]	Cytoskeleton	Actin	Actin-related protein 3 GN=Arp3 OS=Drosophila melanogaster (Fruit fly) PE=2 SV=3	Z	Cytoskeleton	Actin-related protein 3 [Crassostrea gigas]	-0.997571186	0.045030765	5
c67329.graph_c0	--	--	Molecular Function: transferase activity (GO:0016740);;	K00799|2.50672e-47|spu:588493|microsomal glutathione S-transferase 3-like; K00799 glutathione S-transferase [EC:2.5.1.18] (A)	--	--	MAPEG family	--	R	General function prediction only	microsomal glutathione S-transferase 3 [Pinctada martensii]	-0.519332737	-0.495066815	4
c77200.graph_c0	--	--	--	--	[O]	Posttranslational modification, protein turnover, chaperones	Hsp20/alpha crystallin family	Major egg antigen OS=Schistosoma mansoni (Blood fluke) PE=2 SV=1	--	--	Major egg antigen [Crassostrea gigas]	1.572285912	-0.1912526	5
c66442.graph_c0	--	--	--	--	--	--	Chitin binding Peritrophin-A domain	--	--	--	hypothetical protein CGI_10023084 [Crassostrea gigas]	0.507670671	0.402705178	6
c70519.graph_c0	[ER]	--	Molecular Function: 4-hydroxyphenylpyruvate dioxygenase activity (GO:0003868);; Molecular Function: lactoylglutathione lyase activity (GO:0004462);; Biological Process: aromatic amino acid family metabolic process (GO:0009072);; Molecular Function: metal ion binding (GO:0046872);; Biological Process: oxidation-reduction process (GO:0055114);;	K00457|0|lgi:LOTGIDRAFT_214078|hypothetical protein; K00457 4-hydroxyphenylpyruvate dioxygenase [EC:1.13.11.27] (A)	[E]	Amino acid transport and metabolism	Glyoxalase/Bleomycin resistance protein/Dioxygenase superfamily;; Glyoxalase/Bleomycin resistance protein/Dioxygenase superfamily;; Glyoxalase-like domain;; Glyoxalase-like domain;; Hydroxyphenylpyruvate dioxygenase, HPPD, N-terminal	4-hydroxyphenylpyruvate dioxygenase GN=hpd-1 OS=Caenorhabditis briggsae PE=3 SV=1	E	Amino acid transport and metabolism	4-hydroxyphenylpyruvate dioxygenase [Crassostrea gigas]	-0.968784104	-0.011021584	5
c75889.graph_c0	[O]	Posttranslational modification, protein turnover, chaperones	Cellular Component: proteasome complex (GO:0000502);; Molecular Function: enzyme regulator activity (GO:0030234);; Biological Process: regulation of protein catabolic process (GO:0042176);; Biological Process: regulation of catalytic activity (GO:0050790);;	K03032|0|lgi:LOTGIDRAFT_206376|hypothetical protein; K03032 26S proteasome regulatory subunit N2 (A)	[O]	Posttranslational modification, protein turnover, chaperones	Proteasome/cyclosome repeat;; HEAT repeats;; HEAT-like repeat;; HEAT repeat	26S proteasome non-ATPase regulatory subunit 1 GN=Rpn2 OS=Drosophila melanogaster (Fruit fly) PE=1 SV=1	O	Posttranslational modification, protein turnover, chaperones	hypothetical protein LOTGIDRAFT_206376 [Lottia gigantea]	-0.744324466	-0.228438196	5
c77946.graph_c0	--	--	Molecular Function: protein kinase activity (GO:0004672);; Cellular Component: cytoplasm (GO:0005737);; Cellular Component: membrane (GO:0016020);; Biological Process: Golgi vesicle transport (GO:0048193);;	--	[U]	Intracellular trafficking, secretion, and vesicular transport	Uso1 / p115 like vesicle tethering protein, head region;; Uso1 / p115 like vesicle tethering protein, C terminal region	--	U	Intracellular trafficking, secretion, and vesicular transport	hypothetical protein CGI_10008895 [Crassostrea gigas]	0.440170455	0.404428214	6
c16628.graph_c0	[C]	Energy production and conversion	Molecular Function: magnesium ion binding (GO:0000287);; Molecular Function: isocitrate dehydrogenase (NADP+) activity (GO:0004450);; Biological Process: tricarboxylic acid cycle (GO:0006099);; Biological Process: isocitrate metabolic process (GO:0006102);; Molecular Function: NAD binding (GO:0051287);;	K00031|0|lgi:LOTGIDRAFT_220933|hypothetical protein; K00031 isocitrate dehydrogenase [EC:1.1.1.42] (A)	[C]	Energy production and conversion	Isocitrate/isopropylmalate dehydrogenase	Isocitrate dehydrogenase [NADP], mitochondrial (Precursor) GN=idhM OS=Dictyostelium discoideum (Slime mold) PE=3 SV=1	C	Energy production and conversion	Isocitrate dehydrogenase [NADP], mitochondrial [Crassostrea gigas]	0.286893135	-0.181144105	5
c73979.graph_c0	--	--	Molecular Function: binding (GO:0005488);; Cellular Component: intracellular part (GO:0044424);;	K03107|0|lgi:LOTGIDRAFT_106123|hypothetical protein; K03107 signal recognition particle subunit SRP68 (A)	[U]	Intracellular trafficking, secretion, and vesicular transport	--	Signal recognition particle subunit SRP68 GN=Srp68 OS=Drosophila melanogaster (Fruit fly) PE=2 SV=1	U	Intracellular trafficking, secretion, and vesicular transport	Signal recognition particle 68 kDa protein [Crassostrea gigas]	0.486600834	0.720118522	6
c75283.graph_c1	[G]	Carbohydrate transport and metabolism	Molecular Function: magnesium ion binding (GO:0000287);; Molecular Function: phosphoglucomutase activity (GO:0004614);; Biological Process: carbohydrate metabolic process (GO:0005975);;	K01835|2.61957e-165|lgi:LOTGIDRAFT_102562|hypothetical protein; K01835 phosphoglucomutase [EC:5.4.2.2] (A)	[G]	Carbohydrate transport and metabolism	Phosphoglucomutase/phosphomannomutase, alpha/beta/alpha domain III;; Phosphoglucomutase/phosphomannomutase, alpha/beta/alpha domain II;; Phosphoglucomutase/phosphomannomutase, C-terminal domain	Phosphoglucomutase OS=Drosophila melanogaster (Fruit fly) PE=1 SV=1	G	Carbohydrate transport and metabolism	Phosphoglucomutase-1 [Crassostrea gigas]	0.558713355	-0.014968929	5
c74716.graph_c1	[C]	Energy production and conversion	Molecular Function: glutathione-disulfide reductase activity (GO:0004362);; Biological Process: glutathione metabolic process (GO:0006749);; Biological Process: cell redox homeostasis (GO:0045454);; Molecular Function: flavin adenine dinucleotide binding (GO:0050660);; Molecular Function: NADP binding (GO:0050661);; Biological Process: oxidation-reduction process (GO:0055114);;	K00383|0|lgi:LOTGIDRAFT_136113|hypothetical protein; K00383 glutathione reductase (NADPH) [EC:1.8.1.7] (A)	[Q]	Secondary metabolites biosynthesis, transport and catabolism	Pyridine nucleotide-disulphide oxidoreductase;; Pyridine nucleotide-disulphide oxidoreductase, dimerisation domain;; Pyridine nucleotide-disulphide oxidoreductase;; Pyridine nucleotide-disulphide oxidoreductase;; FAD dependent oxidoreductase;; HI0933-like protein;; Glucose inhibited division protein A;; Alanine dehydrogenase/PNT, C-terminal domain	Glutathione reductase GN=gsr OS=Dictyostelium discoideum (Slime mold) PE=3 SV=2	O	Posttranslational modification, protein turnover, chaperones	Glutathione reductase, mitochondrial [Crassostrea gigas]	-0.209647209	-0.20540952	5
c77775.graph_c0	[G]	Carbohydrate transport and metabolism	Cellular Component: phosphopyruvate hydratase complex (GO:0000015);; Molecular Function: magnesium ion binding (GO:0000287);; Molecular Function: phosphopyruvate hydratase activity (GO:0004634);; Biological Process: glycolytic process (GO:0006096);;	K01689|0|lgi:LOTGIDRAFT_182683|hypothetical protein; K01689 enolase [EC:4.2.1.11] (A)	[G]	Carbohydrate transport and metabolism	Enolase, C-terminal TIM barrel domain;; Enolase, N-terminal domain;; Methylaspartate ammonia-lyase C-terminus	Enolase OS=Doryteuthis pealeii (Longfin inshore squid) PE=2 SV=1	G	Carbohydrate transport and metabolism	hypothetical protein CAPTEDRAFT_159854 [Capitella teleta]	-0.510709875	0.316311469	6
c77141.graph_c0	--	--	--	K06497|8.44619e-28|lgi:LOTGIDRAFT_237453|hypothetical protein; K06497 CD63 antigen (A)	[R]	General function prediction only	Tetraspanin family	23 kDa integral membrane protein OS=Schistosoma haematobium (Blood fluke) PE=2 SV=1	R	General function prediction only	CD63 antigen [Crassostrea gigas]	-0.027035991	0.079499686	5
c70566.graph_c0	--	--	--	K00415|9.58218e-29|bfo:BRAFLDRAFT_119024|hypothetical protein; K00415 ubiquinol-cytochrome c reductase core subunit 2 (A)	[C]	Energy production and conversion	Peptidase M16 inactive domain;; Insulinase (Peptidase family M16)	--	C	Energy production and conversion	Cytochrome b-c1 complex subunit 2, mitochondrial [Crassostrea gigas]	0.467233035	0.093396292	5
c72314.graph_c0	[TZDR]	--	Cellular Component: spindle pole (GO:0000922);; Molecular Function: calmodulin-dependent protein kinase activity (GO:0004683);; Molecular Function: calcium ion binding (GO:0005509);; Biological Process: detection of calcium ion (GO:0005513);; Molecular Function: calmodulin binding (GO:0005516);; Molecular Function: ATP binding (GO:0005524);; Cellular Component: centriole (GO:0005814);; Cellular C…	K02183|3.94978e-96|nve:NEMVE_v1g239788|hypothetical protein; K02183 calmodulin (A)	[T]	Signal transduction mechanisms	EF hand;; EF-hand domain pair;; EF-hand domain pair;; EF-hand domain;; EF hand;; EF-hand domain;; Cytoskeletal-regulatory complex EF hand;; Secreted protein acidic and rich in cysteine Ca binding region;; Uncharacterised protein family (UPF0154);; Ca2+ insensitive EF hand	Calmodulin OS=Metridium senile (Brown sea anemone) PE=1 SV=3	T	Signal transduction mechanisms	predicted protein [Nematostella vectensis]	-0.573865331	0.567854163	6
c66405.graph_c0	--	--	--	--	[TV]	--	Lectin C-type domain	Perlucin-like protein {ECO:0000303|PubMed:21643827} (Precursor) OS=Mytilus galloprovincialis (Mediterranean mussel) PE=1 SV=1	R	General function prediction only	Collectin-12 [Crassostrea gigas]	-1.246553796	0.338780758	6
c58374.graph_c0	[O]	Posttranslational modification, protein turnover, chaperones	Molecular Function: ATP binding (GO:0005524);; Cellular Component: mitochondrial matrix (GO:0005759);; Biological Process: protein folding (GO:0006457);; Biological Process: response to stress (GO:0006950);;	K04078|2.64596e-44|lgi:LOTGIDRAFT_136451|hypothetical protein; K04078 chaperonin GroES (A)	[O]	Posttranslational modification, protein turnover, chaperones	Chaperonin 10 Kd subunit	10 kDa heat shock protein, mitochondrial {ECO:0000250|UniProtKB:P61604} OS=Schistosoma japonicum (Blood fluke) PE=3 SV=2	O	Posttranslational modification, protein turnover, chaperones	PREDICTED: 10 kDa heat shock protein, mitochondrial-like [Aplysia californica]	-0.731682701	0.012065716	5
c16572.graph_c0	--	--	--	--	--	--	--	Short-chain collagen C4 (Fragment) OS=Ephydatia muelleri (Mueller&apos;s freshwater sponge) PE=2 SV=1	--	--	Laccase-18 [Crassostrea gigas]	0.595781389	0.305963922	6
c61959.graph_c0	--	--	--	--	--	--	Vault protein inter-alpha-trypsin domain;; von Willebrand factor type A domain;; von Willebrand factor type A domain	--	R	General function prediction only	Inter-alpha-trypsin inhibitor heavy chain H4 [Crassostrea gigas]	-0.244380034	0.0676172	5
c76357.graph_c0	--	--	--	K06236|8.13733e-15|lgi:LOTGIDRAFT_194221|hypothetical protein; K06236 collagen, type I/II/III/V/XI/XXIV/XXVII, alpha (A)	[W]	Extracellular structures	Collagen triple helix repeat (20 copies)	Collagen alpha-2(IV) chain (Precursor) OS=Ascaris suum (Pig roundworm) PE=2 SV=1	W	Extracellular structures	Collagen alpha-2(I) chain [Crassostrea gigas]	2.423033851	-0.612134659	1
c69912.graph_c0	[K]	Transcription	Molecular Function: calcium-transporting ATPase activity (GO:0005388);;	K03626|1.03167e-78|isc:IscW_ISCW012592|transcription factor containing NAC and TS-N domains, putative (EC:3.6.3.8); K03626 nascent polypeptide-associated complex subunit alpha (A)	[K]	Transcription	NAC domain;; UBA/TS-N domain	Nascent polypeptide-associated complex subunit alpha GN=Nacalpha OS=Drosophila melanogaster (Fruit fly) PE=1 SV=2	K	Transcription	transcription factor containing NAC and TS-N domains, putative [Ixodes scapularis]	0.040383865	0.25020904	5
c66891.graph_c0	--	--	--	--	[Z]	Cytoskeleton	Cofilin/tropomyosin-type actin-binding protein	Coactosin GN=coaA OS=Dictyostelium discoideum (Slime mold) PE=1 SV=1	Z	Cytoskeleton	Coactosin-like protein [Crassostrea gigas]	-0.209163158	0.196912279	5
c71391.graph_c0	[T]	Signal transduction mechanisms	--	--	--	--	Universal stress protein family	--	T	Signal transduction mechanisms	hypothetical protein CGI_10025135 [Crassostrea gigas]	-0.117813345	0.262150165	5
c52401.graph_c0	[J]	Translation, ribosomal structure and biogenesis	Molecular Function: structural constituent of ribosome (GO:0003735);; Cellular Component: ribosome (GO:0005840);; Biological Process: translation (GO:0006412);;	K02908|5.7365e-64|tca:659206|60S ribosomal protein L30; K02908 large subunit ribosomal protein L30e (A)	[J]	Translation, ribosomal structure and biogenesis	Ribosomal protein L7Ae/L30e/S12e/Gadd45 family	60S ribosomal protein L30 GN=RpL30 OS=Spodoptera frugiperda (Fall armyworm) PE=3 SV=1	J	Translation, ribosomal structure and biogenesis	ribosomal protein L30 [Argopecten irradians]	-0.348799005	-0.256538009	5
c73761.graph_c0	[O]	Posttranslational modification, protein turnover, chaperones	Biological Process: protein peptidyl-prolyl isomerization (GO:0000413);; Molecular Function: peptidyl-prolyl cis-trans isomerase activity (GO:0003755);; Biological Process: protein folding (GO:0006457);;	K09568|1.70974e-54|bmor:732917|Fkbp12; FK506-binding protein; K09568 FK506-binding protein 1 [EC:5.2.1.8] (A)	[O]	Posttranslational modification, protein turnover, chaperones	FKBP-type peptidyl-prolyl cis-trans isomerase	12 kDa FK506-binding protein GN=FK506-bp2 OS=Drosophila melanogaster (Fruit fly) PE=3 SV=2	O	Posttranslational modification, protein turnover, chaperones	fk506-binding protein 2 [Papilio xuthus]	0.027617819	0.300407606	6
c77806.graph_c0	[R]	General function prediction only	Molecular Function: ATP binding (GO:0005524);; Biological Process: ATP catabolic process (GO:0006200);; Molecular Function: electron carrier activity (GO:0009055);; Molecular Function: organic phosphonate transmembrane-transporting ATPase activity (GO:0015416);; Molecular Function: iron-sulfur cluster binding (GO:0051536);;	K06174|0|hro:HELRODRAFT_71728|hypothetical protein; K06174 ATP-binding cassette, sub-family E, member 1 (A)	[A]	RNA processing and modification	ABC transporter;; AAA domain;; RecF/RecN/SMC N terminal domain	ABC transporter A family member 10 GN=abcA10 OS=Dictyostelium discoideum (Slime mold) PE=3 SV=1	A	RNA processing and modification	ATP-binding cassette sub-family E member 1 [Crassostrea gigas]	-0.474056784	-0.506059204	4
c75829.graph_c0	--	--	Biological Process: cell communication (GO:0007154);; Molecular Function: phosphatidylinositol binding (GO:0035091);;	K17920|0|lgi:LOTGIDRAFT_225261|hypothetical protein; K17920 sorting nexin-5/6/32 (A)	[V]	Defense mechanisms	Vps5 C terminal like;; PX domain;; BAR domain	--	U	Intracellular trafficking, secretion, and vesicular transport	Sorting nexin-6 [Crassostrea gigas]	-0.631046384	0.744522167	6
c55828.graph_c0	--	--	Molecular Function: protein domain specific binding (GO:0019904);;	K16197|3.36905e-115|tca:660150|14-3-3 protein zeta; K16197 14-3-3 protein beta/theta/zeta (A)	[O]	Posttranslational modification, protein turnover, chaperones	14-3-3 protein	14-3-3 protein zeta GN=14-3-3zeta OS=Bombyx mori (Silk moth) PE=2 SV=2	O	Posttranslational modification, protein turnover, chaperones	PREDICTED: 14-3-3 protein zeta-like [Metaseiulus occidentalis]	-0.275949363	0.523582428	6
c73016.graph_c0	[O]	Posttranslational modification, protein turnover, chaperones	Molecular Function: ATP binding (GO:0005524);; Biological Process: protein folding (GO:0006457);; Biological Process: response to stress (GO:0006950);; Molecular Function: unfolded protein binding (GO:0051082);;	K09487|0|lgi:LOTGIDRAFT_197084|hypothetical protein; K09487 heat shock protein 90kDa beta (A)	[O]	Posttranslational modification, protein turnover, chaperones	Hsp90 protein	Heat shock protein 83 GN=Hsp83 OS=Drosophila auraria (Fruit fly) PE=3 SV=1	O	Posttranslational modification, protein turnover, chaperones	Endoplasmin [Crassostrea gigas]	0.850114738	0.533616203	6
c73364.graph_c1	--	--	Molecular Function: carbohydrate binding (GO:0030246);;	--	[W]	Extracellular structures	Galactoside-binding lectin	32 kDa beta-galactoside-binding lectin GN=GAL-1 OS=Haemonchus contortus (Barber pole worm) PE=2 SV=1	W	Extracellular structures	galectin [Pinctada fucata]	-0.240938146	-0.389233417	4
c77430.graph_c0	--	--	--	--	[G]	Carbohydrate transport and metabolism	--	--	G	Carbohydrate transport and metabolism	5&apos;-AMP-activated protein kinase subunit beta-2 [Crassostrea gigas]	-0.791625424	0.54263277	6
c75198.graph_c0	[R]	General function prediction only	Molecular Function: sphingomyelin phosphodiesterase activity (GO:0004767);; Molecular Function: GTP binding (GO:0005525);; Biological Process: small GTPase mediated signal transduction (GO:0007264);; Biological Process: protein transport (GO:0015031);;	K07893|1.68459e-135|lgi:LOTGIDRAFT_230007|hypothetical protein; K07893 Ras-related protein Rab-6A (A)	[U]	Intracellular trafficking, secretion, and vesicular transport	Ras family;; Miro-like protein;; ADP-ribosylation factor family;; Elongation factor Tu GTP binding domain;; Signal recognition particle receptor beta subunit;; 50S ribosome-binding GTPase;; Gtr1/RagA G protein conserved region	Ras-related protein Rab6 {ECO:0000312|EMBL:AAF53168.1} OS=Drosophila melanogaster (Fruit fly) PE=1 SV=1	U	Intracellular trafficking, secretion, and vesicular transport	Ras-related protein Rab-6B [Crassostrea gigas]	0.22859975	-0.188914739	5
c74441.graph_c0	--	--	Biological Process: signal transduction (GO:0007165);;	K04439|0|lgi:LOTGIDRAFT_120072|hypothetical protein; K04439 beta-arrestin (A)	[T]	Signal transduction mechanisms	Arrestin (or S-antigen), N-terminal domain;; Arrestin (or S-antigen), C-terminal domain	Probable beta-arrestin GN=arr-1 OS=Caenorhabditis elegans PE=3 SV=2	T	Signal transduction mechanisms	arrestin [Argopecten irradians]	0.262758139	-0.088703922	5
c61945.graph_c0	--	--	Molecular Function: zinc ion binding (GO:0008270);;	--	[TZ]	--	LIM domain	Muscle LIM protein 1 GN=Mlp60A OS=Drosophila melanogaster (Fruit fly) PE=2 SV=1	Z	Cytoskeleton	Cysteine and glycine-rich protein 3 [Crassostrea gigas]	-0.39473003	-0.393692758	4
c76624.graph_c0	[O]	Posttranslational modification, protein turnover, chaperones	Molecular Function: ATP binding (GO:0005524);; Cellular Component: cytoplasm (GO:0005737);; Biological Process: protein folding (GO:0006457);; Molecular Function: unfolded protein binding (GO:0051082);;	K09493|0|lgi:LOTGIDRAFT_235667|hypothetical protein; K09493 T-complex protein 1 subunit alpha (A)	[O]	Posttranslational modification, protein turnover, chaperones	TCP-1/cpn60 chaperonin family	T-complex protein 1 subunit alpha GN=T-cp1 OS=Drosophila melanogaster (Fruit fly) PE=2 SV=2	O	Posttranslational modification, protein turnover, chaperones	hypothetical protein LOTGIDRAFT_235667 [Lottia gigantea]	-0.713985632	0.089264618	5
c62948.graph_c0	--	--	--	K08132|7.17494e-19|gga:395875|COL12A1; collagen, type XII, alpha 1; K08132 collagen, type XII, alpha (A)	[W]	Extracellular structures	von Willebrand factor type A domain;; von Willebrand factor type A domain	--	W	Extracellular structures	Collagen alpha-5(VI) chain [Crassostrea gigas]	0.934388641	-0.042841598	5
c75044.graph_c0	[O]	Posttranslational modification, protein turnover, chaperones	--	K10839|1.83365e-59|cmk:103173339|UV excision repair protein RAD23 homolog A-like; K10839 UV excision repair protein RAD23 (A)	[L]	Replication, recombination and repair	XPC-binding domain;; Ubiquitin family;; UBA/TS-N domain;; Ubiquitin-2 like Rad60 SUMO-like	UV excision repair protein RAD23 homolog GN=rcbA OS=Dictyostelium discoideum (Slime mold) PE=1 SV=1	L	Replication, recombination and repair	PREDICTED: UV excision repair protein RAD23 homolog B-like isoform 3 [Bombus terrestris]	-0.02937341	0.644418196	6
c75080.graph_c2	[Z]	Cytoskeleton	Molecular Function: GTPase activity (GO:0003924);; Molecular Function: structural constituent of cytoskeleton (GO:0005200);; Molecular Function: GTP binding (GO:0005525);; Cellular Component: cytoplasm (GO:0005737);; Cellular Component: microtubule (GO:0005874);; Biological Process: GTP catabolic process (GO:0006184);; Biological Process: microtubule-based process (GO:0007017);; Biological Proces…	K07375|1.12674e-38|bom:102277287|TUBB3; tubulin, beta 3 class III; K07375 tubulin beta (A)	[Z]	Cytoskeleton	--	Tubulin beta chain (Fragment) OS=Lymnaea stagnalis (Great pond snail) PE=2 SV=1	Z	Cytoskeleton	PREDICTED: tubulin beta chain-like [Saccoglossus kowalevskii]	0.036111837	-0.539227754	4
c76914.graph_c0	[O]	Posttranslational modification, protein turnover, chaperones	Molecular Function: ATP binding (GO:0005524);; Cellular Component: cytoplasm (GO:0005737);; Biological Process: protein folding (GO:0006457);; Molecular Function: unfolded protein binding (GO:0051082);;	K09498|0|lgi:LOTGIDRAFT_231565|hypothetical protein; K09498 T-complex protein 1 subunit zeta (A)	[O]	Posttranslational modification, protein turnover, chaperones	TCP-1/cpn60 chaperonin family	T-complex protein 1 subunit zeta GN=cct-6 OS=Caenorhabditis elegans PE=1 SV=1	O	Posttranslational modification, protein turnover, chaperones	T-complex protein 1 subunit zeta [Crassostrea gigas]	-0.113909753	-0.003547473	5
c63904.graph_c0	--	--	--	--	--	--	--	--	S	Function unknown	hypothetical protein CAPTEDRAFT_198213 [Capitella teleta]	0.328199346	0.559559683	6
c71294.graph_c0	[C]	Energy production and conversion	Molecular Function: catalytic activity (GO:0003824);;	--	[C]	Energy production and conversion	Acetyl-CoA hydrolase/transferase N-terminal domain	--	C	Energy production and conversion	4-hydroxybutyrate coenzyme A transferase [Crassostrea gigas]	-0.43576101	-0.239372207	5
c64821.graph_c0	[O]	Posttranslational modification, protein turnover, chaperones	Molecular Function: ATP binding (GO:0005524);; Cellular Component: cytoplasm (GO:0005737);; Biological Process: proteolysis (GO:0006508);; Molecular Function: peptidase activity (GO:0008233);; Molecular Function: nucleoside-triphosphatase activity (GO:0017111);; Biological Process: protein catabolic process (GO:0030163);;	K03065|0|lgi:LOTGIDRAFT_207066|hypothetical protein; K03065 26S proteasome regulatory subunit T5 (A)	[O]	Posttranslational modification, protein turnover, chaperones	ATPase family associated with various cellular activities (AAA);; AAA ATPase domain;; AAA domain (dynein-related subfamily);; Holliday junction DNA helicase ruvB N-terminus;; Protein of unknown function (DUF815)	26S protease regulatory subunit 6A homolog GN=psmC3 OS=Dictyostelium discoideum (Slime mold) PE=1 SV=1	O	Posttranslational modification, protein turnover, chaperones	26S protease regulatory subunit 6A [Crassostrea gigas]	-0.123849644	0.463049907	6
c75491.graph_c0	[T]	Signal transduction mechanisms	Molecular Function: phosphoprotein phosphatase activity (GO:0004721);;	K04348|0|lgi:LOTGIDRAFT_183550|hypothetical protein; K04348 serine/threonine-protein phosphatase 2B catalytic subunit [EC:3.1.3.16] (A)	[R]	General function prediction only	Calcineurin-like phosphoesterase	Serine/threonine-protein phosphatase 2B catalytic subunit 3 OS=Drosophila melanogaster (Fruit fly) PE=1 SV=4	R	General function prediction only	calcineurin A subunit [Pinctada fucata]	-0.020784296	-0.083633242	5
c75171.graph_c0	[LKJ]	--	Molecular Function: nucleic acid binding (GO:0003676);; Molecular Function: ATP binding (GO:0005524);; Molecular Function: ATP-dependent helicase activity (GO:0008026);;	K12812|9.79944e-79|lgi:LOTGIDRAFT_225638|hypothetical protein; K12812 ATP-dependent RNA helicase UAP56/SUB2 [EC:3.6.4.13] (A)	[A]	RNA processing and modification	DEAD/DEAH box helicase;; Type III restriction enzyme, res subunit	ATP-dependent RNA helicase WM6 GN=Hel25E OS=Drosophila melanogaster (Fruit fly) PE=1 SV=1	L	Replication, recombination and repair	hypothetical protein LOTGIDRAFT_225638 [Lottia gigantea]	-0.480973094	-0.0675986	5
c75761.graph_c0	[Z]	Cytoskeleton	Molecular Function: ATP binding (GO:0005524);; Cellular Component: cytoplasm (GO:0005737);; Cellular Component: cytoskeleton (GO:0005856);;	K05692|0|tsp:Tsp_00055|actin-5C; K05692 actin beta/gamma 1 (A)	[Z]	Cytoskeleton	Actin	Actin, adductor muscle (Precursor) OS=Placopecten magellanicus (Sea scallop) PE=2 SV=1	Z	Cytoskeleton	Actin [Trichuris suis]	0.229753138	-0.030480606	5
c77223.graph_c0	--	--	Cellular Component: nucleus (GO:0005634);; Cellular Component: chromosome (GO:0005694);; Cellular Component: cytoplasm (GO:0005737);; Cellular Component: microtubule associated complex (GO:0005875);; Biological Process: regulation of mitosis (GO:0007088);; Biological Process: mitotic G2 DNA damage checkpoint (GO:0007095);; Biological Process: Ras protein signal transduction (GO:0007265);; Biologi…	K06630|1.8862e-17|tru:101077875|14-3-3 protein epsilon-like; K06630 14-3-3 protein epsilon (A)	[O]	Posttranslational modification, protein turnover, chaperones	14-3-3 protein	14-3-3 protein epsilon GN=14-3-3epsilon OS=Drosophila melanogaster (Fruit fly) PE=1 SV=2	O	Posttranslational modification, protein turnover, chaperones	14-3-3 protein epsilon [Crassostrea gigas]	-0.040676664	0.178089233	5
c58075.graph_c0	--	--	--	K17046|1.49498e-43|lgi:LOTGIDRAFT_152179|hypothetical protein; K17046 protein DEK (A)	[B]	Chromatin structure and dynamics	--	--	B	Chromatin structure and dynamics	Protein DEK [Crassostrea gigas]	-0.573111308	0.566888982	6
c71981.graph_c0	--	--	--	--	--	--	Galactose binding lectin domain	--	--	--	hypothetical protein [Pinctada fucata]	1.615124335	0.489560261	6
c69054.graph_c0	--	--	Molecular Function: ubiquitin thiolesterase activity (GO:0004221);; Cellular Component: intracellular (GO:0005622);; Biological Process: ubiquitin-dependent protein catabolic process (GO:0006511);; Molecular Function: omega peptidase activity (GO:0008242);;	K05610|2.61895e-85|lgi:LOTGIDRAFT_236234|hypothetical protein; K05610 ubiquitin carboxyl-terminal hydrolase L5 [EC:3.4.19.12] (A)	[O]	Posttranslational modification, protein turnover, chaperones	Ubiquitin carboxyl-terminal hydrolase, family 1	Probable ubiquitin carboxyl-terminal hydrolase ubh-4 GN=ubh-4 OS=Caenorhabditis elegans PE=3 SV=2	O	Posttranslational modification, protein turnover, chaperones	Ubiquitin carboxyl-terminal hydrolase isozyme L5 [Crassostrea gigas]	-0.504361882	0.312234797	6
c75304.graph_c0	--	--	--	--	--	--	PMP-22/EMP/MP20/Claudin family	--	--	--	hypothetical protein CGI_10014185 [Crassostrea gigas]	0.221849836	-0.346710508	4
c63861.graph_c0	[J]	Translation, ribosomal structure and biogenesis	--	K15410|2.1245e-51|xla:399468|eef1d; elongation factor-1 delta; K15410 elongation factor 1-delta (A)	[K]	Transcription	EF-1 guanine nucleotide exchange domain;; Eukaryotic elongation factor 1 beta central acidic region	Probable elongation factor 1-delta GN=eEF1delta OS=Drosophila melanogaster (Fruit fly) PE=1 SV=1	K	Transcription	hypothetical protein CAPTEDRAFT_228652 [Capitella teleta]	0.380391586	0.42886499	6
c72541.graph_c4	[J]	Translation, ribosomal structure and biogenesis	Molecular Function: structural constituent of ribosome (GO:0003735);; Cellular Component: ribosome (GO:0005840);; Biological Process: translation (GO:0006412);;	K02901|1.57793e-59|pss:102444229|RPL27; ribosomal protein L27; K02901 large subunit ribosomal protein L27e (A)	[J]	Translation, ribosomal structure and biogenesis	Ribosomal L27e protein family;; KOW motif	60S ribosomal protein L27 GN=rpl-27 OS=Caenorhabditis elegans PE=2 SV=1	J	Translation, ribosomal structure and biogenesis	ribosomal protein rpl27 [Lineus viridis]	0.215417687	-0.67234464	4
c61801.graph_c0	--	--	--	K04962|2.07238e-06|aqu:100637092|Ryr3; ryanodine receptor 3; K04962 ryanodine receptor 2 (A)	--	--	EF hand;; EF-hand domain pair;; EF hand;; EF-hand domain	--	--	--	PREDICTED: ryanodine receptor 3 [Amphimedon queenslandica]	-0.969372858	0.333088783	6
c67309.graph_c0	[R]	General function prediction only	Molecular Function: GTP binding (GO:0005525);; Cellular Component: endoplasmic reticulum (GO:0005783);; Cellular Component: Golgi apparatus (GO:0005794);; Biological Process: small GTPase mediated signal transduction (GO:0007264);; Biological Process: protein transport (GO:0015031);; Biological Process: vesicle-mediated transport (GO:0016192);;	K07874|2.95178e-126|lgi:LOTGIDRAFT_201174|hypothetical protein; K07874 Ras-related protein Rab-1A (A)	[TU]	--	Ras family;; Miro-like protein;; ADP-ribosylation factor family;; Gtr1/RagA G protein conserved region;; Signal recognition particle receptor beta subunit;; 50S ribosome-binding GTPase;; Elongation factor Tu GTP binding domain	Ras-related protein Rab-1A GN=RAB1A OS=Lymnaea stagnalis (Great pond snail) PE=2 SV=1	U	Intracellular trafficking, secretion, and vesicular transport	Ras-related protein Rab-1A [Haliotis discus discus]	-0.158154632	-0.511620448	4
c76741.graph_c0	[R]	General function prediction only	Molecular Function: GTPase activity (GO:0003924);; Molecular Function: GTP binding (GO:0005525);; Biological Process: GTP catabolic process (GO:0006184);; Biological Process: small GTPase mediated signal transduction (GO:0007264);; Cellular Component: membrane (GO:0016020);;	K07834|1.77029e-107|lgi:LOTGIDRAFT_193895|hypothetical protein; K07834 Ras-related protein Ral-A (A)	[R]	General function prediction only	Ras family;; Miro-like protein;; ADP-ribosylation factor family;; Elongation factor Tu GTP binding domain	Ras-related protein Ral-a (Precursor) GN=Rala OS=Drosophila melanogaster (Fruit fly) PE=2 SV=2	R	General function prediction only	PREDICTED: ras-related protein Ral-A-like isoform X1 [Aplysia californica]	0.307859716	-0.096470204	5
c70486.graph_c0	--	--	Molecular Function: oxidoreductase activity (GO:0016491);; Biological Process: oxidation-reduction process (GO:0055114);;	K00357|5.57412e-108|lgi:LOTGIDRAFT_140722|hypothetical protein; K00357 dihydropteridine reductase [EC:1.5.1.34] (A)	[E]	Amino acid transport and metabolism	--	Dihydropteridine reductase GN=qdpr OS=Dictyostelium discoideum (Slime mold) PE=1 SV=1	E	Amino acid transport and metabolism	Dihydropteridine reductase [Crassostrea gigas]	-1.371687291	0.214713196	5
c64906.graph_c0	--	--	--	K03965|2.58719e-24|lgi:LOTGIDRAFT_187941|hypothetical protein; K03965 NADH dehydrogenase (ubiquinone) 1 beta subcomplex subunit 9 (A)	[C]	Energy production and conversion	Complex1_LYR-like	--	C	Energy production and conversion	hypothetical protein CAPTEDRAFT_160682 [Capitella teleta]	0.160592044	-0.016150669	5
c77559.graph_c0	[C]	Energy production and conversion	Biological Process: reproduction (GO:0000003);; Biological Process: receptor-mediated endocytosis (GO:0006898);; Biological Process: metabolic process (GO:0008152);; Biological Process: embryo development ending in birth or egg hatching (GO:0009792);; Molecular Function: transferase activity, transferring acyl groups (GO:0016746);; Biological Process: positive regulation of growth rate (GO:004001…	K00627|0|lgi:LOTGIDRAFT_137484|hypothetical protein; K00627 pyruvate dehydrogenase E2 component (dihydrolipoamide acetyltransferase) [EC:2.3.1.12] (A)	[C]	Energy production and conversion	2-oxoacid dehydrogenases acyltransferase (catalytic domain);; Biotin-requiring enzyme;; e3 binding domain	Dihydrolipoyllysine-residue acetyltransferase component of pyruvate dehydrogenase complex, mitochondrial (Precursor) GN=F23B12.5 OS=Caenorhabditis elegans PE=1 SV=1	C	Energy production and conversion	hypothetical protein CGI_10024545 [Crassostrea gigas]	-0.199663009	0.254200871	5
c65358.graph_c0	--	--	--	K10270|3.09752e-13|dwi:Dwil_GK24976|GK24976 gene product from transcript GK24976-RA; K10270 F-box and leucine-rich repeat protein 4 (A)	[R]	General function prediction only	--	Laminin subunit gamma-1 (Precursor) GN=LanB2 OS=Drosophila melanogaster (Fruit fly) PE=2 SV=2	R	General function prediction only	hypothetical protein CAPTEDRAFT_188992 [Capitella teleta]	3.704741365	1.543771592	3
c75080.graph_c1	[Z]	Cytoskeleton	Molecular Function: GTPase activity (GO:0003924);; Molecular Function: structural constituent of cytoskeleton (GO:0005200);; Molecular Function: GTP binding (GO:0005525);; Cellular Component: cytoplasm (GO:0005737);; Cellular Component: microtubule (GO:0005874);; Biological Process: GTP catabolic process (GO:0006184);; Biological Process: microtubule-based process (GO:0007017);; Biological Proces…	K07375|0|hro:HELRODRAFT_186143|hypothetical protein; K07375 tubulin beta (A)	[Z]	Cytoskeleton	Tubulin/FtsZ family, GTPase domain;; Tubulin C-terminal domain;; Misato Segment II tubulin-like domain	Tubulin beta chain OS=Paracentrotus lividus (Common sea urchin) PE=2 SV=1	Z	Cytoskeleton	hypothetical protein HELRODRAFT_186143 [Helobdella robusta]	0.008579838	0.133654773	5
c75985.graph_c0	[R]	General function prediction only	Molecular Function: GTP binding (GO:0005525);; Biological Process: small GTPase mediated signal transduction (GO:0007264);; Biological Process: protein transport (GO:0015031);;	K07904|5.0002e-123|lgi:LOTGIDRAFT_225073|hypothetical protein; K07904 Ras-related protein Rab-11A (A)	[U]	Intracellular trafficking, secretion, and vesicular transport	Ras family;; Miro-like protein;; ADP-ribosylation factor family;; 50S ribosome-binding GTPase;; AAA domain;; Elongation factor Tu GTP binding domain	Ras-related protein Rab-11A GN=rab11A OS=Dictyostelium discoideum (Slime mold) PE=1 SV=1	U	Intracellular trafficking, secretion, and vesicular transport	hypothetical protein CAPTEDRAFT_226009 [Capitella teleta]	-0.198253399	0.399465897	6
c69510.graph_c0	[P]	Inorganic ion transport and metabolism	--	--	--	--	Dyp-type peroxidase family	--	S	Function unknown	Uncharacterized protein yfeX [Crassostrea gigas]	-0.36460211	0.163756939	5
c77662.graph_c0	--	--	--	K06238|7.43411e-37|aqu:100640739|uncharacterized LOC100640739; K06238 collagen, type VI, alpha (A)	[T]	Signal transduction mechanisms	von Willebrand factor type A domain;; von Willebrand factor type A domain;; von Willebrand factor type A domain	--	W	Extracellular structures	Collagen alpha-5(VI) chain [Crassostrea gigas]	0.792311349	-0.074740019	5
c16573.graph_c0	--	--	Molecular Function: structural constituent of ribosome (GO:0003735);; Cellular Component: ribosome (GO:0005840);; Biological Process: translation (GO:0006412);;	K02971|6.7783e-41|xma:102226059|40S ribosomal protein S21-like; K02971 small subunit ribosomal protein S21e (A)	[J]	Translation, ribosomal structure and biogenesis	Ribosomal protein S21e	40S ribosomal protein S21 GN=RpS21 OS=Biphyllus lunatus (Beetle) PE=3 SV=1	J	Translation, ribosomal structure and biogenesis	ribosomal protein rps21 [Eurythoe complanata]	-0.227352165	0.528285617	6
c56260.graph_c0	--	--	--	--	--	--	Vitelline membrane outer layer protein I (VOMI)	--	R	General function prediction only	Vitelline membrane outer layer protein 1 [Crassostrea gigas]	2.826591548	0.46669124	3
c67669.graph_c0	--	--	Molecular Function: ubiquitin-protein transferase activity (GO:0004842);; Biological Process: protein ubiquitination (GO:0016567);;	K04552|1.8703e-78|tca:660484|ubiquitin-conjugating enzyme E2 L3; K04552 ubiquitin-conjugating enzyme E2 L3 [EC:6.3.2.19] (A)	[O]	Posttranslational modification, protein turnover, chaperones	Ubiquitin-conjugating enzyme;; Prokaryotic E2 family B;; UEV domain	Ubiquitin-conjugating enzyme E2-18 kDa GN=Ubc84D OS=Drosophila melanogaster (Fruit fly) PE=2 SV=2	O	Posttranslational modification, protein turnover, chaperones	PREDICTED: ubiquitin-conjugating enzyme E2 L3 [Tribolium castaneum]	-0.425386247	0.444942693	6
c77577.graph_c0	--	--	--	K05768|3.57983e-147|lgi:LOTGIDRAFT_214936|hypothetical protein; K05768 gelsolin (A)	[Z]	Cytoskeleton	Gelsolin repeat	Gelsolin-like protein 1 OS=Lumbricus terrestris (Common earthworm) PE=1 SV=1	Z	Cytoskeleton	Severin [Crassostrea gigas]	-0.448359335	-0.485253743	4
c72651.graph_c0	--	--	--	K15730|5.48813e-30|hro:HELRODRAFT_163501|hypothetical protein; K15730 cytosolic prostaglandin-E synthase [EC:5.3.99.3] (A)	[O]	Posttranslational modification, protein turnover, chaperones	CS domain	Uncharacterized protein ZC395.10 GN=ZC395.10 OS=Caenorhabditis elegans PE=3 SV=1	O	Posttranslational modification, protein turnover, chaperones	prostaglandin E synthase 3 [Ostrea edulis]	-0.036620693	0.866285664	6
c76254.graph_c1	[R]	General function prediction only	Biological Process: mitotic spindle elongation (GO:0000022);; Molecular Function: endopeptidase activity (GO:0004175);; Biological Process: cell proliferation (GO:0008283);; Cellular Component: proteasome regulatory particle, lid subcomplex (GO:0008541);; Biological Process: neurogenesis (GO:0022008);; Cellular Component: dendrite (GO:0030425);; Biological Process: proteasome-mediated ubiquitin-d…	K03038|1.85737e-107|lgi:LOTGIDRAFT_191571|hypothetical protein; K03038 26S proteasome regulatory subunit N8 (A)	[O]	Posttranslational modification, protein turnover, chaperones	Maintenance of mitochondrial structure and function;; JAB1/Mov34/MPN/PAD-1 ubiquitin protease	26S proteasome non-ATPase regulatory subunit 7 GN=Rpn8 OS=Drosophila melanogaster (Fruit fly) PE=1 SV=6	O	Posttranslational modification, protein turnover, chaperones	26S proteasome non-ATPase regulatory subunit 7 [Crassostrea gigas]	-0.876485273	0.792382676	6
c55178.graph_c0	--	--	Molecular Function: G-protein coupled receptor binding (GO:0001664);; Molecular Function: GTPase activity (GO:0003924);; Molecular Function: signal transducer activity (GO:0004871);; Molecular Function: GTP binding (GO:0005525);; Cellular Component: heterotrimeric G-protein complex (GO:0005834);; Biological Process: GTP catabolic process (GO:0006184);; Biological Process: adenylate cyclase-activa…	K04632|7.41875e-142|bmor:100101197|G protein alpha S subunit Gs1; K04632 guanine nucleotide-binding protein G(s) subunit alpha (A)	[T]	Signal transduction mechanisms	G-protein alpha subunit;; ADP-ribosylation factor family	Guanine nucleotide-binding protein G(s) subunit alpha OS=Lymnaea stagnalis (Great pond snail) PE=2 SV=1	T	Signal transduction mechanisms	G-protein a-subunit s class [Pinctada fucata]	-0.527712199	-0.574567888	4
c53392.graph_c0	--	--	--	--	[T]	Signal transduction mechanisms	EF hand;; EF-hand domain pair;; EF-hand domain;; EF-hand domain pair;; EF hand;; Secreted protein acidic and rich in cysteine Ca binding region	Calmodulin-like protein GN=cal-1 OS=Caenorhabditis elegans PE=3 SV=1	T	Signal transduction mechanisms	PREDICTED: calmodulin-like protein 5-like [Hydra vulgaris]	-0.620176482	0.930959834	6
c62682.graph_c0	--	--	--	--	--	--	--	--	--	--	hypothetical protein CGI_10009847 [Crassostrea gigas]	1.62504021	-0.681584485	4
c64021.graph_c0	--	--	--	--	[R]	General function prediction only	C2 domain	--	R	General function prediction only	extended synaptotagmin-like protein 2 [Lottia gigantea]	1.493447563	0.344861748	6
c77875.graph_c0	[O]	Posttranslational modification, protein turnover, chaperones	Cellular Component: nucleus (GO:0005634);; Cellular Component: mitochondrion (GO:0005739);; Cellular Component: peroxisome (GO:0005777);; Cellular Component: cytosol (GO:0005829);; Biological Process: response to oxidative stress (GO:0006979);; Biological Process: determination of adult lifespan (GO:0008340);; Molecular Function: antioxidant activity (GO:0016209);; Molecular Function: oxidoreduct…	K11187|2.10939e-64|bfo:BRAFLDRAFT_119799|hypothetical protein; K11187 peroxiredoxin 5, atypical 2-Cys peroxiredoxin [EC:1.11.1.15] (A)	[O]	Posttranslational modification, protein turnover, chaperones	Redoxin;; AhpC/TSA family	--	O	Posttranslational modification, protein turnover, chaperones	Peroxiredoxin-5, mitochondrial [Crassostrea gigas]	-0.501391694	0.33557121	6
c69255.graph_c0	[J]	Translation, ribosomal structure and biogenesis	Molecular Function: structural constituent of ribosome (GO:0003735);; Cellular Component: ribosome (GO:0005840);; Biological Process: translation (GO:0006412);; Molecular Function: rRNA binding (GO:0019843);;	K02987|2.21314e-152|mde:101900576|40S ribosomal protein S4-like; K02987 small subunit ribosomal protein S4e (A)	[J]	Translation, ribosomal structure and biogenesis	Ribosomal family S4e;; RS4NT (NUC023) domain;; S4 domain;; KOW motif	40S ribosomal protein S4 GN=RpS4 OS=Ixodes scapularis (Black-legged tick) PE=2 SV=1	J	Translation, ribosomal structure and biogenesis	ribosomal protein S4 [Argopecten irradians]	0.012614236	-0.287842213	4
c72996.graph_c0	--	--	--	--	[PT]	--	7 transmembrane sweet-taste receptor of 3 GCPR;; Receptor family ligand binding region;; Periplasmic binding protein	Metabotropic glutamate receptor (Precursor) GN=mGluR OS=Drosophila melanogaster (Fruit fly) PE=1 SV=2	T	Signal transduction mechanisms	Metabotropic glutamate receptor 2 [Crassostrea gigas]	0.205665425	-0.313580599	4
c76455.graph_c1	[I]	Lipid transport and metabolism	Molecular Function: ligase activity (GO:0016874);;	K01966|0|lgi:LOTGIDRAFT_116228|hypothetical protein; K01966 propionyl-CoA carboxylase beta chain [EC:6.4.1.3] (A)	[EI]	--	Carboxyl transferase domain	Probable methylcrotonoyl-CoA carboxylase beta chain, mitochondrial (Precursor) GN=F02A9.4 OS=Caenorhabditis elegans PE=3 SV=1	C	Energy production and conversion	Propionyl-CoA carboxylase beta chain, mitochondrial [Crassostrea gigas]	0.333796837	0.249124491	5
c66849.graph_c0	[S]	Function unknown	--	--	[S]	Function unknown	MAM domain;; EGF-like domain;; Cysteine-rich secretory protein family;; EGF-like domain	MAM and LDL-receptor class A domain-containing protein 2 (Fragment) OS=Acropora millepora (Staghorn coral) PE=1 SV=1	S	Function unknown	Peptidase inhibitor 16 [Crassostrea gigas]	0.336343573	-0.07393475	5
c74235.graph_c0	--	--	--	K14616|1.53651e-10|gga:420523|CUBN; cubilin (intrinsic factor-cobalamin receptor); K14616 cubilin (A)	[TV]	--	CUB domain	--	H	Coenzyme transport and metabolism	Cubilin [Crassostrea gigas]	-0.891127608	0.387675322	6
c75117.graph_c0	[C]	Energy production and conversion	Biological Process: methionine biosynthetic process (GO:0009086);; Molecular Function: hydrolase activity (GO:0016787);;	K09880|1.94243e-85|lgi:LOTGIDRAFT_132223|hypothetical protein; K09880 enolase-phosphatase E1 [EC:3.1.3.77] (A)	[E]	Amino acid transport and metabolism	Haloacid dehalogenase-like hydrolase;; HAD-hyrolase-like	Enolase-phosphatase E1 {ECO:0000255|HAMAP-Rule:MF_03117} GN=AGAP003331 OS=Anopheles gambiae (African malaria mosquito) PE=3 SV=5	E	Amino acid transport and metabolism	Enolase-phosphatase E1 [Crassostrea gigas]	-0.217738171	0.554959348	6
c77496.graph_c0	--	--	--	K05768|9.50231e-120|lgi:LOTGIDRAFT_192582|hypothetical protein; K05768 gelsolin (A)	[Z]	Cytoskeleton	Gelsolin repeat	Gelsolin-like protein 1 OS=Lumbricus terrestris (Common earthworm) PE=1 SV=1	Z	Cytoskeleton	Severin [Crassostrea gigas]	-0.052391153	-0.258711516	5
c75286.graph_c0	--	--	Biological Process: translational initiation (GO:0006413);; Cellular Component: translation preinitiation complex (GO:0070993);;	K15030|3.6235e-140|lgi:LOTGIDRAFT_138250|hypothetical protein; K15030 translation initiation factor 3 subunit M (A)	[R]	General function prediction only	PCI domain	Eukaryotic translation initiation factor 3 subunit M {ECO:0000255|HAMAP-Rule:MF_03012} GN=AAEL004347 OS=Aedes aegypti (Yellowfever mosquito) PE=3 SV=1	J	Translation, ribosomal structure and biogenesis	Eukaryotic translation initiation factor 3 subunit M, partial [Crassostrea gigas]	-0.162369883	0.266625721	6
c73402.graph_c0	[O]	Posttranslational modification, protein turnover, chaperones	--	--	--	--	Glutaredoxin;; Domain found in Dishevelled, Egl-10, and Pleckstrin (DEP);; Protein of unknown function, DUF547	--	R	General function prediction only	Glutaredoxin [Crassostrea gigas]	-1.319392167	0.130574795	5
c66614.graph_c0	[H]	Coenzyme transport and metabolism	Molecular Function: glycine C-acetyltransferase activity (GO:0008890);; Biological Process: biosynthetic process (GO:0009058);; Molecular Function: ligase activity (GO:0016874);; Molecular Function: pyridoxal phosphate binding (GO:0030170);;	K00639|0|lgi:LOTGIDRAFT_207612|hypothetical protein; K00639 glycine C-acetyltransferase [EC:2.3.1.29] (A)	[E]	Amino acid transport and metabolism	Aminotransferase class I and II;; Aminotransferase class-V	Serine palmitoyltransferase 3 GN=sptl-3 OS=Caenorhabditis elegans PE=3 SV=2	E	Amino acid transport and metabolism	2-amino-3-ketobutyrate coenzyme A ligase, mitochondrial, partial [Crassostrea gigas]	-0.048031697	0.103490648	5
c45536.graph_c0	--	--	Molecular Function: sequence-specific DNA binding transcription factor activity (GO:0003700);; Molecular Function: transcription coactivator activity (GO:0003713);; Biological Process: regulation of transcription, DNA-templated (GO:0006355);; Molecular Function: sequence-specific DNA binding (GO:0043565);;	--	--	--	--	C-Myc-binding protein homolog GN=mycbp OS=Dictyostelium discoideum (Slime mold) PE=3 SV=1	S	Function unknown	hypothetical protein LOTGIDRAFT_210400 [Lottia gigantea]	0.0084237	0.194583002	5
c67057.graph_c0	[O]	Posttranslational modification, protein turnover, chaperones	Biological Process: protein peptidyl-prolyl isomerization (GO:0000413);; Molecular Function: peptidyl-prolyl cis-trans isomerase activity (GO:0003755);; Cellular Component: cytoplasm (GO:0005737);; Biological Process: protein folding (GO:0006457);; Molecular Function: peptide binding (GO:0042277);;	K09565|6.58993e-84|ola:101156984|peptidyl-prolyl cis-trans isomerase-like; K09565 peptidyl-prolyl isomerase F (cyclophilin D) [EC:5.2.1.8] (A)	[O]	Posttranslational modification, protein turnover, chaperones	Cyclophilin type peptidyl-prolyl cis-trans isomerase/CLD	Peptidyl-prolyl cis-trans isomerase OS=Hemicentrotus pulcherrimus (Sea urchin) PE=2 SV=1	O	Posttranslational modification, protein turnover, chaperones	peptidyl prolyl cis-trans isomerase A (I) [Conus novaehollandiae]	-0.08688301	0.068772487	5
c74033.graph_c0	--	--	Molecular Function: G-protein coupled receptor binding (GO:0001664);; Molecular Function: GTPase activity (GO:0003924);; Molecular Function: signal transducer activity (GO:0004871);; Molecular Function: GTP binding (GO:0005525);; Biological Process: GTP catabolic process (GO:0006184);; Biological Process: G-protein coupled receptor signaling pathway (GO:0007186);; Molecular Function: G-protein be…	K04634|0|lgi:LOTGIDRAFT_194019|hypothetical protein; K04634 guanine nucleotide-binding protein G(q) subunit alpha (A)	[T]	Signal transduction mechanisms	G-protein alpha subunit;; ADP-ribosylation factor family	Guanine nucleotide-binding protein G(q) subunit alpha GN=SCGQA OS=Mizuhopecten yessoensis (Japanese scallop) PE=2 SV=1	T	Signal transduction mechanisms	G protein alpha subunit [Perinereis aibuhitensis]	-0.064631697	0.119285085	5
c77341.graph_c0	[R]	General function prediction only	Molecular Function: oligosaccharyl transferase activity (GO:0004576);; Biological Process: protein glycosylation (GO:0006486);; Cellular Component: membrane (GO:0016020);;	K07151|0|lgi:LOTGIDRAFT_164315|hypothetical protein; K07151 dolichyl-diphosphooligosaccharide--protein glycosyltransferase [EC:2.4.99.18] (A)	[O]	Posttranslational modification, protein turnover, chaperones	Oligosaccharyl transferase STT3 subunit	Dolichyl-diphosphooligosaccharide--protein glycosyltransferase subunit STT3 GN=stt3 OS=Dictyostelium discoideum (Slime mold) PE=3 SV=1	O	Posttranslational modification, protein turnover, chaperones	Dolichyl-diphosphooligosaccharide--protein glycosyltransferase subunit STT3A [Crassostrea gigas]	0.325097207	-0.495106254	4
c67172.graph_c0	--	--	Molecular Function: protein phosphatase inhibitor activity (GO:0004864);; Biological Process: mitotic spindle organization (GO:0007052);; Biological Process: regulation of mitosis (GO:0007088);; Biological Process: response to nutrient (GO:0007584);; Biological Process: water homeostasis (GO:0030104);; Biological Process: negative regulation of protein dephosphorylation (GO:0035308);; Biological …	--	[TU]	--	cAMP-regulated phosphoprotein/endosulfine conserved region	--	U	Intracellular trafficking, secretion, and vesicular transport	PREDICTED: alpha-endosulfine-like [Aplysia californica]	0.438448823	1.510296682	6
c70762.graph_c0	--	--	--	--	[S]	Function unknown	Ndr family;; Alpha/beta hydrolase family	Uncharacterized protein ZK1073.1 GN=ZK1073.1 OS=Caenorhabditis elegans PE=3 SV=1	S	Function unknown	hypothetical protein CGI_10014553, partial [Crassostrea gigas]	-0.706858321	0.08363883	5
c61282.graph_c0	[R]	General function prediction only	Biological Process: formation of translation preinitiation complex (GO:0001731);; Molecular Function: translation initiation factor activity (GO:0003743);; Cellular Component: eukaryotic translation initiation factor 3 complex (GO:0005852);; Biological Process: regulation of translational initiation (GO:0006446);; Cellular Component: eukaryotic 43S preinitiation complex (GO:0016282);; Cellular Co…	K03246|0|lgi:LOTGIDRAFT_200332|hypothetical protein; K03246 translation initiation factor 3 subunit I (A)	[JT]	--	WD domain, G-beta repeat	Eukaryotic translation initiation factor 3 subunit I {ECO:0000255|HAMAP-Rule:MF_03008} GN=v1g239264 OS=Nematostella vectensis (Starlet sea anemone) PE=3 SV=1	J	Translation, ribosomal structure and biogenesis	Eukaryotic translation initiation factor 3 subunit I, partial [Crassostrea gigas]	-0.049862608	-0.108342926	5
c71187.graph_c0	[G]	Carbohydrate transport and metabolism	Molecular Function: triose-phosphate isomerase activity (GO:0004807);; Biological Process: gluconeogenesis (GO:0006094);; Biological Process: glycolytic process (GO:0006096);;	K01803|2.12142e-123|lgi:LOTGIDRAFT_238326|hypothetical protein; K01803 triosephosphate isomerase (TIM) [EC:5.3.1.1] (A)	[G]	Carbohydrate transport and metabolism	Thioredoxin;; Glutaredoxin-like domain (DUF836);; Triosephosphate isomerase	Triosephosphate isomerase GN=Tpi OS=Culex tarsalis (Encephalitis mosquito) PE=1 SV=2	G	Carbohydrate transport and metabolism	triosephosphate isomerase [Crassostrea ariakensis]	0.215821015	0.679853292	6
c62297.graph_c0	[C]	Energy production and conversion	Molecular Function: ATP binding (GO:0005524);; Biological Process: ATP synthesis coupled proton transport (GO:0015986);; Biological Process: ATP hydrolysis coupled proton transport (GO:0015991);; Cellular Component: proton-transporting ATP synthase complex, catalytic core F(1) (GO:0045261);; Molecular Function: proton-transporting ATP synthase activity, rotational mechanism (GO:0046933);;	K02133|0|lgi:LOTGIDRAFT_201878|hypothetical protein; K02133 F-type H+-transporting ATPase subunit beta [EC:3.6.3.14] (A)	[C]	Energy production and conversion	ATP synthase alpha/beta family, nucleotide-binding domain;; ATP synthase alpha/beta chain, C terminal domain;; ATP synthase alpha/beta family, beta-barrel domain	ATP synthase subunit beta, mitochondrial (Precursor) GN=ATPsyn-beta OS=Drosophila melanogaster (Fruit fly) PE=1 SV=3	C	Energy production and conversion	ATP synthase beta subunit [Pinctada fucata]	-0.103934164	0.407217456	6
c74372.graph_c0	--	--	--	--	--	--	G8 domain	Protein DDB_G0287365 (Precursor) GN=DDB_G0287365 OS=Dictyostelium discoideum (Slime mold) PE=3 SV=1	S	Function unknown	Transmembrane protein 2 [Crassostrea gigas]	1.321674424	-0.737356907	4
c66516.graph_c0	[UR]	--	--	K17923|0|lgi:LOTGIDRAFT_215869|hypothetical protein; K17923 sorting nexin-9/18/33 (A)	[U]	Intracellular trafficking, secretion, and vesicular transport	WASP-binding domain of Sorting nexin protein;; PX domain;; SH3 domain;; Variant SH3 domain;; Vps5 C terminal like;; Variant SH3 domain	Sorting nexin lst-4 {ECO:0000250|UniProtKB:Q8WV41} OS=Caenorhabditis elegans PE=1 SV=1	U	Intracellular trafficking, secretion, and vesicular transport	Sorting nexin-33 [Crassostrea gigas]	-0.933123825	-0.349016238	4
c77294.graph_c0	--	--	--	--	[DY]	--	Intermediate filament protein;; Basic region leucine zipper	Non-neuronal cytoplasmic intermediate filament protein OS=Helix aspersa (Brown garden snail) PE=3 SV=2	Y	Nuclear structure	Non-neuronal cytoplasmic intermediate filament protein [Crassostrea gigas]	0.444198235	0.229783379	5
c71319.graph_c0	--	--	Molecular Function: calcium ion binding (GO:0005509);;	K18617|9.1363e-46|bfo:BRAFLDRAFT_81509|hypothetical protein; K18617 allograft inflammatory factor 1 (A)	[T]	Signal transduction mechanisms	EF hand;; EF-hand domain pair;; EF-hand domain pair;; EF-hand domain	Calcium-binding protein B GN=cbpB OS=Dictyostelium discoideum (Slime mold) PE=3 SV=1	T	Signal transduction mechanisms	allograft inflammatory factor-1 [Pinctada martensii]	-0.548085305	0.313082499	6
c70530.graph_c0	[HC]	--	Molecular Function: cytochrome-b5 reductase activity, acting on NAD(P)H (GO:0004128);; Biological Process: oxidation-reduction process (GO:0055114);;	K00326|6.88705e-159|lgi:LOTGIDRAFT_214125|hypothetical protein; K00326 cytochrome-b5 reductase [EC:1.6.2.2] (A)	[HC]	--	Oxidoreductase NAD-binding domain;; Oxidoreductase FAD-binding domain	NADH-cytochrome b5 reductase 1 GN=cyb5r1 OS=Dictyostelium discoideum (Slime mold) PE=3 SV=1	H	Coenzyme transport and metabolism	NADH-cytochrome b5 reductase 2 [Crassostrea gigas]	0.173557488	-0.122065851	5
c74520.graph_c1	--	--	--	--	--	--	--	--	--	--	hypothetical protein TcasGA2_TC003650 [Tribolium castaneum]	-0.009689485	0.87973132	6
c68228.graph_c1	--	--	--	--	--	--	EF-hand domain pair;; EF-hand domain;; EF hand	--	--	--	hypothetical protein [Pinctada fucata]	0.533247175	-0.974597248	4
c65181.graph_c1	[F]	Nucleotide transport and metabolism	Molecular Function: magnesium ion binding (GO:0000287);; Molecular Function: nucleoside diphosphate kinase activity (GO:0004550);; Molecular Function: ATP binding (GO:0005524);; Molecular Function: GTP binding (GO:0005525);; Cellular Component: microtubule (GO:0005874);; Cellular Component: microtubule associated complex (GO:0005875);; Biological Process: nucleoside diphosphate phosphorylation (G…	K00940|4.00681e-80|mde:101896999|nucleoside diphosphate kinase-like; K00940 nucleoside-diphosphate kinase [EC:2.7.4.6] (A)	[F]	Nucleotide transport and metabolism	Nucleoside diphosphate kinase	Nucleoside diphosphate kinase GN=awd OS=Drosophila melanogaster (Fruit fly) PE=1 SV=3	F	Nucleotide transport and metabolism	nucleoside diphosphate kinase B [Haliotis discus discus]	-0.001402904	0.110386929	5
c63371.graph_c0	[T]	Signal transduction mechanisms	Molecular Function: phosphatase activity (GO:0016791);;	K14394|7.7376e-51|aag:AaeL_AAEL003165|low molecular weight protein-tyrosine-phosphatase; K14394 low molecular weight phosphotyrosine protein phosphatase [EC:3.1.3.2 3.1.3.48] (A)	[T]	Signal transduction mechanisms	Low molecular weight phosphotyrosine protein phosphatase	Low molecular weight phosphotyrosine protein phosphatase 1 GN=primo-1 OS=Drosophila melanogaster (Fruit fly) PE=2 SV=1	T	Signal transduction mechanisms	low molecular weight protein-tyrosine-phosphatase [Aedes aegypti]	0.622466304	-0.338166587	4
c72199.graph_c0	--	--	--	--	[O]	Posttranslational modification, protein turnover, chaperones	Glutathione S-transferase, N-terminal domain;; Glutathione S-transferase, C-terminal domain;; Glutathione S-transferase, N-terminal domain;; Glutathione S-transferase, N-terminal domain;; Glutathione S-transferase, C-terminal domain	Glutathione S-transferase 3 GN=gst-3 OS=Caenorhabditis elegans PE=2 SV=1	O	Posttranslational modification, protein turnover, chaperones	PREDICTED: glutathione S-transferase-like isoform 1 [Apis florea]	-0.432512165	1.490354798	6
c74531.graph_c0	[O]	Posttranslational modification, protein turnover, chaperones	Molecular Function: threonine-type endopeptidase activity (GO:0004298);; Cellular Component: nucleus (GO:0005634);; Cellular Component: cytoplasm (GO:0005737);; Cellular Component: proteasome core complex (GO:0005839);; Biological Process: proteolysis involved in cellular protein catabolic process (GO:0051603);;	K02735|9.66174e-119|lgi:LOTGIDRAFT_226791|hypothetical protein; K02735 20S proteasome subunit beta 3 [EC:3.4.25.1] (A)	[O]	Posttranslational modification, protein turnover, chaperones	Proteasome subunit	Proteasome subunit beta type-3 GN=Prosbeta3 OS=Drosophila melanogaster (Fruit fly) PE=1 SV=1	O	Posttranslational modification, protein turnover, chaperones	hypothetical protein LOTGIDRAFT_226791 [Lottia gigantea]	-0.044648881	0.04722795	5
c73850.graph_c1	--	--	--	K11248|1.12556e-152|lgi:LOTGIDRAFT_130216|hypothetical protein; K11248 endophilin-B (A)	[T]	Signal transduction mechanisms	BAR domain;; Variant SH3 domain;; Bin/amphiphysin/Rvs domain for vesicular trafficking;; SH3 domain;; Variant SH3 domain	Endophilin-A OS=Drosophila virilis (Fruit fly) PE=3 SV=1	T	Signal transduction mechanisms	Endophilin-B1 [Crassostrea gigas]	-0.173425786	0.423068804	6
c62809.graph_c1	--	--	--	--	--	--	C1q domain	--	R	General function prediction only	Caprin-2 [Crassostrea gigas]	-0.503927152	0.307864649	6
c66140.graph_c0	[Z]	Cytoskeleton	Molecular Function: motor activity (GO:0003774);; Molecular Function: ATP binding (GO:0005524);; Cellular Component: myosin complex (GO:0016459);; Molecular Function: actin filament binding (GO:0051015);;	--	[Z]	Cytoskeleton	Myosin tail;; Myosin head (motor domain);; IQ calmodulin-binding motif;; Myosin tail;; Tropomyosin like	Myosin heavy chain, striated muscle OS=Argopecten irradians (Bay scallop) PE=1 SV=1	Z	Cytoskeleton	Myosin heavy chain, striated muscle [Crassostrea gigas]	1.039361643	-0.323537856	4
c74495.graph_c0	--	--	--	--	[O]	Posttranslational modification, protein turnover, chaperones	Laminin G domain;; Laminin G domain;; EGF-like domain;; Concanavalin A-like lectin/glucanases superfamily;; Immunoglobulin I-set domain;; Immunoglobulin domain;; Immunoglobulin domain;; Immunoglobulin domain;; Human growth factor-like EGF	Protein eyes shut OS=Drosophila melanogaster (Fruit fly) PE=1 SV=1	T	Signal transduction mechanisms	Basement membrane-specific heparan sulfate proteoglycan core protein [Crassostrea gigas]	1.417137806	-0.789501006	4
c70086.graph_c0	--	--	Molecular Function: binding (GO:0005488);;	K13098|4.45452e-37|hro:HELRODRAFT_186994|hypothetical protein; K13098 RNA-binding protein FUS (A)	[R]	General function prediction only	RNA recognition motif. (a.k.a. RRM, RBD, or RNP domain);; Zn-finger in Ran binding protein and others;; RNA recognition motif (a.k.a. RRM, RBD, or RNP domain);; RNA recognition motif. (a.k.a. RRM, RBD, or RNP domain)	RNA-binding protein cabeza GN=caz OS=Drosophila melanogaster (Fruit fly) PE=2 SV=2	R	General function prediction only	Leucine-zipper-like transcriptional regulator 1 [Crassostrea gigas]	-0.222787844	0.104740908	5
c67075.graph_c0	[R]	General function prediction only	Molecular Function: GTP binding (GO:0005525);; Cellular Component: endoplasmic reticulum (GO:0005783);; Cellular Component: Golgi apparatus (GO:0005794);; Biological Process: intracellular protein transport (GO:0006886);; Biological Process: vesicle-mediated transport (GO:0016192);;	K07953|1.35105e-127|lgi:LOTGIDRAFT_210455|hypothetical protein; K07953 GTP-binding protein SAR1 [EC:3.6.5.-] (A)	[U]	Intracellular trafficking, secretion, and vesicular transport	ADP-ribosylation factor family;; Miro-like protein;; Ras family;; Signal recognition particle receptor beta subunit;; Gtr1/RagA G protein conserved region;; 50S ribosome-binding GTPase	GTP-binding protein SAR1 GN=ZK180.4 OS=Caenorhabditis elegans PE=3 SV=1	U	Intracellular trafficking, secretion, and vesicular transport	hypothetical protein LOTGIDRAFT_210455 [Lottia gigantea]	-0.205871613	-0.428133406	4
c67159.graph_c0	[K]	Transcription	Molecular Function: nucleic acid binding (GO:0003676);; Biological Process: RNA splicing (GO:0008380);; Cellular Component: small nuclear ribonucleoprotein complex (GO:0030532);;	K11096|9.51839e-60|nve:NEMVE_v1g247177|hypothetical protein; K11096 small nuclear ribonucleoprotein D2 (A)	[A]	RNA processing and modification	LSM domain	Probable small nuclear ribonucleoprotein Sm D2 GN=snr-4 OS=Caenorhabditis elegans PE=1 SV=1	A	RNA processing and modification	Putative small nuclear ribonucleoprotein Sm D2 [Crassostrea gigas]	-0.113995974	0.253007386	5
c62558.graph_c0	[R]	General function prediction only	Molecular Function: beta-ureidopropionase activity (GO:0003837);; Biological Process: nitrogen compound metabolic process (GO:0006807);;	K01431|0|lgi:LOTGIDRAFT_205519|hypothetical protein; K01431 beta-ureidopropionase [EC:3.5.1.6] (A)	[E]	Amino acid transport and metabolism	Carbon-nitrogen hydrolase	Beta-ureidopropionase GN=pyd3 OS=Dictyostelium discoideum (Slime mold) PE=1 SV=1	F	Nucleotide transport and metabolism	Beta-ureidopropionase [Crassostrea gigas]	0.807768652	0.223520673	5
c73904.graph_c0	--	--	--	--	--	--	EGF-like domain	--	--	--	Collagen alpha-5(VI) chain [Crassostrea gigas]	6.973559007	1.565503108	3
c65354.graph_c0	--	--	Cellular Component: integral component of membrane (GO:0016021);; Biological Process: transmembrane transport (GO:0055085);;	K15102|0|lgi:LOTGIDRAFT_222194|hypothetical protein; K15102 solute carrier family 25 (mitochondrial phosphate transporter), member 3 (A)	[C]	Energy production and conversion	Mitochondrial carrier protein	Phosphate carrier protein, mitochondrial (Precursor) GN=F01G4.6 OS=Caenorhabditis elegans PE=2 SV=1	C	Energy production and conversion	Phosphate carrier protein, mitochondrial [Crassostrea gigas]	0.397892087	-0.251358767	5
c73374.graph_c0	--	--	--	K06530|3.01695e-125|lcm:102358009|CD109; CD109 molecule; K06530 CD109 antigen (A)	[O]	Posttranslational modification, protein turnover, chaperones	A-macroglobulin complement component;; Alpha-2-macroglobulin family N-terminal region;; Alpha-2-macroglobulin family;; Alpha-macro-globulin thiol-ester bond-forming region;; MG2 domain;; A-macroglobulin receptor;; Prenyltransferase-like;; Prenyltransferase-like;; Prenyltransferase and squalene oxidase repeat	--	O	Posttranslational modification, protein turnover, chaperones	hypothetical protein X777_09067 [Cerapachys biroi]	6.53779243	1.473247397	3
c71932.graph_c0	--	--	--	--	--	--	TENA/THI-4/PQQC family	--	K	Transcription	PREDICTED: uncharacterized protein LOC100892956 [Strongylocentrotus purpuratus]	-0.608236941	-0.028287762	5
c71449.graph_c0	[C]	Energy production and conversion	Molecular Function: oxidoreductase activity, acting on the aldehyde or oxo group of donors, NAD or NADP as acceptor (GO:0016620);; Biological Process: oxidation-reduction process (GO:0055114);;	K07249|1.39315e-46|shr:100918961|retinal dehydrogenase 1-like; K07249 retinal dehydrogenase [EC:1.2.1.36] (A)	[C]	Energy production and conversion	Aldehyde dehydrogenase family	Aldehyde dehydrogenase GN=ALDH OS=Enchytraeus buchholzi (Grindal worm) PE=2 SV=1	C	Energy production and conversion	hypothetical protein CAPTEDRAFT_177698 [Capitella teleta]	0.255546873	-0.051542798	5
c63993.graph_c0	--	--	Molecular Function: catalytic activity (GO:0003824);;	--	[E]	Amino acid transport and metabolism	Copper type II ascorbate-dependent monooxygenase, C-terminal domain	Tyramine beta-hydroxylase (Precursor) GN=tbh-1 OS=Caenorhabditis briggsae PE=3 SV=1	E	Amino acid transport and metabolism	hypothetical protein LOTGIDRAFT_162200 [Lottia gigantea]	2.218470004	0.790567727	3
c67235.graph_c0	[J]	Translation, ribosomal structure and biogenesis	Molecular Function: translation elongation factor activity (GO:0003746);; Molecular Function: GTPase activity (GO:0003924);; Molecular Function: GTP binding (GO:0005525);; Cellular Component: cytoplasm (GO:0005737);; Biological Process: GTP catabolic process (GO:0006184);; Biological Process: translational elongation (GO:0006414);;	K03231|0|tad:TRIADDRAFT_36635|elongation factor 1 alpha; K03231 elongation factor 1-alpha (A)	[J]	Translation, ribosomal structure and biogenesis	Elongation factor Tu GTP binding domain;; Elongation factor Tu C-terminal domain;; Elongation factor Tu domain 2	Elongation factor 1-alpha 1 GN=Ef1alpha48D OS=Drosophila melanogaster (Fruit fly) PE=1 SV=2	J	Translation, ribosomal structure and biogenesis	elongation factor 1 alpha [Trichoplax adhaerens]	0.289978857	-0.227942005	5
c77569.graph_c0	[R]	General function prediction only	Biological Process: reproduction (GO:0000003);; Cellular Component: Golgi membrane (GO:0000139);; Biological Process: nematode larval development (GO:0002119);; Molecular Function: GTPase activity (GO:0003924);; Molecular Function: sphingomyelin phosphodiesterase activity (GO:0004767);; Molecular Function: GTP binding (GO:0005525);; Cellular Component: lysosome (GO:0005764);; Cellular Component: …	K07877|2.55513e-125|nve:NEMVE_v1g189983|hypothetical protein; K07877 Ras-related protein Rab-2A (A)	[U]	Intracellular trafficking, secretion, and vesicular transport	Ras family;; Miro-like protein;; ADP-ribosylation factor family	Ras-related protein Rab-2 GN=RAB2 OS=Lymnaea stagnalis (Great pond snail) PE=2 SV=1	U	Intracellular trafficking, secretion, and vesicular transport	PREDICTED: ras-related protein Rab-2-like [Aplysia californica]	-0.213329387	-0.094098178	5
c69166.graph_c0	[P]	Inorganic ion transport and metabolism	Molecular Function: ferroxidase activity (GO:0004322);; Cellular Component: cytoplasm (GO:0005737);; Biological Process: iron ion transport (GO:0006826);; Biological Process: cellular iron ion homeostasis (GO:0006879);; Molecular Function: ferric iron binding (GO:0008199);; Biological Process: oxidation-reduction process (GO:0055114);;	K00522|9.59942e-100|lgi:LOTGIDRAFT_183389|hypothetical protein; K00522 ferritin heavy chain [EC:1.16.3.2] (A)	[P]	Inorganic ion transport and metabolism	Ferritin-like domain	Soma ferritin OS=Lymnaea stagnalis (Great pond snail) PE=2 SV=2	P	Inorganic ion transport and metabolism	ferritin-like protein [Pinctada fucata]	-0.207866216	0.093430012	5
c76679.graph_c0	[TZDR]	--	--	K02183|8.01581e-19|phd:102315582|CALM3; calmodulin 3 (phosphorylase kinase, delta); K02183 calmodulin (A)	[T]	Signal transduction mechanisms	EF-hand domain pair;; EF hand;; EF-hand domain pair;; EF-hand domain;; EF hand;; Secreted protein acidic and rich in cysteine Ca binding region	Calmodulin OS=Plasmodium falciparum PE=3 SV=4	T	Signal transduction mechanisms	Calmodulin [Crassostrea gigas]	1.338806432	0.428098095	6
c66585.graph_c0	--	--	Molecular Function: sequence-specific DNA binding transcription factor activity (GO:0003700);; Cellular Component: nucleus (GO:0005634);; Cellular Component: polytene chromosome (GO:0005700);; Biological Process: chromatin remodeling (GO:0006338);; Biological Process: segment specification (GO:0007379);; Biological Process: imaginal disc-derived leg morphogenesis (GO:0007480);; Molecular Function…	K10802|5.04521e-66|lgi:LOTGIDRAFT_200052|hypothetical protein; K10802 high mobility group protein B1 (A)	[R]	General function prediction only	HMG-box domain;; HMG (high mobility group) box	High mobility group protein DSP1 GN=Dsp1 OS=Drosophila melanogaster (Fruit fly) PE=2 SV=1	K	Transcription	PREDICTED: high mobility group protein DSP1-like isoform X1 [Aplysia californica]	0.535965695	0.154098079	5
c76107.graph_c3	--	--	Biological Process: neurogenesis (GO:0022008);;	--	--	--	Protein of unknown function (DUF3421)	--	S	Function unknown	Natterin-3 [Crassostrea gigas]	0.031880311	-0.550868485	4
c65290.graph_c0	--	--	--	--	--	--	--	Myomodulin-A (Precursor) OS=Lymnaea stagnalis (Great pond snail) PE=1 SV=1	--	--	Myomodulin neuropeptide 2 [Crassostrea gigas]	0.867106945	-0.2045603	5
c77676.graph_c1	--	--	--	K06528|3.40663e-36|lgi:LOTGIDRAFT_239003|hypothetical protein; K06528 lysosomal-associated membrane protein 1/2 (A)	[R]	General function prediction only	Lysosome-associated membrane glycoprotein (Lamp)	--	R	General function prediction only	Lysosome-associated membrane glycoprotein 1 [Crassostrea gigas]	1.12764879	0.394259821	6
c75027.graph_c0	--	--	--	--	[S]	Function unknown	SH3-binding, glutamic acid-rich protein	SH3 domain-binding glutamic acid-rich protein homolog GN=Sh3beta OS=Drosophila melanogaster (Fruit fly) PE=1 SV=2	S	Function unknown	SH3 domain-binding glutamic acid-rich protein [Crassostrea gigas]	-1.100919792	0.110181944	5
c36187.graph_c0	--	--	--	K06820|4.9379e-120|tca:659123|PlexA; plexin A; K06820 plexin A (A)	[T]	Signal transduction mechanisms	Sema domain;; Plexin repeat	Plexin-B (Precursor) GN=plexB OS=Drosophila melanogaster (Fruit fly) PE=1 SV=2	T	Signal transduction mechanisms	PREDICTED: plexin-A2 [Tribolium castaneum]	0.643874889	-0.508021006	4
c73867.graph_c0	--	--	--	--	--	--	--	--	S	Function unknown	Constitutive coactivator of PPAR-gamma-like protein 1-like protein [Crassostrea gigas]	0.328547006	-0.827611903	4
c77631.graph_c0	[C]	Energy production and conversion	Molecular Function: oxidoreductase activity, acting on the aldehyde or oxo group of donors, NAD or NADP as acceptor (GO:0016620);; Biological Process: oxidation-reduction process (GO:0055114);;	K07249|0|lgi:LOTGIDRAFT_192810|hypothetical protein; K07249 retinal dehydrogenase [EC:1.2.1.36] (A)	[C]	Energy production and conversion	Aldehyde dehydrogenase family	Omega-crystallin OS=Enteroctopus dofleini (Giant octopus) PE=1 SV=3	C	Energy production and conversion	hypothetical protein LOTGIDRAFT_192810 [Lottia gigantea]	0.1854123	0.184646136	5
c76983.graph_c0	[O]	Posttranslational modification, protein turnover, chaperones	--	K09489|5.5255e-136|lgi:LOTGIDRAFT_111562|hypothetical protein; K09489 heat shock 70kDa protein 4 (A)	[O]	Posttranslational modification, protein turnover, chaperones	Hsp70 protein	97 kDa heat shock protein GN=HSP110 OS=Strongylocentrotus franciscanus (Giant red sea urchin) PE=2 SV=1	O	Posttranslational modification, protein turnover, chaperones	PREDICTED: heat shock 70 kDa protein 4-like isoform X1 [Aplysia californica]	-0.571062069	0.579747529	6
c75510.graph_c0	[J]	Translation, ribosomal structure and biogenesis	Cellular Component: cytoplasm (GO:0005737);; Biological Process: translational termination (GO:0006415);; Molecular Function: translation release factor activity, codon specific (GO:0016149);;	K03265|0|lgi:LOTGIDRAFT_216289|hypothetical protein; K03265 peptide chain release factor subunit 1 (A)	[J]	Translation, ribosomal structure and biogenesis	eRF1 domain 2;; eRF1 domain 3;; eRF1 domain 1	Eukaryotic peptide chain release factor subunit 1 GN=ERF1 OS=Polyandrocarpa misakiensis (Tunicate) PE=2 SV=1	J	Translation, ribosomal structure and biogenesis	Eukaryotic peptide chain release factor subunit 1 [Crassostrea gigas]	0.978871469	0.736724272	6
c67960.graph_c0	[C]	Energy production and conversion	Cellular Component: mitochondrial respiratory chain complex II (GO:0005749);; Cellular Component: microtubule associated complex (GO:0005875);; Biological Process: tricarboxylic acid cycle (GO:0006099);; Biological Process: mitochondrial electron transport, succinate to ubiquinone (GO:0006121);; Molecular Function: succinate dehydrogenase (ubiquinone) activity (GO:0008177);; Molecular Function: e…	K00235|9.32518e-111|mze:101478036|succinate dehydrogenase [ubiquinone] iron-sulfur subunit, mitochondrial-like; K00235 succinate dehydrogenase (ubiquinone) iron-sulfur subunit [EC:1.3.5.1] (A)	[C]	Energy production and conversion	2Fe-2S iron-sulfur cluster binding domain	Succinate dehydrogenase [ubiquinone] iron-sulfur subunit, mitochondrial (Precursor) GN=SdhB OS=Drosophila melanogaster (Fruit fly) PE=2 SV=2	C	Energy production and conversion	hypothetical protein BRAFLDRAFT_273662 [Branchiostoma floridae]	-1.287656835	-0.161955047	5
c74760.graph_c1	--	--	Cellular Component: protein phosphatase type 2A complex (GO:0000159);; Biological Process: signal transduction (GO:0007165);; Molecular Function: protein phosphatase type 2A regulator activity (GO:0008601);;	K11584|0|lgi:LOTGIDRAFT_133243|hypothetical protein; K11584 serine/threonine-protein phosphatase 2A regulatory subunit B' (A)	[T]	Signal transduction mechanisms	Protein phosphatase 2A regulatory B subunit (B56 family)	Serine/threonine-protein phosphatase 2A regulatory subunit psrA GN=psrA OS=Dictyostelium discoideum (Slime mold) PE=3 SV=1	T	Signal transduction mechanisms	hypothetical protein LOTGIDRAFT_133243 [Lottia gigantea]	-0.540950285	-0.33020865	4
c28033.graph_c0	[J]	Translation, ribosomal structure and biogenesis	Molecular Function: RNA binding (GO:0003723);; Molecular Function: structural constituent of ribosome (GO:0003735);; Biological Process: translation (GO:0006412);; Cellular Component: small ribosomal subunit (GO:0015935);;	K02958|1.44846e-76|nvi:100113507|RpS15; ribosomal protein S15; K02958 small subunit ribosomal protein S15e (A)	[J]	Translation, ribosomal structure and biogenesis	Ribosomal protein S19	40S ribosomal protein S15 OS=Caenorhabditis elegans PE=1 SV=3	J	Translation, ribosomal structure and biogenesis	ribosomal protein S15 [Ostrea edulis]	0.106667363	-0.109847412	5
c69396.graph_c0	--	--	--	--	[T]	Signal transduction mechanisms	EGF-like domain;; Galactose binding lectin domain;; Human growth factor-like EGF;; EGF-like domain	Fibropellin-1 (Precursor) GN=EGF1 OS=Strongylocentrotus purpuratus (Purple sea urchin) PE=1 SV=2	T	Signal transduction mechanisms	PREDICTED: fibropellin-1-like [Strongylocentrotus purpuratus]	1.89097455	0.514973608	6
c76681.graph_c0	--	--	--	--	[R]	General function prediction only	UBX domain	UBX domain-containing protein 4 GN=ubxn-4 OS=Caenorhabditis elegans PE=3 SV=1	O	Posttranslational modification, protein turnover, chaperones	UBX domain-containing protein 4 [Crassostrea gigas]	-0.417895645	0.365643021	6
c77820.graph_c0	[C]	Energy production and conversion	Molecular Function: aconitate hydratase activity (GO:0003994);; Biological Process: tricarboxylic acid cycle (GO:0006099);; Molecular Function: 4 iron, 4 sulfur cluster binding (GO:0051539);;	K01681|0|lgi:LOTGIDRAFT_196362|hypothetical protein; K01681 aconitate hydratase [EC:4.2.1.3] (A)	[CE]	--	Aconitase family (aconitate hydratase);; Aconitase C-terminal domain	Probable aconitate hydratase, mitochondrial (Precursor) GN=aco-2 OS=Caenorhabditis elegans PE=1 SV=2	C	Energy production and conversion	Aconitate hydratase, mitochondrial [Crassostrea gigas]	0.244140603	-0.204792757	5
c45949.graph_c0	[J]	Translation, ribosomal structure and biogenesis	Molecular Function: structural constituent of ribosome (GO:0003735);; Cellular Component: ribosome (GO:0005840);; Biological Process: translation (GO:0006412);;	K02955|1.04985e-83|pbi:103052131|RPS14; ribosomal protein S14; K02955 small subunit ribosomal protein S14e (A)	[J]	Translation, ribosomal structure and biogenesis	Ribosomal protein S11	40S ribosomal protein S14 OS=Aedes aegypti (Yellowfever mosquito) PE=2 SV=1	J	Translation, ribosomal structure and biogenesis	40S ribosomal protein S14 [Crassostrea gigas]	-0.258979847	0.029490928	5
c67994.graph_c0	[TZDR]	--	Molecular Function: calcium ion binding (GO:0005509);;	K12757|2.11376e-86|lgi:LOTGIDRAFT_230842|hypothetical protein; K12757 myosin regulatory light chain 12 (A)	[Z]	Cytoskeleton	EF-hand domain pair;; EF-hand domain;; EF hand;; EF hand;; EF-hand domain pair;; Uncharacterised protein family (UPF0154)	Myosin regulatory light chain sqh GN=sqh OS=Drosophila melanogaster (Fruit fly) PE=1 SV=1	Z	Cytoskeleton	Myosin regulatory light chain sqh [Crassostrea gigas]	-0.143193251	0.316787323	6
c77711.graph_c1	--	--	--	K17083|0|lgi:LOTGIDRAFT_215642|hypothetical protein; K17083 kindlin 2 (A)	[D]	Cell cycle control, cell division, chromosome partitioning	FERM central domain;; FERM N-terminal domain	Unc-112-related protein GN=Fit1 OS=Drosophila melanogaster (Fruit fly) PE=1 SV=1	Z	Cytoskeleton	Fermitin family-like protein 2 [Crassostrea gigas]	0.064728947	-0.502967088	4
c70619.graph_c0	--	--	--	K15433|1.77017e-74|lgi:LOTGIDRAFT_112115|hypothetical protein; K15433 RLL motif containing protein 1 (A)	[R]	General function prediction only	Putative carnitine deficiency-associated protein	--	S	Function unknown	hypothetical protein CGI_10002700 [Crassostrea gigas]	0.008156006	-0.564996472	4
c74506.graph_c0	--	--	Biological Process: protein folding (GO:0006457);; Cellular Component: prefoldin complex (GO:0016272);; Molecular Function: unfolded protein binding (GO:0051082);;	--	[O]	Posttranslational modification, protein turnover, chaperones	Prefoldin subunit	Prefoldin subunit 3 GN=mgr OS=Drosophila melanogaster (Fruit fly) PE=1 SV=3	O	Posttranslational modification, protein turnover, chaperones	Peroxisomal NADH pyrophosphatase NUDT12 [Crassostrea gigas]	0.085399026	0.560061284	6
c52636.graph_c0	[Z]	Cytoskeleton	Cellular Component: astral microtubule (GO:0000235);; Biological Process: cytokinesis (GO:0000910);; Molecular Function: GTPase activity (GO:0003924);; Molecular Function: structural constituent of cytoskeleton (GO:0005200);; Molecular Function: GTP binding (GO:0005525);; Cellular Component: lipid particle (GO:0005811);; Cellular Component: centrosome (GO:0005813);; Biological Process: GTP catabo…	K07374|1.72394e-70|tca:656649|Tub84B; tubulin alpha 1-like protein; K07374 tubulin alpha (A)	[Z]	Cytoskeleton	Tubulin C-terminal domain	Tubulin alpha-3 chain GN=alphaTub84D OS=Drosophila melanogaster (Fruit fly) PE=2 SV=1	Z	Cytoskeleton	alpha tubulin [Bactrocera dorsalis]	0.057465172	0.302317098	6
c77114.graph_c0	--	--	Molecular Function: binding (GO:0005488);;	K17336|0|hro:HELRODRAFT_105374|hypothetical protein; K17336 plastin-3 (A)	[Z]	Cytoskeleton	Calponin homology (CH) domain;; EF-hand domain pair;; EF hand;; CAMSAP CH domain;; EF-hand domain;; EF hand	Fimbrin GN=fimA OS=Dictyostelium discoideum (Slime mold) PE=2 SV=2	Z	Cytoskeleton	hypothetical protein CAPTEDRAFT_148728 [Capitella teleta]	-0.615614779	0.424282444	6
c75564.graph_c0	[C]	Energy production and conversion	Molecular Function: oxidoreductase activity, acting on NAD(P)H (GO:0016651);;	K03936|7.70977e-100|nvi:100121574|Ndufs3; NADH dehydrogenase (ubiquinone) Fe-S protein 3, 30kDa (NADH-coenzyme Q reductase); K03936 NADH dehydrogenase (ubiquinone) Fe-S protein 3 [EC:1.6.5.3 1.6.99.3] (A)	[C]	Energy production and conversion	Respiratory-chain NADH dehydrogenase, 30 Kd subunit	NADH-ubiquinone oxidoreductase subunit 9 GN=NAD9 OS=Reclinomonas americana PE=3 SV=1	C	Energy production and conversion	NADH dehydrogenase [ubiquinone] iron-sulfur protein 3, mitochondrial [Crassostrea gigas]	0.255386106	-0.124726555	5
c73662.graph_c0	--	--	--	--	[S]	Function unknown	Parkin co-regulated protein	--	S	Function unknown	PREDICTED: parkin coregulated gene protein homolog [Saccoglossus kowalevskii]	-0.406076974	0.036501798	5
c74010.graph_c0	[R]	General function prediction only	Molecular Function: GTPase activity (GO:0003924);; Molecular Function: GTP binding (GO:0005525);; Cellular Component: nucleus (GO:0005634);; Biological Process: GTP catabolic process (GO:0006184);; Biological Process: intracellular protein transport (GO:0006886);; Biological Process: nucleocytoplasmic transport (GO:0006913);; Biological Process: small GTPase mediated signal transduction (GO:00072…	K07936|1.58489e-119|cqu:CpipJ_CPIJ008595|ran; K07936 GTP-binding nuclear protein Ran (A)	[U]	Intracellular trafficking, secretion, and vesicular transport	Ras family;; Miro-like protein;; ADP-ribosylation factor family;; Gtr1/RagA G protein conserved region;; RNA helicase	GTP-binding nuclear protein Ran GN=Bm1_44725 OS=Brugia malayi (Filarial nematode worm) PE=2 SV=2	U	Intracellular trafficking, secretion, and vesicular transport	GTP-binding nuclear protein Ran [Crassostrea gigas]	-0.902399355	0.175661455	5
c69020.graph_c0	--	--	--	--	--	--	--	--	--	--	hypothetical protein CGI_10012419 [Crassostrea gigas]	0.73648766	0.475890432	6
c68813.graph_c0	--	--	Biological Process: microtubule cytoskeleton organization (GO:0000226);; Cellular Component: microtubule (GO:0005874);;	K18631|0|lgi:LOTGIDRAFT_106819|hypothetical protein; K18631 tektin-4 (A)	[Z]	Cytoskeleton	Tektin family	Tektin-B1 OS=Strongylocentrotus purpuratus (Purple sea urchin) PE=1 SV=1	Z	Cytoskeleton	Tektin-4 [Crassostrea gigas]	-0.055682791	-0.430843048	4
c74784.graph_c1	--	--	--	K04644|2.56819e-60|lgi:LOTGIDRAFT_195870|hypothetical protein; K04644 clathrin light chain A (A)	[U]	Intracellular trafficking, secretion, and vesicular transport	Clathrin light chain	Clathrin light chain GN=Clc OS=Drosophila melanogaster (Fruit fly) PE=2 SV=1	U	Intracellular trafficking, secretion, and vesicular transport	Clathrin light chain A [Crassostrea gigas]	0.139214475	0.332382255	6
c65224.graph_c0	[J]	Translation, ribosomal structure and biogenesis	Molecular Function: translation initiation factor activity (GO:0003743);; Biological Process: translational initiation (GO:0006413);;	K03113|3.35548e-48|isc:IscW_ISCW015374|translation factor Sui1, putative; K03113 translation initiation factor 1 (A)	[J]	Translation, ribosomal structure and biogenesis	Translation initiation factor SUI1	Protein translation factor SUI1 homolog GN=AGAP006459 OS=Anopheles gambiae (African malaria mosquito) PE=3 SV=1	J	Translation, ribosomal structure and biogenesis	translation factor Sui1, putative [Ixodes scapularis]	-0.463996682	-0.269456915	4
c65133.graph_c0	--	--	Biological Process: cell adhesion (GO:0007155);;	--	--	--	F5/8 type C domain	--	--	--	F-type lectin [Pinctada martensii]	-2.767202239	-0.488869703	7
c77914.graph_c0	--	--	--	K12462|1.22908e-53|tad:TRIADDRAFT_20518|hypothetical protein; K12462 Rho GDP-dissociation inhibitor (A)	[T]	Signal transduction mechanisms	RHO protein GDP dissociation inhibitor	Probable rho GDP-dissociation inhibitor GN=rhi-1 OS=Caenorhabditis elegans PE=3 SV=1	T	Signal transduction mechanisms	Rho GDP-dissociation inhibitor 1 [Crassostrea gigas]	-0.795330154	0.124630478	5
c70040.graph_c0	--	--	--	--	--	--	--	--	--	--	FYN-binding protein [Crassostrea gigas]	-0.702263741	-0.289333521	4
c52398.graph_c0	[O]	Posttranslational modification, protein turnover, chaperones	Molecular Function: structural constituent of ribosome (GO:0003735);; Cellular Component: microtubule associated complex (GO:0005875);; Biological Process: translation (GO:0006412);; Biological Process: cellular protein modification process (GO:0006464);; Biological Process: ubiquitin-dependent protein catabolic process (GO:0006511);; Cellular Component: cytosolic large ribosomal subunit (GO:0022…	K02927|4.39783e-87|mde:101896652|ubiquitin-60S ribosomal protein L40-like; K02927 large subunit ribosomal protein L40e (A)	[J]	Translation, ribosomal structure and biogenesis	Ubiquitin family;; Ribosomal L40e family;; Ubiquitin-2 like Rad60 SUMO-like;; Ubiquitin-like domain	60S ribosomal protein L40 (Precursor) GN=RpL40 OS=Drosophila melanogaster (Fruit fly) PE=1 SV=2	J	Translation, ribosomal structure and biogenesis	Ubiquitin [Crassostrea gigas]	-0.150272271	-0.143215726	5
c63615.graph_c0	[J]	Translation, ribosomal structure and biogenesis	Molecular Function: structural constituent of ribosome (GO:0003735);; Cellular Component: ribosome (GO:0005840);; Biological Process: translation (GO:0006412);;	K02995|1.46773e-100|hro:HELRODRAFT_193555|hypothetical protein; K02995 small subunit ribosomal protein S8e (A)	[J]	Translation, ribosomal structure and biogenesis	Ribosomal protein S8e	40S ribosomal protein S8 GN=RpS8 OS=Spodoptera frugiperda (Fall armyworm) PE=2 SV=1	J	Translation, ribosomal structure and biogenesis	ribosomal protein S8 [Crassostrea gigas]	0.100983047	-0.648078598	4
c77000.graph_c0	[E]	Amino acid transport and metabolism	Molecular Function: L-aspartate:2-oxoglutarate aminotransferase activity (GO:0004069);; Biological Process: cellular amino acid metabolic process (GO:0006520);; Biological Process: biosynthetic process (GO:0009058);; Molecular Function: pyridoxal phosphate binding (GO:0030170);; Molecular Function: L-phenylalanine:2-oxoglutarate aminotransferase activity (GO:0080130);;	K14455|0|lgi:LOTGIDRAFT_217673|hypothetical protein; K14455 aspartate aminotransferase, mitochondrial [EC:2.6.1.1] (A)	[E]	Amino acid transport and metabolism	Aminotransferase class I and II	Aspartate aminotransferase, mitochondrial (Precursor) GN=aatA OS=Dictyostelium discoideum (Slime mold) PE=3 SV=1	E	Amino acid transport and metabolism	Aspartate aminotransferase, mitochondrial [Crassostrea gigas]	-0.011646781	0.254835654	5
c75033.graph_c0	[R]	General function prediction only	Molecular Function: organic cyclic compound binding (GO:0097159);; Molecular Function: heterocyclic compound binding (GO:1901363);;	K12741|4.80331e-59|tca:657465|heterogeneous nuclear ribonucleoprotein A1, A2/B1 homolog; K12741 heterogeneous nuclear ribonucleoprotein A1/A3 (A)	[R]	General function prediction only	RNA recognition motif. (a.k.a. RRM, RBD, or RNP domain);; RNA recognition motif (a.k.a. RRM, RBD, or RNP domain);; RNA recognition motif. (a.k.a. RRM, RBD, or RNP domain)	Heterogeneous nuclear ribonucleoprotein A1 GN=Hrb98DE OS=Drosophila melanogaster (Fruit fly) PE=2 SV=1	R	General function prediction only	Heterogeneous nuclear ribonucleoprotein A2-like protein 1 [Crassostrea gigas]	0.701915978	-0.164287839	5
c72372.graph_c0	--	--	Molecular Function: aspartic-type endopeptidase activity (GO:0004190);; Cellular Component: integral component of membrane (GO:0016021);;	K09595|0|lgi:LOTGIDRAFT_102125|hypothetical protein; K09595 minor histocompatibility antigen H13 [EC:3.4.23.-] (A)	[S]	Function unknown	Signal peptide peptidase;; Protein of unknown function (DUF1119)	Intramembrane protease 2 GN=imp-2 OS=Caenorhabditis elegans PE=1 SV=1	S	Function unknown	PREDICTED: minor histocompatibility antigen H13-like [Aplysia californica]	-0.140941216	-0.417451339	4
c74408.graph_c0	[E]	Amino acid transport and metabolism	Molecular Function: 4-aminobutyrate transaminase activity (GO:0003867);; Cellular Component: mitochondrial matrix (GO:0005759);; Biological Process: cellular amino acid metabolic process (GO:0006520);;	K13524|0|lgi:LOTGIDRAFT_156617|hypothetical protein; K13524 4-aminobutyrate aminotransferase / (S)-3-amino-2-methylpropionate transaminase [EC:2.6.1.19 2.6.1.22] (A)	[E]	Amino acid transport and metabolism	Aminotransferase class-III	4-aminobutyrate aminotransferase GN=gabT OS=Dictyostelium discoideum (Slime mold) PE=3 SV=1	E	Amino acid transport and metabolism	4-aminobutyrate aminotransferase, mitochondrial [Crassostrea gigas]	-1.407164899	0.071261187	5
c75352.graph_c0	--	--	Molecular Function: G-protein coupled receptor binding (GO:0001664);; Molecular Function: GTPase activity (GO:0003924);; Molecular Function: signal transducer activity (GO:0004871);; Molecular Function: GTP binding (GO:0005525);; Cellular Component: heterotrimeric G-protein complex (GO:0005834);; Biological Process: GTP catabolic process (GO:0006184);; Biological Process: adenylate cyclase-modula…	K04630|0|lgi:LOTGIDRAFT_226384|hypothetical protein; K04630 guanine nucleotide-binding protein G(i) subunit alpha (A)	[DT]	--	G-protein alpha subunit;; ADP-ribosylation factor family;; Gtr1/RagA G protein conserved region	Guanine nucleotide-binding protein G(i) subunit alpha OS=Lymnaea stagnalis (Great pond snail) PE=2 SV=3	T	Signal transduction mechanisms	guanine nucleotide-binding protein G(i) alpha subunit [Aplysia californica]	-0.04028445	-0.200785884	5
c77442.graph_c0	--	--	Molecular Function: binding (GO:0005488);;	--	[WV]	--	von Willebrand factor type A domain;; Galactose binding lectin domain;; von Willebrand factor type D domain;; von Willebrand factor type A domain;; Trypsin Inhibitor like cysteine rich domain;; von Willebrand factor type A domain;; Thrombospondin type 1 domain	Transmembrane matrix receptor MUP-4 {ECO:0000312|EMBL:AAK69172.1} (Precursor) OS=Caenorhabditis elegans PE=1 SV=4	T	Signal transduction mechanisms	Zonadhesin [Crassostrea gigas]	-1.075486613	-0.603382806	4
c71015.graph_c0	[E]	Amino acid transport and metabolism	Biological Process: proteolysis (GO:0006508);; Molecular Function: metallopeptidase activity (GO:0008237);; Molecular Function: dipeptidase activity (GO:0016805);; Molecular Function: tripeptidase activity (GO:0034701);;	K08660|0|xla:446978|cndp2a; CNDP dipeptidase 2 (metallopeptidase M20 family) a (EC:3.4.13.18); K08660 cytosolic nonspecific dipeptidase [EC:3.4.13.18] (A)	[E]	Amino acid transport and metabolism	Peptidase family M20/M25/M40;; Peptidase dimerisation domain;; Peptidase family M20/M25/M40	Probable carboxypeptidase S-like 2 GN=DDB_G0267984 OS=Dictyostelium discoideum (Slime mold) PE=3 SV=1	E	Amino acid transport and metabolism	Cytosolic non-specific dipeptidase [Crassostrea gigas]	-0.639658966	0.425758931	6
c60097.graph_c0	--	--	--	K10373|5.33558e-70|lgi:LOTGIDRAFT_233095|hypothetical protein; K10373 tropomyosin 1 (A)	[Z]	Cytoskeleton	Tropomyosin;; Tropomyosin like;; Laminin Domain II	Tropomyosin OS=Haliotis rufescens (California red abalone) PE=2 SV=1	Z	Cytoskeleton	RecName: Full=Tropomyosin [Haliotis rufescens]	0.856822133	0.353452118	6
c75971.graph_c0	--	--	--	--	[T]	Signal transduction mechanisms	RhoGAP domain;; BAR domain;; Bin/amphiphysin/Rvs domain for vesicular trafficking	Rho GTPase-activating protein 92B GN=RhoGAP92B OS=Drosophila melanogaster (Fruit fly) PE=1 SV=1	T	Signal transduction mechanisms	Rho GTPase-activating protein 17 [Crassostrea gigas]	1.054143047	0.545399682	6
c76340.graph_c1	--	--	--	--	[Z]	Cytoskeleton	Plectin repeat	--	Z	Cytoskeleton	Plectin-1 [Crassostrea gigas]	0.679122895	0.071061608	5
c77202.graph_c0	--	--	--	K14615|3.13755e-19|bfo:BRAFLDRAFT_121860|hypothetical protein; K14615 gastric intrinsic factor (A)	--	--	Eukaryotic cobalamin-binding protein;; Prenyltransferase-like	--	R	General function prediction only	hypothetical protein BRAFLDRAFT_121860 [Branchiostoma floridae]	-0.195400252	-0.027796688	5
c73860.graph_c0	[C]	Energy production and conversion	Molecular Function: dihydrolipoyllysine-residue succinyltransferase activity (GO:0004149);; Molecular Function: dihydrolipoyllysine-residue acetyltransferase activity (GO:0004742);; Biological Process: tricarboxylic acid cycle (GO:0006099);; Cellular Component: oxoglutarate dehydrogenase complex (GO:0045252);;	K00658|7.65715e-170|lcm:102345347|DLST; dihydrolipoamide S-succinyltransferase (E2 component of 2-oxo-glutarate complex); K00658 2-oxoglutarate dehydrogenase E2 component (dihydrolipoamide succinyltransferase) [EC:2.3.1.61] (A)	[C]	Energy production and conversion	2-oxoacid dehydrogenases acyltransferase (catalytic domain);; Biotin-requiring enzyme	Dihydrolipoyllysine-residue succinyltransferase component of 2-oxoglutarate dehydrogenase complex, mitochondrial (Precursor) GN=odhB OS=Dictyostelium discoideum (Slime mold) PE=1 SV=1	C	Energy production and conversion	PREDICTED: dihydrolipoyllysine-residue succinyltransferase component of 2-oxoglutarate dehydrogenase complex, mitochondrial-like [Saccoglossus kowalevskii]	-0.140111831	0.120134525	5
c71711.graph_c0	--	--	--	K08288|5.16942e-58|lgi:LOTGIDRAFT_226808|hypothetical protein; K08288 protein kinase C substrate 80K-H (A)	[T]	Signal transduction mechanisms	Glucosidase II beta subunit-like protein;; Glucosidase II beta subunit-like protein	--	O	Posttranslational modification, protein turnover, chaperones	Glucosidase 2 subunit beta [Crassostrea gigas]	0.598411221	0.611937573	6
c65109.graph_c0	--	--	--	K02183|2.58291e-13|aml:100484519|calmodulin-like; K02183 calmodulin (A)	[T]	Signal transduction mechanisms	EF-hand domain pair;; EF-hand domain;; EF hand;; EF-hand domain pair;; EF hand	--	T	Signal transduction mechanisms	Calmodulin-like protein [Crassostrea gigas]	0.321505005	0.375628123	6
c73625.graph_c0	--	--	--	--	--	--	EF-hand domain;; EF-hand domain pair;; EF hand;; EF hand	--	--	--	hypothetical protein CGI_10017744 [Crassostrea gigas]	-1.327965191	0.727991067	6
c69442.graph_c0	[O]	Posttranslational modification, protein turnover, chaperones	Biological Process: protein peptidyl-prolyl isomerization (GO:0000413);; Molecular Function: peptidyl-prolyl cis-trans isomerase activity (GO:0003755);; Biological Process: protein folding (GO:0006457);;	K09578|3.20234e-72|phu:Phum_PHUM581480|peptidyl-prolyl cis-trans isomerase NIMA-interacting, putative (EC:5.2.1.8); K09578 peptidyl-prolyl cis-trans isomerase NIMA-interacting 1 [EC:5.2.1.8] (A)	[O]	Posttranslational modification, protein turnover, chaperones	PPIC-type PPIASE domain;; PPIC-type PPIASE domain;; WW domain	Putative peptidyl-prolyl cis-trans isomerase dodo GN=dod OS=Drosophila melanogaster (Fruit fly) PE=2 SV=3	O	Posttranslational modification, protein turnover, chaperones	Protein dodo [Crassostrea gigas]	0.27612397	-0.643380951	4
c75492.graph_c0	--	--	--	--	--	--	--	--	--	--	hypothetical protein LOTGIDRAFT_235897 [Lottia gigantea]	-1.369712715	0.434836166	6
c62805.graph_c0	--	--	--	--	--	--	--	--	R	General function prediction only	hypothetical protein LOTGIDRAFT_238695 [Lottia gigantea]	3.64177408	2.09506105	3
c76978.graph_c1	--	--	--	K08017|1.54396e-81|spu:585300|adv, SpAdv, villin; advillin; K08017 advillin (A)	[Z]	Cytoskeleton	von Willebrand factor type A domain;; von Willebrand factor type A domain;; Gelsolin repeat;; von Willebrand factor type A domain;; Gelsolin repeat	Gelsolin (Precursor) GN=Gel OS=Drosophila melanogaster (Fruit fly) PE=1 SV=2	Z	Cytoskeleton	hypothetical protein CAPTEDRAFT_150579 [Capitella teleta]	0.651708081	-0.218584002	5
c70398.graph_c0	--	--	--	--	--	--	EF hand;; EF-hand domain pair;; EF-hand domain	Sarcoplasmic calcium-binding protein OS=Mizuhopecten yessoensis (Japanese scallop) PE=1 SV=1	--	--	Sarcoplasmic calcium-binding protein [Crassostrea gigas]	-0.800485161	0.520023423	6
c61538.graph_c0	[P]	Inorganic ion transport and metabolism	Cellular Component: extracellular region (GO:0005576);; Molecular Function: lyase activity (GO:0016829);;	K01672|5.40488e-12|bacu:103019020|CA7; carbonic anhydrase VII; K01672 carbonic anhydrase [EC:4.2.1.1] (A)	[R]	General function prediction only	Eukaryotic-type carbonic anhydrase	N66 matrix protein (Precursor) OS=Pinctada maxima (Silver-lipped pearl oyster) PE=1 SV=1	R	General function prediction only	N45 protein [Pinctada maxima]	3.87406783	0.112581398	2
c76125.graph_c1	--	--	Biological Process: transport (GO:0006810);; Cellular Component: integral component of membrane (GO:0016021);;	--	[U]	Intracellular trafficking, secretion, and vesicular transport	emp24/gp25L/p24 family/GOLD	Transmembrane emp24 domain-containing protein eca {ECO:0000250|UniProtKB:Q8SXY6} (Precursor) OS=Drosophila willistoni (Fruit fly) PE=3 SV=1	U	Intracellular trafficking, secretion, and vesicular transport	Transmembrane emp24 domain-containing protein 9 [Crassostrea gigas]	0.053657805	-0.029364892	5
c76195.graph_c0	[Z]	Cytoskeleton	Molecular Function: motor activity (GO:0003774);; Molecular Function: calmodulin binding (GO:0005516);; Molecular Function: ATP binding (GO:0005524);; Cellular Component: myofibril (GO:0030016);; Cellular Component: myosin filament (GO:0032982);; Molecular Function: actin filament binding (GO:0051015);;	K10352|0|smm:Smp_085540.6|myosin heavy chain; K10352 myosin heavy chain (A)	[Z]	Cytoskeleton	Myosin tail;; Myosin head (motor domain);; IQ calmodulin-binding motif	Myosin heavy chain, striated muscle OS=Argopecten irradians (Bay scallop) PE=1 SV=1	Z	Cytoskeleton	Myosin heavy chain, striated muscle [Crassostrea gigas]	0.633277025	-0.596644306	4
c67120.graph_c0	[O]	Posttranslational modification, protein turnover, chaperones	--	--	[E]	Amino acid transport and metabolism	Peptidase family M13;; Peptidase family M13	Neprilysin-11 GN=nep-11 OS=Caenorhabditis elegans PE=1 SV=2	O	Posttranslational modification, protein turnover, chaperones	neprilysin [Culex quinquefasciatus]	2.527382406	0.961014776	3
c66666.graph_c0	--	--	--	--	[T]	Signal transduction mechanisms	RhoGAP domain;; SH2 domain;; Phorbol esters/diacylglycerol binding domain (C1 domain)	GTPase-activating protein rrc-1 GN=rrc-1 OS=Caenorhabditis elegans PE=1 SV=3	T	Signal transduction mechanisms	N-chimaerin [Crassostrea gigas]	-0.6178498	0.209088554	5
c77659.graph_c0	--	--	--	K10370|2.30449e-120|lgi:LOTGIDRAFT_227355|hypothetical protein; K10370 tropomodulin (A)	[Z]	Cytoskeleton	Tropomodulin	Tropomodulin GN=unc-94 OS=Caenorhabditis elegans PE=1 SV=2	Z	Cytoskeleton	hypothetical protein LOTGIDRAFT_227355 [Lottia gigantea]	-0.2321294	0.632055942	6
c70645.graph_c0	--	--	Molecular Function: protein binding (GO:0005515);; Cellular Component: nucleus (GO:0005634);; Cellular Component: cytoplasm (GO:0005737);; Biological Process: receptor-mediated endocytosis (GO:0006898);; Biological Process: determination of adult lifespan (GO:0008340);; Biological Process: embryo development ending in birth or egg hatching (GO:0009792);; Biological Process: oviposition (GO:001899…	K16197|3.636e-80|cbr:CBG17289|Cbr-ftt-2; C. briggsae CBR-FTT-2 protein; K16197 14-3-3 protein beta/theta/zeta (A)	[O]	Posttranslational modification, protein turnover, chaperones	14-3-3 protein	14-3-3 protein zeta GN=14-3-3zeta OS=Bombyx mori (Silk moth) PE=2 SV=2	O	Posttranslational modification, protein turnover, chaperones	14-3-3 protein gamma [Crassostrea gigas]	0.300403398	0.38072916	6
c73810.graph_c0	--	--	Molecular Function: ubiquitin-protein transferase activity (GO:0004842);; Molecular Function: protein binding (GO:0005515);; Biological Process: embryo development ending in birth or egg hatching (GO:0009792);; Biological Process: protein ubiquitination (GO:0016567);; Biological Process: regulation of protein localization to cell surface (GO:2000008);;	--	[O]	Posttranslational modification, protein turnover, chaperones	Ubiquitin-conjugating enzyme	Ubiquitin-conjugating enzyme E2 N GN=ben OS=Drosophila melanogaster (Fruit fly) PE=2 SV=1	O	Posttranslational modification, protein turnover, chaperones	predicted protein [Nematostella vectensis]	-0.001944227	-0.082964103	5
c74654.graph_c0	[J]	Translation, ribosomal structure and biogenesis	Molecular Function: nucleic acid binding (GO:0003676);; Molecular Function: aminoacyl-tRNA ligase activity (GO:0004812);; Cellular Component: intracellular (GO:0005622);; Biological Process: translation (GO:0006412);; Molecular Function: purine ribonucleoside binding (GO:0032550);; Molecular Function: purine ribonucleotide binding (GO:0032555);; Molecular Function: purine ribonucleoside triphosph…	K01872|0|lgi:LOTGIDRAFT_197664|hypothetical protein; K01872 alanyl-tRNA synthetase [EC:6.1.1.7] (A)	[J]	Translation, ribosomal structure and biogenesis	tRNA synthetases class II (A);; Threonyl and Alanyl tRNA synthetase second additional domain;; DHHA1 domain	Alanine--tRNA ligase, cytoplasmic {ECO:0000255|HAMAP-Rule:MF_03133} GN=CG13391 OS=Drosophila melanogaster (Fruit fly) PE=2 SV=1	J	Translation, ribosomal structure and biogenesis	Alanyl-tRNA synthetase, cytoplasmic [Crassostrea gigas]	0.8007879	0.10600289	5
c68940.graph_c0	[O]	Posttranslational modification, protein turnover, chaperones	Molecular Function: glutathione transferase activity (GO:0004364);; Cellular Component: cytoplasm (GO:0005737);; Biological Process: L-phenylalanine catabolic process (GO:0006559);; Biological Process: tyrosine catabolic process (GO:0006572);; Biological Process: glutathione metabolic process (GO:0006749);; Molecular Function: maleylacetoacetate isomerase activity (GO:0016034);;	K01800|3.96241e-92|lgi:LOTGIDRAFT_121608|hypothetical protein; K01800 maleylacetoacetate isomerase [EC:5.2.1.2] (A)	[O]	Posttranslational modification, protein turnover, chaperones	Glutathione S-transferase, N-terminal domain;; Glutathione S-transferase, N-terminal domain;; Glutathione S-transferase, N-terminal domain;; Glutathione S-transferase, C-terminal domain	Probable maleylacetoacetate isomerase 2 GN=GstZ2 OS=Drosophila melanogaster (Fruit fly) PE=1 SV=1	E	Amino acid transport and metabolism	glutathione S-transferase zeta [Azumapecten farreri]	0.246147396	0.38503991	6
c68335.graph_c0	[I]	Lipid transport and metabolism	Molecular Function: phosphogluconate dehydrogenase (decarboxylating) activity (GO:0004616);; Biological Process: pentose-phosphate shunt (GO:0006098);; Biological Process: valine metabolic process (GO:0006573);; Molecular Function: 3-hydroxyisobutyrate dehydrogenase activity (GO:0008442);; Molecular Function: NAD binding (GO:0051287);;	K00020|3.41478e-135|bfo:BRAFLDRAFT_270300|hypothetical protein; K00020 3-hydroxyisobutyrate dehydrogenase [EC:1.1.1.31] (A)	[R]	General function prediction only	NAD binding domain of 6-phosphogluconate dehydrogenase;; NAD-binding of NADP-dependent 3-hydroxyisobutyrate dehydrogenase;; NADP oxidoreductase coenzyme F420-dependent;; D-isomer specific 2-hydroxyacid dehydrogenase, NAD binding domain;; 3-hydroxyacyl-CoA dehydrogenase, NAD binding domain	Probable 3-hydroxyisobutyrate dehydrogenase, mitochondrial (Precursor) GN=hibA OS=Dictyostelium discoideum (Slime mold) PE=3 SV=1	E	Amino acid transport and metabolism	3-hydroxyisobutyrate dehydrogenase, mitochondrial [Crassostrea gigas]	0.518219441	0.302096207	6
c76278.graph_c0	--	--	Biological Process: intracellular transport (GO:0046907);;	K15306|1.56019e-57|lgi:LOTGIDRAFT_191338|hypothetical protein; K15306 Ran-binding protein 1 (A)	[U]	Intracellular trafficking, secretion, and vesicular transport	RanBP1 domain	Ran-specific GTPase-activating protein homolog GN=ranbp1 OS=Dictyostelium discoideum (Slime mold) PE=1 SV=1	U	Intracellular trafficking, secretion, and vesicular transport	Ran-specific GTPase-activating protein, partial [Stegodyphus mimosarum]	-0.296041	0.019834341	5
c65840.graph_c0	--	--	Molecular Function: microtubule motor activity (GO:0003777);; Molecular Function: ATP binding (GO:0005524);; Biological Process: ATP catabolic process (GO:0006200);; Biological Process: microtubule-based movement (GO:0007018);; Molecular Function: ATPase activity (GO:0016887);;	K10413|0|lgi:LOTGIDRAFT_151884|hypothetical protein; K10413 dynein heavy chain 1, cytosolic (A)	[Z]	Cytoskeleton	Dynein heavy chain, N-terminal region 2	Dynein heavy chain, cytoplasmic GN=Dhc64C OS=Drosophila melanogaster (Fruit fly) PE=2 SV=2	Z	Cytoskeleton	Dynein heavy chain, cytoplasmic [Crassostrea gigas]	-0.520365273	-0.083792662	5
c74936.graph_c0	[R]	General function prediction only	--	--	[T]	Signal transduction mechanisms	Laminin G domain;; Laminin G domain;; WD domain, G-beta repeat;; Concanavalin A-like lectin/glucanases superfamily;; Nucleoporin Nup120/160	Neurexin-4 (Precursor) GN=Nrx-IV OS=Drosophila melanogaster (Fruit fly) PE=1 SV=2	T	Signal transduction mechanisms	Neurexin-1-alpha [Crassostrea gigas]	0.977678491	-0.863257773	4
c56900.graph_c0	--	--	Biological Process: single-organism process (GO:0044699);;	--	[T]	Signal transduction mechanisms	Fz domain	Frizzled-2 (Precursor) GN=fz2 OS=Drosophila melanogaster (Fruit fly) PE=1 SV=1	T	Signal transduction mechanisms	Frizzled-5 [Crassostrea gigas]	1.004606574	-0.051333674	5
c32442.graph_c0	[O]	Posttranslational modification, protein turnover, chaperones	Cellular Component: proteasome complex (GO:0000502);; Molecular Function: ATP binding (GO:0005524);; Cellular Component: cytoplasm (GO:0005737);; Biological Process: proteolysis (GO:0006508);; Molecular Function: peptidase activity (GO:0008233);; Molecular Function: nucleoside-triphosphatase activity (GO:0017111);; Biological Process: protein catabolic process (GO:0030163);;	K03064|0|nvi:100117671|PSMC6; 26S protease regulatory subunit 10B; K03064 26S proteasome regulatory subunit T4 (A)	[O]	Posttranslational modification, protein turnover, chaperones	ATPase family associated with various cellular activities (AAA);; AAA ATPase domain;; AAA domain;; AAA domain (dynein-related subfamily);; AAA domain (Cdc48 subfamily);; Holliday junction DNA helicase ruvB N-terminus	Probable 26S protease regulatory subunit 10B GN=rpt-4 OS=Caenorhabditis elegans PE=1 SV=2	O	Posttranslational modification, protein turnover, chaperones	PREDICTED: 26S protease regulatory subunit 10B-like [Aplysia californica]	-0.034191595	1.670698458	6
c66008.graph_c0	[H]	Coenzyme transport and metabolism	Molecular Function: ferrochelatase activity (GO:0004325);; Cellular Component: mitochondrial inner membrane (GO:0005743);; Cellular Component: microtubule associated complex (GO:0005875);; Biological Process: protoporphyrinogen IX biosynthetic process (GO:0006782);;	K01772|0|lgi:LOTGIDRAFT_174413|hypothetical protein; K01772 ferrochelatase [EC:4.99.1.1] (A)	[H]	Coenzyme transport and metabolism	Ferrochelatase	Ferrochelatase, mitochondrial (Precursor) GN=FeCh OS=Drosophila melanogaster (Fruit fly) PE=2 SV=1	H	Coenzyme transport and metabolism	Ferrochelatase, mitochondrial [Crassostrea gigas]	-0.134962442	-0.000800514	5
c76016.graph_c0	--	--	--	--	[T]	Signal transduction mechanisms	GGL domain	--	T	Signal transduction mechanisms	hypothetical protein LOTGIDRAFT_152054 [Lottia gigantea]	-0.076005846	0.099817836	5
c60505.graph_c0	[TZDR]	--	Molecular Function: calcium ion binding (GO:0005509);; Molecular Function: kinase activity (GO:0016301);; Biological Process: phosphorylation (GO:0016310);;	K02183|6.6426e-60|ecb:100062752|CALM1; calmodulin 1 (phosphorylase kinase, delta); K02183 calmodulin (A)	[T]	Signal transduction mechanisms	EF hand;; EF-hand domain pair;; EF-hand domain;; EF-hand domain pair;; EF hand;; EF-hand domain;; Secreted protein acidic and rich in cysteine Ca binding region;; Cytoskeletal-regulatory complex EF hand;; Uncharacterised protein family (UPF0154)	Calmodulin OS=Metridium senile (Brown sea anemone) PE=1 SV=3	T	Signal transduction mechanisms	hypothetical protein [Monosiga brevicollis MX1]	0.282244693	0.393550812	6
c70392.graph_c0	--	--	Molecular Function: calcium ion binding (GO:0005509);; Cellular Component: endoplasmic reticulum (GO:0005783);; Biological Process: protein folding (GO:0006457);; Molecular Function: unfolded protein binding (GO:0051082);;	K08054|1.09418e-54|lgi:LOTGIDRAFT_219285|hypothetical protein; K08054 calnexin (A)	[O]	Posttranslational modification, protein turnover, chaperones	Calreticulin family	Calnexin {ECO:0000250|UniProtKB:P34652} (Precursor) OS=Caenorhabditis briggsae PE=3 SV=3	O	Posttranslational modification, protein turnover, chaperones	calnexin [Crassostrea gigas]	0.480639463	0.051923115	5
c77583.graph_c1	[S]	Function unknown	Cellular Component: integral component of membrane (GO:0016021);;	--	[U]	Intracellular trafficking, secretion, and vesicular transport	SURF4 family	Surfeit locus protein 4 homolog GN=Surf4 OS=Drosophila melanogaster (Fruit fly) PE=2 SV=1	U	Intracellular trafficking, secretion, and vesicular transport	Surfeit locus protein 4 [Crassostrea gigas]	0.687164357	-0.124793765	5
c75350.graph_c0	--	--	Molecular Function: cytoskeletal protein binding (GO:0008092);; Cellular Component: intracellular part (GO:0044424);;	K06107|3.96768e-150|lgi:LOTGIDRAFT_118406|hypothetical protein; K06107 erythrocyte membrane protein band 4.1 (A)	[R]	General function prediction only	4.1 protein C-terminal domain (CTD);; FERM C-terminal PH-like domain;; FERM N-terminal domain;; FERM central domain;; FERM adjacent (FA)	Protein 4.1 homolog GN=cora OS=Drosophila melanogaster (Fruit fly) PE=1 SV=1	R	General function prediction only	Band 4.1-like protein 3 [Crassostrea gigas]	-0.772765529	-0.022703623	5
c72563.graph_c0	[U]	Intracellular trafficking, secretion, and vesicular transport	Cellular Component: integral component of membrane (GO:0016021);; Biological Process: vesicle-mediated transport (GO:0016192);;	K08517|2.57258e-113|lgi:LOTGIDRAFT_231136|hypothetical protein; K08517 vesicle transport protein SEC22 (A)	[U]	Intracellular trafficking, secretion, and vesicular transport	Regulated-SNARE-like domain;; Synaptobrevin	Vesicle-associated membrane protein 7B OS=Dictyostelium discoideum (Slime mold) PE=3 SV=1	U	Intracellular trafficking, secretion, and vesicular transport	hypothetical protein LOTGIDRAFT_231136 [Lottia gigantea]	0.035801591	-0.470382265	4
c74978.graph_c0	--	--	Biological Process: proteolysis (GO:0006508);; Molecular Function: cysteine-type peptidase activity (GO:0008234);;	K08568|3.42216e-138|lgi:LOTGIDRAFT_233463|hypothetical protein; K08568 cathepsin X [EC:3.4.18.1] (A)	[O]	Posttranslational modification, protein turnover, chaperones	Papain family cysteine protease	Cathepsin C (Precursor) OS=Schistosoma mansoni (Blood fluke) PE=2 SV=1	O	Posttranslational modification, protein turnover, chaperones	hypothetical protein LOTGIDRAFT_233463 [Lottia gigantea]	0.546970543	0.116834342	5
c75453.graph_c0	[Z]	Cytoskeleton	Molecular Function: motor activity (GO:0003774);; Molecular Function: actin binding (GO:0003779);; Molecular Function: ATP binding (GO:0005524);; Cellular Component: myosin complex (GO:0016459);;	K10352|0|ame:412092|Mhc2, GB18335; myosin heavy chain 2; K10352 myosin heavy chain (A)	[Z]	Cytoskeleton	Myosin head (motor domain);; Myosin tail;; Myosin N-terminal SH3-like domain	Myosin heavy chain, non-muscle GN=zip OS=Drosophila melanogaster (Fruit fly) PE=1 SV=2	Z	Cytoskeleton	PREDICTED: myosin heavy chain, non-muscle isoform X5 [Aplysia californica]	-0.387815538	0.032953202	5
c65999.graph_c0	--	--	--	--	--	--	--	--	D	Cell cycle control, cell division, chromosome partitioning	Kyphoscoliosis peptidase [Crassostrea gigas]	0.98462467	0.269494587	6
c75777.graph_c0	--	--	--	--	--	--	Immunoglobulin V-set domain;; Immunoglobulin domain;; Immunoglobulin I-set domain	--	--	--	hypothetical protein CGI_10022767 [Crassostrea gigas]	-0.333681768	0.511967511	6
c61550.graph_c0	--	--	--	--	[TW]	--	--	--	--	--	hypothetical protein LOTGIDRAFT_230689 [Lottia gigantea]	5.548378907	1.088168065	3
c71817.graph_c0	[E]	Amino acid transport and metabolism	Molecular Function: urease activity (GO:0009039);; Molecular Function: nickel cation binding (GO:0016151);; Biological Process: urea catabolic process (GO:0043419);;	K01427|0|lgi:LOTGIDRAFT_105464|hypothetical protein; K01427 urease [EC:3.5.1.5] (A)	--	--	Amidohydrolase family;; Urease alpha-subunit, N-terminal domain;; Urease, gamma subunit;; Urease beta subunit;; Amidohydrolase	--	F	Nucleotide transport and metabolism	hypothetical protein LOTGIDRAFT_105464 [Lottia gigantea]	0.592508855	-0.078144245	5
c64627.graph_c0	--	--	Molecular Function: carbohydrate binding (GO:0030246);;	--	--	--	Galactose binding lectin domain	--	R	General function prediction only	hypothetical protein [Pinctada fucata]	-1.626816902	-0.466937028	4
c75870.graph_c1	--	--	--	--	[Z]	Cytoskeleton	Cofilin/tropomyosin-type actin-binding protein	Drebrin-like protein GN=Abp1 OS=Drosophila melanogaster (Fruit fly) PE=1 SV=1	Z	Cytoskeleton	Drebrin-like protein [Crassostrea gigas]	-1.115661707	0.020682944	5
c72325.graph_c0	--	--	--	K14616|1.63204e-14|rno:80848|Cubn, GP280, IFCR, MGA1; cubilin (intrinsic factor-cobalamin receptor); K14616 cubilin (A)	[H]	Coenzyme transport and metabolism	CUB domain;; Wnt and FGF inhibitory regulator	--	H	Coenzyme transport and metabolism	Cubilin [Crassostrea gigas]	1.539742035	0.213949076	5
c65768.graph_c0	--	--	--	--	--	--	--	--	--	--	Glutamate receptor U1 [Crassostrea gigas]	0.611675634	0.550046211	6
c75332.graph_c0	--	--	--	--	--	--	PTB domain (IRS-1 type)	--	T	Signal transduction mechanisms	hypothetical protein CGI_10014494 [Crassostrea gigas]	-0.459623998	0.860367726	6
c70532.graph_c0	--	--	Molecular Function: ATP binding (GO:0005524);; Biological Process: ATP biosynthetic process (GO:0006754);; Molecular Function: monovalent inorganic cation transmembrane transporter activity (GO:0015077);; Biological Process: monovalent inorganic cation transport (GO:0015672);; Cellular Component: integral component of membrane (GO:0016021);; Molecular Function: cation-transporting ATPase activity…	K01539|0|lgi:LOTGIDRAFT_169374|hypothetical protein; K01539 sodium/potassium-transporting ATPase subunit alpha [EC:3.6.3.9] (A)	[P]	Inorganic ion transport and metabolism	E1-E2 ATPase;; Cation transporting ATPase, C-terminus;; haloacid dehalogenase-like hydrolase;; Putative hydrolase of sodium-potassium ATPase alpha subunit;; haloacid dehalogenase-like hydrolase;; haloacid dehalogenase-like hydrolase	Sodium/potassium-transporting ATPase subunit alpha GN=Atpalpha OS=Drosophila melanogaster (Fruit fly) PE=1 SV=3	P	Inorganic ion transport and metabolism	hypothetical protein LOTGIDRAFT_169374 [Lottia gigantea]	0.379021732	0.125296914	5
c76913.graph_c0	[G]	Carbohydrate transport and metabolism	Molecular Function: bisphosphoglycerate mutase activity (GO:0004082);; Molecular Function: bisphosphoglycerate 2-phosphatase activity (GO:0004083);; Molecular Function: phosphoglycerate mutase activity (GO:0004619);; Biological Process: glycolytic process (GO:0006096);;	K01834|6.15637e-108|hro:HELRODRAFT_157532|hypothetical protein; K01834 2,3-bisphosphoglycerate-dependent phosphoglycerate mutase [EC:5.4.2.11] (A)	[G]	Carbohydrate transport and metabolism	Histidine phosphatase superfamily (branch 1)	Probable phosphoglycerate mutase GN=gpmA OS=Dictyostelium discoideum (Slime mold) PE=1 SV=1	G	Carbohydrate transport and metabolism	Putative phosphoglycerate mutase [Crassostrea gigas]	-0.073275811	0.087107263	5
c72980.graph_c0	--	--	--	K17095|3.75145e-121|oaa:100073854|ANXA7; annexin A7; K17095 annexin A7/11 (A)	[U]	Intracellular trafficking, secretion, and vesicular transport	Annexin	Annexin-B12 GN=ANXB12 OS=Hydra vulgaris (Hydra) PE=1 SV=1	U	Intracellular trafficking, secretion, and vesicular transport	hypothetical protein LOTGIDRAFT_131207, partial [Lottia gigantea]	-0.397909968	-0.292280531	4
c58985.graph_c0	--	--	--	K05635|6.72115e-155|lgi:LOTGIDRAFT_211656|hypothetical protein; K05635 laminin, gamma 1 (A)	[W]	Extracellular structures	Laminin B (Domain IV);; Laminin EGF-like (Domains III and V)	Laminin subunit gamma-1 (Precursor) GN=LanB2 OS=Drosophila melanogaster (Fruit fly) PE=2 SV=2	W	Extracellular structures	Laminin subunit gamma-1 [Crassostrea gigas]	0.35625943	0.136002124	5
c72304.graph_c0	--	--	--	--	--	--	C1q domain	--	W	Extracellular structures	Multimerin-2 [Crassostrea gigas]	0.562836642	-0.370644386	4
c43831.graph_c0	--	--	--	--	--	--	--	--	S	Function unknown	Constitutive coactivator of PPAR-gamma-like protein 1-like protein [Crassostrea gigas]	-1.152873628	-0.29010156	4
c56164.graph_c0	--	--	--	--	[WV]	--	von Willebrand factor type D domain;; C8 domain;; Trypsin Inhibitor like cysteine rich domain	Hemocytin (Precursor) OS=Bombyx mori (Silk moth) PE=2 SV=1	W	Extracellular structures	IgGFc-binding protein [Crassostrea gigas]	-1.742090483	-0.123736154	5
c63918.graph_c0	--	--	--	K02265|3.75755e-22|bfo:BRAFLDRAFT_172198|hypothetical protein; K02265 cytochrome c oxidase subunit 5b (A)	[C]	Energy production and conversion	Cytochrome c oxidase subunit Vb	--	C	Energy production and conversion	PREDICTED: cytochrome c oxidase subunit 5B, mitochondrial-like [Aplysia californica]	-0.32869389	1.047090208	6
c52417.graph_c0	--	--	--	K06254|5.84773e-25|lgi:LOTGIDRAFT_210962|hypothetical protein; K06254 agrin (A)	[R]	General function prediction only	Kazal-type serine protease inhibitor domain;; Kazal-type serine protease inhibitor domain	Serine protease inhibitor dipetalogastin (Precursor; Fragment) OS=Dipetalogaster maximus (Blood-sucking bug) PE=1 SV=2	O	Posttranslational modification, protein turnover, chaperones	Kazal-type serine protease inhibitor [Pinctada fucata]	-1.035938854	-0.063968003	5
c69524.graph_c0	[H]	Coenzyme transport and metabolism	Molecular Function: nucleotide binding (GO:0000166);;	--	[H]	Coenzyme transport and metabolism	5-formyltetrahydrofolate cyclo-ligase family	--	H	Coenzyme transport and metabolism	Methenyltetrahydrofolate synthetase domain-containing protein [Crassostrea gigas]	0.468765374	-0.252894798	5
c68331.graph_c0	--	--	Cellular Component: muscle tendon junction (GO:0005927);; Cellular Component: Z disc (GO:0030018);; Biological Process: myofibril assembly (GO:0030239);; Molecular Function: muscle alpha-actinin binding (GO:0051371);;	--	[TZ]	--	PDZ domain (Also known as DHR or GLGF);; PDZ domain	PDZ and LIM domain protein Zasp GN=CG30084 OS=Drosophila melanogaster (Fruit fly) PE=1 SV=2	Z	Cytoskeleton	PDZ and LIM domain protein 1 [Crassostrea gigas]	-0.085218536	-0.346614321	4
c75874.graph_c1	[R]	General function prediction only	Molecular Function: kinase activity (GO:0016301);;	K17512|4.28717e-100|lgi:LOTGIDRAFT_71440|hypothetical protein; K17512 tyrosine-protein kinase&#160;shark&#160; [EC:2.7.10.2] (A)	[T]	Signal transduction mechanisms	SH2 domain;; Ankyrin repeats (many copies);; Ankyrin repeats (3 copies);; Ankyrin repeat;; Ankyrin repeats (many copies);; Ankyrin repeat;; Protein tyrosine kinase;; Protein kinase domain	Tyrosine-protein kinase HTK16 GN=HTK16 OS=Hydra vulgaris (Hydra) PE=2 SV=1	T	Signal transduction mechanisms	Tyrosine-protein kinase HTK16 [Crassostrea gigas]	0.233906495	-0.444357139	4
c77578.graph_c0	[U]	Intracellular trafficking, secretion, and vesicular transport	Biological Process: intracellular protein transport (GO:0006886);; Biological Process: nucleocytoplasmic transport (GO:0006913);; Molecular Function: Ran GTPase binding (GO:0008536);; Molecular Function: protein transporter activity (GO:0008565);;	K14293|0|lgi:LOTGIDRAFT_199879|hypothetical protein; K14293 importin subunit beta-1 (A)	[YU]	--	HEAT repeat;; HEAT-like repeat;; HEAT repeats;; Importin-beta N-terminal domain;; Armadillo/beta-catenin-like repeat	Importin subunit beta GN=Fs(2)Ket OS=Drosophila melanogaster (Fruit fly) PE=2 SV=2	U	Intracellular trafficking, secretion, and vesicular transport	Importin subunit beta-1 [Crassostrea gigas]	0.217394122	0.244855112	5
c76315.graph_c0	--	--	--	K06460|3.36621e-42|lgi:LOTGIDRAFT_202951|hypothetical protein; K06460 CD9 antigen (A)	[R]	General function prediction only	Tetraspanin family	23 kDa integral membrane protein OS=Schistosoma haematobium (Blood fluke) PE=2 SV=1	R	General function prediction only	hypothetical protein LOTGIDRAFT_202951 [Lottia gigantea]	0.113048263	0.368833402	6
c77112.graph_c1	[G]	Carbohydrate transport and metabolism	--	K18622|0|lgi:LOTGIDRAFT_115246|hypothetical protein; K18622 adducin (A)	[TZ]	--	Class II Aldolase and Adducin N-terminal domain	Protein hu-li tai shao GN=hts OS=Drosophila melanogaster (Fruit fly) PE=1 SV=2	Z	Cytoskeleton	Protein hu-li tai shao [Crassostrea gigas]	0.067701413	-0.413816165	4
c74828.graph_c0	--	--	Cellular Component: intracellular (GO:0005622);; Biological Process: proteolysis (GO:0006508);; Molecular Function: peptidase activity (GO:0008233);;	K05609|9.99905e-94|lgi:LOTGIDRAFT_204019|hypothetical protein; K05609 ubiquitin carboxyl-terminal hydrolase L3 [EC:3.4.19.12] (A)	[O]	Posttranslational modification, protein turnover, chaperones	Ubiquitin carboxyl-terminal hydrolase, family 1	Ubiquitin carboxyl-terminal hydrolase GN=UCH OS=Aplysia californica (California sea hare) PE=2 SV=1	O	Posttranslational modification, protein turnover, chaperones	hypothetical protein LOTGIDRAFT_204019 [Lottia gigantea]	0.338951528	0.387155217	6
c76327.graph_c1	--	--	--	K15047|2.16678e-32|bfo:BRAFLDRAFT_79407|hypothetical protein; K15047 heterogeneous nuclear ribonucleoprotein U-like protein 1 (A)	[A]	RNA processing and modification	SAP domain	--	A	RNA processing and modification	Heterogeneous nuclear ribonucleoprotein U-like protein 1 [Crassostrea gigas]	-0.294685988	-0.078392109	5
c74844.graph_c0	[G]	Carbohydrate transport and metabolism	Biological Process: carbohydrate metabolic process (GO:0005975);; Molecular Function: fructose 1,6-bisphosphate 1-phosphatase activity (GO:0042132);;	K03841|4.46995e-154|isc:IscW_ISCW005292|fructose-1,6-bisphosphatase, putative (EC:3.1.3.11); K03841 fructose-1,6-bisphosphatase I [EC:3.1.3.11] (A)	[G]	Carbohydrate transport and metabolism	Fructose-1-6-bisphosphatase	Fructose-1,6-bisphosphatase GN=fbp OS=Dictyostelium discoideum (Slime mold) PE=3 SV=1	G	Carbohydrate transport and metabolism	Fructose-1,6-bisphosphatase 1 [Crassostrea gigas]	-1.991164843	0.274592033	6
c71430.graph_c0	--	--	--	--	[I]	Lipid transport and metabolism	Lipocalin / cytosolic fatty-acid binding protein family;; Lipocalin / cytosolic fatty-acid binding protein family	Fatty acid-binding protein homolog 9 GN=lbp-9 OS=Caenorhabditis elegans PE=3 SV=1	I	Lipid transport and metabolism	Fatty acid-binding protein, adipocyte [Crassostrea gigas]	1.216528154	0.428929059	6
c71790.graph_c0	--	--	Biological Process: establishment of mitotic spindle orientation (GO:0000132);; Molecular Function: microtubule motor activity (GO:0003777);; Cellular Component: centriole (GO:0005814);; Cellular Component: cytoplasmic dynein complex (GO:0005868);; Biological Process: autophagy (GO:0006914);; Biological Process: microtubule-based movement (GO:0007018);; Biological Process: spermatid nucleus elong…	K10418|4.13511e-58|cfa:480569|DYNLL2; dynein, light chain, LC8-type 2; K10418 dynein light chain LC8-type (A)	[Z]	Cytoskeleton	Dynein light chain type 1	Dynein light chain 2, cytoplasmic GN=Cdlc2 OS=Drosophila melanogaster (Fruit fly) PE=3 SV=1	Z	Cytoskeleton	Dynein light chain 1, cytoplasmic [Brugia malayi]	-0.067927578	-0.495069643	4
c49863.graph_c0	[OC]	--	Molecular Function: nucleotide binding (GO:0000166);; Molecular Function: protein kinase activity (GO:0004672);; Biological Process: glycerol ether metabolic process (GO:0006662);; Molecular Function: electron carrier activity (GO:0009055);; Molecular Function: protein disulfide oxidoreductase activity (GO:0015035);; Biological Process: phosphorylation (GO:0016310);; Biological Process: cell redo…	K03671|2.22441e-25|hmg:100205970|thioredoxin-like; K03671 thioredoxin 1 (A)	[O]	Posttranslational modification, protein turnover, chaperones	Thioredoxin;; Thioredoxin-like;; Thioredoxin-like domain;; AhpC/TSA family;; Redoxin	Thioredoxin GN=PF14_0545 OS=Plasmodium falciparum (isolate 3D7) PE=1 SV=1	O	Posttranslational modification, protein turnover, chaperones	thioredoxin [Crassostrea ariakensis]	-0.494100375	0.436297378	6
c75728.graph_c0	[G]	Carbohydrate transport and metabolism	--	K01057|3.10772e-92|lgi:LOTGIDRAFT_196232|hypothetical protein; K01057 6-phosphogluconolactonase [EC:3.1.1.31] (A)	[G]	Carbohydrate transport and metabolism	Glucosamine-6-phosphate isomerases/6-phosphogluconolactonase	Probable 6-phosphogluconolactonase GN=CG17333 OS=Drosophila melanogaster (Fruit fly) PE=2 SV=1	G	Carbohydrate transport and metabolism	PREDICTED: 6-phosphogluconolactonase-like isoform X1 [Aplysia californica]	-0.648071033	0.312842732	6
c59711.graph_c0	--	--	--	--	--	--	--	--	--	--	hypothetical protein LOTGIDRAFT_239234, partial [Lottia gigantea]	2.11338133	1.348714675	3
c72989.graph_c0	--	--	Biological Process: primary metabolic process (GO:0044238);; Biological Process: cellular macromolecule metabolic process (GO:0044260);;	--	[J]	Translation, ribosomal structure and biogenesis	eIF4-gamma/eIF5/eIF2-epsilon	Protein krasavietz GN=kra OS=Drosophila melanogaster (Fruit fly) PE=1 SV=1	J	Translation, ribosomal structure and biogenesis	Basic leucine zipper and W2 domain-containing protein 1 [Crassostrea gigas]	0.073032891	0.063062385	5
c76488.graph_c0	[C]	Energy production and conversion	Molecular Function: aldehyde dehydrogenase (NAD) activity (GO:0004029);; Biological Process: oxidation-reduction process (GO:0055114);;	K14085|0|lgi:LOTGIDRAFT_112613|hypothetical protein; K14085 aldehyde dehydrogenase family 7 member A1 [EC:1.2.1.31 1.2.1.8 1.2.1.3] (A)	[C]	Energy production and conversion	Aldehyde dehydrogenase family	Putative aldehyde dehydrogenase family 7 member A1 homolog GN=alh-9 OS=Caenorhabditis elegans PE=3 SV=2	C	Energy production and conversion	Alpha-aminoadipic semialdehyde dehydrogenase [Crassostrea gigas]	0.353016552	0.4054833	6
c75116.graph_c0	[T]	Signal transduction mechanisms	Molecular Function: protein domain specific binding (GO:0019904);;	K06630|1.13116e-125|cmk:103180570|ywhae; tyrosine 3-monooxygenase/tryptophan 5-monooxygenase activation protein, epsilon; K06630 14-3-3 protein epsilon (A)	[O]	Posttranslational modification, protein turnover, chaperones	14-3-3 protein	14-3-3 protein epsilon GN=14-3-3epsilon OS=Drosophila melanogaster (Fruit fly) PE=1 SV=2	O	Posttranslational modification, protein turnover, chaperones	hypothetical protein SINV_07010 [Solenopsis invicta]	-0.32545535	0.419048631	6
c76040.graph_c0	[R]	General function prediction only	Molecular Function: GTP binding (GO:0005525);; Cellular Component: intracellular (GO:0005622);; Biological Process: small GTPase mediated signal transduction (GO:0007264);; Cellular Component: membrane (GO:0016020);; Molecular Function: hydrolase activity (GO:0016787);;	K04392|1.43491e-107|bfo:BRAFLDRAFT_126918|hypothetical protein; K04392 Ras-related C3 botulinum toxin substrate 1 (A)	[R]	General function prediction only	Ras family;; Miro-like protein;; ADP-ribosylation factor family	Ras-related protein Rac1 (Precursor) GN=Rac1 OS=Drosophila melanogaster (Fruit fly) PE=1 SV=2	Z	Cytoskeleton	Ras-related C3 botulinum toxin substrate 1, partial [Stegodyphus mimosarum]	-0.159095371	0.003032466	5
c63673.graph_c0	[J]	Translation, ribosomal structure and biogenesis	Molecular Function: translation elongation factor activity (GO:0003746);; Molecular Function: GTPase activity (GO:0003924);; Molecular Function: GTP binding (GO:0005525);; Cellular Component: intracellular (GO:0005622);; Biological Process: GTP catabolic process (GO:0006184);; Biological Process: translational elongation (GO:0006414);; Molecular Function: nucleotidyltransferase activity (GO:00167…	K02358|3.22453e-167|isc:IscW_ISCW010766|translation elongation factor, putative (EC:2.7.7.4); K02358 elongation factor Tu (A)	[J]	Translation, ribosomal structure and biogenesis	Elongation factor Tu GTP binding domain;; Elongation factor Tu domain 2;; Elongation factor Tu C-terminal domain;; 50S ribosome-binding GTPase	Elongation factor Tu, mitochondrial GN=TUFA OS=Reclinomonas americana PE=3 SV=1	J	Translation, ribosomal structure and biogenesis	PREDICTED: elongation factor Tu, mitochondrial-like [Aplysia californica]	-0.259779478	-0.787816301	4
c74327.graph_c1	--	--	--	K10380|1.45095e-12|lgi:LOTGIDRAFT_235987|hypothetical protein; K10380 ankyrin (A)	--	--	--	--	--	--	Ankyrin-2 [Crassostrea gigas]	0.340845514	0.092397022	5
c56225.graph_c0	[J]	Translation, ribosomal structure and biogenesis	Cellular Component: ribosome (GO:0005840);; Biological Process: ribosome biogenesis (GO:0042254);;	K02936|4.84161e-119|xtr:447981|rpl7a, surf3, trup; ribosomal protein L7a; K02936 large subunit ribosomal protein L7Ae (A)	[J]	Translation, ribosomal structure and biogenesis	Ribosomal protein L7Ae/L30e/S12e/Gadd45 family	60S ribosomal protein L7a GN=RpL7A OS=Drosophila melanogaster (Fruit fly) PE=1 SV=2	J	Translation, ribosomal structure and biogenesis	ribosomal protein rpl7a [Arenicola marina]	0.131066625	-0.146172127	5
c67071.graph_c0	[R]	General function prediction only	Molecular Function: nucleotide binding (GO:0000166);; Biological Process: mRNA splicing, via spliceosome (GO:0000398);; Molecular Function: mRNA binding (GO:0003729);; Biological Process: oocyte dorsal/ventral axis specification (GO:0007310);; Biological Process: neurogenesis (GO:0022008);; Cellular Component: ribonucleoprotein granule (GO:0035770);; Biological Process: regulation of oskar mRNA t…	K13161|0|lgi:LOTGIDRAFT_121283|hypothetical protein; K13161 heterogeneous nuclear ribonucleoprotein R (A)	[A]	RNA processing and modification	RNA recognition motif. (a.k.a. RRM, RBD, or RNP domain);; RNA recognition motif (a.k.a. RRM, RBD, or RNP domain);; RNA recognition motif. (a.k.a. RRM, RBD, or RNP domain)	Polyadenylate-binding protein GN=pAbp OS=Drosophila melanogaster (Fruit fly) PE=1 SV=3	A	RNA processing and modification	RNA-binding protein [Pinctada fucata]	-0.174557932	0.277038871	6
c63251.graph_c0	--	--	--	K04571|6.3189e-61|lgi:LOTGIDRAFT_204770|hypothetical protein; K04571 translocon-associated protein subunit delta (A)	[U]	Intracellular trafficking, secretion, and vesicular transport	Translocon-associated protein, delta subunit precursor (TRAP-delta)	--	U	Intracellular trafficking, secretion, and vesicular transport	Translocon-associated protein subunit delta [Crassostrea gigas]	0.165640653	-0.002043756	5
c28013.graph_c0	[J]	Translation, ribosomal structure and biogenesis	Molecular Function: structural constituent of ribosome (GO:0003735);; Cellular Component: ribosome (GO:0005840);; Biological Process: translation (GO:0006412);;	K02866|1.28488e-131|api:100166592|Rpl10, Qm; ribosomal protein L10 (EC:3.6.5.3); K02866 large subunit ribosomal protein L10e (A)	[J]	Translation, ribosomal structure and biogenesis	Ribosomal protein L16p/L10e	60S ribosomal protein L10 GN=RpL10 OS=Drosophila melanogaster (Fruit fly) PE=1 SV=1	J	Translation, ribosomal structure and biogenesis	putative tumor suppressor QM protein [Pinctada martensii]	-0.017908936	-0.450174053	4
c67228.graph_c0	--	--	Molecular Function: structural constituent of ribosome (GO:0003735);; Cellular Component: ribosome (GO:0005840);; Biological Process: translation (GO:0006412);;	K02891|5.82419e-37|hro:HELRODRAFT_77706|hypothetical protein; K02891 large subunit ribosomal protein L22e (A)	[J]	Translation, ribosomal structure and biogenesis	Ribosomal L22e protein family	60S ribosomal protein L22 GN=RPL22 OS=Tripneustes gratilla (Hawaian sea urchin) PE=2 SV=1	J	Translation, ribosomal structure and biogenesis	ribosomal protein L22 [Lepidochitona cinerea]	-0.130268867	0.2303842	5
c67128.graph_c0	[C]	Energy production and conversion	Molecular Function: ATP citrate synthase activity (GO:0003878);; Molecular Function: succinate-CoA ligase (ADP-forming) activity (GO:0004775);; Biological Process: metabolic process (GO:0008152);; Molecular Function: cofactor binding (GO:0048037);;	K01899|3.94158e-144|ola:101158169|succinyl-CoA ligase [ADP/GDP-forming] subunit alpha, mitochondrial-like; K01899 succinyl-CoA synthetase alpha subunit [EC:6.2.1.4 6.2.1.5] (A)	[C]	Energy production and conversion	CoA binding domain;; CoA-ligase;; Succinyl-CoA ligase like flavodoxin domain	Probable succinyl-CoA ligase [ADP/GDP-forming] subunit alpha, mitochondrial (Precursor) GN=C05G5.4 OS=Caenorhabditis elegans PE=3 SV=1	C	Energy production and conversion	hypothetical protein BRAFLDRAFT_124275 [Branchiostoma floridae]	-0.174396915	-0.391433402	4
c73547.graph_c0	--	--	--	K13289|6.69522e-30|ssc:100156798|CTSA; cathepsin A (EC:3.4.16.5); K13289 cathepsin A (carboxypeptidase C) [EC:3.4.16.5] (A)	[OE]	--	Serine carboxypeptidase	Uncharacterized serine carboxypeptidase K10B2.2 (Precursor) GN=K10B2.2 OS=Caenorhabditis elegans PE=3 SV=1	O	Posttranslational modification, protein turnover, chaperones	hypothetical protein CAPTEDRAFT_150430 [Capitella teleta]	3.33056225	0.103662761	2
c52088.graph_c0	--	--	--	--	--	--	--	--	--	--	small cardioactive peptide precursor [Crassostrea gigas]	1.992237146	0.479249853	6
c73921.graph_c1	--	--	--	K06275|0|lgi:LOTGIDRAFT_210692|hypothetical protein; K06275 parvin (A)	[Z]	Cytoskeleton	Calponin homology (CH) domain;; CAMSAP CH domain	Paralyzed arrest at two-fold protein 6 GN=pat-6 OS=Caenorhabditis elegans PE=1 SV=1	Z	Cytoskeleton	hypothetical protein LOTGIDRAFT_210692 [Lottia gigantea]	-0.32606801	0.106275806	5
c45932.graph_c0	[J]	Translation, ribosomal structure and biogenesis	Molecular Function: structural constituent of ribosome (GO:0003735);; Biological Process: translation (GO:0006412);; Cellular Component: large ribosomal subunit (GO:0015934);;	K02880|2.0219e-92|isc:IscW_ISCW005425|ribosomal protein L17, putative; K02880 large subunit ribosomal protein L17e (A)	[J]	Translation, ribosomal structure and biogenesis	Ribosomal protein L22p/L17e	60S ribosomal protein L17 GN=RpL17 OS=Argas monolakensis (Mono lake bird tick) PE=2 SV=1	J	Translation, ribosomal structure and biogenesis	ribosomal protein l17 [Haliotis discus discus]	-0.023595232	-0.353590066	4
c70843.graph_c0	[C]	Energy production and conversion	Cellular Component: mitochondrial respiratory chain complex I (GO:0005747);; Biological Process: mitochondrial electron transport, NADH to ubiquinone (GO:0006120);; Molecular Function: NADH dehydrogenase (ubiquinone) activity (GO:0008137);; Biological Process: lateral inhibition (GO:0046331);; Molecular Function: quinone binding (GO:0048038);; Biological Process: neuron projection morphogenesis (…	K03935|0|lgi:LOTGIDRAFT_213061|hypothetical protein; K03935 NADH dehydrogenase (ubiquinone) Fe-S protein 2 [EC:1.6.5.3 1.6.99.3] (A)	[C]	Energy production and conversion	Respiratory-chain NADH dehydrogenase, 49 Kd subunit	NADH-ubiquinone oxidoreductase 49 kDa subunit GN=NAD7 OS=Reclinomonas americana PE=3 SV=1	C	Energy production and conversion	hypothetical protein LOTGIDRAFT_213061 [Lottia gigantea]	-0.186846566	-0.680765574	4
c77590.graph_c0	[Z]	Cytoskeleton	--	K04437|0|lgi:LOTGIDRAFT_231195|hypothetical protein; K04437 filamin (A)	[Z]	Cytoskeleton	Filamin/ABP280 repeat;; Calponin homology (CH) domain;; CAMSAP CH domain;; Carboxypeptidase regulatory-like domain	Filamin-A GN=cher OS=Drosophila melanogaster (Fruit fly) PE=1 SV=2	Z	Cytoskeleton	Filamin-C, partial [Crassostrea gigas]	0.650492408	0.143974452	5
c75880.graph_c0	--	--	Biological Process: actomyosin contractile ring assembly (GO:0000915);; Biological Process: actomyosin contractile ring contraction (GO:0000916);; Biological Process: embryonic development via the syncytial blastoderm (GO:0001700);; Molecular Function: cytochrome-c oxidase activity (GO:0004129);; Molecular Function: phospholipid transporter activity (GO:0005548);; Cellular Component: mitochondria…	--	[IT]	--	Phosphatidylinositol transfer protein	Phosphatidylinositol transfer protein 1 GN=pitA OS=Dictyostelium discoideum (Slime mold) PE=1 SV=1	T	Signal transduction mechanisms	PREDICTED: phosphatidylinositol transfer protein beta isoform isoform X1 [Musca domestica]	0.041518144	0.163908905	5
c69251.graph_c0	--	--	--	--	--	--	--	--	--	--	IgGFc-binding protein [Crassostrea gigas]	0.723655186	-0.133641063	5
c73094.graph_c0	[O]	Posttranslational modification, protein turnover, chaperones	Molecular Function: endopeptidase activity (GO:0004175);; Molecular Function: ATP binding (GO:0005524);; Cellular Component: cytoplasm (GO:0005737);; Biological Process: cellular response to DNA damage stimulus (GO:0006974);; Cellular Component: proteasome regulatory particle, base subcomplex (GO:0008540);; Molecular Function: nucleoside-triphosphatase activity (GO:0017111);; Biological Process: …	K03061|0|lgi:LOTGIDRAFT_203656|hypothetical protein; K03061 26S proteasome regulatory subunit T1 (A)	[O]	Posttranslational modification, protein turnover, chaperones	ATPase family associated with various cellular activities (AAA);; AAA domain (dynein-related subfamily)	26S protease regulatory subunit 7 GN=rpt-1 OS=Caenorhabditis elegans PE=1 SV=1	O	Posttranslational modification, protein turnover, chaperones	PREDICTED: 26S protease regulatory subunit 7-like [Aplysia californica]	-0.08655396	-0.21628275	5
c65187.graph_c0	--	--	--	K17682|2.87317e-23|phi:102109680|MNF1; mitochondrial nucleoid factor 1; K17682 mitochondrial nucleoid factor 1 (A)	--	--	--	--	J	Translation, ribosomal structure and biogenesis	Uncharacterized protein C6orf125 [Acromyrmex echinatior]	-1.224233472	-0.129139988	5
c64944.graph_c0	[J]	Translation, ribosomal structure and biogenesis	Molecular Function: structural constituent of ribosome (GO:0003735);; Biological Process: translation (GO:0006412);; Cellular Component: small ribosomal subunit (GO:0015935);;	K02973|2.46107e-84|lgi:LOTGIDRAFT_202410|hypothetical protein; K02973 small subunit ribosomal protein S23e (A)	[J]	Translation, ribosomal structure and biogenesis	Ribosomal protein S12/S23	40S ribosomal protein S23 GN=RpS23 OS=Dermacentor variabilis (American dog tick) PE=2 SV=1	J	Translation, ribosomal structure and biogenesis	40S ribosomal protein S23 [Crassostrea gigas]	-0.141889038	0.166296019	5
c76070.graph_c0	--	--	--	--	[R]	General function prediction only	Fibrinogen beta and gamma chains, C-terminal globular domain	Techylectin-5B (Precursor) OS=Tachypleus tridentatus (Japanese horseshoe crab) PE=1 SV=1	R	General function prediction only	hypothetical protein LOTGIDRAFT_118333, partial [Lottia gigantea]	0.868345652	1.042396197	6
c66539.graph_c0	[J]	Translation, ribosomal structure and biogenesis	Molecular Function: structural constituent of ribosome (GO:0003735);; Cellular Component: ribosome (GO:0005840);; Biological Process: translation (GO:0006412);;	K02934|2.34652e-101|hro:HELRODRAFT_75097|hypothetical protein; K02934 large subunit ribosomal protein L6e (A)	[J]	Translation, ribosomal structure and biogenesis	Ribosomal protein L6e	60S ribosomal protein L6 GN=rpl-6 OS=Caenorhabditis elegans PE=1 SV=1	J	Translation, ribosomal structure and biogenesis	60S ribosomal protein L6 [Crassostrea gigas]	0.079685097	-0.191975319	5
c77506.graph_c0	[C]	Energy production and conversion	Cellular Component: cytoplasm (GO:0005737);; Biological Process: one-carbon metabolic process (GO:0006730);; Molecular Function: methyltransferase activity (GO:0008168);; Biological Process: biosynthetic process (GO:0009058);; Biological Process: 10-formyltetrahydrofolate catabolic process (GO:0009258);; Molecular Function: formyltetrahydrofolate dehydrogenase activity (GO:0016155);; Molecular Fu…	K00289|0|lgi:LOTGIDRAFT_237306|hypothetical protein; K00289 formyltetrahydrofolate dehydrogenase [EC:1.5.1.6] (A)	[F]	Nucleotide transport and metabolism	Aldehyde dehydrogenase family;; Formyl transferase;; Formyl transferase, C-terminal domain;; Phosphopantetheine attachment site	Aldehyde dehydrogenase GN=ALDH OS=Enchytraeus buchholzi (Grindal worm) PE=2 SV=1	C	Energy production and conversion	hypothetical protein LOTGIDRAFT_237306 [Lottia gigantea]	-1.400805029	-0.23426701	5
c71994.graph_c0	[R]	General function prediction only	Molecular Function: signal transducer activity (GO:0004871);; Molecular Function: calmodulin binding (GO:0005516);; Cellular Component: cytoplasm (GO:0005737);; Biological Process: signal transduction (GO:0007165);;	K04536|0|lgi:LOTGIDRAFT_236462|hypothetical protein; K04536 guanine nucleotide-binding protein G(I)/G(S)/G(T) subunit beta-1 (A)	[R]	General function prediction only	WD domain, G-beta repeat	Guanine nucleotide-binding protein subunit beta {ECO:0000250|UniProtKB:P23232} OS=Pinctada fucata (Pearl oyster) PE=1 SV=1	R	General function prediction only	RecName: Full=Guanine nucleotide-binding protein subunit beta; Short=pfGbeta1; AltName: Full=G protein subunit beta-1 [Pinctada fucata]	0.086178726	-0.148937583	5
c77457.graph_c0	--	--	Cellular Component: intracellular membrane-bounded organelle (GO:0043231);; Cellular Component: intracellular non-membrane-bounded organelle (GO:0043232);;	K11830|1.12198e-11|spu:100888309|high mobility group B protein 13-like; K11830 transcription factor A, mitochondrial (A)	[R]	General function prediction only	HMG (high mobility group) box;; HMG-box domain;; CHDNT (NUC034) domain	High mobility group protein Z GN=HmgZ OS=Drosophila melanogaster (Fruit fly) PE=1 SV=1	R	General function prediction only	PREDICTED: high mobility group B protein 13-like [Strongylocentrotus purpuratus]	-0.626381191	0.708597081	6
c60904.graph_c0	[LKJ]	--	Molecular Function: translation initiation factor activity (GO:0003743);; Molecular Function: ATP binding (GO:0005524);; Biological Process: translational initiation (GO:0006413);; Molecular Function: ATP-dependent helicase activity (GO:0008026);;	K03257|0|hro:HELRODRAFT_185641|hypothetical protein; K03257 translation initiation factor 4A (A)	[J]	Translation, ribosomal structure and biogenesis	DEAD/DEAH box helicase;; Helicase conserved C-terminal domain	Eukaryotic initiation factor 4A GN=eIF-4a OS=Drosophila melanogaster (Fruit fly) PE=1 SV=3	J	Translation, ribosomal structure and biogenesis	PREDICTED: eukaryotic initiation factor 4A-II-like [Aplysia californica]	0.017070044	0.46104226	6
c72908.graph_c0	--	--	--	--	--	--	--	--	--	--	hypothetical protein TcasGA2_TC003650 [Tribolium castaneum]	0.506163861	0.474181776	6
c68736.graph_c0	[K]	Transcription	Molecular Function: nucleic acid binding (GO:0003676);; Cellular Component: ribonucleoprotein complex (GO:0030529);;	K11088|1.83917e-58|nvi:100115467|small nuclear ribonucleoprotein Sm D3; K11088 small nuclear ribonucleoprotein D3 (A)	[A]	RNA processing and modification	LSM domain	Small nuclear ribonucleoprotein Sm D3 GN=SmD3 OS=Drosophila melanogaster (Fruit fly) PE=1 SV=1	A	RNA processing and modification	Small nuclear ribonucleoprotein Sm D3 [Crassostrea gigas]	-0.611790848	-0.314677698	4
c67223.graph_c0	[O]	Posttranslational modification, protein turnover, chaperones	Biological Process: translation (GO:0006412);; Molecular Function: transferase activity (GO:0016740);;	K03233|7.14061e-180|lgi:LOTGIDRAFT_189800|hypothetical protein; K03233 elongation factor 1-gamma (A)	[O]	Posttranslational modification, protein turnover, chaperones	Elongation factor 1 gamma, conserved domain;; Glutathione S-transferase, C-terminal domain;; Glutathione S-transferase, N-terminal domain;; Glutathione S-transferase, C-terminal domain;; Glutathione S-transferase, C-terminal domain;; Glutathione S-transferase, N-terminal domain	Elongation factor 1-gamma OS=Artemia salina (Brine shrimp) PE=1 SV=3	J	Translation, ribosomal structure and biogenesis	hypothetical protein LOTGIDRAFT_189800 [Lottia gigantea]	-0.215183436	-0.05101115	5
c54480.graph_c0	[MG]	--	Biological Process: GDP-L-fucose biosynthetic process (GO:0042350);; Molecular Function: GDP-L-fucose synthase activity (GO:0050577);; Molecular Function: coenzyme binding (GO:0050662);; Biological Process: oxidation-reduction process (GO:0055114);;	K02377|6.50401e-167|lgi:LOTGIDRAFT_205768|hypothetical protein; K02377 GDP-L-fucose synthase [EC:1.1.1.271] (A)	[GO]	--	NAD dependent epimerase/dehydratase family;; RmlD substrate binding domain;; Polysaccharide biosynthesis protein	GDP-L-fucose synthase GN=ger OS=Dictyostelium discoideum (Slime mold) PE=3 SV=1	G	Carbohydrate transport and metabolism	hypothetical protein LOTGIDRAFT_205768 [Lottia gigantea]	-1.189409263	0.420687202	6
c63888.graph_c0	--	--	--	--	--	--	Myelin proteolipid protein (PLP or lipophilin)	--	--	--	Neuronal membrane glycoprotein M6-b [Crassostrea gigas]	0.6841702	-0.322748669	4
c60372.graph_c0	--	--	--	K17563|4.18528e-22|lgi:LOTGIDRAFT_69719|hypothetical protein; K17563 coiled-coil-helix-coiled-coil-helix domain-containing protein 3, mitochondrial (A)	[K]	Transcription	Protein of unknown function (DUF737)	--	K	Transcription	PREDICTED: coiled-coil-helix-coiled-coil-helix domain-containing protein 3, mitochondrial-like isoform X2 [Aplysia californica]	-0.086073163	0.281659281	6
c65013.graph_c0	[J]	Translation, ribosomal structure and biogenesis	Molecular Function: structural constituent of ribosome (GO:0003735);; Cellular Component: ribosome (GO:0005840);; Biological Process: translational elongation (GO:0006414);;	K02942|4.31775e-27|bmor:778451|RpP1; ribosomal protein P1; K02942 large subunit ribosomal protein LP1 (A)	[J]	Translation, ribosomal structure and biogenesis	60s Acidic ribosomal protein	60S acidic ribosomal protein P1 GN=RpLP1 OS=Drosophila melanogaster (Fruit fly) PE=1 SV=2	J	Translation, ribosomal structure and biogenesis	ribosomal protein P1 [Ostrea edulis]	-0.82915176	0.729871998	6
c71141.graph_c0	[C]	Energy production and conversion	Molecular Function: ATP binding (GO:0005524);; Biological Process: ATP synthesis coupled proton transport (GO:0015986);; Biological Process: ATP hydrolysis coupled proton transport (GO:0015991);; Cellular Component: proton-transporting ATP synthase complex, catalytic core F(1) (GO:0045261);; Molecular Function: proton-transporting ATP synthase activity, rotational mechanism (GO:0046933);; Molecul…	K02132|0|lgi:LOTGIDRAFT_206617|hypothetical protein; K02132 F-type H+-transporting ATPase subunit alpha (A)	[C]	Energy production and conversion	ATP synthase alpha/beta family, nucleotide-binding domain;; ATP synthase alpha/beta chain, C terminal domain;; ATP synthase alpha/beta family, beta-barrel domain;; HAS barrel domain	ATP synthase subunit alpha, mitochondrial (Precursor) GN=blw OS=Drosophila melanogaster (Fruit fly) PE=1 SV=2	C	Energy production and conversion	mitochondrial H+ ATPase a subunit [Pinctada fucata]	0.146390647	0.165842924	5
c76614.graph_c1	--	--	--	--	[K]	Transcription	PurA ssDNA and RNA-binding protein;; Protein of unknown function (DUF3276)	--	K	Transcription	Transcriptional activator protein Pur-alpha [Crassostrea gigas]	0.384759757	-0.234685031	5
c67211.graph_c0	[E]	Amino acid transport and metabolism	--	K01482|9.59954e-77|lgi:LOTGIDRAFT_170725|hypothetical protein; K01482 dimethylargininase [EC:3.5.3.18] (A)	--	--	Amidinotransferase	--	R	General function prediction only	N(G),N(G)-dimethylarginine dimethylaminohydrolase 1 [Crassostrea gigas]	-0.651278504	0.177018307	5
c28626.graph_c0	--	--	Molecular Function: dolichyl-diphosphooligosaccharide-protein glycotransferase activity (GO:0004579);; Cellular Component: plasma membrane (GO:0005886);; Cellular Component: oligosaccharyltransferase complex (GO:0008250);; Cellular Component: integral component of membrane (GO:0016021);; Biological Process: negative regulation of apoptotic process (GO:0043066);;	K12668|2.69611e-51|lgi:LOTGIDRAFT_193969|hypothetical protein; K12668 oligosaccharyltransferase complex subunit epsilon (A)	[DO]	--	DAD family	Dolichyl-diphosphooligosaccharide--protein glycosyltransferase subunit DAD1 GN=l(2)k12914 OS=Drosophila melanogaster (Fruit fly) PE=3 SV=1	O	Posttranslational modification, protein turnover, chaperones	Dolichyl-diphosphooligosaccharide--protein glycosyltransferase subunit DAD1 [Crassostrea gigas]	0.061112051	-0.018081049	5
c67120.graph_c1	--	--	--	--	[E]	Amino acid transport and metabolism	Peptidase family M13	Neprilysin-1 (Precursor) OS=Trittame loki (Brush-footed trapdoor spider) PE=1 SV=1	E	Amino acid transport and metabolism	PREDICTED: membrane metallo-endopeptidase-like 1 isoform X1 [Nasonia vitripennis]	2.767627206	0.986334713	3
c72963.graph_c0	--	--	Molecular Function: actin binding (GO:0003779);; Molecular Function: calcium ion binding (GO:0005509);; Biological Process: actin filament fragmentation (GO:0030043);; Biological Process: actin nucleation (GO:0045010);; Biological Process: actin filament severing (GO:0051014);; Biological Process: actin filament capping (GO:0051693);;	K05768|5.86571e-152|lgi:LOTGIDRAFT_214936|hypothetical protein; K05768 gelsolin (A)	[Z]	Cytoskeleton	Gelsolin repeat	Gelsolin-like protein 1 OS=Lumbricus terrestris (Common earthworm) PE=1 SV=1	Z	Cytoskeleton	Severin [Crassostrea gigas]	-0.077107214	0.347299633	6
c73643.graph_c0	[O]	Posttranslational modification, protein turnover, chaperones	Molecular Function: threonine-type endopeptidase activity (GO:0004298);; Cellular Component: nucleus (GO:0005634);; Cellular Component: cytoplasm (GO:0005737);; Biological Process: ubiquitin-dependent protein catabolic process (GO:0006511);; Cellular Component: proteasome core complex, alpha-subunit complex (GO:0019773);;	K02725|3.04355e-147|lgi:LOTGIDRAFT_232677|hypothetical protein; K02725 20S proteasome subunit alpha 6 [EC:3.4.25.1] (A)	[O]	Posttranslational modification, protein turnover, chaperones	Proteasome subunit;; Proteasome subunit A N-terminal signature	Proteasome subunit alpha type-1 GN=psmA1 OS=Dictyostelium discoideum (Slime mold) PE=3 SV=1	O	Posttranslational modification, protein turnover, chaperones	PREDICTED: proteasome subunit alpha type-1-like isoform X2 [Aplysia californica]	-0.120766597	0.248321586	5
c71027.graph_c0	[J]	Translation, ribosomal structure and biogenesis	Cellular Component: nucleus (GO:0005634);; Cellular Component: small nucleolar ribonucleoprotein complex (GO:0005732);; Molecular Function: snoRNA binding (GO:0030515);; Biological Process: rRNA pseudouridine synthesis (GO:0031118);;	K11129|5.86747e-52|lcm:102355102|H/ACA ribonucleoprotein complex subunit 2-like protein-like; K11129 H/ACA ribonucleoprotein complex subunit 2 (A)	[A]	RNA processing and modification	Ribosomal protein L7Ae/L30e/S12e/Gadd45 family;; RNase P subunit Pop3	H/ACA ribonucleoprotein complex subunit 2-like protein OS=Branchiostoma belcheri (Amphioxus) PE=2 SV=1	A	RNA processing and modification	hypothetical protein CAPTEDRAFT_172931 [Capitella teleta]	-0.011093534	0.291021914	6
c67221.graph_c0	--	--	--	K12046|4.5267e-36|hro:HELRODRAFT_109499|hypothetical protein; K12046 troponin T, fast skeletal muscle (A)	[Z]	Cytoskeleton	Troponin	Troponin T, skeletal muscle GN=up OS=Drosophila melanogaster (Fruit fly) PE=1 SV=3	Z	Cytoskeleton	troponin-T, partial [Pinctada fucata]	-0.813442678	0.3796468	6
c66724.graph_c0	[FGR]	--	Molecular Function: nucleotidase activity (GO:0008252);; Molecular Function: kinase activity (GO:0016301);; Biological Process: phosphorylation (GO:0016310);;	K02503|1.35252e-65|dvi:Dvir_GJ23055|GJ23055 gene product from transcript GJ23055-RA; K02503 histidine triad (HIT) family protein (A)	[T]	Signal transduction mechanisms	HIT domain;; Scavenger mRNA decapping enzyme C-term binding	Histidine triad nucleotide-binding protein 1 GN=hint-1 OS=Caenorhabditis elegans PE=3 SV=1	T	Signal transduction mechanisms	PREDICTED: histidine triad nucleotide-binding protein 1-like [Aplysia californica]	-0.229296094	0.425024288	6
c72248.graph_c0	--	--	--	--	[Z]	Cytoskeleton	Calponin family repeat;; Calponin homology (CH) domain	Muscle-specific protein 20 GN=Mp20 OS=Drosophila melanogaster (Fruit fly) PE=2 SV=2	Z	Cytoskeleton	Calponin-2 [Crassostrea gigas]	1.021231511	0.107714307	5
c74081.graph_c0	[E]	Amino acid transport and metabolism	Molecular Function: glutamate-ammonia ligase activity (GO:0004356);; Biological Process: glutamine biosynthetic process (GO:0006542);;	K01915|0|lgi:LOTGIDRAFT_184997|hypothetical protein; K01915 glutamine synthetase [EC:6.3.1.2] (A)	[E]	Amino acid transport and metabolism	Glutamine synthetase, catalytic domain;; Glutamine synthetase, beta-Grasp domain	Glutamine synthetase OS=Panulirus argus (Caribbean spiny lobster) PE=2 SV=1	E	Amino acid transport and metabolism	Glutamine synthetase [Crassostrea gigas]	-0.563790144	-0.033524353	5
c52397.graph_c0	[J]	Translation, ribosomal structure and biogenesis	Molecular Function: structural constituent of ribosome (GO:0003735);; Cellular Component: ribosome (GO:0005840);; Biological Process: translation (GO:0006412);;	K02953|1.10489e-95|xma:102222803|40S ribosomal protein S13-like; K02953 small subunit ribosomal protein S13e (A)	[J]	Translation, ribosomal structure and biogenesis	Ribosomal S13/S15 N-terminal domain;; Ribosomal protein S15	40S ribosomal protein S13 GN=RPS13 OS=Wuchereria bancrofti PE=3 SV=2	J	Translation, ribosomal structure and biogenesis	ribosomal protein S13 [Pinctada martensii]	0.045808365	-0.310473499	4
c52400.graph_c0	[J]	Translation, ribosomal structure and biogenesis	Molecular Function: structural constituent of ribosome (GO:0003735);; Biological Process: translation (GO:0006412);; Cellular Component: large ribosomal subunit (GO:0015934);;	K02872|1.49812e-77|lgi:LOTGIDRAFT_183721|hypothetical protein; K02872 large subunit ribosomal protein L13Ae (A)	[J]	Translation, ribosomal structure and biogenesis	Ribosomal protein L13	60S ribosomal protein L13a GN=RpL13A OS=Spodoptera frugiperda (Fall armyworm) PE=2 SV=1	J	Translation, ribosomal structure and biogenesis	60S ribosomal protein L13a [Crassostrea gigas]	0.189878453	-0.812139933	4
c65327.graph_c0	--	--	Cellular Component: mitochondrial inner membrane (GO:0005743);; Biological Process: ion transport (GO:0006811);; Biological Process: lateral inhibition (GO:0046331);;	K02131|1.1953e-15|dvi:Dvir_GJ23589|GJ23589 gene product from transcript GJ23589-RA; K02131 F-type H+-transporting ATPase subunit 6 (A)	[C]	Energy production and conversion	Mitochondrial ATP synthase coupling factor 6	ATP synthase-coupling factor 6, mitochondrial (Precursor) GN=ATPsyn-Cf6 OS=Drosophila melanogaster (Fruit fly) PE=3 SV=1	C	Energy production and conversion	GJ23589 [Drosophila virilis]	0.143312109	0.154783978	5
c68251.graph_c0	[O]	Posttranslational modification, protein turnover, chaperones	Molecular Function: endopeptidase activity (GO:0004175);; Molecular Function: ATP binding (GO:0005524);; Cellular Component: nucleus (GO:0005634);; Cellular Component: cytoplasm (GO:0005737);; Cellular Component: microtubule associated complex (GO:0005875);; Biological Process: cellular response to DNA damage stimulus (GO:0006974);; Cellular Component: proteasome regulatory particle, base subcomp…	K03066|0|lgi:LOTGIDRAFT_138721|hypothetical protein; K03066 26S proteasome regulatory subunit T6 (A)	[O]	Posttranslational modification, protein turnover, chaperones	ATPase family associated with various cellular activities (AAA);; AAA domain (Cdc48 subfamily);; AAA domain (dynein-related subfamily);; AAA ATPase domain;; Holliday junction DNA helicase ruvB N-terminus	26S protease regulatory subunit 8 OS=Manduca sexta (Tobacco hawkmoth) PE=2 SV=1	O	Posttranslational modification, protein turnover, chaperones	hypothetical protein CAPTEDRAFT_183959 [Capitella teleta]	0.126766576	0.952775346	6
c68956.graph_c1	--	--	--	--	--	--	--	--	--	--	hypothetical protein CGI_10013375 [Crassostrea gigas]	0.859681704	0.023317557	5
c27849.graph_c0	--	--	--	K11351|5.80262e-23|lgi:LOTGIDRAFT_202405|hypothetical protein; K11351 NADH dehydrogenase (ubiquinone) 1 beta subcomplex subunit 11 (A)	[S]	Function unknown	ESSS subunit of NADH:ubiquinone oxidoreductase (complex I)	--	C	Energy production and conversion	PREDICTED: NADH dehydrogenase [ubiquinone] 1 beta subcomplex subunit 11, mitochondrial-like [Aplysia californica]	-0.079102904	0.275329242	6
c77132.graph_c0	[DT]	--	Biological Process: signal transduction (GO:0007165);;	K16848|1.12661e-151|lgi:LOTGIDRAFT_216980|hypothetical protein; K16848 Ras GTPase-activating-like protein IQGAP1 (A)	[T]	Signal transduction mechanisms	Calponin homology (CH) domain	Muscle-specific protein 20 GN=Mp20 OS=Drosophila melanogaster (Fruit fly) PE=2 SV=2	Z	Cytoskeleton	Ras GTPase-activating-like protein IQGAP1 [Crassostrea gigas]	-1.356873673	0.033341075	5
c59786.graph_c0	--	--	--	--	--	--	--	--	R	General function prediction only	hypothetical protein CGI_10016482 [Crassostrea gigas]	-0.485702927	-0.278854538	4
c74028.graph_c0	[CHR]	--	--	K00049|1.90715e-116|lgi:LOTGIDRAFT_125448|hypothetical protein; K00049 glyoxylate/hydroxypyruvate reductase [EC:1.1.1.79 1.1.1.81] (A)	[C]	Energy production and conversion	D-isomer specific 2-hydroxyacid dehydrogenase, NAD binding domain;; D-isomer specific 2-hydroxyacid dehydrogenase, catalytic domain;; S-adenosyl-L-homocysteine hydrolase, NAD binding domain	Probable 2-ketogluconate reductase GN=tkrA OS=Dictyostelium discoideum (Slime mold) PE=3 SV=1	C	Energy production and conversion	PREDICTED: glyoxylate reductase/hydroxypyruvate reductase-like [Aplysia californica]	-1.09680127	-0.402514685	4
c71077.graph_c0	--	--	Molecular Function: eukaryotic initiation factor 4E binding (GO:0008190);; Biological Process: negative regulation of translational initiation (GO:0045947);;	K07205|1.48745e-37|lgi:LOTGIDRAFT_220154|hypothetical protein; K07205 eukaryotic translation initiation factor 4E binding protein 1 (A)	--	--	Eukaryotic translation initiation factor 4E binding protein (EIF4EBP)	Eukaryotic translation initiation factor 4E-1A-binding protein homolog GN=febA OS=Dictyostelium discoideum (Slime mold) PE=3 SV=1	J	Translation, ribosomal structure and biogenesis	Eukaryotic translation initiation factor 4E-binding protein 1 [Crassostrea gigas]	-0.26880769	0.218147136	5
c66887.graph_c0	--	--	--	K13249|2.24041e-78|lgi:LOTGIDRAFT_138147|hypothetical protein; K13249 translocon-associated protein subunit alpha (A)	[U]	Intracellular trafficking, secretion, and vesicular transport	Translocon-associated protein (TRAP), alpha subunit	Translocon-associated protein subunit alpha (Precursor) GN=ssr1 OS=Dictyostelium discoideum (Slime mold) PE=3 SV=1	U	Intracellular trafficking, secretion, and vesicular transport	Translocon-associated protein subunit alpha [Crassostrea gigas]	0.208380314	0.762343715	6
c72898.graph_c0	--	--	--	--	--	--	--	--	--	--	hypothetical protein CGI_10005881 [Crassostrea gigas]	1.997374131	-0.514303787	4
c65442.graph_c2	--	--	--	--	[Z]	Cytoskeleton	Troponin	Troponin I OS=Chlamys nipponensis akazara (Akazara scallop) PE=1 SV=2	Z	Cytoskeleton	troponin-I, partial [Pinctada fucata]	-1.296948954	0.258507483	5
c74689.graph_c3	[R]	General function prediction only	Molecular Function: organic cyclic compound binding (GO:0097159);; Molecular Function: heterocyclic compound binding (GO:1901363);;	K13219|7.39881e-98|lgi:LOTGIDRAFT_73646|hypothetical protein; K13219 splicing factor, proline- and glutamine-rich (A)	[A]	RNA processing and modification	RNA recognition motif. (a.k.a. RRM, RBD, or RNP domain);; RNA recognition motif (a.k.a. RRM, RBD, or RNP domain);; RNA recognition motif. (a.k.a. RRM, RBD, or RNP domain);; NOPS (NUC059) domain	Protein no-on-transient A GN=nonA OS=Drosophila littoralis (Fruit fly) PE=2 SV=1	A	RNA processing and modification	Splicing factor, proline- and glutamine-rich [Crassostrea gigas]	0.211091364	-0.294369681	4
c77312.graph_c0	--	--	Molecular Function: cysteine-type endopeptidase inhibitor activity (GO:0004869);; Cellular Component: intracellular (GO:0005622);; Biological Process: negative regulation of endopeptidase activity (GO:0010951);;	K13907|3.7623e-31|xtr:100170534|cstb, cst6, epm1, pme, stfb; cystatin B (stefin B); K13907 cystatin-A/B (A)	--	--	Cystatin domain	Cystatin-A2 GN=cpiB OS=Dictyostelium discoideum (Slime mold) PE=2 SV=1	S	Function unknown	cystatin B-like protein [Crassostrea gigas]	-0.118558345	0.365544123	6
c72931.graph_c0	[ER]	--	Molecular Function: zinc ion binding (GO:0008270);; Molecular Function: oxidoreductase activity (GO:0016491);; Biological Process: oxidation-reduction process (GO:0055114);;	K00008|0|lgi:LOTGIDRAFT_208637|hypothetical protein; K00008 L-iditol 2-dehydrogenase [EC:1.1.1.14] (A)	[Q]	Secondary metabolites biosynthesis, transport and catabolism	Alcohol dehydrogenase GroES-like domain;; Zinc-binding dehydrogenase	Sorbitol dehydrogenase GN=SDH OS=Bombyx mori (Silk moth) PE=2 SV=1	Q	Secondary metabolites biosynthesis, transport and catabolism	PREDICTED: sorbitol dehydrogenase-like [Aplysia californica]	-0.052373942	0.370088275	6
c49700.graph_c0	[J]	Translation, ribosomal structure and biogenesis	Molecular Function: translation initiation factor activity (GO:0003743);; Molecular Function: alanine-tRNA ligase activity (GO:0004813);; Molecular Function: ATP binding (GO:0005524);; Molecular Function: GTP binding (GO:0005525);; Cellular Component: cytoplasm (GO:0005737);; Biological Process: translational initiation (GO:0006413);; Biological Process: alanyl-tRNA aminoacylation (GO:0006419);;	K01872|0|tca:654931|alanine--tRNA ligase, cytoplasmic; K01872 alanyl-tRNA synthetase [EC:6.1.1.7] (A)	[J]	Translation, ribosomal structure and biogenesis	tRNA synthetases class II (A)	Alanine--tRNA ligase, cytoplasmic {ECO:0000255|HAMAP-Rule:MF_03133} GN=CG13391 OS=Drosophila melanogaster (Fruit fly) PE=2 SV=1	J	Translation, ribosomal structure and biogenesis	Alanyl-tRNA synthetase, cytoplasmic [Crassostrea gigas]	-0.731428644	0.059170014	5
c73596.graph_c0	[T]	Signal transduction mechanisms	--	--	--	--	Universal stress protein family	--	S	Function unknown	hypothetical protein CGI_10004734 [Crassostrea gigas]	-0.988139574	-0.816641535	4
c66250.graph_c0	[R]	General function prediction only	Molecular Function: sequence-specific DNA binding transcription factor activity (GO:0003700);; Molecular Function: carboxylic ester hydrolase activity (GO:0004091);; Biological Process: regulation of transcription, DNA-templated (GO:0006355);; Molecular Function: zinc ion binding (GO:0008270);; Molecular Function: S-formylglutathione hydrolase activity (GO:0018738);; Molecular Function: sequence-…	K01070|1.36491e-159|bfo:BRAFLDRAFT_79044|hypothetical protein; K01070 S-formylglutathione hydrolase [EC:3.1.2.12] (A)	[R]	General function prediction only	Putative esterase;; Prolyl oligopeptidase family	--	R	General function prediction only	S-formylglutathione hydrolase [Crassostrea gigas]	0.466034022	-0.439286271	4
c57092.graph_c0	--	--	--	K03111|3.84127e-14|hmg:100200293|single-stranded DNA-binding protein 1-A, mitochondrial-like; K03111 single-strand DNA-binding protein (A)	[L]	Replication, recombination and repair	Single-strand binding protein family	--	L	Replication, recombination and repair	PREDICTED: single-stranded DNA-binding protein, mitochondrial [Harpegnathos saltator]	-0.428897187	0.382839972	6
c68016.graph_c0	[I]	Lipid transport and metabolism	--	--	[V]	Defense mechanisms	alpha/beta hydrolase fold;; Prolyl oligopeptidase family;; Protein of unknown function (DUF2424);; Carboxylesterase family	--	V	Defense mechanisms	PREDICTED: neutral cholesterol ester hydrolase 1-like [Aplysia californica]	0.226413992	-0.518215672	4
c46170.graph_c0	--	--	--	--	[RT]	--	p25-alpha	TPPP family protein C32E8.3 GN=C32E8.3 OS=Caenorhabditis elegans PE=1 SV=1	T	Signal transduction mechanisms	hypothetical protein CAPTEDRAFT_224530 [Capitella teleta]	-0.356203677	0.320317221	6
c76787.graph_c0	[R]	General function prediction only	Molecular Function: sphingomyelin phosphodiesterase activity (GO:0004767);; Molecular Function: GTP binding (GO:0005525);; Biological Process: small GTPase mediated signal transduction (GO:0007264);; Biological Process: protein transport (GO:0015031);;	K07897|9.47297e-133|lgi:LOTGIDRAFT_223383|hypothetical protein; K07897 Ras-related protein Rab-7A (A)	[R]	General function prediction only	Ras family;; Miro-like protein;; ADP-ribosylation factor family;; 50S ribosome-binding GTPase;; Gtr1/RagA G protein conserved region;; Elongation factor Tu GTP binding domain;; Ethanolamine utilisation - propanediol utilisation	Ras-related protein Rab-7A GN=rab7A OS=Dictyostelium discoideum (Slime mold) PE=1 SV=1	U	Intracellular trafficking, secretion, and vesicular transport	Rab7-like protein [Pinctada martensii]	0.104611016	-0.016203477	5
c66913.graph_c1	--	--	--	--	--	--	--	--	--	--	Titin [Crassostrea gigas]	-0.268059615	0.178809231	5
c64582.graph_c0	--	--	--	--	--	--	Uncharacterised protein family UPF0556	--	S	Function unknown	hypothetical protein LOTGIDRAFT_149784 [Lottia gigantea]	0.361613468	0.299351547	6
c73720.graph_c0	--	--	Molecular Function: glutathione transferase activity (GO:0004364);; Biological Process: metabolic process (GO:0008152);;	K00799|8.35021e-102|lgi:LOTGIDRAFT_233779|hypothetical protein; K00799 glutathione S-transferase [EC:2.5.1.18] (A)	[O]	Posttranslational modification, protein turnover, chaperones	Glutathione S-transferase, N-terminal domain;; Glutathione S-transferase, C-terminal domain	Glutathione S-transferase class-mu 26 kDa isozyme 1 OS=Fasciola hepatica (Liver fluke) PE=1 SV=2	O	Posttranslational modification, protein turnover, chaperones	glutathione S-transferase mu class protein [Crassostrea ariakensis]	0.182255218	0.251811799	5
c45147.graph_c0	[Z]	Cytoskeleton	--	--	[Z]	Cytoskeleton	Calponin family repeat;; Calponin homology (CH) domain	Myophilin OS=Echinococcus granulosus (Hydatid tapeworm) PE=2 SV=1	Z	Cytoskeleton	Myophilin [Crassostrea gigas]	0.817833185	0.278911861	6
c67960.graph_c1	[C]	Energy production and conversion	Biological Process: tricarboxylic acid cycle (GO:0006099);; Molecular Function: succinate dehydrogenase (ubiquinone) activity (GO:0008177);; Molecular Function: electron carrier activity (GO:0009055);; Molecular Function: 2 iron, 2 sulfur cluster binding (GO:0051537);;	K00235|1.09883e-42|lgi:LOTGIDRAFT_160203|hypothetical protein; K00235 succinate dehydrogenase (ubiquinone) iron-sulfur subunit [EC:1.3.5.1] (A)	[C]	Energy production and conversion	4Fe-4S dicluster domain	Succinate dehydrogenase [ubiquinone] iron-sulfur subunit, mitochondrial (Precursor) GN=SdhB OS=Drosophila melanogaster (Fruit fly) PE=2 SV=2	C	Energy production and conversion	Succinate dehydrogenase [ubiquinone] iron-sulfur subunit, mitochondrial [Crassostrea gigas]	0.237933728	-0.188363317	5
c76158.graph_c0	[T]	Signal transduction mechanisms	Molecular Function: phosphoprotein phosphatase activity (GO:0004721);;	K06269|0|lgi:LOTGIDRAFT_200510|hypothetical protein; K06269 serine/threonine-protein phosphatase PP1 catalytic subunit [EC:3.1.3.16] (A)	[TR]	--	Calcineurin-like phosphoesterase	Serine/threonine-protein phosphatase PP1-beta GN=gsp-2 OS=Caenorhabditis elegans PE=2 SV=1	T	Signal transduction mechanisms	Serine/threonine-protein phosphatase PP1-alpha catalytic subunit [Crassostrea gigas]	0.069291773	-0.101016204	5
c67731.graph_c0	[J]	Translation, ribosomal structure and biogenesis	Molecular Function: translation initiation factor activity (GO:0003743);; Cellular Component: cytoplasm (GO:0005737);; Biological Process: translational initiation (GO:0006413);; Biological Process: protein phosphorylation (GO:0006468);; Biological Process: positive regulation of cytoplasmic translation (GO:2000767);;	K03259|3.24965e-101|lgi:LOTGIDRAFT_210477|hypothetical protein; K03259 translation initiation factor 4E (A)	[J]	Translation, ribosomal structure and biogenesis	Eukaryotic initiation factor 4E	Eukaryotic translation initiation factor 4E OS=Aplysia californica (California sea hare) PE=1 SV=1	J	Translation, ribosomal structure and biogenesis	Eukaryotic translation initiation factor 4E [Crassostrea gigas]	-0.820388731	0.907331489	6
c77634.graph_c0	[U]	Intracellular trafficking, secretion, and vesicular transport	Molecular Function: structural molecule activity (GO:0005198);; Biological Process: intracellular protein transport (GO:0006886);; Biological Process: vesicle-mediated transport (GO:0016192);; Cellular Component: COPI vesicle coat (GO:0030126);;	K17267|0|lgi:LOTGIDRAFT_191967|hypothetical protein; K17267 coatomer protein complex, subunit gamma (A)	[U]	Intracellular trafficking, secretion, and vesicular transport	Adaptin N terminal region;; Coatomer gamma subunit appendage platform subdomain;; HEAT repeats;; HEAT repeat;; HEAT-like repeat	Coatomer subunit gamma {ECO:0000250|UniProtKB:Q8I0G5} OS=Drosophila pseudoobscura pseudoobscura (Fruit fly) PE=3 SV=1	U	Intracellular trafficking, secretion, and vesicular transport	Coatomer subunit gamma-2 [Crassostrea gigas]	0.529522544	-0.076724833	5
c66541.graph_c0	[J]	Translation, ribosomal structure and biogenesis	Molecular Function: structural constituent of ribosome (GO:0003735);; Cellular Component: ribosome (GO:0005840);; Biological Process: translation (GO:0006412);;	K02868|1.4647e-106|xma:102233850|60S ribosomal protein L11-like; K02868 large subunit ribosomal protein L11e (A)	[J]	Translation, ribosomal structure and biogenesis	ribosomal L5P family C-terminus;; Ribosomal protein L5	60S ribosomal protein L11 GN=RpL11 OS=Drosophila melanogaster (Fruit fly) PE=1 SV=2	J	Translation, ribosomal structure and biogenesis	60S ribosomal protein [Phragmatopoma lapidosa]	0.01482952	-0.222266557	5
c64863.graph_c0	--	--	Molecular Function: translation elongation factor activity (GO:0003746);; Biological Process: translational elongation (GO:0006414);;	K03873|1.22221e-57|lgi:LOTGIDRAFT_225362|hypothetical protein; K03873 transcription elongation factor B, polypeptide 2 (A)	[K]	Transcription	Ubiquitin family	--	K	Transcription	Transcription elongation factor B polypeptide 2 [Crassostrea gigas]	0.018410565	0.017553291	5
c72366.graph_c0	--	--	--	K05619|0|lgi:LOTGIDRAFT_122446|hypothetical protein; K05619 transglutaminase 1 [EC:2.3.2.13] (A)	--	--	Transglutaminase family;; Transglutaminase family, C-terminal ig like domain;; Transglutaminase-like superfamily	Hemocyte protein-glutamine gamma-glutamyltransferase OS=Tachypleus tridentatus (Japanese horseshoe crab) PE=1 SV=1	O	Posttranslational modification, protein turnover, chaperones	Protein-glutamine gamma-glutamyltransferase K [Crassostrea gigas]	2.243480678	-0.529902836	1
c76750.graph_c0	--	--	Molecular Function: cysteine-type peptidase activity (GO:0008234);;	K08585|0|lgi:LOTGIDRAFT_124076|hypothetical protein; K08585 calpain, invertebrate [EC:3.4.22.-] (A)	[OT]	--	Calpain family cysteine protease;; Calpain large subunit, domain III;; EF hand;; EF-hand domain;; EF-hand domain pair	Calpain-B catalytic subunit 2 OS=Drosophila melanogaster (Fruit fly) PE=1 SV=2	T	Signal transduction mechanisms	hypothetical protein LOTGIDRAFT_124076 [Lottia gigantea]	-0.06647634	-0.490260051	4
c65935.graph_c0	[I]	Lipid transport and metabolism	Molecular Function: fatty-acyl-CoA binding (GO:0000062);; Biological Process: cellular acyl-CoA homeostasis (GO:0042049);;	K08762|1.38542e-31|acs:100561275|dbi; diazepam binding inhibitor (GABA receptor modulator, acyl-CoA binding protein); K08762 diazepam-binding inhibitor (GABA receptor modulator, acyl-CoA-binding protein) (A)	[I]	Lipid transport and metabolism	Acyl CoA binding protein	Acyl-CoA-binding protein homolog OS=Manduca sexta (Tobacco hawkmoth) PE=3 SV=1	I	Lipid transport and metabolism	PREDICTED: acyl-CoA-binding protein [Musca domestica]	-0.719284229	0.622892674	6
c65654.graph_c0	[Q]	Secondary metabolites biosynthesis, transport and catabolism	Molecular Function: catalytic activity (GO:0003824);;	--	[R]	General function prediction only	Isochorismatase family	Isochorismatase family protein 1B GN=DDB_G0284901 OS=Dictyostelium discoideum (Slime mold) PE=3 SV=1	R	General function prediction only	hypothetical protein LOTGIDRAFT_121884 [Lottia gigantea]	-0.423956039	0.134073846	5
c76481.graph_c0	--	--	--	--	[TZ]	--	LIM domain	PDZ and LIM domain protein Zasp GN=CG30084 OS=Drosophila melanogaster (Fruit fly) PE=1 SV=2	Z	Cytoskeleton	PDZ and LIM domain protein 5 [Crassostrea gigas]	0.327090887	-0.654867253	4
c60526.graph_c0	[C]	Energy production and conversion	Molecular Function: succinate-semialdehyde dehydrogenase [NAD(P)+] activity (GO:0009013);; Biological Process: gamma-aminobutyric acid catabolic process (GO:0009450);; Biological Process: oxidation-reduction process (GO:0055114);;	K00139|6.21032e-126|lgi:LOTGIDRAFT_209552|hypothetical protein; K00139 succinate-semialdehyde dehydrogenase [EC:1.2.1.24] (A)	[C]	Energy production and conversion	Aldehyde dehydrogenase family	Aldehyde dehydrogenase, mitochondrial (Precursor) GN=ALDH2 OS=Leishmania tarentolae (Sauroleishmania tarentolae) PE=1 SV=1	C	Energy production and conversion	Succinate-semialdehyde dehydrogenase, mitochondrial [Crassostrea gigas]	0.480639463	-0.931870923	4
c67224.graph_c0	[J]	Translation, ribosomal structure and biogenesis	Molecular Function: translation elongation factor activity (GO:0003746);; Molecular Function: GTPase activity (GO:0003924);; Molecular Function: GTP binding (GO:0005525);; Biological Process: GTP catabolic process (GO:0006184);; Biological Process: translational elongation (GO:0006414);;	K03234|0|hro:HELRODRAFT_185027|hypothetical protein; K03234 elongation factor 2 (A)	[J]	Translation, ribosomal structure and biogenesis	Elongation factor Tu GTP binding domain;; Elongation factor G, domain IV;; Elongation factor G C-terminus;; Elongation Factor G, domain II;; Elongation factor Tu domain 2;; 50S ribosome-binding GTPase	Elongation factor 2 GN=EF2 OS=Drosophila melanogaster (Fruit fly) PE=1 SV=4	J	Translation, ribosomal structure and biogenesis	hypothetical protein CGI_10017178 [Crassostrea gigas]	0.28632551	-0.107148003	5
c76985.graph_c0	--	--	Biological Process: transport (GO:0006810);; Molecular Function: anion transmembrane transporter activity (GO:0008509);; Cellular Component: membrane (GO:0016020);;	--	[P]	Inorganic ion transport and metabolism	Band 3 cytoplasmic domain;; HCO3- transporter family;; HCO3- transporter family	--	P	Inorganic ion transport and metabolism	Electroneutral sodium bicarbonate exchanger 1 [Crassostrea gigas]	0.31658549	0.908357718	6
c64178.graph_c0	--	--	--	K16866|1.64519e-11|bmor:101736335|tissue inhibitor of metalloproteases-like; K16866 metalloproteinase inhibitor 3 (A)	--	--	Tissue inhibitor of metalloproteinase;; UNC-6/NTR/C345C module	--	W	Extracellular structures	PREDICTED: tissue inhibitor of metalloproteases-like [Bombyx mori]	0.869435933	-0.008289516	5
c59650.graph_c0	--	--	--	--	--	--	Cofilin/tropomyosin-type actin-binding protein	--	R	General function prediction only	Coactosin [Crassostrea gigas]	0.923830918	-0.5263795	4
c75904.graph_c0	--	--	Biological Process: cellular protein modification process (GO:0006464);; Molecular Function: palmitoyl-(protein) hydrolase activity (GO:0008474);;	K01074|6.48755e-31|aqu:100640738|palmitoyl-protein thioesterase 1-like; K01074 palmitoyl-protein thioesterase [EC:3.1.2.22] (A)	[IO]	--	Palmitoyl protein thioesterase	Palmitoyl-protein thioesterase 1 (Precursor) GN=ppt-1 OS=Caenorhabditis elegans PE=2 SV=2	G	Carbohydrate transport and metabolism	PREDICTED: palmitoyl-protein thioesterase 1-like [Amphimedon queenslandica]	0.22722324	0.526977073	6
c76885.graph_c0	[R]	General function prediction only	--	--	--	--	Ankyrin repeats (3 copies);; Ankyrin repeats (many copies);; Ankyrin repeat;; Ankyrin repeats (many copies);; SH3 domain;; Variant SH3 domain;; Ankyrin repeat;; Variant SH3 domain	Ankyrin repeat, bromo and BTB domain-containing protein DDB_G0293800 GN=DDB_G0293800 OS=Dictyostelium discoideum (Slime mold) PE=3 SV=1	T	Signal transduction mechanisms	Osteoclast-stimulating factor 1 [Crassostrea gigas]	-0.181053777	-0.008127109	5
c72777.graph_c0	[O]	Posttranslational modification, protein turnover, chaperones	Molecular Function: ATP binding (GO:0005524);; Cellular Component: cytoplasm (GO:0005737);; Biological Process: protein folding (GO:0006457);; Molecular Function: unfolded protein binding (GO:0051082);;	K09499|0|gga:428806|CCT7; chaperonin containing TCP1, subunit 7 (eta); K09499 T-complex protein 1 subunit eta (A)	[O]	Posttranslational modification, protein turnover, chaperones	TCP-1/cpn60 chaperonin family	T-complex protein 1 subunit eta GN=cct7 OS=Dictyostelium discoideum (Slime mold) PE=3 SV=1	O	Posttranslational modification, protein turnover, chaperones	T-complex protein subunit eta [Locusta migratoria]	0.072747795	0.25659477	5
c76844.graph_c0	[G]	Carbohydrate transport and metabolism	--	--	[G]	Carbohydrate transport and metabolism	Alpha amylase, catalytic domain	Maltase A3 (Precursor) GN=Mal-A3 OS=Drosophila melanogaster (Fruit fly) PE=2 SV=2	G	Carbohydrate transport and metabolism	Neutral and basic amino acid transport protein rBAT [Crassostrea gigas]	0.441293116	0.287441638	6
c68786.graph_c0	[OC]	--	Cellular Component: endoplasmic reticulum (GO:0005783);; Biological Process: glycerol ether metabolic process (GO:0006662);; Molecular Function: electron carrier activity (GO:0009055);; Molecular Function: protein disulfide oxidoreductase activity (GO:0015035);; Molecular Function: isomerase activity (GO:0016853);; Biological Process: cell redox homeostasis (GO:0045454);;	K08056|5.98288e-79|bfo:BRAFLDRAFT_59159|hypothetical protein; K08056 protein disulfide isomerase family A, member 3 [EC:5.3.4.1] (A)	[O]	Posttranslational modification, protein turnover, chaperones	Thioredoxin-like domain;; Thioredoxin	Probable protein disulfide-isomerase ER-60 (Precursor) OS=Schistosoma mansoni (Blood fluke) PE=3 SV=1	O	Posttranslational modification, protein turnover, chaperones	Protein disulfide-isomerase A3 [Crassostrea gigas]	-0.072539387	0.446425176	6
c64102.graph_c0	--	--	--	K03951|1.50434e-20|lgi:LOTGIDRAFT_235069|hypothetical protein; K03951 NADH dehydrogenase (ubiquinone) 1 alpha subcomplex subunit 7 (A)	[C]	Energy production and conversion	NADH:ubiquinone oxidoreductase subunit B14.5a (Complex I-B14.5a)	--	C	Energy production and conversion	hypothetical protein LOTGIDRAFT_235069 [Lottia gigantea]	-0.270926161	0.442179546	6
c71046.graph_c0	--	--	Molecular Function: structural molecule activity (GO:0005198);; Biological Process: retrograde vesicle-mediated transport, Golgi to ER (GO:0006890);;	K17268|1.60817e-176|lgi:LOTGIDRAFT_157712|hypothetical protein; K17268 coatomer protein complex, subunit epsilon (A)	[U]	Intracellular trafficking, secretion, and vesicular transport	Coatomer epsilon subunit;; Tetratricopeptide repeat;; Tetratricopeptide repeat;; Tetratricopeptide repeat;; TPR repeat;; Tetratricopeptide repeat;; Tetratricopeptide repeat;; Anaphase-promoting complex, cyclosome, subunit 3;; Tetratricopeptide repeat;; Tetratricopeptide repeat;; Tetratricopeptide repeat	Coatomer subunit epsilon GN=cope OS=Dictyostelium discoideum (Slime mold) PE=3 SV=1	U	Intracellular trafficking, secretion, and vesicular transport	hypothetical protein LOTGIDRAFT_157712 [Lottia gigantea]	-0.15771221	0.317358672	6
c71871.graph_c0	--	--	--	--	--	--	--	--	--	--	hypothetical protein CGI_10012305 [Crassostrea gigas]	0.192678388	0.197641415	5
c68166.graph_c0	[I]	Lipid transport and metabolism	Molecular Function: catalytic activity (GO:0003824);; Biological Process: metabolic process (GO:0008152);;	K01897|0|lgi:LOTGIDRAFT_205986|hypothetical protein; K01897 long-chain acyl-CoA synthetase [EC:6.2.1.3] (A)	[I]	Lipid transport and metabolism	AMP-binding enzyme	Fatty acyl-CoA synthetase A GN=fcsA OS=Dictyostelium discoideum (Slime mold) PE=1 SV=1	I	Lipid transport and metabolism	Long-chain-fatty-acid--CoA ligase 4 [Crassostrea gigas]	-0.065022916	-0.420576326	4
c28084.graph_c0	--	--	Cellular Component: lipid particle (GO:0005811);; Biological Process: lateral inhibition (GO:0046331);;	K02130|1.16852e-16|dan:Dana_GF11238|GF11238 gene product from transcript GF11238-RA; K02130 F-type H+-transporting ATPase subunit f (A)	[C]	Energy production and conversion	Mitochondrial F1F0-ATP synthase, subunit f	Putative ATP synthase subunit f, mitochondrial GN=CG4692 OS=Drosophila melanogaster (Fruit fly) PE=1 SV=1	C	Energy production and conversion	FI07616p [Drosophila melanogaster]	-0.436994978	-0.324926018	4
c68937.graph_c0	[E]	Amino acid transport and metabolism	--	K18258|8.29545e-111|bfo:BRAFLDRAFT_276807|hypothetical protein; K18258 thiomorpholine-carboxylate dehydrogenase [EC:1.5.1.25] (A)	[E]	Amino acid transport and metabolism	Ornithine cyclodeaminase/mu-crystallin family;; Shikimate / quinate 5-dehydrogenase;; NADP oxidoreductase coenzyme F420-dependent	--	E	Amino acid transport and metabolism	Mu-crystallin-like protein [Crassostrea gigas]	-0.550947656	0.090594396	5
c66504.graph_c0	--	--	--	--	--	--	Jacalin-like lectin domain;; Thrombospondin type 1 domain	--	U	Intracellular trafficking, secretion, and vesicular transport	jacalin-related lectin [Pteria penguin]	-0.145266109	0.482389176	6
c75690.graph_c0	--	--	--	--	[S]	Function unknown	--	--	S	Function unknown	Protein FAM38B [Crassostrea gigas]	-0.136113987	-0.251879778	5
c70034.graph_c0	--	--	--	--	--	--	EF-hand domain pair;; EF hand;; EF-hand domain;; EF-hand domain pair;; EF hand	--	--	--	Calcium-dependent protein kinase 31 [Crassostrea gigas]	0.678710668	0.711252047	6
c70609.graph_c0	[CI]	--	Cellular Component: mitochondrion (GO:0005739);; Cellular Component: membrane (GO:0016020);; Molecular Function: oxidoreductase activity (GO:0016491);; Molecular Function: heme binding (GO:0020037);; Molecular Function: metal ion binding (GO:0046872);; Biological Process: oxidation-reduction process (GO:0055114);;	--	[C]	Energy production and conversion	Cytochrome b5-like Heme/Steroid binding domain	Cytochrome b5 GN=Cyt-b5 OS=Musca domestica (House fly) PE=1 SV=1	C	Energy production and conversion	cytochrome b5 [Crassostrea gigas]	-0.087654355	0.197566451	5
c70268.graph_c0	--	--	--	--	--	--	LEM domain;; Thymopoietin protein	Emerin homolog 1 GN=emr-1 OS=Caenorhabditis elegans PE=1 SV=1	S	Function unknown	hypothetical protein BRAFLDRAFT_87661 [Branchiostoma floridae]	-0.434507816	0.253922773	5
c60192.graph_c0	[TZDR]	--	Molecular Function: calcium ion binding (GO:0005509);; Cellular Component: myosin complex (GO:0016459);;	--	[Z]	Cytoskeleton	EF-hand domain pair;; EF-hand domain;; EF hand	Myosin regulatory light chain B, smooth adductor muscle OS=Mizuhopecten yessoensis (Japanese scallop) PE=1 SV=1	Z	Cytoskeleton	myosin regulatory light chain, partial [Pinctada fucata]	0.557483036	0.414685698	6
c60761.graph_c0	[J]	Translation, ribosomal structure and biogenesis	Molecular Function: structural constituent of ribosome (GO:0003735);; Cellular Component: ribosome (GO:0005840);; Biological Process: translation (GO:0006412);;	K02877|2.32101e-105|pss:102449401|RPL15; ribosomal protein L15; K02877 large subunit ribosomal protein L15e (A)	[J]	Translation, ribosomal structure and biogenesis	Ribosomal L15	60S ribosomal protein L15 GN=RPL15 OS=Hydra vulgaris (Hydra) PE=2 SV=2	J	Translation, ribosomal structure and biogenesis	ribosomal protein L15 [Lepidochitona cinerea]	0.188124965	-0.658088847	4
c73359.graph_c1	[N]	Cell motility	Biological Process: protein transport (GO:0015031);;	K12197|1.18154e-91|lgi:LOTGIDRAFT_218604|hypothetical protein; K12197 charged multivesicular body protein 1 (A)	[U]	Intracellular trafficking, secretion, and vesicular transport	Snf7	Charged multivesicular body protein 1 GN=chmp1 OS=Dictyostelium discoideum (Slime mold) PE=3 SV=1	U	Intracellular trafficking, secretion, and vesicular transport	hypothetical protein LOTGIDRAFT_218604 [Lottia gigantea]	-0.34863639	0.4299736	6
c77257.graph_c1	--	--	Cellular Component: nucleus (GO:0005634);; Cellular Component: cytoplasm (GO:0005737);; Cellular Component: ribonucleoprotein complex (GO:0030529);;	K17266|0|lgi:LOTGIDRAFT_214098|hypothetical protein; K17266 major vault protein (A)	--	--	Major Vault Protein repeat;; Shoulder domain	Major vault protein {ECO:0000312|EMBL:DAA05661.1} OS=Strongylocentrotus purpuratus (Purple sea urchin) PE=1 SV=1	S	Function unknown	Major vault protein [Crassostrea gigas]	0.447076231	-0.070854397	5
c73690.graph_c0	--	--	--	--	--	--	--	--	S	Function unknown	Shootin-1 [Crassostrea gigas]	-0.271218017	0.699179585	6
c74507.graph_c0	--	--	Molecular Function: hydrolase activity (GO:0016787);;	K08585|0|lgi:LOTGIDRAFT_108350|hypothetical protein; K08585 calpain, invertebrate [EC:3.4.22.-] (A)	[OT]	--	Calpain family cysteine protease;; Calpain large subunit, domain III	Calpain-B catalytic subunit 2 OS=Drosophila melanogaster (Fruit fly) PE=1 SV=2	T	Signal transduction mechanisms	Calpain-9 [Crassostrea gigas]	-0.08875154	-0.481494888	4
c67926.graph_c0	[RTKL]	--	Molecular Function: kinase activity (GO:0016301);;	K08857|1.57294e-70|lgi:LOTGIDRAFT_219034|hypothetical protein; K08857 NIMA (never in mitosis gene a)-related kinase [EC:2.7.11.1] (A)	[R]	General function prediction only	Protein kinase domain;; Protein tyrosine kinase	Probable serine/threonine-protein kinase nek3 GN=nek3 OS=Dictyostelium discoideum (Slime mold) PE=3 SV=1	T	Signal transduction mechanisms	Serine/threonine-protein kinase Nek4 [Crassostrea gigas]	-0.28608303	0.393387707	6
c70871.graph_c0	--	--	Molecular Function: actin binding (GO:0003779);; Cellular Component: focal adhesion (GO:0005925);; Biological Process: pole cell formation (GO:0007279);; Biological Process: sperm individualization (GO:0007291);; Biological Process: positive regulation of pole plasm oskar mRNA localization (GO:0045856);; Cellular Component: sperm individualization complex (GO:0070864);;	--	[Z]	Cytoskeleton	Nebulin repeat;; LIM domain	LIM and SH3 domain protein F42H10.3 GN=F42H10.3 OS=Caenorhabditis elegans PE=3 SV=3	Z	Cytoskeleton	hypothetical protein CAPTEDRAFT_18297 [Capitella teleta]	0.178033241	-0.033986005	5
c45957.graph_c0	--	--	Molecular Function: structural constituent of ribosome (GO:0003735);; Cellular Component: ribosome (GO:0005840);; Biological Process: translation (GO:0006412);;	K02920|2.50278e-41|bfo:BRAFLDRAFT_279545|hypothetical protein; K02920 large subunit ribosomal protein L36e (A)	[J]	Translation, ribosomal structure and biogenesis	Ribosomal protein L36e	60S ribosomal protein L36 GN=RpL36 OS=Ixodes scapularis (Black-legged tick) PE=3 SV=1	J	Translation, ribosomal structure and biogenesis	60S ribosomal protein L36 [Crassostrea gigas]	-0.122175558	-0.906283017	4
c74666.graph_c0	[O]	Posttranslational modification, protein turnover, chaperones	Molecular Function: peroxidase activity (GO:0004601);; Molecular Function: peroxiredoxin activity (GO:0051920);; Biological Process: oxidation-reduction process (GO:0055114);;	K13279|2.44829e-110|lgi:LOTGIDRAFT_150310|hypothetical protein; K13279 peroxiredoxin 1 [EC:1.11.1.15] (A)	[O]	Posttranslational modification, protein turnover, chaperones	AhpC/TSA family;; Redoxin;; C-terminal domain of 1-Cys peroxiredoxin	Peroxiredoxin OS=Ascaris suum (Pig roundworm) PE=2 SV=1	O	Posttranslational modification, protein turnover, chaperones	peroxiredoxin [Pinctada fucata]	-0.237144455	-0.285310707	4
c77474.graph_c1	--	--	--	--	--	--	--	--	--	--	LIM domain and actin-binding protein 1 [Crassostrea gigas]	-0.319427738	0.441847606	6
c45948.graph_c0	[J]	Translation, ribosomal structure and biogenesis	Molecular Function: RNA binding (GO:0003723);; Molecular Function: structural constituent of ribosome (GO:0003735);; Biological Process: translation (GO:0006412);; Cellular Component: small ribosomal subunit (GO:0015935);;	K02969|7.87891e-70|fch:102056624|RPS20; ribosomal protein S20; K02969 small subunit ribosomal protein S20e (A)	[J]	Translation, ribosomal structure and biogenesis	Ribosomal protein S10p/S20e	40S ribosomal protein S20 GN=RpS20 OS=Drosophila melanogaster (Fruit fly) PE=1 SV=1	J	Translation, ribosomal structure and biogenesis	putative 40S ribosomal protein RPS20 [Phoronis muelleri]	-0.250004684	-0.259891457	5
c72855.graph_c0	--	--	--	K18646|6.14308e-50|nve:NEMVE_v1g104042|hypothetical protein; K18646 acidic leucine-rich nuclear phosphoprotein 32 family member A/C/D (A)	[DR]	--	Leucine Rich repeats (2 copies);; Leucine rich repeat;; Leucine-rich repeat;; Leucine Rich repeat;; Leucine rich repeat;; Leucine Rich Repeat	Acidic leucine-rich nuclear phosphoprotein 32 family member A GN=Anp32a OS=Drosophila pseudoobscura pseudoobscura (Fruit fly) PE=3 SV=2	D	Cell cycle control, cell division, chromosome partitioning	predicted protein [Nematostella vectensis]	-0.00657405	0.867481697	6
c77435.graph_c1	--	--	--	K06236|8.24052e-17|bmor:101736673|collagen alpha-1(XI) chain-like; K06236 collagen, type I/II/III/V/XI/XXIV/XXVII, alpha (A)	[W]	Extracellular structures	Collagen triple helix repeat (20 copies)	Collagen alpha-2(IV) chain (Precursor) OS=Ascaris suum (Pig roundworm) PE=2 SV=1	S	Function unknown	Collagen alpha-2(I) chain [Crassostrea gigas]	0.842786529	-0.014074192	5
c68590.graph_c0	--	--	--	--	--	--	NADH-ubiquinone reductase complex 1 MLRQ subunit	--	--	--	NADH dehydrogenase [ubiquinone] 1 alpha subcomplex subunit 4-like 2 [Crassostrea gigas]	0.314755927	-0.512572037	4
c68883.graph_c0	[Z]	Cytoskeleton	Molecular Function: GTPase activity (GO:0003924);; Molecular Function: structural constituent of cytoskeleton (GO:0005200);; Molecular Function: GTP binding (GO:0005525);; Cellular Component: cytoplasm (GO:0005737);; Cellular Component: microtubule (GO:0005874);; Biological Process: GTP catabolic process (GO:0006184);; Biological Process: microtubule-based process (GO:0007017);; Biological Proces…	K07375|0|aag:AaeL_AAEL002851|tubulin beta chain; K07375 tubulin beta (A)	[Z]	Cytoskeleton	Tubulin/FtsZ family, GTPase domain;; Tubulin C-terminal domain;; Misato Segment II tubulin-like domain	Tubulin beta-1 chain OS=Manduca sexta (Tobacco hawkmoth) PE=2 SV=1	Z	Cytoskeleton	hypothetical protein DAPPUDRAFT_305638 [Daphnia pulex]	0.749891117	0.315177978	6
c45947.graph_c0	[J]	Translation, ribosomal structure and biogenesis	Molecular Function: structural constituent of ribosome (GO:0003735);; Cellular Component: ribosome (GO:0005840);; Biological Process: translation (GO:0006412);;	K02900|7.35943e-72|hro:HELRODRAFT_186501|hypothetical protein; K02900 large subunit ribosomal protein L27Ae (A)	[J]	Translation, ribosomal structure and biogenesis	Ribosomal protein L18e/L15	60S ribosomal protein L27a GN=rpl-27a OS=Oscheius tipulae PE=3 SV=1	J	Translation, ribosomal structure and biogenesis	ribosomal protein L22 [Argopecten irradians]	-0.353195838	-0.086398445	5
c74500.graph_c1	--	--	Cellular Component: Arp2/3 protein complex (GO:0005885);; Biological Process: Arp2/3 complex-mediated actin nucleation (GO:0034314);;	K05756|4.58453e-93|dre:415204|arpc3, zgc:86828; actin related protein 2/3 complex, subunit 3; K05756 actin related protein 2/3 complex, subunit 3 (A)	[Z]	Cytoskeleton	ARP2/3 complex ARPC3 (21 kDa) subunit	Probable actin-related protein 2/3 complex subunit 3 GN=arx-5 OS=Caenorhabditis elegans PE=3 SV=1	Z	Cytoskeleton	actin related protein 2/3 complex, 21 kDa subunit [Crassostrea gigas]	0.009672188	-0.152537626	5
c43522.graph_c0	--	--	--	K12298|2.56573e-15|amj:102566429|CEL; carboxyl ester lipase; K12298 bile salt-stimulated lipase [EC:3.1.1.3 3.1.1.13] (A)	[R]	General function prediction only	Carboxylesterase family	--	R	General function prediction only	Carboxylesterase 2 [Crassostrea gigas]	0.985803401	1.236525349	6
c27606.graph_c0	--	--	--	--	--	--	ATP synthase E chain	--	--	--	--	0.007304465	-0.009290676	5
c66835.graph_c0	[R]	General function prediction only	Biological Process: morphogenesis of an epithelium (GO:0002009);; Biological Process: nematode larval development (GO:0002119);; Molecular Function: signal transducer activity (GO:0004871);; Molecular Function: GTP binding (GO:0005525);; Cellular Component: intracellular (GO:0005622);; Biological Process: small GTPase mediated signal transduction (GO:0007264);; Biological Process: germ cell devel…	--	[U]	Intracellular trafficking, secretion, and vesicular transport	ADP-ribosylation factor family;; Signal recognition particle receptor beta subunit;; Ras family;; Gtr1/RagA G protein conserved region;; Miro-like protein;; 50S ribosome-binding GTPase	ADP-ribosylation factor 2 GN=Arf102F OS=Drosophila melanogaster (Fruit fly) PE=2 SV=2	U	Intracellular trafficking, secretion, and vesicular transport	predicted protein [Nematostella vectensis]	-0.151117402	-0.294382048	4
c75831.graph_c0	[R]	General function prediction only	Molecular Function: hydroxyacylglutathione hydrolase activity (GO:0004416);; Biological Process: glutathione biosynthetic process (GO:0006750);; Molecular Function: zinc ion binding (GO:0008270);;	K01069|2.91665e-132|bfo:BRAFLDRAFT_104472|hypothetical protein; K01069 hydroxyacylglutathione hydrolase [EC:3.1.2.6] (A)	[R]	General function prediction only	Metallo-beta-lactamase superfamily	Probable hydroxyacylglutathione hydrolase OS=Schistosoma mansoni (Blood fluke) PE=2 SV=1	R	General function prediction only	hypothetical protein BRAFLDRAFT_104472 [Branchiostoma floridae]	-0.182428863	-0.308684139	4
c77156.graph_c0	--	--	--	--	[T]	Signal transduction mechanisms	Low-density lipoprotein receptor domain class A;; Low-density lipoprotein receptor repeat class B;; Fibronectin type III domain;; Coagulation Factor Xa inhibitory site;; Complement Clr-like EGF-like;; Calcium-binding EGF domain;; SMP-30/Gluconolaconase/LRE-like region;; Interferon-alpha/beta receptor, fibronectin type III	Low-density lipoprotein receptor-related protein (Precursor) GN=lrp-1 OS=Caenorhabditis elegans PE=1 SV=1	T	Signal transduction mechanisms	Low-density lipoprotein receptor-related protein 8 [Crassostrea gigas]	0.88254289	0.596648401	6
c71714.graph_c0	[R]	General function prediction only	Molecular Function: metalloendopeptidase activity (GO:0004222);; Cellular Component: mitochondrial respiratory chain complex III (GO:0005750);; Cellular Component: lipid particle (GO:0005811);; Cellular Component: microtubule associated complex (GO:0005875);; Biological Process: mitochondrial electron transport, ubiquinol to cytochrome c (GO:0006122);; Molecular Function: ubiquinol-cytochrome-c r…	K17732|0|bfo:BRAFLDRAFT_287788|hypothetical protein; K17732 mitochondrial-processing peptidase subunit beta [EC:3.4.24.64] (A)	[O]	Posttranslational modification, protein turnover, chaperones	Insulinase (Peptidase family M16);; Peptidase M16 inactive domain	Mitochondrial-processing peptidase subunit beta GN=mppB OS=Dictyostelium discoideum (Slime mold) PE=1 SV=1	O	Posttranslational modification, protein turnover, chaperones	hypothetical protein BRAFLDRAFT_287788 [Branchiostoma floridae]	0.13148869	0.172530312	5
c61469.graph_c0	[O]	Posttranslational modification, protein turnover, chaperones	Molecular Function: threonine-type endopeptidase activity (GO:0004298);; Cellular Component: nucleus (GO:0005634);; Cellular Component: cytoplasm (GO:0005737);; Cellular Component: proteasome core complex (GO:0005839);; Biological Process: proteolysis involved in cellular protein catabolic process (GO:0051603);;	K02738|1.06119e-101|lgi:LOTGIDRAFT_153858|hypothetical protein; K02738 20S proteasome subunit beta 1 [EC:3.4.25.1] (A)	[O]	Posttranslational modification, protein turnover, chaperones	Proteasome subunit	Proteasome subunit beta type-6 (Precursor) GN=psmB6 OS=Dictyostelium discoideum (Slime mold) PE=1 SV=1	O	Posttranslational modification, protein turnover, chaperones	Proteasome subunit beta type-6 [Crassostrea gigas]	-0.621321057	0.285953992	6
c75664.graph_c0	--	--	--	K12162|2.30863e-46|lgi:LOTGIDRAFT_123041|hypothetical protein; K12162 ubiquitin-fold modifier 1 (A)	[S]	Function unknown	Ubiquitin fold modifier 1 protein	Ubiquitin-fold modifier 1 (Precursor) GN=tag-277 OS=Caenorhabditis elegans PE=1 SV=1	S	Function unknown	hypothetical protein LOTGIDRAFT_123041, partial [Lottia gigantea]	0.89611935	0.214914712	5
c77114.graph_c1	[Z]	Cytoskeleton	Molecular Function: actin binding (GO:0003779);; Biological Process: female meiosis chromosome segregation (GO:0016321);;	K17336|9.92793e-59|mde:101893994|plastin-3-like; K17336 plastin-3 (A)	[Z]	Cytoskeleton	Calponin homology (CH) domain	Fimbrin GN=fimA OS=Dictyostelium discoideum (Slime mold) PE=2 SV=2	Z	Cytoskeleton	Plastin-3 [Crassostrea gigas]	0.153365753	0.243366432	5
c67287.graph_c0	--	--	Biological Process: proteolysis (GO:0006508);; Molecular Function: peptidase activity (GO:0008233);;	K06254|7.62619e-44|lgi:LOTGIDRAFT_210962|hypothetical protein; K06254 agrin (A)	[R]	General function prediction only	Kazal-type serine protease inhibitor domain;; Kazal-type serine protease inhibitor domain	Serine protease inhibitor dipetalogastin (Precursor; Fragment) OS=Dipetalogaster maximus (Blood-sucking bug) PE=1 SV=2	O	Posttranslational modification, protein turnover, chaperones	Kazal-type serine protease inhibitor [Pinctada fucata]	-0.678104485	-0.285750247	4
c73037.graph_c1	--	--	--	--	--	--	--	--	S	Function unknown	--	0.301714289	0.531293339	6
c61891.graph_c0	--	--	Cellular Component: chromosome (GO:0005694);;	K11275|3.348e-19|lgi:LOTGIDRAFT_207166|hypothetical protein; K11275 histone H1/5 (A)	[B]	Chromatin structure and dynamics	linker histone H1 and H5 family	Putative histone H1.6 GN=hil-6 OS=Caenorhabditis elegans PE=3 SV=3	B	Chromatin structure and dynamics	hypothetical protein LOTGIDRAFT_207166 [Lottia gigantea]	-1.359541	0.073388771	5
c66351.graph_c0	--	--	--	K02267|4.84568e-22|nvi:100115654|Cox6b1; cytochrome c oxidase subunit VIb polypeptide 1 (EC:1.9.3.1); K02267 cytochrome c oxidase subunit 6b (A)	[C]	Energy production and conversion	Cytochrome oxidase c subunit VIb	Probable cytochrome c oxidase subunit 6B GN=DDB_G0284693 OS=Dictyostelium discoideum (Slime mold) PE=3 SV=1	C	Energy production and conversion	mitochondrial cytochrome c oxidase subunit VIb [Litopenaeus vannamei]	-0.426785627	-0.034552343	5
c69814.graph_c0	[MG]	--	Molecular Function: catalytic activity (GO:0003824);;	K03953|1.55053e-93|hro:HELRODRAFT_98836|hypothetical protein; K03953 NADH dehydrogenase (ubiquinone) 1 alpha subcomplex subunit 9 (A)	[C]	Energy production and conversion	NADH(P)-binding;; RmlD substrate binding domain;; NAD dependent epimerase/dehydratase family;; NmrA-like family	NADH dehydrogenase [ubiquinone] 1 alpha subcomplex subunit 9, mitochondrial (Precursor) GN=ndufa9 OS=Dictyostelium discoideum (Slime mold) PE=3 SV=1	C	Energy production and conversion	NADH dehydrogenase [ubiquinone] 1 alpha subcomplex subunit 9, mitochondrial, partial [Stegodyphus mimosarum]	0.131948033	-0.78518276	4
c74394.graph_c0	[O]	Posttranslational modification, protein turnover, chaperones	--	K03037|0|lgi:LOTGIDRAFT_200903|hypothetical protein; K03037 26S proteasome regulatory subunit N7 (A)	[O]	Posttranslational modification, protein turnover, chaperones	26S proteasome subunit RPN7;; PCI domain	26S proteasome non-ATPase regulatory subunit 6 GN=Rpn7 OS=Drosophila melanogaster (Fruit fly) PE=2 SV=1	O	Posttranslational modification, protein turnover, chaperones	26S proteasome non-ATPase regulatory subunit 6 [Crassostrea gigas]	-0.392015575	0.48898208	6
c74422.graph_c0	--	--	--	--	[E]	Amino acid transport and metabolism	Peptidase family M28;; Nicastrin	--	E	Amino acid transport and metabolism	Nicalin-1 [Crassostrea gigas]	-0.227678067	0.160583166	5
c76357.graph_c1	--	--	--	K06236|4.1507e-31|lgi:LOTGIDRAFT_194221|hypothetical protein; K06236 collagen, type I/II/III/V/XI/XXIV/XXVII, alpha (A)	[W]	Extracellular structures	Collagen triple helix repeat (20 copies);; Fibrillar collagen C-terminal domain	Collagen alpha chain (Fragment) OS=Acropora millepora (Staghorn coral) PE=1 SV=1	W	Extracellular structures	Collagen alpha-2(I) chain [Crassostrea gigas]	2.401434693	-0.695410127	1
c59516.graph_c0	--	--	--	--	--	--	von Willebrand factor type A domain	--	R	General function prediction only	Inter-alpha-trypsin inhibitor heavy chain H4 [Crassostrea gigas]	-0.454510171	0.799519104	6
c71893.graph_c0	[C]	Energy production and conversion	Cellular Component: vacuolar proton-transporting V-type ATPase, V0 domain (GO:0000220);; Molecular Function: calmodulin binding (GO:0005516);; Cellular Component: early endosome (GO:0005769);; Cellular Component: synaptic vesicle (GO:0008021);; Biological Process: response to light stimulus (GO:0009416);; Molecular Function: photoreceptor activity (GO:0009881);; Biological Process: ATP hydrolysis…	K02154|0|lgi:LOTGIDRAFT_108161|hypothetical protein; K02154 V-type H+-transporting ATPase subunit a (A)	[C]	Energy production and conversion	V-type ATPase 116kDa subunit family	Probable V-type proton ATPase 116 kDa subunit a GN=unc-32 OS=Caenorhabditis elegans PE=2 SV=3	C	Energy production and conversion	hypothetical protein CGI_10020638 [Crassostrea gigas]	-0.170866265	0.338498727	6
c60189.graph_c0	[J]	Translation, ribosomal structure and biogenesis	Molecular Function: structural constituent of ribosome (GO:0003735);; Cellular Component: ribosome (GO:0005840);; Biological Process: translation (GO:0006412);;	K02882|4.10581e-82|hro:HELRODRAFT_110162|hypothetical protein; K02882 large subunit ribosomal protein L18Ae (A)	[J]	Translation, ribosomal structure and biogenesis	Ribosomal L18ae/LX protein domain	60S ribosomal protein L18a GN=RpL18A OS=Drosophila melanogaster (Fruit fly) PE=1 SV=1	J	Translation, ribosomal structure and biogenesis	60S ribosomal protein L18a [Crassostrea gigas]	0.115604999	-0.525773093	4
c77547.graph_c0	--	--	--	K04380|1.68814e-38|lgi:LOTGIDRAFT_217179|hypothetical protein; K04380 microtubule-associated protein tau (A)	[Z]	Cytoskeleton	Tau and MAP protein, tubulin-binding repeat	--	Z	Cytoskeleton	Microtubule-associated protein 2 [Crassostrea gigas]	-0.880462536	0.609870892	6
c71229.graph_c0	[IQR]	--	--	--	[R]	General function prediction only	short chain dehydrogenase;; KR domain	L-xylulose reductase {ECO:0000250|UniProtKB:Q7Z4W1} OS=Caenorhabditis elegans PE=1 SV=2	Q	Secondary metabolites biosynthesis, transport and catabolism	hypothetical protein CAPTEDRAFT_115991 [Capitella teleta]	0.857686939	0.876335793	6
c77488.graph_c0	[G]	Carbohydrate transport and metabolism	Biological Process: carbohydrate metabolic process (GO:0005975);; Molecular Function: hydrolase activity, acting on glycosyl bonds (GO:0016798);;	K01206|0|lgi:LOTGIDRAFT_217885|hypothetical protein; K01206 alpha-L-fucosidase [EC:3.2.1.51] (A)	[G]	Carbohydrate transport and metabolism	Alpha-L-fucosidase	Alpha-L-fucosidase (Precursor) GN=BRAFLDRAFT_56888 OS=Branchiostoma floridae (Florida lancelet) PE=3 SV=2	G	Carbohydrate transport and metabolism	Plasma alpha-L-fucosidase [Crassostrea gigas]	0.572090195	-0.348133973	4
c65901.graph_c0	[R]	General function prediction only	Molecular Function: GTP binding (GO:0005525);; Biological Process: small GTPase mediated signal transduction (GO:0007264);; Biological Process: protein transport (GO:0015031);;	K07881|1.48395e-151|lgi:LOTGIDRAFT_198201|hypothetical protein; K07881 Ras-related protein Rab-14 (A)	[U]	Intracellular trafficking, secretion, and vesicular transport	Ras family;; Miro-like protein;; ADP-ribosylation factor family;; 50S ribosome-binding GTPase;; Elongation factor Tu GTP binding domain;; Gtr1/RagA G protein conserved region	Ras-related protein Rab-14 GN=rab14 OS=Dictyostelium discoideum (Slime mold) PE=1 SV=2	U	Intracellular trafficking, secretion, and vesicular transport	Ras-related protein Rab-14 [Crassostrea gigas]	-1.60525873	-0.371204928	4
c64964.graph_c0	--	--	--	K13963|8.1382e-80|nve:NEMVE_v1g186693|hypothetical protein; K13963 serpin B (A)	[V]	Defense mechanisms	Serpin (serine protease inhibitor)	Antichymotrypsin-2 OS=Bombyx mori (Silk moth) PE=1 SV=1	V	Defense mechanisms	Leukocyte elastase inhibitor [Crassostrea gigas]	0.077849954	0.242784971	5
c73309.graph_c0	[O]	Posttranslational modification, protein turnover, chaperones	Cellular Component: proteasome complex (GO:0000502);; Molecular Function: ATP binding (GO:0005524);; Cellular Component: cytoplasm (GO:0005737);; Biological Process: proteolysis (GO:0006508);; Molecular Function: peptidase activity (GO:0008233);; Molecular Function: microtubule-severing ATPase activity (GO:0008568);; Biological Process: protein catabolic process (GO:0030163);;	K03063|9.66067e-155|lgi:LOTGIDRAFT_212332|hypothetical protein; K03063 26S proteasome regulatory subunit T3 (A)	[O]	Posttranslational modification, protein turnover, chaperones	ATPase family associated with various cellular activities (AAA);; AAA domain (dynein-related subfamily)	26S protease regulatory subunit 6B OS=Manduca sexta (Tobacco hawkmoth) PE=2 SV=1	O	Posttranslational modification, protein turnover, chaperones	26S protease regulatory subunit 6B, partial [Crassostrea ariakensis]	0.431709867	-0.148692664	5
c64294.graph_c0	--	--	--	K16175|5.53288e-87|lgi:LOTGIDRAFT_226906|hypothetical protein; K16175 protein scribble (A)	[R]	General function prediction only	Leucine Rich repeats (2 copies);; Leucine rich repeat;; Leucine Rich Repeat;; Leucine rich repeat	Protein lap4 OS=Drosophila melanogaster (Fruit fly) PE=1 SV=1	T	Signal transduction mechanisms	Protein lap4 [Crassostrea gigas]	-0.886357027	0.3725502	6
c76709.graph_c1	--	--	Biological Process: cellular process (GO:0009987);; Molecular Function: hydrolase activity (GO:0016787);;	--	[R]	General function prediction only	--	--	R	General function prediction only	hypothetical protein HELRODRAFT_156370 [Helobdella robusta]	0.937598135	0.137150215	5
c44288.graph_c0	--	--	--	--	--	--	--	--	--	--	hypothetical protein CGI_10021497 [Crassostrea gigas]	3.162205726	-0.515181788	1
c73874.graph_c0	--	--	--	--	[S]	Function unknown	Protein of unknown function (DUF1394)	Protein FAM49 homolog GN=fam49 OS=Dictyostelium discoideum (Slime mold) PE=3 SV=2	S	Function unknown	Protein FAM49B [Crassostrea gigas]	-1.105945961	0.194647181	5
c77118.graph_c0	[J]	Translation, ribosomal structure and biogenesis	--	K14565|1.06146e-177|cmk:103190000|nop58; NOP58 ribonucleoprotein; K14565 nucleolar protein 58 (A)	[AJ]	--	Putative snoRNA binding domain;; NOSIC (NUC001) domain	Nucleolar protein 58 GN=nop58 OS=Dictyostelium discoideum (Slime mold) PE=3 SV=1	A	RNA processing and modification	Nucleolar protein 58 [Crassostrea gigas]	-0.63878995	0.385796126	6
c70252.graph_c0	[E]	Amino acid transport and metabolism	Molecular Function: ornithine-oxo-acid transaminase activity (GO:0004587);; Cellular Component: mitochondrial matrix (GO:0005759);; Biological Process: ornithine metabolic process (GO:0006591);; Biological Process: neurogenesis (GO:0022008);; Molecular Function: pyridoxal phosphate binding (GO:0030170);;	K00819|0|aag:AaeL_AAEL005289|ornithine aminotransferase; K00819 ornithine--oxo-acid transaminase [EC:2.6.1.13] (A)	[E]	Amino acid transport and metabolism	Aminotransferase class-III	Ornithine aminotransferase, mitochondrial (Precursor) GN=Oat OS=Drosophila melanogaster (Fruit fly) PE=2 SV=1	E	Amino acid transport and metabolism	Ornithine aminotransferase, mitochondrial [Crassostrea gigas]	-0.114895995	-0.10431156	5
c74829.graph_c1	--	--	Molecular Function: dolichyl-diphosphooligosaccharide-protein glycotransferase activity (GO:0004579);; Cellular Component: endoplasmic reticulum membrane (GO:0005789);; Biological Process: protein N-linked glycosylation via asparagine (GO:0018279);;	K12670|4.70947e-102|lgi:LOTGIDRAFT_197848|hypothetical protein; K12670 oligosaccharyltransferase complex subunit beta (A)	[O]	Posttranslational modification, protein turnover, chaperones	Oligosaccharyltransferase 48 kDa subunit beta	Dolichyl-diphosphooligosaccharide--protein glycosyltransferase 48 kDa subunit (Precursor) GN=Ost48 OS=Drosophila melanogaster (Fruit fly) PE=2 SV=2	O	Posttranslational modification, protein turnover, chaperones	PREDICTED: dolichyl-diphosphooligosaccharide--protein glycosyltransferase 48 kDa subunit-like [Aplysia californica]	0.320863516	-0.679239008	4
c61552.graph_c0	--	--	--	K06530|5.88352e-72|pss:102447014|CD109; CD109 molecule; K06530 CD109 antigen (A)	[O]	Posttranslational modification, protein turnover, chaperones	A-macroglobulin complement component;; Alpha-2-macroglobulin family;; Alpha-macro-globulin thiol-ester bond-forming region;; Prenyltransferase-like;; Prenyltransferase-like	--	O	Posttranslational modification, protein turnover, chaperones	hypothetical protein CGI_10023765 [Crassostrea gigas]	4.808255702	1.868637875	3
c74846.graph_c0	--	--	Molecular Function: oxidoreductase activity, acting on paired donors, with incorporation or reduction of molecular oxygen, 2-oxoglutarate as one donor, and incorporation of one atom each of oxygen into both donors (GO:0016706);; Molecular Function: ion binding (GO:0043167);;	K00472|1.63323e-170|lgi:LOTGIDRAFT_196347|hypothetical protein; K00472 prolyl 4-hydroxylase [EC:1.14.11.2] (A)	[E]	Amino acid transport and metabolism	2OG-Fe(II) oxygenase superfamily	Prolyl 4-hydroxylase subunit alpha-2 (Precursor) GN=phy-2 OS=Caenorhabditis elegans PE=1 SV=1	E	Amino acid transport and metabolism	Prolyl 4-hydroxylase subunit alpha-1 [Crassostrea gigas]	0.726276777	-0.295916864	4
c69676.graph_c0	--	--	Cellular Component: nucleosome (GO:0000786);; Molecular Function: DNA binding (GO:0003677);; Cellular Component: lipid particle (GO:0005811);; Biological Process: nucleosome assembly (GO:0006334);; Cellular Component: NuA4 histone acetyltransferase complex (GO:0035267);; Molecular Function: protein heterodimerization activity (GO:0046982);;	K11252|1.3584e-58|lgi:LOTGIDRAFT_148339|hypothetical protein; K11252 histone H2B (A)	[B]	Chromatin structure and dynamics	Core histone H2A/H2B/H3/H4;; Histone-like transcription factor (CBF/NF-Y) and archaeal histone	Histone H2B, gonadal OS=Patella granatina (Sandpaper limpet) PE=1 SV=2	B	Chromatin structure and dynamics	Histone H2B 7 [Crassostrea gigas]	-1.755663901	0.027832165	5
c75311.graph_c0	--	--	--	--	--	--	Thrombospondin type 1 domain	--	S	Function unknown	RPE-spondin [Crassostrea gigas]	1.553107504	-0.17438868	5
c71898.graph_c0	--	--	Cellular Component: cytoplasm (GO:0005737);; Biological Process: autophagy (GO:0006914);; Biological Process: protein transport (GO:0015031);;	K08343|5.00181e-143|lgi:LOTGIDRAFT_116221|hypothetical protein; K08343 ubiquitin-like-conjugating enzyme ATG3 [EC:6.3.2.19] (A)	[R]	General function prediction only	Autophagocytosis associated protein (Atg3), N-terminal domain;; Autophagocytosis associated protein, active-site domain;; Autophagocytosis associated protein C-terminal	Autophagy-related protein 3 GN=atg3 OS=Dictyostelium discoideum (Slime mold) PE=3 SV=3	R	General function prediction only	Autophagy-related protein 3 [Crassostrea gigas]	-0.075031564	0.434024833	6
c71329.graph_c0	[O]	Posttranslational modification, protein turnover, chaperones	Molecular Function: threonine-type endopeptidase activity (GO:0004298);; Cellular Component: nucleus (GO:0005634);; Cellular Component: cytoplasm (GO:0005737);; Biological Process: ubiquitin-dependent protein catabolic process (GO:0006511);; Cellular Component: proteasome core complex, alpha-subunit complex (GO:0019773);;	K02727|1.50299e-134|lgi:LOTGIDRAFT_212487|hypothetical protein; K02727 20S proteasome subunit alpha 7 [EC:3.4.25.1] (A)	[O]	Posttranslational modification, protein turnover, chaperones	Proteasome subunit;; Proteasome subunit A N-terminal signature	Proteasome subunit alpha type-3 GN=Prosalpha7 OS=Drosophila melanogaster (Fruit fly) PE=1 SV=1	O	Posttranslational modification, protein turnover, chaperones	Proteasome subunit alpha type-3 [Crassostrea gigas]	-0.045240881	0.464687441	6
c70499.graph_c0	[R]	General function prediction only	Molecular Function: nucleotide binding (GO:0000166);; Biological Process: formation of translation preinitiation complex (GO:0001731);; Molecular Function: translation initiation factor activity (GO:0003743);; Cellular Component: eukaryotic translation initiation factor 3 complex (GO:0005852);; Biological Process: regulation of translational initiation (GO:0006446);; Cellular Component: eukaryoti…	K03253|0|lgi:LOTGIDRAFT_230249|hypothetical protein; K03253 translation initiation factor 3 subunit B (A)	[J]	Translation, ribosomal structure and biogenesis	Eukaryotic translation initiation factor eIF2A;; RNA recognition motif. (a.k.a. RRM, RBD, or RNP domain);; RNA recognition motif. (a.k.a. RRM, RBD, or RNP domain)	Eukaryotic translation initiation factor 3 subunit B {ECO:0000255|HAMAP-Rule:MF_03001} OS=Bombyx mori (Silk moth) PE=2 SV=1	J	Translation, ribosomal structure and biogenesis	Eukaryotic translation initiation factor 3 subunit B [Crassostrea gigas]	0.181868915	0.379696823	6
c16601.graph_c0	--	--	--	K09481|4.1374e-32|tca:663663|protein transport protein Sec61 subunit beta; K09481 protein transport protein SEC61 subunit beta (A)	[O]	Posttranslational modification, protein turnover, chaperones	Sec61beta family	Protein transport protein Sec61 subunit beta GN=sec61b OS=Dictyostelium discoideum (Slime mold) PE=3 SV=1	O	Posttranslational modification, protein turnover, chaperones	transport protein Sec61 subunit beta [Crassostrea gigas]	0.267981901	0.026558146	5
c72271.graph_c0	[J]	Translation, ribosomal structure and biogenesis	Molecular Function: translation initiation factor activity (GO:0003743);; Cellular Component: eukaryotic translation initiation factor 2 complex (GO:0005850);; Biological Process: translational initiation (GO:0006413);;	K03237|6.38981e-149|lgi:LOTGIDRAFT_205563|hypothetical protein; K03237 translation initiation factor 2 subunit 1 (A)	[J]	Translation, ribosomal structure and biogenesis	Eukaryotic translation initiation factor 2 alpha subunit;; S1 RNA binding domain	Eukaryotic translation initiation factor 2 subunit 1 GN=eIF-2alpha OS=Drosophila melanogaster (Fruit fly) PE=2 SV=1	J	Translation, ribosomal structure and biogenesis	hypothetical protein LOTGIDRAFT_205563 [Lottia gigantea]	0.634887054	0.158803329	5
c76375.graph_c0	[O]	Posttranslational modification, protein turnover, chaperones	Molecular Function: ATP binding (GO:0005524);; Biological Process: protein folding (GO:0006457);; Biological Process: response to stress (GO:0006950);; Molecular Function: unfolded protein binding (GO:0051082);;	K04079|0|hro:HELRODRAFT_158018|hypothetical protein; K04079 molecular chaperone HtpG (A)	[O]	Posttranslational modification, protein turnover, chaperones	Hsp90 protein;; Histidine kinase-, DNA gyrase B-, and HSP90-like ATPase;; Histidine kinase-, DNA gyrase B-, and HSP90-like ATPase;; Hsp90 protein	Heat shock protein 90 GN=HSP90 OS=Brugia pahangi (Filarial nematode worm) PE=2 SV=2	O	Posttranslational modification, protein turnover, chaperones	heat shock protein 90 [Pinctada martensii]	-0.718770823	0.148762126	5
c60623.graph_c0	[J]	Translation, ribosomal structure and biogenesis	Molecular Function: structural constituent of ribosome (GO:0003735);; Cellular Component: ribosome (GO:0005840);; Biological Process: translation (GO:0006412);;	K02925|0|tca:660560|60S ribosomal protein L3; K02925 large subunit ribosomal protein L3e (A)	[J]	Translation, ribosomal structure and biogenesis	Ribosomal protein L3	60S ribosomal protein L3 GN=RpL3 OS=Drosophila melanogaster (Fruit fly) PE=1 SV=3	J	Translation, ribosomal structure and biogenesis	60S ribosomal protein L3, partial [Crassostrea gigas]	-0.069359103	-0.610487696	4
c73222.graph_c0	--	--	--	K17292|4.19585e-33|lgi:LOTGIDRAFT_212782|hypothetical protein; K17292 tubulin-specific chaperone A (A)	[O]	Posttranslational modification, protein turnover, chaperones	Tubulin binding cofactor A	--	O	Posttranslational modification, protein turnover, chaperones	Tubulin-specific chaperone A [Crassostrea gigas]	-0.063177932	1.027766822	6
c16548.graph_c0	[J]	Translation, ribosomal structure and biogenesis	Molecular Function: structural constituent of ribosome (GO:0003735);; Cellular Component: ribosome (GO:0005840);; Biological Process: translation (GO:0006412);;	--	[J]	Translation, ribosomal structure and biogenesis	Ribosomal protein L18e/L15	60S ribosomal protein L18 GN=RpL18 OS=Timarcha balearica PE=2 SV=1	J	Translation, ribosomal structure and biogenesis	60S ribosomal protein L18, partial [Crassostrea gigas]	0.0863472	-0.597438811	4
c57896.graph_c0	--	--	Molecular Function: peptidase activity (GO:0008233);;	K08574|0|lgi:LOTGIDRAFT_205978|hypothetical protein; K08574 calpain-5 [EC:3.4.22.-] (A)	[OT]	--	Calpain family cysteine protease;; Calpain large subunit, domain III	Calpain-5 OS=Caenorhabditis elegans PE=1 SV=1	T	Signal transduction mechanisms	Calpain-5 [Crassostrea gigas]	-0.204697994	-0.443035178	4
c52517.graph_c0	--	--	Cellular Component: mitochondrial respiratory chain complex I (GO:0005747);; Biological Process: mitochondrial electron transport, NADH to ubiquinone (GO:0006120);; Molecular Function: NADH dehydrogenase (ubiquinone) activity (GO:0008137);;	K03950|1.33418e-36|dwi:Dwil_GK15672|GK15672 gene product from transcript GK15672-RA; K03950 NADH dehydrogenase (ubiquinone) 1 alpha subcomplex subunit 6 (A)	[C]	Energy production and conversion	Complex 1 protein (LYR family);; Complex1_LYR-like	NADH dehydrogenase [ubiquinone] 1 alpha subcomplex subunit 6 GN=ndufa6 OS=Dictyostelium discoideum (Slime mold) PE=3 SV=1	C	Energy production and conversion	GK15672 [Drosophila willistoni]	0.035008826	-0.084657308	5
c77132.graph_c1	[DT]	--	Molecular Function: GTPase activator activity (GO:0005096);; Biological Process: positive regulation of GTPase activity (GO:0043547);; Biological Process: regulation of small GTPase mediated signal transduction (GO:0051056);;	K16848|0|lgi:LOTGIDRAFT_216980|hypothetical protein; K16848 Ras GTPase-activating-like protein IQGAP1 (A)	[T]	Signal transduction mechanisms	GTPase-activator protein for Ras-like GTPase;; RasGAP C-terminus	Ras GTPase-activating-like protein rgaA GN=rgaA OS=Dictyostelium discoideum (Slime mold) PE=1 SV=1	T	Signal transduction mechanisms	PREDICTED: ras GTPase-activating-like protein IQGAP1-like isoform X5 [Aplysia californica]	-0.151652524	-0.322749268	4
c58793.graph_c0	[G]	Carbohydrate transport and metabolism	Biological Process: metabolic process (GO:0008152);; Molecular Function: nucleotidyltransferase activity (GO:0016779);;	K00963|2.29227e-165|lgi:LOTGIDRAFT_223337|hypothetical protein; K00963 UTP--glucose-1-phosphate uridylyltransferase [EC:2.7.7.9] (A)	[G]	Carbohydrate transport and metabolism	UTP--glucose-1-phosphate uridylyltransferase	UTP--glucose-1-phosphate uridylyltransferase 2 GN=ugpB OS=Dictyostelium discoideum (Slime mold) PE=2 SV=1	G	Carbohydrate transport and metabolism	UTP--glucose-1-phosphate uridylyltransferase [Crassostrea gigas]	-0.876908524	-0.154029511	5
c65359.graph_c0	[O]	Posttranslational modification, protein turnover, chaperones	--	K12160|1.78294e-41|lgi:LOTGIDRAFT_227264|hypothetical protein; K12160 small ubiquitin-related modifier (A)	[O]	Posttranslational modification, protein turnover, chaperones	Ubiquitin-2 like Rad60 SUMO-like;; Ubiquitin family	Small ubiquitin-related modifier (Precursor) GN=smo-1 OS=Caenorhabditis elegans PE=1 SV=1	O	Posttranslational modification, protein turnover, chaperones	Small ubiquitin-related modifier 3 [Crassostrea gigas]	-1.028450166	0.270196326	6
c68873.graph_c0	[P]	Inorganic ion transport and metabolism	Molecular Function: calcium-transporting ATPase activity (GO:0005388);; Molecular Function: ATP binding (GO:0005524);; Cellular Component: plasma membrane (GO:0005886);; Biological Process: cellular calcium ion homeostasis (GO:0006874);; Cellular Component: integral component of membrane (GO:0016021);; Molecular Function: metal ion binding (GO:0046872);; Biological Process: calcium ion transmembr…	--	[P]	Inorganic ion transport and metabolism	E1-E2 ATPase	Calcium-transporting ATPase PAT1 GN=patA OS=Dictyostelium discoideum (Slime mold) PE=2 SV=2	P	Inorganic ion transport and metabolism	plasma membrane calcium ATPase [Pinctada fucata]	-0.09712507	-0.061993236	5
c70713.graph_c0	--	--	--	--	--	--	Universal stress protein family	--	S	Function unknown	hypothetical protein CGI_10025135 [Crassostrea gigas]	-0.594960125	0.471598775	6
c77138.graph_c0	[O]	Posttranslational modification, protein turnover, chaperones	Cellular Component: nucleus (GO:0005634);; Cellular Component: cytosol (GO:0005829);; Molecular Function: ligase activity (GO:0016874);; Molecular Function: ubiquitin conjugating enzyme binding (GO:0031624);; Cellular Component: neuron projection (GO:0043005);; Biological Process: regulation of locomotion involved in locomotory behavior (GO:0090325);; Biological Process: regulation of protein loc…	K10704|1.62079e-43|ocu:100350804|UBE2V1; ubiquitin-conjugating enzyme E2 variant 1; K10704 ubiquitin-conjugating enzyme E2 variant (A)	[O]	Posttranslational modification, protein turnover, chaperones	Ubiquitin-conjugating enzyme	Probable ubiquitin-conjugating enzyme E2 variant GN=ube2v OS=Dictyostelium discoideum (Slime mold) PE=3 SV=1	O	Posttranslational modification, protein turnover, chaperones	Ubiquitin-conjugating enzyme E2 variant 1 [Schistosoma haematobium]	0.031892016	0.032680525	5
c69634.graph_c0	[J]	Translation, ribosomal structure and biogenesis	Molecular Function: RNA binding (GO:0003723);; Molecular Function: structural constituent of ribosome (GO:0003735);; Biological Process: translation (GO:0006412);; Cellular Component: small ribosomal subunit (GO:0015935);;	K02985|1.89204e-155|hro:HELRODRAFT_175017|hypothetical protein; K02985 small subunit ribosomal protein S3e (A)	[J]	Translation, ribosomal structure and biogenesis	Ribosomal protein S3, C-terminal domain;; KH domain	40S ribosomal protein S3 GN=RpS3 OS=Manduca sexta (Tobacco hawkmoth) PE=2 SV=1	J	Translation, ribosomal structure and biogenesis	hypothetical protein CAPTEDRAFT_171942 [Capitella teleta]	0.067229781	-0.222155035	5
c74501.graph_c0	[Z]	Cytoskeleton	Molecular Function: calcium ion binding (GO:0005509);; Cellular Component: focal adhesion (GO:0005925);; Biological Process: cytoskeletal anchoring at plasma membrane (GO:0007016);; Biological Process: flight behavior (GO:0007629);; Cellular Component: Z disc (GO:0030018);; Biological Process: actin cytoskeleton reorganization (GO:0031532);; Biological Process: sarcomere organization (GO:0045214)…	K05699|0|lgi:LOTGIDRAFT_189716|hypothetical protein; K05699 actinin alpha (A)	[Z]	Cytoskeleton	Spectrin repeat;; Calponin homology (CH) domain;; Ca2+ insensitive EF hand;; CAMSAP CH domain;; EF hand;; EF-hand domain pair;; EF-hand domain	Alpha-actinin, sarcomeric GN=Actn OS=Drosophila melanogaster (Fruit fly) PE=1 SV=2	Z	Cytoskeleton	Alpha-actinin, sarcomeric [Crassostrea gigas]	-0.003371376	-0.071219254	5
c77772.graph_c0	[DZ]	--	Molecular Function: GTP binding (GO:0005525);; Biological Process: cell cycle (GO:0007049);; Cellular Component: septin complex (GO:0031105);;	K16944|0|lgi:LOTGIDRAFT_120130|hypothetical protein; K16944 septin 7 (A)	[DZU]	--	Septin	Protein peanut GN=pnut OS=Drosophila melanogaster (Fruit fly) PE=1 SV=2	D	Cell cycle control, cell division, chromosome partitioning	Septin-7 [Crassostrea gigas]	0.142322225	-0.497092447	4
c67799.graph_c1	--	--	--	--	--	--	--	--	--	--	hypothetical protein CGI_10006417 [Crassostrea gigas]	2.032023569	-0.535622227	1
c60172.graph_c0	[J]	Translation, ribosomal structure and biogenesis	Molecular Function: structural constituent of ribosome (GO:0003735);; Cellular Component: ribosome (GO:0005840);; Biological Process: translation (GO:0006412);;	K02910|8.78398e-61|hro:HELRODRAFT_184866|hypothetical protein; K02910 large subunit ribosomal protein L31e (A)	[J]	Translation, ribosomal structure and biogenesis	Ribosomal protein L31e	60S ribosomal protein L31 GN=RpL31 OS=Spodoptera frugiperda (Fall armyworm) PE=2 SV=1	J	Translation, ribosomal structure and biogenesis	ribosomal protein L31 [Crassostrea gigas]	-0.05515095	-0.348784934	4
c56461.graph_c0	--	--	--	K00418|4.1885e-06|dya:Dyak_GE19914|GE19914 gene product from transcript GE19914-RA; K00418 ubiquinol-cytochrome c reductase subunit 8 (A)	[C]	Energy production and conversion	UcrQ family	--	--	--	--	0.260640166	-0.044929912	5
c73788.graph_c0	[U]	Intracellular trafficking, secretion, and vesicular transport	Molecular Function: GTPase activity (GO:0003924);; Molecular Function: GTP binding (GO:0005525);; Biological Process: GTP catabolic process (GO:0006184);; Biological Process: SRP-dependent cotranslational protein targeting to membrane (GO:0006614);; Molecular Function: 7S RNA binding (GO:0008312);; Cellular Component: signal recognition particle (GO:0048500);;	K03106|0|lgi:LOTGIDRAFT_127402|hypothetical protein; K03106 signal recognition particle subunit SRP54 (A)	[U]	Intracellular trafficking, secretion, and vesicular transport	SRP54-type protein, GTPase domain;; Signal peptide binding domain;; SRP54-type protein, helical bundle domain;; AAA domain;; CobW/HypB/UreG, nucleotide-binding domain;; Molybdopterin guanine dinucleotide synthesis protein B;; CobQ/CobB/MinD/ParA nucleotide binding domain;; Signal recognition particle receptor beta subunit	Signal recognition particle 54 kDa protein GN=SRP54 OS=Geodia cydonium (Sponge) PE=2 SV=1	U	Intracellular trafficking, secretion, and vesicular transport	Signal recognition particle 54 kDa protein [Crassostrea gigas]	0.011581547	-0.069494096	5
c65003.graph_c0	--	--	--	--	--	--	C1q domain	--	R	General function prediction only	putative C1q domain containing protein MgC1q4 [Mytilus galloprovincialis]	-2.600221875	-0.196271611	8
c64416.graph_c0	[F]	Nucleotide transport and metabolism	--	K03954|3.24536e-39|cqu:CpipJ_CPIJ011693|NADH-ubiquinone oxidoreductase 42 kda subunit; K03954 NADH dehydrogenase (ubiquinone) 1 alpha subcomplex subunit 10 (A)	[C]	Energy production and conversion	Deoxynucleoside kinase	NADH dehydrogenase [ubiquinone] 1 alpha subcomplex subunit 10, mitochondrial (Precursor) GN=ND42 OS=Drosophila melanogaster (Fruit fly) PE=2 SV=2	C	Energy production and conversion	NADH dehydrogenase [ubiquinone] 1 alpha subcomplex subunit 10, mitochondrial [Crassostrea gigas]	-0.378299415	-0.431583612	4
c76424.graph_c0	[E]	Amino acid transport and metabolism	Biological Process: metabolic process (GO:0008152);; Molecular Function: alanine-glyoxylate transaminase activity (GO:0008453);; Molecular Function: pyridoxal phosphate binding (GO:0030170);;	K00827|0|lgi:LOTGIDRAFT_132142|hypothetical protein; K00827 alanine-glyoxylate transaminase / (R)-3-amino-2-methylpropionate-pyruvate transaminase [EC:2.6.1.44 2.6.1.40] (A)	[E]	Amino acid transport and metabolism	Aminotransferase class-III	Alanine--glyoxylate aminotransferase 2-like GN=CG8745 OS=Drosophila melanogaster (Fruit fly) PE=2 SV=2	E	Amino acid transport and metabolism	Alanine--glyoxylate aminotransferase 2, mitochondrial [Crassostrea gigas]	-0.304468268	-0.140461045	5
c68931.graph_c0	--	--	--	--	--	--	C1q domain	--	R	General function prediction only	hypothetical protein CGI_10024232 [Crassostrea gigas]	0.047262995	-0.105416703	5
c64347.graph_c0	--	--	--	K17289|1.68672e-34|lgi:LOTGIDRAFT_152943|hypothetical protein; K17289 cellular retinoic acid-binding protein 2 (A)	[I]	Lipid transport and metabolism	Lipocalin / cytosolic fatty-acid binding protein family	Fatty acid-binding protein, muscle OS=Locusta migratoria (Migratory locust) PE=1 SV=2	I	Lipid transport and metabolism	hypothetical protein LOTGIDRAFT_152943 [Lottia gigantea]	1.109269364	0.615492406	6
c75293.graph_c0	[L]	Replication, recombination and repair	Molecular Function: hydrolase activity (GO:0016787);;	K15979|0|lgi:LOTGIDRAFT_235720|hypothetical protein; K15979 staphylococcal nuclease domain-containing protein 1 (A)	[K]	Transcription	Staphylococcal nuclease homologue;; Tudor domain	Maternal protein tudor GN=tud OS=Drosophila melanogaster (Fruit fly) PE=1 SV=2	K	Transcription	hypothetical protein CGI_10026535 [Crassostrea gigas]	0.363299892	-0.139430062	5
c16556.graph_c0	--	--	Molecular Function: structural constituent of ribosome (GO:0003735);; Cellular Component: ribosome (GO:0005840);; Biological Process: translation (GO:0006412);;	K02923|1.52389e-26|lgi:LOTGIDRAFT_211882|hypothetical protein; K02923 large subunit ribosomal protein L38e (A)	[J]	Translation, ribosomal structure and biogenesis	Ribosomal L38e protein family	60S ribosomal protein L38 GN=RPL38 OS=Branchiostoma belcheri (Amphioxus) PE=3 SV=1	J	Translation, ribosomal structure and biogenesis	60S ribosomal protein L38, partial [Crassostrea gigas]	-0.372339849	-0.40320496	4
c76895.graph_c0	[G]	Carbohydrate transport and metabolism	--	K12316|0|lgi:LOTGIDRAFT_212916|hypothetical protein; K12316 lysosomal alpha-glucosidase [EC:3.2.1.20] (A)	[G]	Carbohydrate transport and metabolism	Glycosyl hydrolases family 31;; Galactose mutarotase-like;; Trefoil (P-type) domain	Lysosomal acid alpha-glucosidase (Precursor) OS=Tetrahymena pyriformis PE=1 SV=1	G	Carbohydrate transport and metabolism	hypothetical protein LOTGIDRAFT_212916 [Lottia gigantea]	0.746693501	0.750536167	6
c77173.graph_c0	[G]	Carbohydrate transport and metabolism	Molecular Function: glucose-6-phosphate isomerase activity (GO:0004347);; Cellular Component: cytoplasm (GO:0005737);; Biological Process: gluconeogenesis (GO:0006094);; Biological Process: glycolytic process (GO:0006096);;	K01810|0|lgi:LOTGIDRAFT_217535|hypothetical protein; K01810 glucose-6-phosphate isomerase [EC:5.3.1.9] (A)	[G]	Carbohydrate transport and metabolism	Phosphoglucose isomerase	Glucose-6-phosphate isomerase GN=Pgi OS=Drosophila yakuba (Fruit fly) PE=3 SV=1	G	Carbohydrate transport and metabolism	Glucose-6-phosphate isomerase [Crassostrea gigas]	-1.253071539	0.144571872	5
c74170.graph_c0	[RTKL]	--	Biological Process: MAPK cascade (GO:0000165);; Molecular Function: MAP kinase activity (GO:0004707);; Molecular Function: ATP binding (GO:0005524);; Biological Process: protein phosphorylation (GO:0006468);;	K04371|9.35531e-164|lgi:LOTGIDRAFT_231535|hypothetical protein; K04371 mitogen-activated protein kinase 1/3 [EC:2.7.11.24] (A)	[T]	Signal transduction mechanisms	Protein kinase domain;; Protein tyrosine kinase	Mitogen-activated protein kinase mpk-1 GN=mpk-1 OS=Caenorhabditis elegans PE=1 SV=2	T	Signal transduction mechanisms	PREDICTED: mitogen-activated protein kinase 1 isoform X1 [Aplysia californica]	-1.189871964	-0.263089982	4
c64156.graph_c0	[U]	Intracellular trafficking, secretion, and vesicular transport	Molecular Function: structural molecule activity (GO:0005198);;	K06096|1.36972e-75|ngi:103735426|Vapa; VAMP (vesicle-associated membrane protein)-associated protein A, 33kDa; K06096 vesicle-associated membrane protein-associated protein A (A)	[U]	Intracellular trafficking, secretion, and vesicular transport	MSP (Major sperm protein) domain	Vesicle-associated membrane protein/synaptobrevin-binding protein OS=Aplysia californica (California sea hare) PE=2 SV=1	U	Intracellular trafficking, secretion, and vesicular transport	Vesicle-associated membrane protein/synaptobrevin-binding protein [Crassostrea gigas]	-1.267636981	-0.015878729	5
c73371.graph_c0	--	--	--	--	[N]	Cell motility	Thymosin beta-4 family	--	N	Cell motility	hypothetical protein CGI_10009700 [Crassostrea gigas]	-0.208823955	0.339765864	6
c65041.graph_c0	--	--	--	--	--	--	Prokaryotic phospholipase A2	--	--	--	--	-0.910547254	-1.137683996	4
c76216.graph_c0	[R]	General function prediction only	Molecular Function: GTPase activity (GO:0003924);; Molecular Function: sphingomyelin phosphodiesterase activity (GO:0004767);; Molecular Function: GTP binding (GO:0005525);; Biological Process: GTP catabolic process (GO:0006184);; Biological Process: small GTPase mediated signal transduction (GO:0007264);; Cellular Component: membrane (GO:0016020);;	K07830|7.24789e-95|lgi:LOTGIDRAFT_107327|hypothetical protein; K07830 Ras-related protein R-Ras2 (A)	[R]	General function prediction only	Ras family;; Miro-like protein;; ADP-ribosylation factor family;; Elongation factor Tu GTP binding domain;; Conserved hypothetical ATP binding protein	Ras-like protein 2 (Precursor) GN=Ras64B OS=Drosophila melanogaster (Fruit fly) PE=1 SV=2	R	General function prediction only	hypothetical protein LOTGIDRAFT_107327 [Lottia gigantea]	0.242676535	0.399135754	6
c65192.graph_c0	--	--	Molecular Function: GTPase activity (GO:0003924);; Molecular Function: signal transducer activity (GO:0004871);; Molecular Function: GTP binding (GO:0005525);; Biological Process: GTP catabolic process (GO:0006184);; Biological Process: adenylate cyclase-modulating G-protein coupled receptor signaling pathway (GO:0007188);; Molecular Function: G-protein beta/gamma-subunit complex binding (GO:0031…	K04534|0|lgi:LOTGIDRAFT_203301|hypothetical protein; K04534 guanine nucleotide-binding protein G(o) subunit alpha (A)	[DT]	--	G-protein alpha subunit;; ADP-ribosylation factor family;; Gtr1/RagA G protein conserved region	Guanine nucleotide-binding protein G(o) subunit alpha OS=Lymnaea stagnalis (Great pond snail) PE=2 SV=3	T	Signal transduction mechanisms	Guanine nucleotide-binding protein G(o) subunit alpha [Crassostrea gigas]	0.343836878	-0.039533948	5
c64720.graph_c0	[B]	Chromatin structure and dynamics	Cellular Component: nucleosome (GO:0000786);; Molecular Function: DNA binding (GO:0003677);; Cellular Component: nucleus (GO:0005634);; Cellular Component: lipid particle (GO:0005811);; Biological Process: nucleosome assembly (GO:0006334);; Molecular Function: protein heterodimerization activity (GO:0046982);; Biological Process: centrosome duplication (GO:0051298);;	K11254|5.54666e-52|bta:781223|histone H4; K11254 histone H4 (A)	[B]	Chromatin structure and dynamics	Core histone H2A/H2B/H3/H4;; TATA box binding protein associated factor (TAF);; Histone-like transcription factor (CBF/NF-Y) and archaeal histone	Histone H4 OS=Urechis caupo (Innkeeper worm) PE=3 SV=2	B	Chromatin structure and dynamics	histone H4, putative [Pediculus humanus corporis]	-2.577910823	-0.296861141	7
c73794.graph_c1	[Z]	Cytoskeleton	Molecular Function: GTPase activity (GO:0003924);; Molecular Function: structural constituent of cytoskeleton (GO:0005200);; Molecular Function: ATP binding (GO:0005524);; Molecular Function: GTP binding (GO:0005525);; Cellular Component: cytoplasm (GO:0005737);; Cellular Component: microtubule (GO:0005874);; Biological Process: GTP catabolic process (GO:0006184);; Biological Process: ATP catabol…	K07374|0|ocu:100349209|TUBA3E; tubulin, alpha 3e; K07374 tubulin alpha (A)	[Z]	Cytoskeleton	Tubulin/FtsZ family, GTPase domain;; Tubulin C-terminal domain	Tubulin alpha-2/alpha-4 chain GN=TUB4 OS=Patella vulgata (Common limpet) PE=2 SV=1	Z	Cytoskeleton	GL12416 [Drosophila persimilis]	-0.227251217	0.012140769	5
c77278.graph_c0	--	--	--	K12654|2.78036e-06|cmk:103186966|tmem173; transmembrane protein 173; K12654 transmembrane protein 173 (A)	--	--	Transmembrane protein 173;; TIR domain;; TIR domain	--	T	Signal transduction mechanisms	hypothetical protein CGI_10022970 [Crassostrea gigas]	0.692410052	0.233999042	5
c76867.graph_c0	[C]	Energy production and conversion	Molecular Function: oxidoreductase activity, acting on the aldehyde or oxo group of donors, NAD or NADP as acceptor (GO:0016620);; Biological Process: single-organism metabolic process (GO:0044710);;	--	[C]	Energy production and conversion	Aldehyde dehydrogenase family;; Acyl-CoA reductase (LuxC)	Aldehyde dehydrogenase family 3 comG GN=comG OS=Dictyostelium discoideum (Slime mold) PE=3 SV=1	C	Energy production and conversion	PREDICTED: aldehyde dehydrogenase family 3 member B1-like isoform X1 [Aplysia californica]	-0.931019411	-0.157501659	5
c76925.graph_c0	--	--	Cellular Component: basal lamina (GO:0005605);; Biological Process: gonad development (GO:0008406);; Biological Process: cell migration (GO:0016477);; Biological Process: basement membrane assembly (GO:0070831);;	K05636|0|lgi:LOTGIDRAFT_209765|hypothetical protein; K05636 laminin, beta 1 (A)	[W]	Extracellular structures	Laminin EGF-like (Domains III and V)	Laminin subunit beta-1 (Precursor) GN=LanB1 OS=Drosophila melanogaster (Fruit fly) PE=1 SV=4	W	Extracellular structures	hypothetical protein LOTGIDRAFT_209765 [Lottia gigantea]	2.346545693	0.123498345	2
c72463.graph_c0	--	--	--	K01830|2.5869e-25|hro:HELRODRAFT_77319|hypothetical protein (A)	[O]	Posttranslational modification, protein turnover, chaperones	Glutathione S-transferase, N-terminal domain	Glutathione S-transferase 1 GN=GST1 OS=Ascaris suum (Pig roundworm) PE=1 SV=3	O	Posttranslational modification, protein turnover, chaperones	hypothetical protein DAPPUDRAFT_302333 [Daphnia pulex]	-0.146362713	-0.245615943	5
c77830.graph_c0	--	--	--	--	[I]	Lipid transport and metabolism	KH domain;; KH domain;; Mitochondrial inner-membrane-bound regulator;; Uncharacterized protein conserved in archaea (DUF2096);; KH domain	Protein bicaudal C GN=BicC OS=Drosophila melanogaster (Fruit fly) PE=1 SV=2	I	Lipid transport and metabolism	Vigilin [Crassostrea gigas]	0.323444963	-0.314509315	4
c69003.graph_c0	--	--	--	K17095|1.52026e-16|lgi:LOTGIDRAFT_219490|hypothetical protein; K17095 annexin A7/11 (A)	[U]	Intracellular trafficking, secretion, and vesicular transport	Annexin	Annexin B9 GN=AnxB9 OS=Drosophila melanogaster (Fruit fly) PE=2 SV=2	U	Intracellular trafficking, secretion, and vesicular transport	hypothetical protein LOTGIDRAFT_219490 [Lottia gigantea]	-0.511195967	0.847495092	6
c69011.graph_c0	--	--	Molecular Function: binding (GO:0005488);;	K00413|2.8785e-93|lgi:LOTGIDRAFT_122247|hypothetical protein; K00413 ubiquinol-cytochrome c reductase cytochrome c1 subunit (A)	[C]	Energy production and conversion	Cytochrome C1 family	Cytochrome c1, heme protein, mitochondrial (Precursor) GN=cyc1 OS=Dictyostelium discoideum (Slime mold) PE=3 SV=1	C	Energy production and conversion	Cytochrome c1, heme protein, mitochondrial [Crassostrea gigas]	-0.228628149	-0.144483279	5
c76863.graph_c0	[G]	Carbohydrate transport and metabolism	Biological Process: pentose-phosphate shunt (GO:0006098);; Molecular Function: xylose isomerase activity (GO:0009045);; Biological Process: D-xylose metabolic process (GO:0042732);; Molecular Function: metal ion binding (GO:0046872);;	K01805|0|lgi:LOTGIDRAFT_202268|hypothetical protein; K01805 xylose isomerase [EC:5.3.1.5] (A)	--	--	Xylose isomerase-like TIM barrel	--	G	Carbohydrate transport and metabolism	UPF0663 transmembrane protein C17orf28 [Crassostrea gigas]	0.227969692	0.35317607	6
c69094.graph_c0	--	--	--	--	--	--	--	--	--	--	Deleted in malignant brain tumors 1 protein [Crassostrea gigas]	1.17800458	-0.144722294	5
c64554.graph_c0	--	--	--	--	[S]	Function unknown	--	--	S	Function unknown	Protein LEA-1, isoform h [Caenorhabditis elegans]	-0.202137607	0.050035091	5
c16541.graph_c0	[P]	Inorganic ion transport and metabolism	Molecular Function: superoxide dismutase activity (GO:0004784);; Biological Process: superoxide metabolic process (GO:0006801);; Molecular Function: metal ion binding (GO:0046872);; Biological Process: oxidation-reduction process (GO:0055114);;	K04564|1.11236e-109|lgi:LOTGIDRAFT_210661|hypothetical protein; K04564 superoxide dismutase, Fe-Mn family [EC:1.15.1.1] (A)	[P]	Inorganic ion transport and metabolism	Iron/manganese superoxide dismutases, C-terminal domain;; Iron/manganese superoxide dismutases, alpha-hairpin domain	Superoxide dismutase [Mn] 1, mitochondrial (Precursor) GN=sod-2 OS=Caenorhabditis elegans PE=1 SV=1	P	Inorganic ion transport and metabolism	manganese superoxide dismutase [Pinctada fucata]	0.061096252	0.487114665	6
c65809.graph_c0	--	--	Cellular Component: membrane (GO:0016020);;	K05312|2.81796e-27|lgi:LOTGIDRAFT_178557|hypothetical protein; K05312 nicotinic acetylcholine receptor, invertebrate (A)	[U]	Intracellular trafficking, secretion, and vesicular transport	Neurotransmitter-gated ion-channel ligand binding domain	Acetylcholine receptor subunit alpha-like (Precursor) GN=ARA1 OS=Manduca sexta (Tobacco hawkmoth) PE=2 SV=1	T	Signal transduction mechanisms	amorphous calcium carbonate binding protein 1 [Pinctada fucata]	0.914087571	-0.066488637	5
c70507.graph_c1	--	--	--	--	--	--	--	--	R	General function prediction only	hypothetical protein CGI_10023461 [Crassostrea gigas]	2.498961208	1.823996177	3
c77226.graph_c0	--	--	Molecular Function: aspartic-type endopeptidase activity (GO:0004190);; Biological Process: proteolysis (GO:0006508);;	K01379|0|tca:655494|lysosomal aspartic protease; K01379 cathepsin D [EC:3.4.23.5] (A)	[O]	Posttranslational modification, protein turnover, chaperones	Eukaryotic aspartyl protease;; Xylanase inhibitor N-terminal;; A1 Propeptide;; Xylanase inhibitor C-terminal	Lysosomal aspartic protease (Precursor) GN=AAEL006169 OS=Aedes aegypti (Yellowfever mosquito) PE=1 SV=2	O	Posttranslational modification, protein turnover, chaperones	cathepsin D [Pinctada maxima]	0.295942248	0.156353263	5
c76943.graph_c0	--	--	Molecular Function: actin binding (GO:0003779);; Cellular Component: F-actin capping protein complex (GO:0008290);; Biological Process: actin cytoskeleton organization (GO:0030036);; Cellular Component: WASH complex (GO:0071203);;	K10365|8.77968e-170|lgi:LOTGIDRAFT_234041|hypothetical protein; K10365 capping protein (actin filament) muscle Z-line, beta (A)	[Z]	Cytoskeleton	F-actin capping protein, beta subunit	F-actin-capping protein subunit beta GN=cpb OS=Drosophila melanogaster (Fruit fly) PE=2 SV=1	Z	Cytoskeleton	hypothetical protein LOTGIDRAFT_234041 [Lottia gigantea]	-0.27496988	-0.067108051	5
c77949.graph_c0	--	--	--	K17263|0|bfo:BRAFLDRAFT_118260|hypothetical protein; K17263 cullin-associated NEDD8-dissociated protein 1 (A)	[R]	General function prediction only	TATA-binding protein interacting (TIP20);; HEAT repeats;; HEAT repeat;; HEAT-like repeat	Cullin-associated NEDD8-dissociated protein 1 GN=Cand1 OS=Drosophila melanogaster (Fruit fly) PE=2 SV=1	R	General function prediction only	Cullin-associated NEDD8-dissociated protein 1 [Crassostrea gigas]	0.604948413	-0.374784297	4
c63221.graph_c0	--	--	Molecular Function: hydrolase activity, hydrolyzing O-glycosyl compounds (GO:0004553);; Biological Process: carbohydrate metabolic process (GO:0005975);; Biological Process: single-organism metabolic process (GO:0044710);; Biological Process: organic substance catabolic process (GO:1901575);;	K01204|1.12908e-102|lgi:LOTGIDRAFT_209340|hypothetical protein; K01204 alpha-N-acetylgalactosaminidase [EC:3.2.1.49] (A)	[G]	Carbohydrate transport and metabolism	--	Probable alpha-galactosidase (Precursor) GN=melA OS=Dictyostelium discoideum (Slime mold) PE=3 SV=1	G	Carbohydrate transport and metabolism	Alpha-N-acetylgalactosaminidase [Crassostrea gigas]	0.35625943	0.62987607	6
c77037.graph_c0	[RTKL]	--	Molecular Function: transferase activity, transferring phosphorus-containing groups (GO:0016772);;	K04409|3.27644e-148|gga:419083|PAK1; p21 protein (Cdc42/Rac)-activated kinase 1 (EC:2.7.11.1); K04409 p21-activated kinase 1 [EC:2.7.11.1] (A)	[T]	Signal transduction mechanisms	Protein kinase domain;; Protein tyrosine kinase;; P21-Rho-binding domain;; Kinase-like	Serine/threonine-protein kinase pak-1 GN=pak-1 OS=Caenorhabditis elegans PE=1 SV=2	T	Signal transduction mechanisms	Serine/threonine-protein kinase PAK 1 [Crassostrea gigas]	0.127330874	0.028913444	5
c63930.graph_c0	[J]	Translation, ribosomal structure and biogenesis	Cellular Component: ribosome (GO:0005840);;	K02896|8.6998e-53|oaa:100089491|RPL24; ribosomal protein L24; K02896 large subunit ribosomal protein L24e (A)	[J]	Translation, ribosomal structure and biogenesis	Ribosomal protein L24e	60S ribosomal protein L24 GN=RPL24 OS=Branchiostoma belcheri (Amphioxus) PE=2 SV=1	J	Translation, ribosomal structure and biogenesis	60S ribosomal protein L24, partial [Stegodyphus mimosarum]	0.059760676	-0.526160203	4
c76926.graph_c0	[M]	Cell wall/membrane/envelope biogenesis	--	--	[MW]	--	Fasciclin domain	Fasciclin-1 (Precursor) GN=FAS1 OS=Schistocerca americana (American grasshopper) PE=1 SV=1	W	Extracellular structures	hypothetical protein LOTGIDRAFT_208417 [Lottia gigantea]	-0.502333015	-0.022111103	5
c76824.graph_c0	--	--	--	K06238|0|lgi:LOTGIDRAFT_234764|hypothetical protein; K06238 collagen, type VI, alpha (A)	[W]	Extracellular structures	von Willebrand factor type A domain;; von Willebrand factor type A domain;; EGF-like domain;; von Willebrand factor type A domain;; VWA domain containing CoxE-like protein;; EGF-like domain;; Human growth factor-like EGF;; Calcium-binding EGF domain	Transmembrane matrix receptor MUP-4 {ECO:0000312|EMBL:AAK69172.1} (Precursor) OS=Caenorhabditis elegans PE=1 SV=4	W	Extracellular structures	Collagen alpha-3(VI) chain [Crassostrea gigas]	1.233837643	-0.358824128	4
c74605.graph_c0	[R]	General function prediction only	--	K09553|0|hgl:101704359|Stip1; stress-induced-phosphoprotein 1; K09553 stress-induced-phosphoprotein 1 (A)	[O]	Posttranslational modification, protein turnover, chaperones	TPR repeat;; Tetratricopeptide repeat;; Tetratricopeptide repeat;; Tetratricopeptide repeat;; Tetratricopeptide repeat;; Tetratricopeptide repeat;; Tetratricopeptide repeat;; Tetratricopeptide repeat;; Tetratricopeptide repeat;; Tetratricopeptide repeat;; Tetratricopeptide repeat;; NMDA receptor-regulated protein 1;; Tetratricopeptide repeat;; Anaphase-promoting complex, cyclosome, subunit 3	Protein STIP1 homolog GN=sti1 OS=Dictyostelium discoideum (Slime mold) PE=3 SV=1	O	Posttranslational modification, protein turnover, chaperones	Stress-induced-phosphoprotein 1 [Crassostrea gigas]	-0.163820949	0.502050244	6
c77087.graph_c0	[R]	General function prediction only	Molecular Function: GTP binding (GO:0005525);; Biological Process: small GTPase mediated signal transduction (GO:0007264);; Biological Process: protein transport (GO:0015031);;	K07889|1.98453e-116|lgi:LOTGIDRAFT_222012|hypothetical protein; K07889 Ras-related protein Rab-5C (A)	[U]	Intracellular trafficking, secretion, and vesicular transport	Ras family;; Miro-like protein;; ADP-ribosylation factor family;; Gtr1/RagA G protein conserved region;; Elongation factor Tu GTP binding domain;; 50S ribosome-binding GTPase	Ras-related protein Rab-5A GN=rab5A OS=Dictyostelium discoideum (Slime mold) PE=3 SV=1	U	Intracellular trafficking, secretion, and vesicular transport	Ras-related protein Rab-5C [Crassostrea gigas]	-0.482938845	-0.368252408	4
c69947.graph_c1	[O]	Posttranslational modification, protein turnover, chaperones	Molecular Function: protein-L-isoaspartate (D-aspartate) O-methyltransferase activity (GO:0004719);; Biological Process: cellular protein modification process (GO:0006464);;	K00573|9.62172e-112|lgi:LOTGIDRAFT_178722|hypothetical protein; K00573 protein-L-isoaspartate(D-aspartate) O-methyltransferase [EC:2.1.1.77] (A)	[O]	Posttranslational modification, protein turnover, chaperones	Protein-L-isoaspartate(D-aspartate) O-methyltransferase (PCMT);; Methyltransferase domain;; Methyltransferase domain;; ubiE/COQ5 methyltransferase family	Protein-L-isoaspartate O-methyltransferase GN=pcm-1 OS=Caenorhabditis elegans PE=2 SV=1	O	Posttranslational modification, protein turnover, chaperones	Protein-L-isoaspartate(D-aspartate) O-methyltransferase [Crassostrea gigas]	-0.331687081	0.693620878	6
c46361.graph_c0	[K]	Transcription	Molecular Function: nucleic acid binding (GO:0003676);; Cellular Component: nucleus (GO:0005634);; Biological Process: RNA processing (GO:0006396);; Cellular Component: ribonucleoprotein complex (GO:0030529);;	K11098|8.53707e-44|lgi:LOTGIDRAFT_182555|hypothetical protein; K11098 small nuclear ribonucleoprotein F (A)	[A]	RNA processing and modification	LSM domain	Small nuclear ribonucleoprotein F GN=SmF OS=Drosophila melanogaster (Fruit fly) PE=1 SV=2	A	RNA processing and modification	hypothetical protein LOTGIDRAFT_182555 [Lottia gigantea]	-0.280812225	-0.124407461	5
c72606.graph_c0	[S]	Function unknown	--	--	[S]	Function unknown	Cysteine-rich secretory protein family	Cysteine-rich venom protein (Precursor) OS=Conus textile (Cloth-of-gold cone) PE=1 SV=1	S	Function unknown	Substrate-specific endoprotease Tex31 [Crassostrea gigas]	0.782018528	-0.111037874	5
c16551.graph_c0	[J]	Translation, ribosomal structure and biogenesis	Molecular Function: RNA binding (GO:0003723);; Molecular Function: structural constituent of ribosome (GO:0003735);; Biological Process: translation (GO:0006412);; Cellular Component: large ribosomal subunit (GO:0015934);;	K02865|4.75367e-101|lgi:LOTGIDRAFT_230263|hypothetical protein; K02865 large subunit ribosomal protein L10Ae (A)	[J]	Translation, ribosomal structure and biogenesis	Ribosomal protein L1p/L10e family	60S ribosomal protein L10a-2 GN=RpL10Ab OS=Drosophila melanogaster (Fruit fly) PE=1 SV=2	J	Translation, ribosomal structure and biogenesis	PREDICTED: 60S ribosomal protein L10a-2-like [Aplysia californica]	0.38745409	-0.350228858	4
c73394.graph_c0	--	--	--	--	--	--	--	--	S	Function unknown	hypothetical protein LOTGIDRAFT_119299, partial [Lottia gigantea]	0.730554382	-0.850047665	4
c74472.graph_c0	[RTKL]	--	Biological Process: morphogenesis of an epithelium (GO:0002009);; Biological Process: nematode larval development (GO:0002119);; Molecular Function: cAMP-dependent protein kinase activity (GO:0004691);; Molecular Function: ATP binding (GO:0005524);; Cellular Component: cAMP-dependent protein kinase complex (GO:0005952);; Biological Process: protein phosphorylation (GO:0006468);; Biological Proces…	K04345|0|lgi:LOTGIDRAFT_190501|hypothetical protein; K04345 protein kinase A [EC:2.7.11.11] (A)	[T]	Signal transduction mechanisms	Protein kinase domain;; Protein tyrosine kinase;; Kinase-like	cAMP-dependent protein kinase catalytic subunit GN=Pka-C1 OS=Drosophila melanogaster (Fruit fly) PE=1 SV=3	T	Signal transduction mechanisms	hypothetical protein CGI_10003535 [Crassostrea gigas]	-0.124174899	-0.434322609	4
c66694.graph_c0	--	--	Biological Process: nematode larval development (GO:0002119);; Cellular Component: striated muscle thin filament (GO:0005865);; Biological Process: determination of adult lifespan (GO:0008340);; Biological Process: embryo development ending in birth or egg hatching (GO:0009792);; Biological Process: actin filament depolymerization (GO:0030042);; Biological Process: protein catabolic process (GO:0…	K05765|1.06491e-23|lgi:LOTGIDRAFT_164500|hypothetical protein; K05765 cofilin (A)	[Z]	Cytoskeleton	Cofilin/tropomyosin-type actin-binding protein;; Cofilin/tropomyosin-type actin-binding protein	Actin-depolymerizing factor 2, isoform c GN=unc-60 OS=Caenorhabditis elegans PE=1 SV=1	O	Posttranslational modification, protein turnover, chaperones	Actophorin [Crassostrea gigas]	0.363638155	-0.381302483	4
c72801.graph_c0	--	--	Biological Process: regulation of alternative mRNA splicing, via spliceosome (GO:0000381);; Molecular Function: nucleic acid binding (GO:0003676);; Cellular Component: nucleus (GO:0005634);; Biological Process: apoptotic process (GO:0006915);; Biological Process: imaginal disc-derived wing morphogenesis (GO:0007476);; Biological Process: muscle organ development (GO:0007517);; Biological Process:…	K14943|1.52047e-59|dvi:Dvir_GJ21630|GJ21630 gene product from transcript GJ21630-RA; K14943 muscleblind (A)	[K]	Transcription	--	Protein muscleblind GN=mbl OS=Drosophila melanogaster (Fruit fly) PE=2 SV=2	K	Transcription	mbl, isoform O [Drosophila melanogaster]	0.299623318	-0.018678889	5
c71531.graph_c0	[O]	Posttranslational modification, protein turnover, chaperones	Biological Process: mitotic spindle elongation (GO:0000022);; Molecular Function: endopeptidase activity (GO:0004175);; Molecular Function: ATP binding (GO:0005524);; Cellular Component: cytoplasm (GO:0005737);; Biological Process: cellular response to DNA damage stimulus (GO:0006974);; Biological Process: cell proliferation (GO:0008283);; Cellular Component: proteasome regulatory particle, base …	K03062|0|lgi:LOTGIDRAFT_197242|hypothetical protein; K03062 26S proteasome regulatory subunit T2 (A)	[O]	Posttranslational modification, protein turnover, chaperones	ATPase family associated with various cellular activities (AAA);; AAA domain;; AAA domain (Cdc48 subfamily);; Protein of unknown function (DUF815);; AAA domain (dynein-related subfamily);; Holliday junction DNA helicase ruvB N-terminus	26S protease regulatory subunit 4 GN=Rpt2 OS=Drosophila melanogaster (Fruit fly) PE=1 SV=2	O	Posttranslational modification, protein turnover, chaperones	26S protease regulatory subunit 4 [Crassostrea gigas]	-0.156690913	0.728692832	6
c67805.graph_c0	[O]	Posttranslational modification, protein turnover, chaperones	Biological Process: protein peptidyl-prolyl isomerization (GO:0000413);; Molecular Function: peptidyl-prolyl cis-trans isomerase activity (GO:0003755);; Biological Process: protein folding (GO:0006457);;	K03768|5.83192e-95|lgi:LOTGIDRAFT_212757|hypothetical protein; K03768 peptidyl-prolyl cis-trans isomerase B (cyclophilin B) [EC:5.2.1.8] (A)	[O]	Posttranslational modification, protein turnover, chaperones	Cyclophilin type peptidyl-prolyl cis-trans isomerase/CLD	Peptidyl-prolyl cis-trans isomerase 5 (Precursor) GN=cyn-5 OS=Caenorhabditis elegans PE=1 SV=2	O	Posttranslational modification, protein turnover, chaperones	hypothetical protein LOTGIDRAFT_212757 [Lottia gigantea]	0.112785526	0.327476384	6
c74032.graph_c1	[TZDR]	--	Molecular Function: calcium ion binding (GO:0005509);;	--	[R]	General function prediction only	EF hand;; EF-hand domain;; EF-hand domain pair;; EF-hand domain pair	EF-hand domain-containing protein D2 homolog GN=Swip-1 OS=Drosophila melanogaster (Fruit fly) PE=2 SV=1	R	General function prediction only	EF-hand domain-containing protein D2 [Crassostrea gigas]	-1.134010352	0.455828167	6
c52318.graph_c0	--	--	Molecular Function: nucleotide binding (GO:0000166);; Molecular Function: nucleic acid binding (GO:0003676);;	K12898|3.28527e-98|lgi:LOTGIDRAFT_94316|hypothetical protein; K12898 heterogeneous nuclear ribonucleoprotein F/H (A)	[A]	RNA processing and modification	RNA recognition motif (a.k.a. RRM, RBD, or RNP domain);; RNA recognition motif. (a.k.a. RRM, RBD, or RNP domain);; RNA recognition motif. (a.k.a. RRM, RBD, or RNP domain)	RNA-binding protein sym-2 GN=sym-2 OS=Caenorhabditis elegans PE=2 SV=3	A	RNA processing and modification	Heterogeneous nuclear ribonucleoprotein H [Crassostrea gigas]	0.228529444	0.26815229	6
c72136.graph_c0	[B]	Chromatin structure and dynamics	Cellular Component: nucleosome (GO:0000786);; Molecular Function: DNA binding (GO:0003677);; Cellular Component: nucleus (GO:0005634);; Biological Process: nucleosome assembly (GO:0006334);; Molecular Function: protein heterodimerization activity (GO:0046982);;	K11251|5.32956e-44|api:100570277|histone H2A; K11251 histone H2A (A)	[B]	Chromatin structure and dynamics	Core histone H2A/H2B/H3/H4;; Histone-like transcription factor (CBF/NF-Y) and archaeal histone	Histone H2A OS=Platynereis dumerilii (Dumeril&apos;s clam worm) PE=3 SV=2	B	Chromatin structure and dynamics	histone H2A.X-I protein, partial [Rhabdopleura compacta]	0.991090406	-0.168330164	5
c65163.graph_c0	[C]	Energy production and conversion	Molecular Function: binding (GO:0005488);; Molecular Function: oxidoreductase activity (GO:0016491);;	K00411|1.79238e-68|xla:379942|uqcrfs1; ubiquinol-cytochrome c reductase, Rieske iron-sulfur polypeptide 1 (EC:1.10.2.2); K00411 ubiquinol-cytochrome c reductase iron-sulfur subunit [EC:1.10.2.2] (A)	[C]	Energy production and conversion	Rieske [2Fe-2S] domain;; Ubiquinol cytochrome reductase transmembrane region	--	C	Energy production and conversion	Rieske-like apoprotein [Crassostrea gigas]	-0.009999206	-0.145603926	5
c71284.graph_c0	--	--	--	--	--	--	Tissue inhibitor of metalloproteinase	Tissue inhibitor of metalloproteases (Precursor) GN=Timp OS=Drosophila melanogaster (Fruit fly) PE=2 SV=1	R	General function prediction only	PREDICTED: metalloproteinase inhibitor 3-like [Hydra vulgaris]	-0.690911657	0.695881962	6
c45950.graph_c0	[J]	Translation, ribosomal structure and biogenesis	Molecular Function: structural constituent of ribosome (GO:0003735);; Cellular Component: ribosome (GO:0005840);; Biological Process: translation (GO:0006412);; Molecular Function: metal ion binding (GO:0046872);;	K02978|1.42251e-49|hro:HELRODRAFT_156474|hypothetical protein; K02978 small subunit ribosomal protein S27e (A)	[J]	Translation, ribosomal structure and biogenesis	Ribosomal protein S27	40S ribosomal protein S27 GN=RPS27 OS=Homarus americanus (American lobster) PE=3 SV=2	J	Translation, ribosomal structure and biogenesis	PREDICTED: 40S ribosomal protein S27-like isoform X2 [Aplysia californica]	-0.090449036	0.056397906	5
c56381.graph_c0	--	--	Molecular Function: DNA-directed RNA polymerase activity (GO:0003899);; Cellular Component: cytoskeleton (GO:0005856);; Biological Process: regulation of actin filament polymerization (GO:0030833);; Biological Process: RNA biosynthetic process (GO:0032774);;	K05758|2.64956e-173|lgi:LOTGIDRAFT_220774|hypothetical protein; K05758 actin related protein 2/3 complex, subunit 2 (A)	[Z]	Cytoskeleton	Arp2/3 complex, 34 kD subunit p34-Arc	Probable actin-related protein 2/3 complex subunit 2 GN=Arc-p34 OS=Anopheles gambiae (African malaria mosquito) PE=3 SV=2	Z	Cytoskeleton	hypothetical protein CAPTEDRAFT_149774 [Capitella teleta]	-0.30670505	-0.346356403	4
c77317.graph_c0	--	--	Molecular Function: actin binding (GO:0003779);; Cellular Component: adherens junction (GO:0005912);; Cellular Component: membrane (GO:0016020);; Cellular Component: intracellular part (GO:0044424);; Biological Process: establishment or maintenance of epithelial cell apical/basal polarity (GO:0045197);;	K05762|0|phd:102341192|RDX; radixin; K05762 radixin (A)	[R]	General function prediction only	Ezrin/radixin/moesin family;; FERM C-terminal PH-like domain;; FERM central domain;; FERM N-terminal domain	Moesin/ezrin/radixin homolog 1 {ECO:0000250|UniProtKB:P46150} OS=Anopheles gambiae (African malaria mosquito) PE=3 SV=5	R	General function prediction only	Radixin [Crassostrea gigas]	-0.416825871	0.081038653	5
c72534.graph_c0	[O]	Posttranslational modification, protein turnover, chaperones	Biological Process: protein peptidyl-prolyl isomerization (GO:0000413);; Molecular Function: peptidyl-prolyl cis-trans isomerase activity (GO:0003755);; Biological Process: protein folding (GO:0006457);;	K09565|1.94236e-97|mde:101898665|peptidyl-prolyl cis-trans isomerase-like; K09565 peptidyl-prolyl isomerase F (cyclophilin D) [EC:5.2.1.8] (A)	[O]	Posttranslational modification, protein turnover, chaperones	Cyclophilin type peptidyl-prolyl cis-trans isomerase/CLD	Peptidyl-prolyl cis-trans isomerase GN=CYPA OS=Blattella germanica (German cockroach) PE=2 SV=1	O	Posttranslational modification, protein turnover, chaperones	PREDICTED: peptidyl-prolyl cis-trans isomerase [Musca domestica]	-0.336203296	0.266480972	6
c76288.graph_c0	--	--	Biological Process: cell morphogenesis involved in neuron differentiation (GO:0048667);; Biological Process: neuron projection guidance (GO:0097485);;	--	[T]	Signal transduction mechanisms	Sema domain	Semaphorin-2A (Precursor) GN=SEMA-2A OS=Schistocerca gregaria (Desert locust) PE=2 SV=1	S	Function unknown	hypothetical protein LOTGIDRAFT_126264 [Lottia gigantea]	0.906007605	0.335777709	6
c68787.graph_c0	[J]	Translation, ribosomal structure and biogenesis	Molecular Function: translation initiation factor activity (GO:0003743);; Molecular Function: GTPase activity (GO:0003924);; Molecular Function: GTP binding (GO:0005525);; Cellular Component: nucleus (GO:0005634);; Cellular Component: chromosome (GO:0005694);; Biological Process: GTP catabolic process (GO:0006184);; Biological Process: translational initiation (GO:0006413);; Molecular Function: z…	K03242|0|lgi:LOTGIDRAFT_221777|hypothetical protein; K03242 translation initiation factor 2 subunit 3 (A)	[J]	Translation, ribosomal structure and biogenesis	Elongation factor Tu GTP binding domain;; Initiation factor eIF2 gamma, C terminal;; Elongation factor Tu domain 2	Eukaryotic translation initiation factor 2 subunit 3 GN=eIF-2gamma OS=Drosophila melanogaster (Fruit fly) PE=2 SV=1	J	Translation, ribosomal structure and biogenesis	Eukaryotic translation initiation factor 2 subunit 3, Y-linked [Crassostrea gigas]	0.010160653	-0.329564585	4
c75599.graph_c2	[Q]	Secondary metabolites biosynthesis, transport and catabolism	Molecular Function: monooxygenase activity (GO:0004497);; Biological Process: metabolic process (GO:0008152);; Molecular Function: oxidoreductase activity, acting on paired donors, with incorporation or reduction of molecular oxygen (GO:0016705);; Molecular Function: metal ion binding (GO:0046872);; Molecular Function: organic cyclic compound binding (GO:0097159);; Molecular Function: heterocycli…	K07422|2.33269e-68|bfo:BRAFLDRAFT_61918|hypothetical protein; K07422 cytochrome P450, family 2, subfamily U, polypeptide 1 (A)	[R]	General function prediction only	Reverse transcriptase (RNA-dependent DNA polymerase);; Cytochrome P450	Cytochrome P450 18a1 GN=Cyp18a1 OS=Drosophila melanogaster (Fruit fly) PE=2 SV=2	R	General function prediction only	Cytochrome P450 2D14 [Crassostrea gigas]	0.188985703	-0.196856292	5
c75132.graph_c0	--	--	Molecular Function: peptidase activity, acting on L-amino acid peptides (GO:0070011);;	K08776|5.22915e-31|bfo:BRAFLDRAFT_221576|hypothetical protein; K08776 puromycin-sensitive aminopeptidase [EC:3.4.11.-] (A)	[EO]	--	ERAP1-like C-terminal domain	--	O	Posttranslational modification, protein turnover, chaperones	Puromycin-sensitive aminopeptidase [Crassostrea gigas]	0.1949175	0.686793022	6
c62835.graph_c0	[C]	Energy production and conversion	--	K02134|8.22617e-33|bfo:BRAFLDRAFT_70436|hypothetical protein; K02134 F-type H+-transporting ATPase subunit delta (A)	[C]	Energy production and conversion	ATP synthase, Delta/Epsilon chain, beta-sandwich domain	ATP synthase subunit delta, mitochondrial (Precursor) GN=F58F12.1 OS=Caenorhabditis elegans PE=1 SV=1	C	Energy production and conversion	mitochondrial ATP synthase delta chain [Haliotis discus discus]	-0.507415653	0.19320144	5
c76217.graph_c0	[R]	General function prediction only	Cellular Component: mitochondrial intermembrane space (GO:0005758);; Biological Process: sulfur compound metabolic process (GO:0006790);; Molecular Function: sulfite oxidase activity (GO:0008482);; Biological Process: protein catabolic process (GO:0030163);; Molecular Function: metal ion binding (GO:0046872);; Molecular Function: organic cyclic compound binding (GO:0097159);; Molecular Function: …	K00387|0|lgi:LOTGIDRAFT_125904|hypothetical protein; K00387 sulfite oxidase [EC:1.8.3.1] (A)	[C]	Energy production and conversion	Oxidoreductase molybdopterin binding domain;; Mo-co oxidoreductase dimerisation domain;; Cytochrome b5-like Heme/Steroid binding domain	Probable sulfite oxidase, mitochondrial (Precursor) GN=CG7280 OS=Drosophila melanogaster (Fruit fly) PE=2 SV=1	C	Energy production and conversion	Putative sulfite oxidase, mitochondrial [Crassostrea gigas]	-0.83277742	0.103971556	5
c77843.graph_c1	--	--	--	K08272|1.2183e-155|aga:AgaP_AGAP011060|AGAP011060-PA; K08272 calcium binding protein 39 (A)	[S]	Function unknown	Mo25-like	Protein Mo25 GN=Mo25 OS=Drosophila melanogaster (Fruit fly) PE=2 SV=2	S	Function unknown	hypothetical protein DAPPUDRAFT_303819 [Daphnia pulex]	-0.150703434	0.222675281	5
c71536.graph_c0	[F]	Nucleotide transport and metabolism	Molecular Function: adenylate kinase activity (GO:0004017);; Molecular Function: ATP binding (GO:0005524);; Cellular Component: cytoplasm (GO:0005737);; Biological Process: signal transduction (GO:0007165);; Molecular Function: cAMP-dependent protein kinase regulator activity (GO:0008603);; Biological Process: phosphorylation (GO:0016310);; Biological Process: ATP metabolic process (GO:0046034);;	K00939|7.04071e-86|lgi:LOTGIDRAFT_113888|hypothetical protein; K00939 adenylate kinase [EC:2.7.4.3] (A)	[F]	Nucleotide transport and metabolism	Adenylate kinase;; AAA domain;; AAA domain;; AAA domain	Adenylate kinase isoenzyme 1 {ECO:0000255|HAMAP-Rule:MF_03171} GN=F38B2.4 OS=Caenorhabditis elegans PE=2 SV=1	F	Nucleotide transport and metabolism	Adenylate kinase domain containing protein [Haemonchus contortus]	-0.643822538	0.056132557	5
c75960.graph_c0	--	--	--	--	[S]	Function unknown	PDZ domain (Also known as DHR or GLGF);; PDZ domain	--	S	Function unknown	Na(+)/H(+) exchange regulatory cofactor NHE-RF1 [Crassostrea gigas]	0.356599223	0.857845251	6
c72946.graph_c0	--	--	--	K06238|5.43453e-61|cin:100175867|collagen alpha-6(VI) chain-like; K06238 collagen, type VI, alpha (A)	[W]	Extracellular structures	von Willebrand factor type A domain;; von Willebrand factor type A domain;; vWA found in TerF C terminus;; von Willebrand factor type A domain;; VWA domain containing CoxE-like protein	Transmembrane matrix receptor MUP-4 {ECO:0000312|EMBL:AAK69172.1} (Precursor) OS=Caenorhabditis elegans PE=1 SV=4	W	Extracellular structures	Collagen alpha-6(VI) chain [Crassostrea gigas]	0.222669718	0.402183796	6
c56302.graph_c0	--	--	Biological Process: response to reactive oxygen species (GO:0000302);; Cellular Component: mitochondrial respiratory chain complex III (GO:0005750);; Biological Process: mitochondrial electron transport, ubiquinol to cytochrome c (GO:0006122);; Molecular Function: ubiquinol-cytochrome-c reductase activity (GO:0008121);; Biological Process: determination of adult lifespan (GO:0008340);; Biological…	K00417|2.18924e-22|dan:Dana_GF19659|GF19659 gene product from transcript GF19659-RA; K00417 ubiquinol-cytochrome c reductase subunit 7 (A)	[C]	Energy production and conversion	Ubiquinol-cytochrome C reductase complex 14kD subunit	Cytochrome b-c1 complex subunit 7 OS=Schistosoma mansoni (Blood fluke) PE=3 SV=1	C	Energy production and conversion	hypothetical protein DAPPUDRAFT_301847 [Daphnia pulex]	-0.364323455	0.472603794	6
c77784.graph_c1	[C]	Energy production and conversion	Molecular Function: citrate (Si)-synthase activity (GO:0004108);; Cellular Component: mitochondrial matrix (GO:0005759);; Biological Process: tricarboxylic acid cycle (GO:0006099);; Biological Process: cellular carbohydrate metabolic process (GO:0044262);;	K01647|0|lgi:LOTGIDRAFT_170380|hypothetical protein; K01647 citrate synthase [EC:2.3.3.1] (A)	[C]	Energy production and conversion	Citrate synthase	Probable citrate synthase 2, mitochondrial (Precursor) GN=AAEL011789 OS=Aedes aegypti (Yellowfever mosquito) PE=3 SV=1	C	Energy production and conversion	hypothetical protein LOTGIDRAFT_170380 [Lottia gigantea]	-0.056622761	0.029638923	5
c70144.graph_c0	[T]	Signal transduction mechanisms	Molecular Function: magnesium ion binding (GO:0000287);; Molecular Function: protein serine/threonine phosphatase activity (GO:0004722);; Biological Process: protein dephosphorylation (GO:0006470);; Molecular Function: manganese ion binding (GO:0030145);;	K04461|8.22491e-124|hro:HELRODRAFT_107894|hypothetical protein; K04461 protein phosphatase 1B [EC:3.1.3.16] (A)	[T]	Signal transduction mechanisms	Protein phosphatase 2C;; Protein serine/threonine phosphatase 2C, C-terminal domain;; Protein phosphatase 2C;; Protein phosphatase 2C	Probable protein phosphatase 2C T23F11.1 GN=ppm-2 OS=Caenorhabditis elegans PE=3 SV=2	T	Signal transduction mechanisms	Protein phosphatase 1B [Crassostrea gigas]	-0.063290632	0.265020359	6
c64862.graph_c0	[J]	Translation, ribosomal structure and biogenesis	Molecular Function: structural constituent of ribosome (GO:0003735);; Cellular Component: ribosome (GO:0005840);; Biological Process: translation (GO:0006412);;	K02962|2.24646e-72|lcm:102361085|RPS17L; ribosomal protein S17-like; K02962 small subunit ribosomal protein S17e (A)	[J]	Translation, ribosomal structure and biogenesis	Ribosomal S17	40S ribosomal protein S17 GN=RpS17 OS=Spodoptera frugiperda (Fall armyworm) PE=2 SV=3	J	Translation, ribosomal structure and biogenesis	40S ribosomal protein S17 [Crassostrea gigas]	-0.232597633	0.068199688	5
c71635.graph_c0	--	--	Cellular Component: nucleosome (GO:0000786);; Molecular Function: DNA binding (GO:0003677);; Cellular Component: nucleus (GO:0005634);; Biological Process: nucleosome assembly (GO:0006334);;	K11275|2.04119e-29|lgi:LOTGIDRAFT_207166|hypothetical protein; K11275 histone H1/5 (A)	[B]	Chromatin structure and dynamics	linker histone H1 and H5 family	Late histone H1 OS=Lytechinus pictus (Painted sea urchin) PE=3 SV=1	B	Chromatin structure and dynamics	Histone H1-delta [Crassostrea gigas]	-1.81728085	-0.469001799	4
c77504.graph_c0	[O]	Posttranslational modification, protein turnover, chaperones	--	K09512|1.74673e-53|ssc:100525669|dnaJ homolog subfamily B member 6-like; K09512 DnaJ homolog subfamily B member 6 (A)	[O]	Posttranslational modification, protein turnover, chaperones	DnaJ domain	DnaJ protein homolog 1 GN=DnaJ-1 OS=Drosophila melanogaster (Fruit fly) PE=1 SV=3	O	Posttranslational modification, protein turnover, chaperones	HSP40 [Pinctada martensii]	0.116157617	0.16827974	5
c77100.graph_c0	[T]	Signal transduction mechanisms	Molecular Function: phosphoprotein phosphatase activity (GO:0004721);;	K04382|0|lgi:LOTGIDRAFT_184125|hypothetical protein; K04382 serine/threonine-protein phosphatase 2A catalytic subunit [EC:3.1.3.16] (A)	[T]	Signal transduction mechanisms	Calcineurin-like phosphoesterase	Serine/threonine-protein phosphatase PP2A GN=mts OS=Drosophila melanogaster (Fruit fly) PE=2 SV=1	T	Signal transduction mechanisms	Serine/threonine-protein phosphatase 2A catalytic subunit beta isoform [Crassostrea gigas]	-0.309342902	0.009488878	5
c65695.graph_c0	--	--	Biological Process: single-organism cellular process (GO:0044763);;	K04601|5.05716e-47|bfo:BRAFLDRAFT_130073|hypothetical protein; K04601 cadherin EGF LAG seven-pass G-type receptor 2 (A)	[T]	Signal transduction mechanisms	Cadherin domain	Protocadherin-like wing polarity protein stan (Precursor) GN=stan OS=Drosophila melanogaster (Fruit fly) PE=1 SV=4	T	Signal transduction mechanisms	Protocadherin Fat 4 [Crassostrea gigas]	1.20084575	0.507439201	6
c75142.graph_c0	[U]	Intracellular trafficking, secretion, and vesicular transport	Biological Process: intracellular protein transport (GO:0006886);; Molecular Function: protein transporter activity (GO:0008565);; Biological Process: vesicle-mediated transport (GO:0016192);; Cellular Component: clathrin adaptor complex (GO:0030131);;	K12392|0|lgi:LOTGIDRAFT_198868|hypothetical protein; K12392 AP-1 complex subunit beta-1 (A)	[U]	Intracellular trafficking, secretion, and vesicular transport	Adaptin N terminal region;; non-SMC mitotic condensation complex subunit 1;; Beta2-adaptin appendage, C-terminal sub-domain;; HEAT repeats;; HEAT repeat;; Adaptin C-terminal domain;; Armadillo/beta-catenin-like repeat;; Spinocerebellar ataxia type 10 protein domain;; Nuclear condensing complex subunits, C-term domain;; HEAT-like repeat	AP-1 complex subunit beta GN=ap1b1 OS=Dictyostelium discoideum (Slime mold) PE=3 SV=1	U	Intracellular trafficking, secretion, and vesicular transport	AP-2 complex subunit beta [Crassostrea gigas]	-0.246817864	-0.165138469	5
c54125.graph_c0	--	--	--	--	[O]	Posttranslational modification, protein turnover, chaperones	--	--	O	Posttranslational modification, protein turnover, chaperones	thioester-containing protein [Euphaedusa tau]	4.005531438	1.538311936	3
c74139.graph_c0	--	--	--	--	[T]	Signal transduction mechanisms	Coagulation Factor Xa inhibitory site;; Low-density lipoprotein receptor repeat class B	Low-density lipoprotein receptor-related protein (Precursor) GN=lrp-1 OS=Caenorhabditis elegans PE=1 SV=1	T	Signal transduction mechanisms	Low-density lipoprotein receptor-related protein 6 [Crassostrea gigas]	-0.812139342	0.41063336	6
c72290.graph_c1	[OC]	--	Cellular Component: endoplasmic reticulum (GO:0005783);; Biological Process: glycerol ether metabolic process (GO:0006662);; Molecular Function: electron carrier activity (GO:0009055);; Molecular Function: protein disulfide oxidoreductase activity (GO:0015035);; Molecular Function: isomerase activity (GO:0016853);; Biological Process: cell redox homeostasis (GO:0045454);;	K09580|0|cjc:100388463|P4HB; prolyl 4-hydroxylase, beta polypeptide; K09580 protein disulfide-isomerase A1 [EC:5.3.4.1] (A)	[O]	Posttranslational modification, protein turnover, chaperones	Thioredoxin;; Thioredoxin-like domain;; Thioredoxin-like domain;; Thioredoxin-like;; Thioredoxin-like;; Calsequestrin;; AhpC/TSA family;; Redoxin	Protein disulfide-isomerase 2 (Precursor) GN=pdi-2 OS=Caenorhabditis elegans PE=1 SV=1	O	Posttranslational modification, protein turnover, chaperones	Protein disulfide-isomerase [Crassostrea gigas]	0.360579984	0.636959687	6
c76659.graph_c1	[R]	General function prediction only	--	K17218|1.39117e-161|bfo:BRAFLDRAFT_81609|hypothetical protein; K17218 sulfide:quinone oxidoreductase [EC:1.8.5.-] (A)	[C]	Energy production and conversion	Pyridine nucleotide-disulphide oxidoreductase;; FAD-NAD(P)-binding	Sulfide:quinone oxidoreductase, mitochondrial (Precursor) GN=sqrdl OS=Dictyostelium discoideum (Slime mold) PE=3 SV=1	C	Energy production and conversion	Sulfide:quinone oxidoreductase, mitochondrial [Crassostrea gigas]	-2.626911255	-0.403735016	7
c65101.graph_c0	--	--	--	K06497|3.83107e-07|tca:659741|uncharacterized LOC659741; K06497 CD63 antigen (A)	--	--	Tetraspanin family	--	R	General function prediction only	CD82 antigen [Crassostrea gigas]	-0.162843672	0.191767758	5
c77066.graph_c0	[O]	Posttranslational modification, protein turnover, chaperones	Molecular Function: nucleotide binding (GO:0000166);;	K09486|3.38736e-119|lgi:LOTGIDRAFT_222757|hypothetical protein; K09486 hypoxia up-regulated 1 (A)	[O]	Posttranslational modification, protein turnover, chaperones	Hsp70 protein	Major heat shock 70 kDa protein Ab GN=Hsp70Ab OS=Drosophila simulans (Fruit fly) PE=3 SV=2	O	Posttranslational modification, protein turnover, chaperones	Hypoxia up-regulated protein 1 [Crassostrea gigas]	-0.939483193	0.344035947	6
c76466.graph_c0	--	--	--	--	[O]	Posttranslational modification, protein turnover, chaperones	Kringle domain;; CUB domain;; Sushi domain (SCR repeat);; Lectin C-type domain	Dorsal-ventral patterning protein tolloid (Precursor) GN=tld OS=Drosophila melanogaster (Fruit fly) PE=2 SV=2	R	General function prediction only	Protein SpAN [Crassostrea gigas]	-1.694540898	0.308273745	6
c68080.graph_c0	--	--	Molecular Function: GTPase activity (GO:0003924);; Molecular Function: acid phosphatase activity (GO:0003993);; Molecular Function: calcium ion binding (GO:0005509);; Molecular Function: GTP binding (GO:0005525);; Biological Process: GTP catabolic process (GO:0006184);;	K12483|0|lgi:LOTGIDRAFT_196647|hypothetical protein; K12483 EH domain-containing protein 1 (A)	[TU]	--	Dynamin family;; Cytoskeletal-regulatory complex EF hand;; 50S ribosome-binding GTPase	Epidermal growth factor receptor substrate 15 homolog GN=eps15 OS=Dictyostelium discoideum (Slime mold) PE=1 SV=1	U	Intracellular trafficking, secretion, and vesicular transport	EH domain-containing protein 1 [Crassostrea gigas]	-1.523394795	0.308383505	6
c77797.graph_c0	--	--	Molecular Function: binding (GO:0005488);;	K10421|3.87866e-56|hgl:101710895|Clip1; CAP-GLY domain containing linker protein 1; K10421 CAP-Gly domain-containing linker protein 1 (A)	[ZR]	--	--	Restin homolog GN=CLIP-190 OS=Drosophila melanogaster (Fruit fly) PE=1 SV=1	Z	Cytoskeleton	CAP-Gly domain-containing linker protein 1 [Crassostrea gigas]	-0.29537635	0.002369478	5
c75913.graph_c0	--	--	--	K13289|9.05076e-122|lgi:LOTGIDRAFT_159616|hypothetical protein; K13289 cathepsin A (carboxypeptidase C) [EC:3.4.16.5] (A)	[OE]	--	Serine carboxypeptidase	Uncharacterized serine carboxypeptidase F41C3.5 (Precursor) GN=F41C3.5 OS=Caenorhabditis elegans PE=1 SV=1	O	Posttranslational modification, protein turnover, chaperones	hypothetical protein LOTGIDRAFT_159616 [Lottia gigantea]	0.45514376	0.273010545	6
c58062.graph_c0	--	--	Molecular Function: transferase activity, transferring phosphorus-containing groups (GO:0016772);;	--	[T]	Signal transduction mechanisms	Protein tyrosine kinase;; Protein kinase domain	Tyrosine-protein kinase Drl (Precursor) GN=drl OS=Drosophila melanogaster (Fruit fly) PE=2 SV=1	T	Signal transduction mechanisms	Hepatocyte growth factor receptor [Crassostrea gigas]	1.253000922	0.280033578	6
c53992.graph_c0	--	--	--	--	[T]	Signal transduction mechanisms	Low-density lipoprotein receptor domain class A;; Trypsin Inhibitor like cysteine rich domain	Vitellogenin receptor {ECO:0000312|EMBL:AAP92450.1} (Precursor) OS=Solenopsis invicta (Red imported fire ant) PE=2 SV=1	W	Extracellular structures	PREDICTED: SCO-spondin-like [Saccoglossus kowalevskii]	0.698560486	0.393353253	6
c64832.graph_c0	--	--	--	K06816|9.98525e-96|lgi:LOTGIDRAFT_114272|hypothetical protein; K06816 golgi apparatus protein 1 (A)	[U]	Intracellular trafficking, secretion, and vesicular transport	Cysteine rich repeat	Golgi apparatus protein 1 homolog (Precursor) GN=F14E5.2 OS=Caenorhabditis elegans PE=1 SV=1	U	Intracellular trafficking, secretion, and vesicular transport	Golgi apparatus protein 1 [Crassostrea gigas]	0.164487656	-0.190169637	5
c65090.graph_c0	--	--	--	K01540|1.8414e-87|lgi:LOTGIDRAFT_213719|hypothetical protein; K01540 sodium/potassium-transporting ATPase subunit beta (A)	[P]	Inorganic ion transport and metabolism	Sodium / potassium ATPase beta chain	Probable sodium/potassium-transporting ATPase subunit beta-3 GN=nkb-3 OS=Caenorhabditis elegans PE=3 SV=1	P	Inorganic ion transport and metabolism	Putative sodium/potassium-transporting ATPase subunit beta-2 [Crassostrea gigas]	0.129420528	0.095694067	5
c70122.graph_c0	[E]	Amino acid transport and metabolism	Molecular Function: glycine hydroxymethyltransferase activity (GO:0004372);; Biological Process: glycine metabolic process (GO:0006544);; Biological Process: L-serine metabolic process (GO:0006563);; Molecular Function: methyltransferase activity (GO:0008168);; Molecular Function: pyridoxal phosphate binding (GO:0030170);; Biological Process: methylation (GO:0032259);; Biological Process: tetrahy…	K00600|0|lgi:LOTGIDRAFT_149590|hypothetical protein; K00600 glycine hydroxymethyltransferase [EC:2.1.2.1] (A)	[E]	Amino acid transport and metabolism	Serine hydroxymethyltransferase	Serine hydroxymethyltransferase OS=Caenorhabditis briggsae PE=3 SV=3	E	Amino acid transport and metabolism	Serine hydroxymethyltransferase, cytosolic [Crassostrea gigas]	-0.375846053	0.114042025	5
c69172.graph_c0	[J]	Translation, ribosomal structure and biogenesis	Molecular Function: structural constituent of ribosome (GO:0003735);; Cellular Component: ribosome (GO:0005840);; Biological Process: translation (GO:0006412);;	K02894|6.48048e-80|nvi:100118197|60S ribosomal protein L23; K02894 large subunit ribosomal protein L23e (A)	[J]	Translation, ribosomal structure and biogenesis	Ribosomal protein L14p/L23e	60S ribosomal protein L23 GN=RpL23 OS=Drosophila melanogaster (Fruit fly) PE=1 SV=2	J	Translation, ribosomal structure and biogenesis	ribosomal protein L17A [Argopecten irradians]	-0.251921618	-0.489025184	4
c64937.graph_c0	--	--	--	--	--	--	--	--	--	--	hypothetical protein [Pinctada fucata]	-0.458275523	-0.820524235	4
c63526.graph_c0	--	--	Biological Process: formation of translation preinitiation complex (GO:0001731);; Molecular Function: translation initiation factor activity (GO:0003743);; Cellular Component: eukaryotic translation initiation factor 3 complex (GO:0005852);; Biological Process: regulation of translational initiation (GO:0006446);; Cellular Component: eukaryotic 43S preinitiation complex (GO:0016282);; Cellular Co…	K15029|0|mze:101487481|eukaryotic translation initiation factor 3 subunit L-like; K15029 translation initiation factor 3 subunit L (A)	[JK]	--	RNA polymerase I-associated factor PAF67	Eukaryotic translation initiation factor 3 subunit L {ECO:0000255|HAMAP-Rule:MF_03011} GN=v1g169424 OS=Nematostella vectensis (Starlet sea anemone) PE=3 SV=1	J	Translation, ribosomal structure and biogenesis	PREDICTED: eukaryotic translation initiation factor 3 subunit L-like isoform X2 [Aplysia californica]	-0.135015323	-0.051831311	5
c73590.graph_c1	--	--	Molecular Function: signal transducer activity (GO:0004871);; Cellular Component: heterotrimeric G-protein complex (GO:0005834);; Biological Process: G-protein coupled receptor signaling pathway (GO:0007186);;	K04347|6.16373e-11|cmy:102930776|guanine nucleotide-binding protein G(I)/G(S)/G(O) subunit gamma-12-like; K04347 guanine nucleotide-binding protein G(I)/G(S)/G(O) subunit gamma-12 (A)	[T]	Signal transduction mechanisms	GGL domain	Guanine nucleotide-binding protein subunit gamma (Precursor) GN=gpc-1 OS=Caenorhabditis briggsae PE=3 SV=1	T	Signal transduction mechanisms	guanine nucleotide binding protein gamma 7 [Crassostrea ariakensis]	-0.267266658	0.608019227	6
c69245.graph_c0	--	--	--	--	[DZ]	--	Translationally controlled tumour protein	Translationally-controlled tumor protein homolog GN=Tctp OS=Plutella xylostella (Diamondback moth) PE=2 SV=1	Z	Cytoskeleton	PREDICTED: translationally-controlled tumor protein homolog [Tribolium castaneum]	0.265867795	0.387058237	6
c70836.graph_c0	--	--	Molecular Function: ionotropic glutamate receptor activity (GO:0004970);; Molecular Function: binding (GO:0005488);; Biological Process: cell communication (GO:0007154);; Biological Process: behavior (GO:0007610);; Biological Process: response to external stimulus (GO:0009605);; Biological Process: response to abiotic stimulus (GO:0009628);; Cellular Component: integral component of membrane (GO:…	--	[PET]	--	Ligand-gated ion channel;; Bacterial extracellular solute-binding proteins, family 3;; Ligated ion channel L-glutamate- and glycine-binding site	Glutamate receptor 1 {ECO:0000312|WormBase:C06E1.4} (Precursor) OS=Caenorhabditis elegans PE=1 SV=2	T	Signal transduction mechanisms	Glutamate receptor, ionotropic kainate 3 [Crassostrea gigas]	0.974509949	0.747293055	6
c66425.graph_c0	--	--	Cellular Component: Sec61 translocon complex (GO:0005784);; Biological Process: cotranslational protein targeting to membrane (GO:0006613);; Cellular Component: integral component of endoplasmic reticulum membrane (GO:0030176);;	K13251|1.2737e-81|isc:IscW_ISCW008596|translocon-associated protein, gamma subunit, putative; K13251 translocon-associated protein subunit gamma (A)	[U]	Intracellular trafficking, secretion, and vesicular transport	Translocon-associated protein, gamma subunit (TRAP-gamma)	Translocon-associated protein subunit gamma GN=ssr3 OS=Dictyostelium discoideum (Slime mold) PE=3 SV=1	U	Intracellular trafficking, secretion, and vesicular transport	Translocon-associated protein subunit gamma [Crassostrea gigas]	0.071167214	-0.03155874	5
c50108.graph_c0	[TZDR]	--	Cellular Component: spindle pole (GO:0000922);; Molecular Function: calmodulin-dependent protein kinase activity (GO:0004683);; Molecular Function: calcium ion binding (GO:0005509);; Biological Process: detection of calcium ion (GO:0005513);; Molecular Function: calmodulin binding (GO:0005516);; Molecular Function: ATP binding (GO:0005524);; Cellular Component: centriole (GO:0005814);; Cellular C…	K02183|4.01947e-89|pbi:103052604|CALM3; calmodulin 3 (phosphorylase kinase, delta); K02183 calmodulin (A)	[T]	Signal transduction mechanisms	EF hand;; EF-hand domain pair;; EF-hand domain pair;; EF-hand domain;; EF hand;; EF-hand domain;; Cytoskeletal-regulatory complex EF hand;; Secreted protein acidic and rich in cysteine Ca binding region;; Uncharacterised protein family (UPF0154);; Ca2+ insensitive EF hand	Calmodulin OS=Strongylocentrotus intermedius (Sea urchin) PE=2 SV=3	T	Signal transduction mechanisms	calmodulin, partial [Paracyclopina nana]	2.025942795	0.66576211	3
c77656.graph_c1	[C]	Energy production and conversion	Biological Process: tricarboxylic acid cycle (GO:0006099);; Biological Process: malate metabolic process (GO:0006108);; Molecular Function: L-malate dehydrogenase activity (GO:0030060);; Biological Process: cellular carbohydrate metabolic process (GO:0044262);;	K00025|1.75264e-157|pbi:103058397|MDH1; malate dehydrogenase 1, NAD (soluble); K00025 malate dehydrogenase [EC:1.1.1.37] (A)	[C]	Energy production and conversion	lactate/malate dehydrogenase, alpha/beta C-terminal domain;; lactate/malate dehydrogenase, NAD binding domain	Malate dehydrogenase, cytoplasmic GN=MDH OS=Echinococcus granulosus (Hydatid tapeworm) PE=2 SV=2	C	Energy production and conversion	Malate dehydrogenase, cytoplasmic, partial [Crassostrea gigas]	-0.094978005	0.254574283	5
c71398.graph_c0	[R]	General function prediction only	Molecular Function: catalytic activity (GO:0003824);; Biological Process: metabolic process (GO:0008152);;	--	--	--	Amidohydrolase	--	R	General function prediction only	unknown [Branchiostoma floridae]	-0.910061809	-0.024698942	5
c68354.graph_c0	[R]	General function prediction only	--	K10380|1.40421e-175|phu:Phum_PHUM570530|ankyrin repeat domain-containing protein, putative (EC:3.1.1.4); K10380 ankyrin (A)	[M]	Cell wall/membrane/envelope biogenesis	Ankyrin repeat;; Ankyrin repeats (3 copies);; Ankyrin repeats (many copies);; Ankyrin repeats (many copies);; Ankyrin repeat	Homeobox protein Wariai GN=warA OS=Dictyostelium discoideum (Slime mold) PE=2 SV=1	R	General function prediction only	Ankyrin-2 [Crassostrea gigas]	0.127928095	-0.39355675	4
c71395.graph_c0	--	--	--	--	--	--	--	--	U	Intracellular trafficking, secretion, and vesicular transport	hypothetical protein LOTGIDRAFT_231086 [Lottia gigantea]	0.857906681	0.839131928	6
c75645.graph_c0	[U]	Intracellular trafficking, secretion, and vesicular transport	Cellular Component: Sec61 translocon complex (GO:0005784);; Biological Process: SRP-dependent cotranslational protein targeting to membrane, translocation (GO:0006616);; Biological Process: dorsal closure (GO:0007391);; Biological Process: head involution (GO:0008258);; Molecular Function: protein transporter activity (GO:0008565);; Biological Process: negative regulation of autophagy (GO:0010507…	K10956|0|api:100144911|Sec61a1; Sec61 alpha 1 subunit; K10956 protein transport protein SEC61 subunit alpha (A)	[UO]	--	SecY translocase;; Plug domain of Sec61p	Protein transport protein Sec61 subunit alpha OS=Halocynthia roretzi (Sea squirt) PE=2 SV=1	U	Intracellular trafficking, secretion, and vesicular transport	transport protein Sec61 subunit alpha isoform 2, partial [Crassostrea gigas]	0.840586121	0.284225349	6
c74865.graph_c0	--	--	--	--	--	--	--	--	D	Cell cycle control, cell division, chromosome partitioning	Kyphoscoliosis peptidase [Crassostrea gigas]	1.843470023	-0.800876082	4
[truncated: 265 more rows]
